# Supplementary material for: Bursts and horizontal evolution of DNA transposons in the speciation of pseudotetraploid salmonids
Source: BMC Genomics. 2007 Nov 16;8:422. doi: 10.1186/1471-2164-8-422 (PMC2198921; doi:10.1186/1471-2164-8-422)
Supplement: Additional file 1 — Sequences of the Tc1-like DNA transposons in multiple FASTA format. The data shows the DNA sequences of all the DNA transposons that were used in the analysis. [file 1471-2164-8-422-S1.fa]

>DTSja1-1
CCCCCTGGGACCATAGTAACAAAGCCTACCATCCTTAACACACTACGCCGCCAGGGACTCAAATCCTGCACTGCCAGATGTGTCCCCCTGCTTAAGCCAGTACATGTCCAGGCCCGTCTGAAGTTTGCTAGAGAGCATTTGGATGATCCAGAAGAAGATTGGGAGAATGTCATATGGTCAGATGAAACCAAAATATAACTTTTTGGTAAAAACTCAACTCGTCGTGTTTGGAGGACAAAGAATGCTGAGTTGCATCCAAAGAACACCATACCTACTGTGAAGCATGGGGGTGGAAACATCATGCTTTGAGGCTGTTTTCTGCAAAGGGACCAGGACGACTGATCCGTGTAAAGGAAAGAATGAATGGGGCCATGTATCGTGAGATTTTGAGTGAAAACCTCCTTCCATCAGCAAGGGCATTGAAGATGAAACGTGGCTGGGTCTTTCAGCATGACAATGATCCCAAACACACTGCCCGGGCAACGAAGGAGTGGCTTCGTAAGAAGCATCTCAAGGTCCTGGAGTGGCCTAGCCAGTCTCCAGATCTCAACCCCATAGAAAATCTTTGGAGGGAGTTGAAAGTCCGTGTTGCCCAGCAACAGCCCCAAAACATCACTGCTCTAGAGGAGATCTGCATGAAGGAATGGGCCAAAATATCAGCAACATTGTGTGAAAACCTTGTGAAGACTTACAGAAAACATTTGAC
>DTSja1-2
TTGGTAACACACTACGCCATGAAGGACTGAAATCCTGCAGCACCCACAAGGTCCCCCTGCTCAAGAAAGCACATATACATGCCCGTCTGAAGTTTGCTAATGAACATCTGAATGATTCAGAGGGCATCTGGGTGAAAGTGTTGTGGTCAGATGAGAACAAAATGCAGCTGTTTGGCATCAACTCAACTCGCTGTGTTTGGAGGAGGAGGAATGCTGCCTATGACCCCAAGAACACCATCCCCACCATCAAACATGGAGGTGGAAACATTATGCTTTGGGGGTGTTTTTCTGCTCAGGGGACAGGACAACTTCACCGCATCAAAGGGACGATGGACGGGGCCATGTACGGTCAAATCTAGGGTGAGAACCTCCTTCCCTCAGCCAGGGCATTGAAAATGGGTCATGGATGGGTATTCCAGCATGACAATGACCCGAAACACATGGCCAAGGCAACAAAGGAGTGGCTCAAGAAGAAGCACATTAATCCCATATAAATCTGTGGAG
>DTSja4-2
CGATTTTTGGTTCCAACCGCTGTCTTTGTAAGACGCAGAGTAGGTGAACAAATGATCTCCGCATGTGTGGTTCCCACCATGAAGCATGGAGGAGGAGGTATGATGTGTGGGGATGCTTTGTGATTTATTTTAGAATTTAAGGCACACTTAACCAGCATGGTCACCACAGCATTCTGTAGCGATACGCCATCCCATCTGATTTGCACTTAGTAGGACTTTTGTTCATTTGTTTTTCAACAGGAAAATGACCCAACACACCTCCAAGCTGTTTTAGTGTTATTTGACCAATAAGGAGAGTGATGGCATGCTGCTTCAGATGACCTGGCCTACACAATCACCCGACCTCAACCCAATTGAGATGGTTTGGGATGAGTTGGACCGCAGAGGGAAGGAAAAACAGCCAACAAGTGCTCAGCATATGTGGGAACTCCTTCAAGACTGTTGGAAAAACATTCCAGGTGAAGCTGGTTGAGAGAATGCCAAGTGTGTGTAAAGCTGTCATCAAGGCAAAGGGTGGCTACTTTTAAGAATCTCAAATATGAAATATATTTTGATTTGTTTAACACTTTTTTGGTTACTACATGATTCCATATGTGTTATTTCATAGTGATGTCTTCATTATAATTCTACAATGTAGAAAATAGTAAAAATAAAGAAAAACACTTGAATAAGTAGGTGTGTCCAAACTTTTGTCTGGTACTGTATATAACAGTAAATTAACATTTAACACAGGGCACATGTGGAATTTATGCTTCCACATTGCATTTAGCCAGTTTACGATGGC
>DTSja5-1
GCCCAAGTTACGCCAGGAATGCACAATCCCTCCATTAGTGCCCAGACGGTTTGCAATAGGCTGAGAGAGGCTGGACTGAGGGCTTGTAGGCCTGTTGTAAGGCAGGTCCTCACCAGACATCACCGGCAACAACGTCGCCTATGGGCACAAACCCACCGTCGCTGAACCAGACAGGACTGGCAAAAAGTGCTCTTCACTGATGAGTCGTGGTTTTGTCTCACCAGGGGTGATGGTCGGATCCGCGTTTATCGTTGAAGGAATGAGCGTTACCCCCGAGGCCTGTACTCTGGAGTGGGATCGATTTGGAGGTGGAGGGTCCGTCATGGTCTGGGGCGGTGTGTCACAGCATCATCGGACTGAGCTTGCTGTCATTGCAGGCAATCTCAACGCTGTGCGTTACAGGGAAGACATCCTCCTCCCTCATGTGGTACCCTTCCTGCAGGCTCATCCTGACATGACCCTCCAGCATGACAATGCCACCAGCAATACTGCTCATTCTGTGCATGATTA
>DTSja7-2
ATAGAGTACACAGCCATGCAATCTCCATAGACAAATATTGTAGAATGGCCCATACTGAAGTGCTCAGTGAATTTCAACGTGTCACGGTCATAGGATGCCACCTTCCCAACGAGTCAGTTCGTCAAATGTCTGCCTTGCGGCCCCAGTCAACTGTACATGCTGTTATTGTGAAGTAGAAATGTTTAGGAGCAACAACGGCTCAGCTACGAAGTGGTATGCCACATAAGCTCACAGAACGGGACCGCCGAATACTGAAGCGAGTAAAAATTGTCTGTCCTCGGTTGCAACACTCACCACCGAGTTCCAAACTACCTCTGGAAGCACTGTCAGTCAGGAGCTTCATGAAAATGGGTTTCCATGGTCAAGCAGCCACACACAAGCCTAAGATCACCATGTGCAATCCCAAGCGTCAGCTTGGGGGAAAGGGTTTTGGTGTTTAAAAGCCCGTCGCCATTGGACTCTGGAGAAGTGGAAACGCGTTCTCTGGAGTAGTGAATCACACTTCACCATCTGGCAGTCAGATGGATTAATCGGGGTTTTACAGATGCCAGGAGAACACTACCAGCCCCAATGCATAGTTCCAACTGTAAAGTTTGGTGGAGGGGGTGGTATTACATTTAAGTCATTTAGCAGACGCTCTTATCCAGAGCGACTT
>DTSja8-1
AATCATCAGGGACTAGGAAACTGGTCTGAATTGAAAGAATGATGGATGATGCTAAATACAGGGAAATTCTTGAGGGAAAACTGTTTCAGTCTCCCAGAGATTTGAGACTGGGATGGAGGTTCACCTTCCTGCAGGACAACAACCCTAAGCATACTACTAAACAACACTCGAGTGGTTTAATGGGAAACATTTACATGTCTTGGAATGGTCTAGTCAAAGCCCAGACCTCAATCCAATTGAGAATCTGTGGAATGACTTAAACATTGTGGTACACCAGCAGAACCCATCCAACTTGAAGGAGCTGGAGCAGTTTTGCCTTGAAGAATGGGTAAAAATCCCAGTGGCTAGATGTGCCAAGCTTATAGAGACATAACCCAAGAGACTTGCAGCTGTAATTGCTTGCAAGGGTGGCTCTACAAAGTATTGACTTTGGGGGTGAATAGTTATGC
>DTSja11-1
TACTGCAGGAGGGTCTGGTGCACTTCACAAAATAGATGGCTCATGAGGAAGGAACATTATGTGGATATATTGAAGCAACATCTCAAGACATCAGTCAGCAAGTTAAAGCTTGGTCGCAAATGGGTCTTCCAAATGGACAATGACTCCAAGCATACTTCCAAAGTTGTGGCAAAATGGCTTAAGGACAACAAAGTCAAGGTATTGGAGTGGCCACCACAAAGCCCTGATCTCAATCCCATAGAAAATTTGTGGGCATAACTGAAAAAGCGTGTGCGAGCAAGGAGGCCTACAAACCTGACTCAGTTACACCAGCTCTGTCAGGAGGAATGGGACAAAATTCACCCAACTTATTGTGGGAAGCTTGTGGAAGGCTACACGACACATTTGACCTAAGTTCAACAATATAAAGGCAATGCTACCAAATACTAATTGAGTGTGTGTAAACGTCTGACCCACTGGGAATGTGATGAAAGAAATAAAAGCTGAAATAAATCATTCTCTCTACTATTATTCTGACATTTCCCATTCTTAAAATAAAGTGGTGATCATAATTGACCTGAGACTGGGAATTCTTACTGGGATTAAATGTCAGGAATTGTGAACAATTGAGTTTAAATGTATTTGGCTAAGGTGTATGTAAACGTCCGACTTCAACTGTA
>DTSja8-2
CTCTAAACTTTCAGCTCATACAAGGAGAAGACTGATCAGAGATGCAGCCGAGGCCCATGATCACTCTGGATGAACTGCAGAGATCTACAGCTGAGGTGGGAGACTGTCCATAGGACAACAATCAGTTGTATATTGCACAAATCTGGCCTTTATGGAAGAGTGGCAAGAAGCCATTTCTTAAAGATATCCATAAAAAGTGTCGTTTAAAAGTTTGCCACAAGCCACCTGGGAGACACACCACACATGTGGAAGAAGGTGCTCTGGTCAGATGAAACCAAAATTGAACTTTTTGGCAACAAAGCAAAACGTTATGTTTGGCGTAAAAGCAACACAGCTCATCACCCTGAACACACCATCCCCACTGTCAAACATGGTGGTGGCAGCATCATGGTTTGGGCCTGCTTTTCTTCAGCAGGGACAGGGAGGATGGTTAAAATTGATGGGAAGATGGATGGAGCCAAATACAGGACCATTCTGGAAGAAAACCTGATGGAGTCTGCAAAAGACCTGAGACTGGGACGGAGATTTGTCTTCCAACAAGACAATGATCCAAAACATAAAGCAAAATCTACAATGGAATGGTTCAAAAATAAACATATCCAGGTGTTAGAATGGCCAAGTCAAAGTCCAGACCTGAATCCAATCGAGAATCTGTGGAAAGAACTGAAAACTGCTGTTCACAAATGCTCTCCATCCAACCTCACTGA
>DTSsa1-1
TACAGTGAGGAAAAAAGTATTTGATCCCCTGCTGATTTTGTACGTTTGCCCACTGACAAAGAAATCATTAGTCTATAATTTTAATGGTAGGTTTATTTGAACAGTGCGAGACAGAATAACAACAAAAGAATCCAGAAAAACGCATGTCAAAAATGTTATAAATTGATTTGCATTTTAAGGAGGGAAATAAGTATTTGACCCCCTCTCAATCAGAAAGATTTCTGGCTCCCAGGTGTCTTTTATACAGGTAACGAGCTGAGATTAGGAGCACACTCTTAAAAGGAGTGCTCCTAATCTCAGTTTGTTACCTGTATAAAAGATACCTGTCCACAGAAGCATTCAACCAATCAGATTTCAAAGTCCCCACCATGGCCAAGACCAAAGAGCTCTCCAAGGATGTCAGGGAGAAGATTGTAAACCTACACAAGGCTGGAATTGGCTATCAGACCATCGCCAAGCAGCTTGGTGAGAAGGTGACAACAGTTGGTGCGATTATTTGCAAATGGAAGACACAAAAGAACAGTCACTCTCCCTCGACCTGGGGCTCCATGCAAGATCTCACCTCGTGGAGTTGCAATGATCATGAGAACAGTGAGGAATCAGCCCAGAACTACACAGGAGCATCTTGTCAATGATCTCAAGGCAGCTGGGACCATAGTCACCAAGAAAACAATTGGTAACACACTATGCCATGAAGGACTGAAATCCTGCAGCACCCGCAAGGTCCCCCTGCTCAAGACAGCACATATACATGCCCGTCTGAAGTTTGCCAATGAACATCTGAATGATTCAGTGGACAACTGGATGAAAGTGTTGTGGTCAGATGAGACCAAAATGGAGCTCTTTGGCATCAACTCAACTCGTCGTGTTGGGAGGTGGAGGAATGCTGCCTATGACCCCAAGAACACCATCCCCACTGTCAAACATGGAGGTGGAAACATTATGCTTTGGGGGTGTTTTTCTGCTAAGGGGACAGGACAACTTCACCGCATCAAAGGGACGATGGACTTGTCAAATCTTGGGTGAGAACATCCTTCCCTCAGCCAGGGCATTGAAAATGGGTCGTGGATGGGTATTCCAGCATGACAATGACCCAAAACACACGGCCAAGGCAACAAAGGAGTGGCTCAAGAAGAAGCACATTAAGGTCCTGGAGTGGCCTAGCCAGTCTCCAGACCTTAATCCCATAGAAAATCTGTGGAGGGAGCTGAAGGTTCGAGTTGCCAAACGTCAGCCTCGAAACCTTAATGACTTGGAGAAGATCTGCAAAGAGGAGTGGGTCAAAATCCCTCCTGAGATGTGTGCAAACCTGGTGGCCAACTACAAGAAACGTGTGACCTCTGTGATTGCCAACAAGGGTTTTGCCACCAAGTACTAAGTCATGTTTTGCAGAGGGGTCAAATACTTATTTCCCTCATTAAAATGCAAATCAATTTATAACATTTTTGACATGCTTTTTTCTGGATTTTTTTGTTGTTATTCTGTCTCTCACTGTTCAAATAAACCTACCATTAAAATGATAGACTGATCATTTCTTTGTCAGTGGGCAAACATACAAGATCAGCAGGGGATCAAATACTTTTTCCCCTCACTGTA
>DTSsa1-2
TACAGTGGGGGGAAAAAGTATTTGATCCCCTGCTGATTTTGTAGGTTTGCCCACTGATAAAGAAAGGATCAGTCTATAATTTTAATGGTATGTTTATTTGAACAGTGAGAGACAGAATAACAACAAAAATATCCAGAAAAACGCATGTCAAAAATTTTATAAATTGATTTGCATTTTAATGAGGGAAATAAGTATTTGACCCCCTCTCAATCAGAAAGATTTCTGGCTCCCAGGTGTCTTTTATACAGGTAATGAGCTGAGATTAGGAGCACACTCCTAAAGGTAGTGCTCGTAACCGCAGCTTGTTACCTGTATAAAAGATACCTGTCCACAGAAGCAATCAATCAATCAGATTCCAAACTGTCCACCATGGCCAAGACCAAAGAGCTCTCCAAGGATGTCAGGGACAAGATTGTAGACCTACACAAGGCTGGAATGGGCTACAAGACCATCGCCAAGCAGCTTGGTGAGAAGGTGACAACATTTGGTGCGATTATTCGTAAATGGAAGAAACACAAAATAACTGTCAATATCCCTCAGCCTGGGGCTCCATGCAAGTTCTTACCTCGTGGGGTTGCAATGATCATGAGAACGGTGAGGAATCAGCCCAGAACTACACGGGAGGATCTTGTCAATGATCTCAAGGCAGCTGGGACCGTAGTCACCAAGAAAACAATTGGTAACACACTACGCCGTGAAGGACTGAAATCCTGCAGCACCCGCAAGGTCCCTCTGCTCAAGAATACATATACATGCCCGTCTGAAGTTTGCCAATGAATATCTGAATGATTCAGAGTACAACTGGTGAAAGTGTTGTGGTCAGATGAGACCAAAATTGAGCTCTTTGGCATCAACTCAACTCGCCGTGTTTGGAGGAGGAGTAATGCTGTCTATGACCCGAAGAACACCATCTCCACCGTCAAACATGGACGTGGAAACATTATGCTTTGGGGGTGTTTTTCTGCTAAGGGGACAGGACAACTTCACTGCATCAAAGGGACGATGGACGGGGCCATGTACCGTCAAATCTTGGGTGAGAACATCCTTCCCTCAGCCAGGGCATTGAAAATGGGTATTGGATGGGTATTCCAGCATGACAATGACCCAAAACACACGGCCAAGGCAACAAAGGAGTGGCTCAAGAAGAAGCACATTAAGGTCCTGGAGTGGACTAGCCAGTCTCTAGAGCTTAATCCCATAGAAAATCTGTGGAGGGAGATGAAGGTTTGAGTTGCCAAACGTCAGCCTTGAAACCTTAATGACTTGGAGAAGATCTGCAAAGAGGAGTGGGACAAAATCCCTCCTGAGATGTGTGCAAACCTGGTGGCCAACTACAAGAAACGTCTGACCTCTGTGATTGGGTTTTGCCACCAAGTACTAAATCATGTTTTGCAGAGGGGTCAAATACTTATTTCCCTCATTAAAATGCCAATCATTTTATAACATTTTTGACATGCGTTTTTCTGGATTTTTTTGTTGTTATTCTGTCTCTCACTGTTCAAATAAACCTATCATTAAAATTATAGACTGATCATTTCTTTGTAAGTGGGCAAACGTACAAAATCAGCAGGGGATCAAATACTTTTTTCCCCCACTGTA
>DTSsa2-1
CAATATATACTGCTCAAAAAAATAAAGGGAACACTTAAACAACACAATGTAACTCCAAGTCAATCACACTTCTGTGAAATCAAACTGTCCACTTAGGAAGCAACACTGATTGACAATAGATTTCACATGCTGTTGTGCAAATGGAATAGACAACAGGTGGAAATTATAGGCAATGAGCAAGACACCCCCAATAAAGGAGTGGTTCTGCAGGTGGGGACCACAGACCACTTCTCAGTTCCTATGCTTCCTGGCTGATGTTTTGGTCACTTTTGAATGCTGGCGGTGTTTTCACTCTAGTGGTAGCATGAGACGGAGTCTACAACCCACACAAGTGGCTCAGGTAGTGCAGCTCATCCAGGATGGCACATCAATGCGAGCTGTGGCAAGAAGGTTTGCTGTGTCTGTCAGCGTAGTGTCCAGAGCATGGAGGCGCTACCAGGAGACAGGCCAGTACATCAGGAGATGTGGAGGAGGCCGTAGGAGGGCAACAACCCAGCAGCAGGACCGCTACCTCCGCCTTTGTGCAAGGAGGAGCAGGAGGAGCACTGCCAGAGCCCTGCAAAATGACCTCCAGCAGGCCACAAATGTGCATGTGTCTGCTCAAACGGTCAGAAACAGACTCCATGATGGTGGTATGAGGGCCCGACGTCCACAGGTGGGGGTTGTGCTTACAGCCCAACACCGTGCAGGACGTTTGGCATTTGCCAGAGAACACCAGGATTGGCAAATTCGCCACTGGCGCCCTGTGCTCTTCACAGATGAAAGGAGATTCACACTGAGCACATGTGACAGACGTGACAGAGTCTGGAGATGCTGTGGAGAATGTTTTGCTGCCTGCAACATCCTCCAGCATGACCGGTTTGGCGGTGGGTCAGTCATGGTGTGGGGTGGCATTTCTTTGGGGGGCCGCACAGCCCTCCATGTGCTCGCCAGAGGTAGCCTGACTGCCATTAGGTACCGAGATGAGATCCTCAGACCCCTTGTGAGACCATATGCTGGTGCGGTTGGCCCTGGGTTCCTCCTAATGCAATACAATGCTAGACCTCATGTGGCTGGAGTGTGTCAGCAGTTCCTGCAAGAGGAAGGCATTGATGCTATGGACTGGCCCGCCCGTTCCCCAGACCTGAATCCAATTGAGCACATCTGGGACATCATGTCTCGCTCCATCCACCAACGCCACGTTGCACCACAGACTGTCCAGGAGTTGGCGGATGCTTTAGTCCAGGTCTGGGAGGAGATCCCTCAGGAGACCATCCGCCACATCATCAGGAGCATGCCCAGGCGTTGTAGGGAGGTCATACAGGCACGTGGAGGCCACACACACTACTGAGCCTCATTTTGACTTGTTTTAAGGACATTACATCAAAGTTGGATCAGCCTGTAGTGTGGTTTTCCACTTTAATTTTGAGTGTGACTCCAAATCCAGACCTCCATGGGTTGATAAATTGGATTTCCATTGATTATTTTTGTGTGATTTTGTTGTCAGCACATTCAACTATGTAAAAAAAAAGTATTTAATAAGATTATTTCATTCATTCAGATCTAGGATGTGTTATTTTAGTGTTCCCTTTATTTTTTTGAGCAGTGTATATTTTA
>DTSsa2-2
TACAAGTACACTGCTCAAAAAAATAAAGAGAACACTTAAACTACACAATGTAACTCCAAGTCAATCACACTTCTGTGAAATCAAACTGTCCACTTAGGAAGCAACACTGATTGACAATACATTTCACATGCTGTTGTGGAAATTGAATAGACAACAGGTGGAAATTATAGGCAATTAGCAAGACACCCCCAATAAAGGAGTGGTTCTGCAGGTGGTGACCACAGACCACTGCTCAGTTCCTATGCTTCCTGGCTGATGTTTTGGTCACTTTTGAATGCTGGCGGTGCTTTCACTCTAGTGGTAGCATGAGACGGAGTCTACAACCCACACAAGTGGCTCAGGTAGTGCAGCTCATCCAGGATGGCACATCAATGCAAGCTGTGGCAAGAAGGTTTGCTGTGTCTGTCAGCGTAGTGTCCAGAGCATGGAGGCGCTACCAGGAGACAGGCCAGTACATCAGGAGACGTGGAGGAGGCTGTAGGAGGGCAACAACCCAGCAGCAGGACCGCTACCTCCGCCTTTGTGCAAGGAGGAGCAGGAGGAGCACTGCCAGAGCCCTGCAAAATGACCTCCAGCAGGCCACAAATGTGCATGTGTCTGCTCAAACGGTCAGAAACAGACTCCATGAGGGTGGTATGAGGGCCCGACGTCCACAGGTGGGGGTTGTGCTTACAGCCCAACACCGTGCAGGACGTTTGGCATTTGCCAGAGAACACCAAGATTGGCAAATTCGCCACTGGTGCCCTGTGCTCTTCACAGATGAAAGCAGGTTCACACTGAGCACATGTGACAGATGTGACAGAGTCTGGAGAAGCCGTGGAGAACGTTCTGCTGCCTGCAACATCCTCCAGCATGACCGGTTTGGCGGTGGGTCAGTCATGGTGTGGGGTGGCATTTCTTTGGGGGGCCGCACAGCCCTCCATGTGCTCGCCAGAGGTAGCCTGACTGCCATTAGGTACCGAGATGAGATCCTCAGACCCCTTGTGAGACCATATGCTGGTGCGGTTGGCCCTGGTTTCCTCCTAATGCAAGACAATGCTAGACCTCATGTGGCTGGAGTGTGTCAGCAGTTCCTGCAAGAGGAAGGTATTGATGCTATGGACTGGCCCGCCCGTTCCCCAGACCTGAATCCAATTGAGCACATCTGGGACATCATGTCCCGCTCCATCCACCAACGCCACGTTGCACCACAGACTGTCCAGGAGTTGGCGGATGCTTTAGTCCAGGTCTGGGAGGAGATCCCTCAGGAGACCATCCGCCACCTCATCAGAAGCATGCCCAGGCGTTGTAGGGAGGTCATACAGGCACGTGGAGGCCACACACACTACTGAGCCTCATTTTGACTTGTTTTAAGGACATTACATCAAAGTTGGATCAGCCTGTAGTGTGGTTTTCCACTTTAATTGAGTCTGACTCCAAATCCAGACCTCCATGCGTTGATAAATTGGATTTCCATTGATTATTTTTGTGTGATTTTGTTGTCAGCACATTCAACTATGTAAAGAAAAAAGTATTTAATAAGATTATTTATTTCATTCAGATCTAGGATGTGTTGATTAAGTGTTCCCTTTATTTTTTTGAGCAGTATATATAT
>DTSsa2-3
TATATATATATACTGCTCAAAAAAATTAAGGGAACACTTAAACAACACAATGTAACTCCAAGTCAATCACACTTCTGTGAAATCAAACTGTCCACTTAGGAACCAACACTGATTAACAATACATTTCACATGCTGTTGTACAAATGGAATAGACAACAGGTGGAAATTATAGGCAATAAGCAAGACACCCCCAATAAAGGAGTGGTTCAGCAGGTGGGGACCACAGACCACTTCTCAGTTCCTATGCTTCCTGGCTGATGTTTTGGTCACTTTTGAATGCTGTCGGTGCTTTCACTCTAGTGGTAGCATGAGACGGAGTCTACAACCCACACAAGTGGCTCAGGTAGTGCAGCTCATCCAGGATGGCACATCAATGCGAGCTGTGGCAAGAAGGTTTGCTGTGTCTGTCAGCGTAGTGTCCAGAGCATGGAGGTGCTACCAGGAGACAGGCCAGTACATCAGGAGACGTGGAGGAGGCCGTAGGAGGGCAACAACCCAGCAGCAGGACCGCTACCTCCGCCTTTGTGCAAGGAGGAGCAGGAGGAGCACTGCCAGAGCCCTGCAAAATGACCTCCAGCAGGCCACAAATGTGCATGTGTCTGCTCAAACGGTCAGAAACAGACTCCATGAGGGTGGTATGAGGACCCGACATCCACAGGTGAGGGTTGTGCTTACAGCCCAACACCGTGCAGGACGTTTGGCATTTGTCAGAGAACACCAAGATTGGCAAATTCGCCACTGGCGCCTTGTGCGCTTCACAGATGAAAGCAGGTTCACACTGAGCACGTGACAGACGTGTCAGAGTCTGGAGACGCCGTGGAGAACATTCTGCTGCCTGCAACATCCTCCAGCATGACCGGTTTGGCGGTGGGTCAGTCATGGTGTGGGGTGGCATTTCTTTGGGGGGCTGCACAGCCCTCCATGTGCTCGCCAGAGGTAGCCTGACTGCCATTAGGTACTGAGATGAGATCCTCAGACACCTTGTGAGACCATATGCTGGTGCAGTTGGCCCTGGGTTCCTCCTAATGCAAGACAATGCTAGACCTCATGTGGCTGGAGTGTGTCAGCAGTTCCTGCAAGAGGAAGGCATTGATGCTATGGACTGGCCCGCCCGTTCCCCAGACCTGAATCCAACTGAGCACATCTGGGACTTCATGTCTCGCTCCATCCACCAACGCCACGTTGCACCACAGACTGTCCAGGAGTTGGTGGATGCTTTAGTCCAGGTCTGGGAGGAGATCCCTCAGGAGACCATTCGCCACCTCATCAGGAGCATGCCCAGGCGTTGTAGGGAGGTCATTCAGGCACGTGGAGGCCACACACACTACTGAGCCTCATTTTGACTTGTTTTAAAGGACATTACATCAAAGTTGGATCAGCCTGTAGTGTGGTTTTCCACTTTCATTTTGAGTGTGACTCCAAATCCAGACCTCCATGGGTTGATAAATTGGATTTCCATTGATTATTTTTGTGTGATTTTGTTGTCAGCACATTCAACTATGTAAAGAAAAAAGTATTTAATAAGATTATTTCTTTCATTCAGATCTAGGATGTGTTGTTTAAGTGTTCCCTTTATTTTTTTGAGCAGTGTATATACA
>DTSsa2-4
GTCCTAAATACACTGCTCAAAAAAATAAAGGGAACACTTAAACAACACAACGTAACTCCAAGTCAATCACACTTCTGTGAAATCAAACTGTCCACTTAGGAAGCAACACTGATTGACAATACATTTCACATGCTGTTGTGCAAATGGAATAGACAACAGGTGGAAATTATAGGCAATTAGCAAGACACCCCCAATAAAGGAGTGGCTCTGCAGGTGGTGACCACAGACCACTTCTCAGTTCCTATGCTTCCTGGCTGATGTTTTGGTCACTTTTGAATGCTGCCGGTGCTTTCACTCTAGTGGTAGCATGAGACGGAGTCTACAACCCACACAAGTGGCTCAGGTAGTGCAGCTCATCCAGGATGGCACATGTATGTGAGCTGTGGCAAGAAGGTTTGCTGTGTCTGTCAGCGTAGTGTCCAGAGCATGGAGGCGCTACCAGGAGACAGGCCAGTACATCAGGAGACGTGGAGGAGGCCGTAGGAGGGCAACTACCTCCAGGACCGCAGGACCGCTACCTCCACCTTTGTGCAAGGAGGAGCAGGAGGAGCACTGCCAGAGCCCTGCAAAATGACCTCCAGCAGGCCACAAATGTGCATGTGTCTGCTCAAACGGTCAGAAACAGACTCCATGAGGGTGGTATGAGGGCCCGACGTCCACAGGTGGGGGTTGTGCTTACAGCCCAACACCGTGCAGGACGTTTGGCATTTGCCAGAGAACACCAAGATTGGCAAATTCGCCACTGGCACCCTGTGCTCTTCACAGATGAAAGCAGGTTCACACTGAGCACGTGACAGACGTGACAGAGTCTGGAGACGCCGTGAAGAACGTTCTGCTGCCTGCAACATCCTCCAGCATGACCGGTTTGGTGGTGGGTCAGTCATGGTGTGGGGTGGCATTTCTTGCACATGGAGCACAGCCCTCCATGTGCTCGCCAGAGGTAGCCTGACTGCCATTAGGTACCGAGATGAGATCCTCAGACCCCTTGTGAGACCATATGCTGGTGCGGTTGGCCCTGGGTTCCTCCTAATGCAAGACAATGCTAGGCCTCATGTGGCTGGAGTGTGTCAGCAGTTCCTGCAAGAGGAAGGCATTGATGCTATGGACTGGCCCGTCCGTTCCCCAGACCTGAATCCAATTGAGCACATCTGGGACATCATGTCCCGCTCCATCCACCAACGCCACGTTGCACCACAGACTGTCCAGGAGTTGGCGGATGCTTTAGTCCAGGTCTGGGAGGAGATCCCTCAGGAGACCATCCGCCACCTCATCAGGAGCATGCCCAGGCGTTGTAGGGAGGTCATACAGGCACGTGGAGGCCACACACACTACTGAGCCTCATTTTGACTTGTTTTAAGGACATTACATCAAAGTTGGATCAGCCTGTAGTGTGGTTTTCCACTTTAATTTTGAGTGTGACTCCAAATCCAGACCTCCATGGGTTGATAAATTGGATTTCCATTGATTATTTTTGTGTGATTTTGTTGTCAGCACATTCAACTATGTAAAGAAAAAAGTATTTAATAAGATTATTTCTTTCATTCAGATCTAGGATGTGTTGTTTAAGTGTTCCCTTTATTTTTTTGAGCAGTATATTTCAA
>DTSsa5-1
CTGGAGAAACTTCTAAACTCAGCAAAAAAAGACACGTCCCTTTTTCAGGACCCTGTCTTTCAAAGAAATTTCATAAAAGTCCAAATAACTTCACAGATCTTCATTGTAAAAGGTTTAAACACTGTTCCCCATGCTTGTTCAATGAACCATAAACAATTAATGAACATGCACCTGTGGAACGGTCGTTAAGATACTAACAGGTTACATACGGTATGCAAATAAGGTCACAGTTATAAAATTTAGGACACTAAAGAAACCTTTCTACTGACTCTGAAAACACCCCAAAAAAAGATGCACAGGGTCCCTGCTCATCTGAGTAAAAGTGCTTTATGCATTCTGCAAGGAGGCATGAGGACTGCAGATGTGGCCAGGGCAATAAATTGCAATGTCCGTAATGTCAGACGCCTAAGACTGCGCTACAGGGAGACAGGACAGACAGCTAATTGTCCTCGCAGTGGCAGACCACGTGTAACAACACCTGCACAGGATCGGTACATCCGAACATCACACCTGCGGGACAGGTACAGGACGGCAACAACAACTGCCCGAGTTACACCAGGAACGCACAATCCCTTCACCAGTGCTCAGACTGTCCGCAATAGGCTGAGAGAGGCTGGACTGAGGGCTTGTAGGCCTGTTGTAAGGCAGGTCCTCACCAGACATCACCGGCAGCAACGTCACCTATGGGCACAACCCCACAGTCGCTGGACCAGACAAGACTGCAAAAAGTGCTCTTCACTGACGAGTCGCGGTTTTGTCTCACCAGGGGTGATGGTTGGATTCACGTTTATCGTCAAAGGAATGAGCGTTACACCGAGACCTGTACTCTGGAGCGAGATCGATTTGGAGGTGGAGGGTCCATCATGGTGTGAGGCGGTGTGTCACAGCATCATCGGACTGAGCTTGTTGTCACTGCAGGCAATCTCAACACTGTGCGTTACAGGGAAGACATCCTCCTCCCTCATGTGGTACCCTTCCTGCAGGCTCATCCTGACATGACCCTCTAGCATGACAATGCAACCAGCCATACTGCTCATTCTATACATGATTTCCTGCAAGACAGGAATGTTAGTGTTCTGCAATGGCCAGCGAAGAGCCCGGATCTCAATCCCATTGAGCACGTCTGGGACCTGTTGGATCGGAGGGTGAGGGCTAGGGCCATTCCCCCCCGAAATGCCCGGGAACTTGCAGGTGCCTTGGTGGAAGAGTGGGGTAACATCTCACAGCAAGAACTGGCAAATCTGGTGCAGTCCATGAGGAGGATGCAGCTGGTGGCCACACCAGATACTGACTGTTACTTTTGATTTTGATCCCCCCTGTGTTCAGGGACGCATTATTCCATTTCACATGTCTGTGGAACTTGTTCAGATTATGTCTCAGTTGCTGAATCTTGTTATGTTCATACAAATATTTGCACATGTTAAGTTTGCTGAAAATAAACGCAGTTGACAGTATGAGGACTTTTCTTTTTTTGCTGAGTTTACATGTTTTT
>DTSsa5-4
ATCTCATATGTAAACTCAGCAAAAGAAAAGTATATTTTTCAGGACCCTGTCTTTCAAAAAAATAAAAAATAAATTCCAAATAACTTCAGAGATCTTCATTAAAAAAAGGGTTTAAACACCGTTTCCGATGCTTGTTCAATGAACCATAAACACTTAATGAACATGCACCTGTGGAACGGTCGTTAAGACACTAACAGCTTACAGACAGTAGGCAATTAAGGTCACAGTCTTGAAAGCTTAGGACACTAAAGAGGCCTTTCTACTGACTAAAAACACCAAAAGAAAGATGCCCAGGGTCCGTGCTCATCTGCGTGAACGTGCCTTAGGCATGCTGCAAGGAGGCATGAGGACTGCAGATGTGGCCAGGGCAATAAATTGCAATGTCTGTACTGTGAGACGCCTAAGAGAGCACTAGAGGGAGACAGGACGGCCAGCTGATCGTCCTCGCAGTGGCAGACCACGTGTAACACCTGCACAGGGTCTGTACATCCGAACATCACACCTGCGGGACCGGTACACGATGGCAACAACAACTGCTCTTAGTTACACCAGGGACGCACAATCTCTCCATCAGTGCTCAGGCTGTCCACAATAGGCTGAGAGAGGCTGGACTGAGGGCTTGTAGGCCTGTTGTAAGGCAGGTCCTCAACAGACATCACCGGCAACAAAAAAGTTGTCTCACCAGGGGTGATGGTCGGATTCGCGGTTATTGTCGAAGGAATGAATTTTACACCGAGGCCTGTACTCTGGAGCGGGATCGATTTGGAGATGGAGGGTCCGTCATGGTCTGGGGCGGTGTGTCACAGCATCATCAGACTGCCTGCAATGACAACAAGCTCAATCTCAACGCTGTGCGTTACAGGGAAGACATCCTTCTCCCTCATGTGGTATCCTTCCTGCAGGCTCATCCTGACATGACCCTCCAGCATGACAATGCCACCAGCCATACTGCTTGTTCTGTGCATGATTTCCTGCAAGACAGGAATGTCAGTGTTCTGCCATGGCCAGTGAAGAGCCCGGATCTCAATCCCATTGAGCATGTCTGGGACCTGTTGGATCGGAGGGTGAGGGCTAGTGCCATGCCCCCCAGAAATGTCCGGGAACTTGCAGGTGCCTTGGTGGAAGAGTGGGGTAACATCTCACAGCAAGAACTGGCAAATCTGGTGCAGTCCATGAGGAAGAGATGCACTGCAGTACTTAATGCAGCTGGTGGCCACACCAGATACTGACTGACTTTGGTTTTTGACCCCCCCCCCCCCCCCCATTCAGGCACACATTATTCAATTTCTGTTAGTCACGTCTGTGGAACTTGTTCAGTTTATGTCTCAGTTGTTGAATCTTGTTATGTTCATACAAATATTTAAGTTCGCTGAAAAACACGATTGACAGTGAGAGGACGTTTCTTTTTTTGCGGAGTTTATATACTGTAT
>DTSsa5-5
AAGACTGCTAAATAAACTCAGCAAAAGAAACAGCCCTTTCTCAGGACCCTGTCTTTCTAAAATACTTTGTAAAAATCCAATTAACTTCACAGATCTTCATTGTGAAGGGTTTAAACATTGTTTCTCATGCTTGTTAAGTGAACCATAAACAATTAATGAACATGCACCTGTGGACAGCTTACAGTCGGTAGGCAATTAACATCAGTTATGAATGCTTAGGACACTAAAGAGGCCTTTCTACTGCCTCTGAAAAACACCAAAAGAAAGATGCCCAGGGTCCCTGCTCATCTGTGTGAATGTGCCTTAGGCATGCTGCAAGGAGGCCTGAGGACTGCAGATGTGGCCAGGGCAATAAATTGCAATGTCTGTACTGTGAGACGTGTAAGACAGCGCTACAGGGAGACAGGACAGACAGCTGATCGTCCTCGCAGTGGCAGACCATGTGTAACAACACCTGCACAGGATCGGTACATCCGAACATCACACCTGCGGTACAGGATGGCAACAACAACTGCCCGAGTTACACCAGGGACGCACAATCCCTCCATCAGTGCTCAGACTGTCCACAATAGGCTGGACTGAGGGCTTGTTGTAAGGCACAAACCCACCGTTGCTGGACCAGACAGGACTGGCAAAAAGTGCTCTTCACTAACGAGTCGCGGTTGTGTCTCACCAGGGGTGATGGTCGGATTAGCGTTTATGTCGAAGGAATGAGCGTTACACCGAAGCCTGTACTCTGGAGCGGGATCGATTTGGCAGGTCCGTCATGGTCTGGGGTGGTGTCATGGTCTGGGGTGGTGTGTCACAGCATCATTGGACTGAGCTTGTCATTGCAGGCAATCTCAACGCTGTGTGTTACAGGGAAGACATCCTCCTCCCTCATGTGGTACCCTTCCTGCAGACTCATCCTGACATGACCCTCCAGCATGACAATGCCACCAGGCTTACTGCTCGTTCTGTGAGTGATTTCCTGCAAGACAGAAATGTGTTCTGCCATGGCCAGCGAAGAGCGGTCTGGGACCGGTTGGCCATTTCTCCCCCCCCCAGAAATGTCTGGGAACTTGCAGGTGCCTTGGTGGAAGAGTGGGGTAACATCTCACAGCCAGAACTAGCAAATCTGGTGCAGTCCATGAGGAGGAGATGCACTGCAGTACTTAATGCAGCTGGTGACCACACCAGATACTGACTGACTTTGGTTTTTGGACCCCCCCCCCCCCCCTTTGTTCAGGGACACATTTAATCCATTTCTGTTAGTCATGTGTCTGTGGAACTTGTTCAGTTTGTCTGTTGTTGAATCTTATATTCATACAAATATTTACACATGCTATGTTTGCTGAAAATAAACGCAGTTGACTGTGAGGACGTTTCTTTTTTTTTGTTGCTGAGTTTAGTTCATCGGG
>DTSsa1b-5
TACAGTGGGGCAAAAAAGTATTTAGTCAGCCACCAATTGTGCAAGTTCTCCCACTTAAAAAGATGAGAGAGGCCTGTAATTTTCATCATAGGTACACGTCAACTATGACAGACAAAATGAGAAAAAAAATCCAGAAAATCACATTGTAGGATTTTTATGAATTTATTTGCAAATTATGGTGGAAAATAAGTATTTGGTCACCTACAAACAAGCAAGATTTCTGGCTCTCACAGCCCTGTAACTTCTTCTTTAAGAGGCTCCTCTGTCCTCCACTTGTTACCTGTATTAATGGCACCTGTTTGAACTTGTTATCAGTATAAAAGACACCTGTCCACAACCTCAAACAGTCACACTCCAAACTCCACTATGGCCAAGACCAAAGAGCTGTCAAAGGACACCAGAAACAAAATTGTAGACCTGCACCAGGCTGGGAAGACTGAATCTGCAATAGGTAAGCAGCTTGGTTTGAAGAAATCAACTGTGGGAGCAATAATTAGGAAATGGAAGACATACAAGACCACTGATAATCTCCCTCGATCTGGGGCTCCACGCAAGATCTCACCCCGTGGGGTCAAAATGATCACAAGAACGGCGAGCAAAAATCCCAGAAGCACACGGGGGGACCTAGTGAATGACCTGCAGAGAGCTGGGACCAAAGTAACAAAGCCTACCATCAGTAACACACTACGCCGCCAGGAACTCAAATCCTGCAGTGCCAGACGTGTCCCCCTGCTTAAGCCAGTACATGTCCAGGCCCGTCTGAAGTATGCTAGAGAGCATTTGGATGATCCAGAAGAGGATTGGGAGAATGTCAGATGAAAGCAAAATATAACTTTTTGGTAAAAACTCAACTCGTCGTGTTTGGAGGACAAAGAATGCTGAGTTGCATCCAAAGAACACCATACCTACTGTGAAGCATGGGGGTGGAAACATCATGCTTTGGGGCTGTTTTTCTGCAAAGGGACCAGGACGACTGATCCGTGTAAAGGAAAGAATGAATGGAGCCATGTATCGTGAGATTTTGAGTGAAAACCTCCTTCCATCAGCAAGGGCATTGAAGATGAAACGTGGCTGGGTCTTTCAGCATGACAATGATCCCAAACACACCGCCCGGGCAACGAAGGAGTGGCTTCGTAAGAAGTATTTCAAGGTCCTGGAGTGGCCTAGCCAGTCTCCAGATCTCAACCCCATAGAAAACCTTTGGAGGGAGTTGAAAGTCCGTGTTGCCCAGCGATAGCCCCAAAACATCACTGCTCTAGAGGAGATCTGCATGGAGGAATGGGCCAAAATACCAGCAACAGTGTGTGAAAACCTTGTGAAGACTTACAGAAAACATTTGACCTGTGTCATTGCCAACAAAGGGTATATAACAAAGTATTGAGATAAACTTTTGTTATTGACCAAATACTTATTTTCCACCATAATTTGCAAATAAATTCATAAAAAATCCTACAATGTGATTTTCTGGATTTTTTTTTCTCATTTTGTCTGTCATAGTTGAAGTGTACCTATGATGAAAATTACAGGCCTCTCTCATCTTTTTAAGTGAGAGAACTTGCACAATTGGTGGCTGACTAAATACTTTTTTGCCCCACTGTA
>DTSsa1-6
TACAGTGGGGGAAAAAATTATTTGATCCCCTGCTGATTTTGTACGTTTGCCCACTGATAAAGAAAGGATCAGTCTATAATTTTAATGCTAGGTTTATTTGAACAGTGAGAGACAGAATAACAACACAAATATCCAGAAAAACGCATGTCAAAAATGTTATAAATTGATTTGCATTTTAATGAGGGAAATAAGTATTTGACCCCCTCTCAATCAGAAAGATTTCTGGCTCCCAGGTGTCTTTTATACAGGTAACGAGCTGAGATTCGGAGCACACTCTTAAAGGGAGTGCTCCTTACCGCTGCTTGTTACCTGTAAAAAAGACACATGTTCACAGAAGCAATCAATCAATCAGATTCCACCATGGCCAAGACCAAAGAGCTCTCCAAGGATGTCAGGGACAAGATTGTAGACCTACCCAAGGCTGGAATGGGCTACAAGACCATCGCCAAGCAGCTTGGTGAGAAGGTGACAACAGTTGGTGCGATTATTTGCAAATGGAAGAAACACTAAAGAACTGCCAATCTCCCTCGGCCTGGGGCTCCATGCAAGATCTCACCTCGTGGGGTTGCAATGATCATGAGAACGGTGAGAAATCAGCCCAGAACTACATGGGAGGATCTTGTCAATGATCTCAAGGCAGCTGGGACCATAGTCACCAAGAAAACAATTGGTAACACACAACGCCGTGAAGGACTGAAATCCTGCAGCGCCCGCAAGGTCCGCTCAATAATACATACACATGCCCGTCTGAAGTTTGCCAATGAACATCTGAATGATTCAGAGGACAACTGGGTGAAAGTGTTGTGGTCAGATGAGACCAAAATGGAGCTCTTTGGCATCAACTCAACTCGCCGTGTTTGGAGGAGGAATGCTGCCTATGACCCCAAGAACACCATCTCCACCGTCAAACATGGAGGTGGAAACATTATGCTTTGGGGGTGTTTTTCTGCTAAGGGGACAGGACAACTTCACCGCATCATTTGACGGGGCCATGTACTGTCAAATCTTGGGTGAGAACCTCCTTCCCTCAGCCAGGGCATTGAAAATGGGTCGTGGATGGGTATTCCAGCATGACAATGACCCAAAACACACGGCCAAGGCAACAAAGGAGTAGCTCAAGAAGAAGCACATTAAGGTCCTGGAGCGGCCTAGCCAGTCTCCAGACCTTAATCCCATAGAAAATCTGTGGAGGGAGCTGAATGTTCGAGTTGCCAAACGTCAGCCTCGAAACCTTAATGACTTGGAGAAGATCTGCACAGAGGAGTGGGACAAAATCCCTCCTGAGATGTGTGCAAACCTGGTGGCCAACTACAAGAAACACCTGACCTCTGTGATTGCCAACAAGGGTTTTGCCACCAAGTACTAAGTCATGTTTTGCAGAGGGGTCAAATACTTATTTCCCTCATTAAAATGCAAATAATTTTATAACATTTTTGACATGCGGTTTTCTGGATTTTTTGTTGTTGTTATTCTGTCTCTCACTGTTCAAATAAACCTACCATTTAAAATTATAGACTGATCATTTCTTTGTCAGTGGGCAAACGTACAAAATCAGCAGGGGATCAAATACTTTTTTTCCCTCACTGTA
>DTSsa1-7
TACAGTGAGGGAAAAAAGTATTTGATCCCCTGCTGATTTTGTACGTTTGCCCACTGACAAAGAAATGATCAGTCTATAATTTTAATGGTAGGTTTATTTGAACAGTGAGAGACAAAATAACAACAAAAAAATCCAGATGTCAAAAACGTTATAAATTGATTTGCATATTAATGAGGGAAATAAGTATTTGACCCCCTCTCAATCAGAAAGATTTCTGGCTCCCAGGTGTCTTTTATACAGGTAACGAGCTGAGATTAGGAGCACACTCTTAAAGGGAGTGCTCCTAATCTCAGTTTGTTACCTGTATAAAAGACACCTGTCCACAGAAGCAATCAATCAATTAGATTCCAAACTCTCCACCATGGCCAAGACCAAAGAGCGCTCCAAGGATGCCAGGGACAAGATTGTAGACCTACACAAGGCTGGAATGGGCTACAAGACCATCGCCAAGCAGCTTGTTGAGAGGGTGACAACAGTTGGTGTGATTATTCGCAAATGGAAGAAACACAAAAGAACTGTCAATCTCCCTCGGCCTGGGGTTCCATGCAAGATCTCACCTCGTGGAGTTGCAATTATCATGAGAACGGTGAGGAATCAGCCCAGAACTACACGGGAGGATCTTGTCAATGATCTCAAGGCAGTTGGGACCATAGTCACCAAGAAAACAATTGGTAACACATTACGCCGTGAAGGACTGAAATCCTGCAGCGCCCGCAAGTTCCCCTGCTCAAGAAAGCACATATACATGCCCGTCTGAAGTTTGCCAATGAACATCTGAATGATTCAGAGGACAACTGGGTGAAAGTGTTGTGGTCAGATGAGACCAAAATGGAGCTCTTTGGTATCAACTCAACTCGCCGTGTTTGGAGGAGGAGGAATGCTGCCTATGACCCCAAGAACACCATCCCCACCGTCAAACATGGAGGTGGAAACATTATGCTTTGGGGGTGTTTTTCTGCTAAGGGGACAGGACATCTTCACCGCATCAAAGGGACGATGGACGGGGCCATGTACCGTCAAATCTTGGGTGAGAACCTCCTTCCCTCAGCCAGGGCATTGAAAATGTGTCGTGGATGGGTATTCCAGCATGACAATGACCCAAAACAGAAGGCCAAAGCAACAAAGGAGTAGCTCAAGAAGAAGCACATTAAGGTCCTGGAGTGGCCTAGCCAGTCTCCAGACCTTAATCCCATATAAAATCTGTGGAGGGAGCTGAAGGTTCGAGTAGCCAAACGTCAGCCTCGAAACCTTAATGACTTGGAGAAGATCTGCAAAGAGGAGTGGGACAAAATCCCTCCTGAGATGTGTGCAAACCTGGTGGCCAACTACAAGAAACGCATGACCTCTGTGATTGCCAACAAGGGTTTTGCCACCAAGTACTAAGTCATGTTTTGCAGAGGGGTCAAATACTTATTTCCCTCATTAAAATGCAAATCAATTTATAACATTTTAGACATGAGTTTTTCAGGATTTTTTTGTTGTTATTCTGTCTCTCACTGTTCAAATAAACCTACCATTAAAATTATAGACTGATCATTTCTTTGTCAGTGGGAAAACGTACAAAATCAGCAGGGGATCAAATACTTTTTTCCCTCACTGTA
>DTSsa1b-8
TACAGTGGGGCAAAAAAGTATTTAGTCAGCCACCAATTGTGCAAGTTCTCCCACTTAAAAAGATGAGAGCGGCCTGTAATTTTATTCAAAGGTACACGTCAACTATGGCAGACAAGATGAAAAAAAATATCCAGAAAATCACATTGTAGGATTTTTTATGAATTTATTTGCAAATTATGCTGGGAAATAAGTATTTGGTCACCTACAAACAAGTAAGATTTCTGGCCCTCACAGACCTGTAACTTCTTCTTTAAGAGGCTCCTCTGTCCTCCACTCGTTACCTGTATTAATGGCACCTGTTTGAACTTGTTATCAGTATAAAAGACATCTGTCCACAACCTCAAACAGTCACACTCCAAACTCCACTATGGCCAAGACCAAAGAGCTGTCAAAGGACACCAGAAACAAAATTTAGACCTGCACCAGGCTGGTAAGACTGAATCTGCAATAAGTAAGCAGCTTGGTTTGAAGAAATCAACTGTGGGAGCAATTATTAGGAAATGGAAGACATACAAGACCACTGATAATCTCCCTCGATCTGGGGCTCCACGCAAGATCTCACCCCGTGGGGTCAAAATGATCACAAGAACGGTGAGCAAAAATCCCAGAACCACACGGGGGGACCTAGTGAATGACCTGCAGAGAGCTGGGACCAAAGTAACAAAGCCTACCATCAGTAACACACTACGCCGCCAGGGACTCAAATCCTGCAGTGCCAGACGTGTCCCCCTGCTTAAGCCAGTACATGTCCAGGCCCGTCTGAAGTTTGCTAGAGAGCATTTGGATGATCCAGAAGAGGATTGGGAGAATGTCATATGGTCAGATGAAACCAAAATAGAACTTTTTGGTAAAAACTCAACTCGTCATGTTTGGAGGACAAAGAATGCTGAGTTGCATCCAAAGAACACCATACCTACTGTGAAGCATGGGGGTGGAAACATCATGCTTTGGGGCTGTTTTTCTGCAAAGGGACCAGGACGACTGATCCGTGTAAAGGAAAGAATGAATGGGGCCATGTATCGTGAGATTTTGAGTGAAAACCTCCTTCCATCAGCAAGGGCATTGAAGATGAAACGTGGCTGGGTCTTTCAGCATGACAATGATCCCAAACACACCGCCCGGGCAACGAAGGAGTGGCTTCGTAAGAAGCATTTCAAGGTCCTGGAGTGGCCTAGCCAGTCTCCAGATCTCAACCCCATAGAAAATCTTTGGAGGGAGTTGAAAGTCCGTGTTGCCCAGCGACAGCCCCAAAACATCACTGCTCTAGAAGAGATCTGCATGGAGGAATGGGCCAAAATACCAGCAACAGTGTGTGAAAACCTTGTGAAGACTTACAGAAAACGTTTGACCTGTGTCATTGCCAACAAAGGGTATAATAACAAAGTATTGAGATAAAATGTTGTTATTGACCAAATACTTATTTTCCACCATAATTTGCAAATAAATTCATTAAAAATCCTACAATGTGATTTTCTGGATTTTTTTTCTCATTTTGTCTGTCATAGTTGAAGTGTACCTATGATGAAAAGTATAGGCCTCTCTCATCTTTTTAAGTGGGAGAACTTGCACAATTGGTGGCTGACTAAATACTTTTTTGCCCCACTGTA
>DTSsa1-10
CGTTACAGGAATGGGCTACAAGACCATCGCCAAGCAGCTTGGTGAGAAGGTGACAACAGTTGGTGCGATTATTCGCAAATGGAAGAAACACAAAAGAACTGTCAATCTCCCTCGGCCTGGGGTTCCATGCAAGATCTCACCTCGTGGAGTTGCAATGATCATGAGAACGGTGAGGAATCATCCCAGAACTACACAGGAGGATCTTGTCAATGATCTCAAGGCAGCTGGGACCATAGTCACCAAGAAAACAATTGGTAACACACTACGCCGTAAAGGACTGAAATCCTGCAGCGCCCACAAGGTCCCCCTGCTCAAGAAAGCACATATACATACCCGTCTGAAATTTGCCAATGAACATCTGTATGATTCAGACGACAACTGGGTGAAAGTGTTGTGGTCAGATGAGACCAAAATGGAGCTCTTTGGCATCAACTCAACTCGCCGTGTTTGGAGGAGGAGGAATGCTGCCTATGATCCCAAGAACACCATCCCCACCGTCAAACATGGAGGTGGAAACATTATGCTTTGGGGGTGTTTTTCTGCTCAGGGGACAGGACAACTTCACCGCATTAACGGGACGATGGACGGGGCCATGTACCGTCAAATCTTGGGTGAGAACCTCCTTCCCTCAGCCAGGGCATTGAAAATGGGTCGTGGATGGGTATTCTAGCGTGACAAAGACCCAAAACACACGGCCAAGGCAACAAAGGAGTGGCTCAAGAAGAAGCACATTAAGGTCCTGGAGTGGCCTAGCCAGTCTCCAGACCTTAATCCCATAGAAAATCTGTGGAGGGAGCTGAATGTTCGAGTTGCCAAACGTCAGCCTCGAAACCTTAATGACTTGGAGAAGATCTGCAAAGAGTGGGACAAAATCCCTCCTGAGATGTGTGCAAACCTGGTGGCCAACTACAAGAAACATCTGACCTCTGTGATTGCCAACAAGGGTTTTGCCACCAAGTACTAAGTCATGTTTTGCAGAGGGGTGAAATACCTATTTCCCTCATTAAAATGCAAATAATTTTATAACATTTTTGACATGCGTTTTTCTGGATGTTTTTAATGTTATTCTGTCTCTCACTGTTCAAATAAACCTACCATTAAAATGATAGACTGATCATTTGTTTGTCAGTGGGAAAACGTACAAAATCAGCATGGGAGAAAATACTTTTTTTCCCTCACTGTA
>DTSsa1-14
TACAGTGAGGGAAAAAAGTATTTGATCCCCTGCTGATTTTGTACGTTTGCCCACTGACAAAGGAATTATCAGTCTATAATTTTAATGGTAGGTTTATTTGAACAGTGAGAGACAGAATAACAACAACAAAAATATCAGCAATTTTATAAATTGATTTGCATTTTAATGAGGGAAATAAGTATTTGACCCCCTCTCAATCAGAACGATTTCTGTCTCCCAGGTGTCTTTTATACAGGTAACGAGCTGAGATTAGGAGGACACTCTTAAAGGGAGTGCTGCTAATCTCAGTTTGATACCTGTATAAAAAACATCTGTCCACAGAAGCAATCAATCAATCAGATTCCAAATTCTCTACCATGGCCGAGACCAAAGAGCTCTCCAAGGATGTCAGGGACAAGATTGTAGATCTACACAAGGCTGGAATGGGCTACAAGACCATCGCCAAGCAGCTTGGTGAGAAGGTGACAACAGTTGGTGTGATTATTCGCAAATGGAAGAAACACAAAAGAACTGTCAATCTCCCTCGGCCTGGGGCTCCATGCAAGATCTCACCTCGTGGAGTTGCAATGATCATGAGAACGGTGAGGAATCAGCCCAGAACTACATGGGAGGATCTTGTCAATGATCTCAATGCAGCTGGGACCATAGTCACCAAGAAAACAATTGGTAACACACTACGCCGTGAAGGACTGAAATCCTGCAGTGCCCGCAAGGTCCCCCTGCTCAAGAAAGCACATATACATGCCCGTCTGAAGTTTGCCAGTGAACATCTGAATGATTCAGAGGACAACTGGGTGAAAGTGTTGTTGGCAGATGAGACCAAAATGGAGCTCTTTGGCATCAACTCAACTCACCGTGTTTGGAGGAGGAGGAATGCTGCCTATGACCCCAAGAACACCATCCCCACCGTCAAACATGGAGGTGGAAACATTATGCTTTGGGGGTGTTTTTCTGCTAAGGGGACAGGACAACTTCACTGCATCAAAGGGACAATGGACGGGGCCATGTACCGTCAAATCTTGGGTGAGAACCTCCTTCCCTCAGCCAGGGCATTGAAAATGGGTCATGGATGTGTATTCCAGCATGACAATGACCCAAAACACACGGCTAAGGCAACAAAGGAGTGGCTCAAGAAGAAGCACATTAAGGTCCTGGAGTGGCCTAGCCAGTCTCCAGACCTTAATCCCATAGAAAACCTGTGGAGGGAGCTGAAGGTTCGAGTTGCCAAACGTCCGCCTCGAAACCTTAATGACTTGGAGAAGATCTGCAAAGAGGAGTGGGACAAAATCCCTCCTGAGATGTGTGCAAACCTGGTGGCCAACTACAAGAAATGTCTGACCTCTGTGATTGCCAACAAGGGTTTTTCCACCAAGTACTAAGTCATGTTTTGCAGATGGGTCAAATAGTTTTTCTGGATTTTTTTGTTGTTATTCTGTCTCTCACTGTTCAAATAAACCTAGCATTAAAATTATAGACTGATCATTTCTTTGTCAGTGGACAAACATACAAAATCAAATATTTTTTCCCCTCACTGTA
>DTSsa2-5
CGATTGTATACTGCTCAAAAAAATAAAGGGAACACTTAAACAACACAATGTAACTCCAAGTCAATCACACTTCTGTGAAATCAAACTGTCCACTTAGGAAGCAACACTGATTGACAATAAATTTCACATGCTGTTGTGCAAATGGAATAGACAACAGGTGGAAATTATAGGCAATAAGCAAGACACCCCCAATAAAGGAGTGGTTCTGCAGGTGGAGACCACAGACCACTTCTCAGTTCCTATGCTTCCTGGCTGATGTTTTGGTCACTTTTGAATGCTGGCGGTGCTTTCACTCTAGTGGTAGCATGAGACGGAGTCTACAACCCACACAAGTGGCTCAGGTAGTGCAGCTCATCCAGGATGGCACATCAATGCGAGCTGTGGCAAGAAGGTTTGCTGTGTCTGTCAGCGTAGTGTCCAGAGCATGGAGGCGCTACCAGGAGACAGGCCAGTACATCAGGAGACGTGGAGGAGGCCGTAGGAGGACAACAACCCAGCAGCAGGACTGCTACCTCCGCCTTTGTGCAAGGAGGAGCACTGCCAGAGCCCTGCAAAATGACCTCAAGCAGGCCACAAATGTGCATGTGTCTGGTCAAACGGTCAGAAACAGACTCTATAAGGGTGGTATGAGGGCCCGACATCCACAGGTGGGGGTTGTGCTTACAGCCCAACACCGTGCAGGGCGTTTGGCATTTGCCAGAGAACACCAAGATTGGCAAATTCGCCACTGGCGCCCTGTGCTCTTCACAGATGAAAGCAGGTTCACACTGAGCACATGTGACAGACGTGACAGAGTCTGGAGACGCCGTGGAGAACGTTCTGCTGCCTGCAACATCCTCCAGCATGACCGGTTTGGTGGTGGGTCAGTCATGGTGTGGGGTGGCATTTCTTTGGGGGGCCGCACAGCCCTCCATGTGCTCGCCAGAGGTAGTCTGACTGCCATTAGGTACCGAGATGAGATCCTCAGACCCCTTGTGAGACCATATGCTGGTGCGATTGGCCCTGGGTTCCTCCTAATGCAAGACAATGCTAGACCTCATGTGGCTGGAGTGTGTCAGCAGTTCCTGCAAGAGGAAGGCATTGATGCTATGGACTGGCCCGCCCGTTCTCCAGACCTGAATCCAATTGAGCACATCTGGGACATCATATTCTCGCTCCATCCACCAACGCCACGTTGCACCACAGACTGTCCAGGAGTTGGCGGATGCTTTAGTCCAGGTCTGGGAGGAGATCCCTCAGGAGACCATCCGCCACCTCATCAGGAGCATGCCCAGGCGTTGTAGGGAGGTCATACAGGCACGTGGAGGCCACACACACTACTGAGCCTCATTTTGACTTGTTTTAAGGACATTACATCAAAGTTGGATCAGCCTGTAGTGTGGTTTTCCACTTGAATTTTGAGTGTGACTCCAAATCCAGACCTCCATGGGTTGATAAATTGGATTTCCATTGATTATTTTTGTGTGATTTTGTTGTCAGCACATTCAACTATGTAAAGAAAAAAGTATTTAATAAGATTATTTCTTTCATTCAGATCTAGGATGTGTTGTTTAAGTGTTCCCTTTATTTTTTTGAGTAGTGTATTTATTTATG
>DTSsa2-9
ATATACACTGCTCAAAAACATAAAGGGAACACTTAAACAACACAATGTAACTCCAAGTCAATCACACTTCTGTGAAATCAAACTGTCCACTTAGGAAGCAACACTGATTGACAATAAATTTCACATGCTGTTGTGCAAATGGAATAGACAACAGGTGGAAATTATAGGCAATTAGCAAGACACCCCCAATAAAGGAGTGGTTCTGCAGGTGGGGACCACAGACCACTTCTCAGTTCCTATGCTTCCTGGCTGATGTTTTGGTCACTTTTGAATGCTGGCGGTGCTTTCACTGTAGTGGTAGCATGAGACGGAGTCTACAACCCACACAAGTGGCTCAGGTAGTGCAGCTCATCCAGGATGGCACATCAATGCGAGCTGTGGCAAGAAGGTTTGCTGTGTCTGTCAGCGTAGTGTCCAGAGCATGGAGGCGCTACCAGGAGAAAGGCTAGTACATCAGGAGACGTGGAGGAGGCCGTAGGAGGGCAACAACCCAGCAGCAGGACTGCTACCTCCGCCTTTGTGCAAGGAGGAGCAGGAGAAGCACTGCCAGAGCGCTGCAAAATGACCTCCAGCAGGCCACAAATGTGCATGTGTCTGCTCAAACGGTCAGAAACAGACTCCATGAGGGTGGTATGAGGGCCCGACGTCCACAGGTGGGGGTTGTGCTTACAGCCCAACACCGTGCAGGATGTTTGGCATTTGCCAGAGAACACCAAGATTGGCAAATTCGCCACTGGCGCCCTGTGCTCTTCACAGATGAAAGCAGGTTCACACTGAGCACGTGACAGACGTGACAGAGTCTGGAGACGCCGTGGAGAACGTTCTGCTGCCTGCAACATCCTCCAGCATGACCGGTTTGGCGGTGGGTCAGTCATGGTGTGGGGTGGCATTTCTTTGGGGGGCTGCACAGCTCTCCATGTGCTCGCCAGAGGTAGCCTGACTGCCATTAGGTACCGAGATGAGATCCTCAGACCCCTTGTGAGACCATATGCTGGTGCAGTTGGCCCTGGGTTCCTCCTAATGCAAGACAATGCTAGACCTCATGTGGCTGGAGTGTGTAAGCAGTTCCTGCAAGAGGAAGGCATTGATGGTATGGACTGGCCCGCCCGTTCCCCAGACCTGAATCCAATTGAGCACATCTGGGACATCATGTCTCGCTCCATCCACCAACGCCACGTTGCACCACAGACTGTCCAGGAGTTGGCGGATGCTTTAGTCCAGGTCTGGGAGGCGATCCCTCAGGAGACCATCCGCCACCTCCTTGACCTCCCTACAACGCATTCCAAGGCGTTGTAGGGAGGTCAAACAGGCATGTGGAGGCCACACACACTACTGAGCCTAATTTTCACTCGTTTTAAGGACATTACATCAAAGTTGGATCAGCCTGTAGTGTGGTTTTCCACTTTAATTTTGAGTGTGACTCCAAATCCAGACCTCCATGGGTTGATAAATTGGATTTCCATTGATTATTTTTAAGTGATTTTGTTGTCAGCACATTCTCAACTATGTAAAGAAAAAAGTATTTAATAAGATTATTTCTTTCATTCAGATCTAGGATGTGTTGTTTAAGTGTTCCCTTTATTTTTTTGAGCAGTATATTATG
>DTSsa2-10
TATATATATATTGCTCAAAAAAATAAAGGGAACACTTAAACAACACAATGTAACTCCAAGTCAATCACACTTCTGTGAAATCAAACTGTCCACTTAGGAAGCAACACTGATTGACAATAAATTTCACATGCTGTTGTGCAAATGGAATAGACAACAGGTGGAAATTATAGGCAATTAGCAAGACACCCCCAATAAAGGAGTGGTTCTGCAGGTGGGGACCACAGACCACTTCTCAGTTCCTATGCTTCCTGGCTGATGTTTTGGTCACTTTTGAATGCTGGCGGTGCTTTCACTGTAGTGGTAGCATGAGACGGAGTCTACAACCCACACAAGTGGCTCAGGTAGTGCAGCTCATCCAGGATGGCACATCAATGCGAGCTGTGGCAAGAAGGTTTGCTGTGTCTGTCAGCGTAGTGTCCAGAGCATGGAGGCGCTACCAGGAGACAGGCCAGTACATCAGGAGATGTGGAGGAGGCCGTAGGAGGGCAACAACCCAGCAGCAGGACCGCTACCTCCGCCTTTGTGCAAGGAGGGGCAGGAGAAGCACTGCCAGAGCGCTGCAAAATGACCTCCAGCAGGCCACAAATGTGCATGTGTCTGCTCAAACAGTCAGAAACAGACTCCATGAGGGTGGTATGAGGGCCCGACGTCCACAGGTGGGGGTTGTGCTTACAGCCCAACACCGTGCAGGACGTTTGGCATTTGCCAGAGAACACCAAGATTGGCAAATTCGCCACTGGCGCCCTGTGCTCTTCACAGATTAAAGCAGGTTCACACTGAGCACATGTGACAGACGTGACAGAGTCTGGAGACGCCGTGGAGAACGTTCTGCTGCCTGCAACATCCTCCAGCATGACAGGTTTGGCGGTGGGTCAGTCATGGTGTGGGGTGGCATTTCTTTGGGGGGCCGCACAGCCCTCCATGTGCTCGCCAGAGGTAGCCTGACTGCCATTAGGTACCGAGATGAGATCCTCAGACCCCTTGTGAGACCATATGCTGGTGCGGTTGGCCCTGGGTTCCTCCTAATGCAAGACAATGCTAGACCTCATGTGGCTGGAGTGTGTCAGCAGTTCCTGCAAGAGGAAGGCATTGATGCTATGGACTGGCCCGCCCGTCCCCCAGACCTGAATCCAATTGAGCACATCTGGGACATCACGTCTCGCTCCATCCACCAACGCCACGTTGCACCACAGACTGTCCAGGAGTTGGCGGATGCTTTAGTCCAGGTCTGGGAGGAGATCCCTCAGGAGACCATCCGCCACCTCATCAGGAGCAAGCCCAGGCGTTGTAGGGAGGTCATACAGGCACGTGGAGGCCACACACACTACTGAGCCTCAATTTTACTTGTTTTAAGGACATTACATCAAAGTTGGATCAGCCTGTAGTGTGGTTTTCCACTTTAATTTTGAGTGTGACTCCAAATCCAGACCTCCATGGGTTGATAAATTGGATTTCCATTTATTTTTGTTGTCAGCACATTCAACTATGTAAAGAAAAAACTATTTAATAAGATTATTTCTTTCATTCAGATCTAGGATGTGTTGTTTAAGTGTTCCCTTTATTTTTTTGAGCAGTATATGT
>DTSsa2-11
TTATAATATACTGCTCAAAAACATAAAGGGAACACTTAAACAACACAATGTAACTCCAAGTCAATCACACTTCTGTGAAATCAAACTGTCCACTTAGGAAGCAACACTGATTGACAATAAATTTCACATGCTGTTGTGCAAATGGAACAGACAACAGGTGGAAATTATAGGCAATTAGCAAGACACCCCCAATAAAGGAGTGGTTCTGCAGGGGGTGACCACAGACCACTTCTCAGTTCCTATGCTTCCTGGCTGATGTTTTGGTCACTTTTGAATGCTGGCGGTGCTTTCACTCTAGTGGTAGCATGAGACGGAGTCTACAACCCACACAAGTGGCTCAGGTAGTGCAGCTCATCCAGGATGGCACATCAATGCGAGCTGTGGCAAGAAGGTTTGCTGTGTCTGTCAGCGTAGTGTCCAGAGCATGGAGGCGCTACCAGGAGACAGGCCAGTACATCAGGAGACATGGAGGAGGCCGTAGGAGGGCAACAACCCAGCAGCAGGACCGCTACCTCCGCCTTTGTGCCAGGAGGAGCAGGAGGAGCACTACCAGAGCCCTGCAAAATGACCTCCAGCAGGCCACAAATGTGCATGTGTCTGCTCAAACGGTCACAAACAGACTCCACGAGGGTGGTATGAGGGTCCGACGTCCACAGGTGGGGGTTGTGCTTACAGCCCAACACCGTGCAGGACGTTTGGCATTTGCCAGAGAACACCAAGATTGGCAAATTCGCCACTGGCGCCCTGTGCTCTTCACAGATGAAAGCAGGTTCACACTGAGCACGTGACAGACGTGACAGAGTCTGGAGACGCCGTGGAGAACGTTCTGCTGCCTGCAACATCCTCCAGCATGACCGGTTTGGCGGTGGGTCAGTCATGGTGTGGGGTGGCATTTCTTTGGGGGGCCTCCATGTGCTGGTCAGAGGTAGCCTGACTGTCATTAGGTACCGAGATGAGATCCTCAGACCCCTTGTGAGACCATATGCTGGTGCGGTTGGCCCTGGGTTCCTCCTAATGCAAGACAATGCTAAACCTCATGTGGCTGGAGTGTGTCAGCAGTTCCTGCAAGAGGAAGGCATTGATGCTATGGACTGGCCCGCCCGTTCCCCAGACCTGAATCCAATTGAGCACATCTGGGACATCATGTCTCGCTCCATCCACCAACGCCACGTTGCACCACAGACTGTCCAGGAGTTGGCGGATGCTTTAGTCCAGGTCTGGGAGGAGATCCCTCAGGAGACCATCCGCCACCTCATCAGGAGCATGCCCAGGCGTTGTAGGGAGGTCATACAGGCACATGGAGGCCACACACACTACTGAGCCTCATTTTGACTTGTTTTAAGGACATTATATCAAAGTTGGATCAGCCTGTAGTGTGGTTTTCCACTTTAATTTTGAGTGTGACTCCAAATCCAGACCTCCATGGGTTGATAAATTGGATTTCCATTGATTATTTTTGTGTGATTTTGTTGTCAGCACATTCAACTATGTAAAGAAAAAAAGTATTTAATAAGATTATTTCTTTCATTCAGATCTAGGATGTGTTGTTTAACTGTTCCCTTTATTTTTTTGAGCAGTGTATATTAT
>DTSsa2-12
ATCTCTAACTACACTGCTCAAAAAAATAAAGGGAACACTTAAACAACACAATGTAACTCCAAGTCAATCATAGTTCTGTGATATCAAACTGTCCGCTTAGGGAGCAACACTGATTGACAATAAATGTCACATGCTGTTGTGCAAATGGAATAGACAACAGGTGGAAATTATAGGCAATTAGCAAGACACCCCAAATAAAGGAGTGGTTCTGCAGGTGGGGACCACAGACCACTTCTCAGTTCCTATGCTTCCTGGCTGATGTTTTGGTCACTTTTGAATGCTGGCGGTGCTTTCACTCTAGTGGTAGCATGAGACGGAGTCTACAACCCACACAAGTGGCTCAGGTAGTGCAGCTCATCCAGGATGGCACATCAATGCGAGCTGTGGCAAGAAGGTTTGCTGTGTCTGTCAGCGTAGTGTCCAGAGCATGGAGGCGCTACCAGGAGACAGGCCAGTACATCAGGAGACGTGGAGGAGGGCCCGACGTCCACAGGTGGGGGTTGTGCTTACAGCCCAACACCGTGCAGGATATTTGGCATTTGCCAGAGAACACCAAGATTGGCAAATTCGCCACTGGCGCCCTGTGCTCTTCACAGATGAAAGCAGGTTCACACTGAGCACGTGACAGACGTGACAGAGTCTGGAGACGCCGTGGAGAACGCTCTGCTGCCTGCAACATCCTCCAGCATGACCGGTTTGGCGGTGGGTCAGTCATGGTGAGGGGTGGCATTTCTTTGGGGGGCCGCACAGCCCTCCATGTGCTCGCCAGAGGTAGCCTGACTGCCATTAGGTACCGAGATGAGATCCTCAGACCCCTTGTGAGACCATATGCTGGTGCGGTTGGCCCTGGGTTCCTCCTAATGCAAGACAATGCTAGACCTCATGTGGCTGGAGTGTGTCAGCAGTTCCTGCAAGAGGAAGGCATTGATGCTATGGACTGGCCCGCCCGTTCCCCAGACCTGAATCCAATTGAGCACATCTGGGACATCATGTCTCGCTCCATCCACCAATGCCACGTTGCACCACAGACTGTCCAGGAGTTGGAGGATGCTTTAGTCCAGGTCTGGGAGGACATTCCTCAGAAGACCATCCGCCACCTCATCAGGAGCATGCCCAGGCGTTGTAGGGAGGTCATACAGGCACGTGGAGGCCACACACACTACTGAGCCTCATTTTGACTTGTTTTAAGGACATTACATCAAAGTTGGATCAGCCTGTAGTGTGGTTTTCCACTTTAATTTTGAGTGTGACTCCAAATCCAGACCTCCATGGGTTGATAAATTGGATTTCCATTGATTATTTTTGTGTGATTTTGTTGTCAGCACATTCAACTATGTAAAGAAAAAAGTATTTAATAAGATTATTTCTTTCATTCAGATCTAGGATGTGTTGTTTAAGTGTTCCCTTTATTTTTTTGAGCAGTATATATTCAATA
>DTSsa4-17
TACACTACCGGTCAAAAGTTTTAGAACACTTACTCATTCAAGGGTTTTTCTTTATTTACCATTTTCCATATTGTAGAATAATAGTGAAGACATCAAAACACACATGTAGGAAACAAATCAAAATAGTTTGTATTTGAGATTCTTCAAATAGCCACCGTTTGCTTTGCACACTCTTGGCATTCTCTCAACCAGCTTCATGGGGTAGTCACCAGGAACGCATTTCAATTAACAGGTGTACCTTCTTAAAAGTACATTTTCCTTCTCAATGCGTTTGACCCAATGTAGGGGTGGTATACAGAAGATAGCCCTATTTGGTAAAGTACCAAGTCCATATTATGGCAAGTACAGCTCAAATAAGCAAAGAGAAACGACAGTCCATCATTACTTTAAGACATGAAGGTTTGTCAATACGGAACATTTCAAGAATTTTGAAAGTTTCTTCAAGTGCATTCGCAACAACCATCAAGCGCTATGATGAAACTGGCTCTCATGAGGACCGCCACAGGAATGGAAGACCCAGAGTTACCTCTGCTGCAGAGGATAAGTTCATTAGAGTTACCAGCCTCAGAAATTGCAGTACAAATAAATGCTTCACAGAGTTCAAGTAACAGACTGATCTCAGCATCAACAGAGGAGACTGTGTGAATCAGGCCTTCATGTTCGATTTGCTGAAATAAACCACTATTAAAAGGACACCAATAATAAGAAGAGACTTGCTTGGGCCAAGAAATATGAGCAATAGACATTAGACCGGTGGAATTTTGTCCTTTGGTCTGGAGTCTAAATTGGAGATTTTTGTTTCCAACCGCCGTGTCTTTGTGAGATGCAGAGTAGGTGAACGGATGATCTCCGCATGTGTGGTTCCCACCGTGAAGCATGGAGGAGGAGGTGTGATGTTGTGGGGGTGCTTTGCTGGTGACACTGTCAGTGATTTATTTAGAATTCAAGGCACACTTAACCAGCATAGCTACCACAGCATTCTGCAGTGATACGCCATCCCATCTGGTTTGCGCTTAGTGGGACTATCATTTGTTTTTCAACAGGACAGTGACCCCAATCACACCGTCAGGCTGTGTAAGGGCTATTTTAACAAGAAGGAGAGTGATGGAGTGCTGCATCAGATGACCTGGCCTCCACAATCCCCCGACCTCAATCAAATTGAGATGGTTTGGGATTAGTCGGACCGCAGAATGAAGGAAAAGCAGCCAACAAGTGCTCAGCATATGTTGGAACTCCTTCAAGACTGTTGGAAAAACATTCCAGGTGAAGCTGGTTGAGAGAATGCCACGAGTGCAAAGCTGTCATCAAGGCAAAGGGTGGCTATTTGAAGAATCTCAAATATAAAATACGGTATTTTGATTTGTTTATCACTTGTGGTTACTACATGATTCCATATGTGTCATTTCATAGTTTTGATGTCTTCCTATTATTCTACAATGTAGAAAATAGTAAAAATAAAGAAAAACCCTTGAATGAGTAGGTATTCAAAAACTTTTCACCGGTAGTGTA
>DTSsa4-21
TATAGTACCAGTCAAAAGTTTGGACACACCTACTCATTCCAGGGTTTCTCTTTATTTTTACTATTTTCTACATTGTATAATAATAGTGAAAACAACAAAACTATGAAATAACACATATGGAATCATGTAGGAACCAAAAAAGTGTTAAACAAATCAAAATATATTTTATATTTGAGATTCTTCAAAGTAGCCACCCTATGCTTTGATGACAGCTTTGCACACTATTGGCATTCTCTCAACCAGCTTCATGAGGTAGTCACCTGGAATGCATTTCAATTAACAGGTGTACGTTGTTAAAAGTTAATTTGTGGAATTTCTTTCCTTCTTAATGCATTCGAGCCAATCAGTTGTGTTGTGACAAGGTATGGGTGCTATACAGAATACATCCCTATTTGGTAAAATACCAAATCCATATTGTATTTTGGCAAGAACAGCTCATATAAGCAAAGAGAAATGACAGTCCATCATTACTTTAAGACATGAAGGTCAGTCAATCCGGAAAATGTCAAGAACTTTGAACGTTTCTTCAAGCGCAGTCGCAAAAACCTTCAAGCGCTACGATGAAACTCGCTCTCATGAGGACTACCACAGGAAAGGAAGACCCAGAGTTACCTTTGCTGCAGAGGATACGTTCATTAGAGTTACCAGCCGAAGGAATTGCAGCCCAAATAAATGCTTCACAGAGTTCAAGTAACACACACATCTCAACATCAACTGTTCAGAGGAGACTGCGTGAATCTAGCCTTTATGGTCGAATTGCTGCAAAGAAACCACTACTATAGGACACCAATAAGAAGAAGAGACTTGCTTGAGCCAAGAAACACGAGCAATGGACATTAGAAGCATGGAGGAAGAGGTGGGATGGTGTGGGGGTGCTTTGCTCAATGATTTATTTAGAATTCAAGGCACACTTAACCAGCATGGCCACCAAAGCATTCTGTAGCATACGCCATCCCATCTGGTTGCGCTTAGTGTACTATCATTGCTTTTAACAGTACAATGACACAACACACACCCAGGCTGTGTAAGGGCTATTTGACCAAGAAAGAGAGCGATGGATTGCTGCATCAGATGATCTGACATCCACAATCACCTGACCTCAACCCAATTGAGATAATTTGGGATGAGTTGGACCGGAGAGTGAAGGAAAAGCAGCCAAGAAGTGCTCAGCATAAGTGGGAACTCCTTCAAGACTGTTGGAAAAGCATTCCAGGGGAACCTCGTTGAGAGAATGCCAAGAGTGTGTTACTACTTGATTCATATGTGCTGTTTCATAGTTGTGATGTCTTCACTATTATTCTACAATATAGAACATTGTGAAAATAAAGAAAAATGTGTAGGTGTGTCCAAAACTTTGACTAGAACTGTA
>DTSsa4-22
AAAAAGTTGGACACACCTACTCATAAAAGGGGTTTTCTTTATTTTGACATTATTCTACATTATAGAATAATAGTGAAGATATCAAAACTATGAAATAACACATATGGAATCATGTAGAAACCAAAAACAAATCTAAAAACAGTTTATATTGTAGATTCTTCAAAGTAGCCACCCGTTGCCTTGATGACAGCTTTGCACACTCTTGGCATTCTCTCAACCAGCTTCATGAGTTAATCAACTGGAATGCATTTCAATTAACAGGCGTGCCTTGTTAAAAGTTAATTTGTGGAATTTCTTTCCTTCTTAATGCTTTTGAGCTAATCAGTTGTGTTGTGACAATGTCGGTGTGATAGCCCTATTAGGTAAAAGACCATCCATATTATGGCAAGAACAGCTAAAATAAGAAAAGAAAAACGATAGTCCATCATTACTTTAAGTCAATAAGGAAAATTTAAAGAACTTTCAAAGTTTCTTCAAGTGCTGGATGAAGAGCCAAGATGAAACTGGCTCTCATGAGGACCACCACATCAACTGCTAAGAGGACTCTGTGTGAATCAGGCCTTCATGGTCGAATGGATGCAAAGAATCCACTACTAAAGGACACCAATAATAATAAGAGACTTGCTTGGGCCAAGAAACACGAGCAATGGACTTTAGACCGGTGGAAAGCTGTCCTTTGGTCTGATGAGTCCAAATTTGAGATTTTTTGGTTCCAACCCCCATGTCTTTGTGAGACGCAGAGTAGGTGAACGGATGATCTACGCATGTGTGGTTCCCACCGCAAAGCATTGAGGAGGAGTGATGTTGTGGGTGTGCTTTGCTGGTTACATTGTCAATGATTTATTTTCAATTTAAGGCACACTTAATAAGCAGCATGGCCACCACAGCATTCTGCAGCGATACGCCATCCCATCTGGTTTGGGCTTAGTGGGACTATCATTTACTTTTCAACAGGACAATGAATCAACACACCTCCAGGGTGGGTAAGTGGTATTTGACCAATAAGGAGAGTGATGGAGTGCTGCATCAGATGACCTGGCGTCCACAATCACCCGACCTCAACCCAATTAAGATGGCTTGGGATGAGTTGGACCACAGAGTGTAGGAAAAGCAGCCAACAAGTGCTCAGCATATGTGGGAACTCCTTCAAGACTGTTAGAAAAGCATTCCCACTGATTGAGAGAATGCCAAGAGTGTTTAAAGCTGTCATCAAGGCAAATGGTGGCTACTTCAAGGAATCTAAAATATATTTTGGTTACTACATGATTCCATATGTGTTATTTCATAGTTTTCATGTCTTCACTATTATTCTACAATGTAGAAATAGTACAAATAAAGAAAAACCCTTGAATGAGTAGGTGTGTCCAAACTTTTGACTGGTACTGTA
>DTSsa4-27
TATACTACCGGTCAAACGTTTTAGAACACCTACTAATTCAAGGGTTTTTCTTTATTTTACTATTTTCTACATTGTAGAATAATAGTGAAGACATCAAGATTATGAAATAACACATATGGAATCATACAGTAACCAAAAAAGGAAAACCTGGAATGCATTTCAATTAACAGGTGTGCCTTCATAAAAGTGAATTTGGGGAATTTCTTTCCTTAATGCTTTTGTGCCATTCAGTTGTGCTGTGACAAGGTATGGGGGGTAGAAGATAGCCCTGTTTGGTAAAAGACCAAGTCCATATTATGGCAAGAACAGCTCAAATAAGCAAAGAGAAACTACAGTCCATCATCACTTTAAGACATGAAGGTCAGTCAATACAGAACATTTCAAGAACTTTGAAAGTTTCTTAAAGTGCAGTCACAAAAACCAACAAGCGCTATGATGAAACTGGCTCTCGTGAGGACCGCCACAGGAATGGAAGACCCAGAGTTACCTCTGCTGCAGAGGATAAGTTCATTAGAGTTACCAGCCTCAGAAATTTCAGCTCAAATAAATGCTTCACAGAGTTCAAGTAACAGGCACATCTCAACATCAACTATTCAGAGGAGACTATGTGAATCATGCCTTCATGGTCGAATTGCTGCAACGAAACCACTTCTAAAGGACACCAATAAGAAGAAGAGACTTGCTTGGGCCAATAAACACGAGCAATGGACATTAGACTGGTGGAAATTTGGTCCTTTGGTCTGGAGTCCAAATTGGAGATTTTTGGTTCCAACCGCTGTGTCTTTATGAAACGCGGTGTGGGTGAACAGATGATCTCTGCATGTGTATTTTCCACCGTAAAGCATGGAGGAGGAGGTGTTATGGTGTGCGGATGCTTTGCTGGTAACACTGTGATTTATTTCGAATTCAAGGCACACTTAACCAGCATGGCTACCACAGCATTCTGCAGCGATATGCCATCCCATCTGGTTTGGGCTTAGTGGGACTATCATTTGTTTTTCAACAGGACAATGACCCAACACACCTCCAGGCTGTGTAAGGGCTATTTTACCAAGAAGGAGAGTGATGGAGTGCTGCATCAGATGACCTGGCCTCCACAATCTCCCGACCTCAAACAAAATGAGATGGTTTGGGATGAGTCGGACTGCAGAGTGAAGGAAAAGCAGCCAACATGTGCTCAGCATATGTGGGAACTCCTTCAAGACTGTTGGAAAAGCATTCCAGGTGAAGCGTGTTGAGAGAATGCCAAGAGCGTGCAAAGCTGTCATTAAGGCAAAGGGTGACTATGTGAAGATATAGTATCTCAAATATAAAATATATTTTGATTTGTTTACACTTTTTTGGTTACTACATGATTCCATGTGTTATTTCATAGTTTTGATGTCTTCACTATTATTGAACAATGTAGAAAATAGTACAAATAAAGAAAAACCCTTGAATGAGTAGGTGTTCTAAAACCTTTGACCGGTAGTGTA
>DTSsa4-28
TATAGTACCAGTCAAAAGTTTGGACACACCTACTCATTCAAGGGTTTTTCTTAATTTTTTAAAATGTTCTACATTGTAGAATAATAGTGAAGATATCAAAACTAGGAAATAACACATGGAGTCATGTAGTAACCCCCCAAAAATGAACAAATCTAAATATATTTTATATTTGAGATTCTTCAAATCAGCCACCCTTTGACTTGATGACAGCTTTGCACAATCTTGGCATTCTCACAACCAGCTTAGTGAGGTAGTCACCTGGAATGCATTTCAATTAACAAGTGTGCCTTGTTAATTTGTGGAATTTCTTTCTTTCTTAATGCGTTTGAGCCAATCAATTGTGTTGGGACAAGATTTCAAGATCTTTAAACTTTTTCAAGTGCAGTCGCAAAAACCATCCAGAGCTTTGATGAAACTGGCTTTCATGAGGACCGCCATGGGAAAGGAAGACTCAGAGTTACCTCTGTTGCAGAGGATAAGTTCATTAGAGTTAACTGCACCTCAGCTTGCAGCCCAAATAAATGCTTCACAGAGTTCAAGTAACAGACAGATCTCAACATCAACTTTTCAGATTAGATTGTGGGAATCAGGCCTTCATGGTCGAATTGCTGCAAAGATACCACTACTAAAGGACACCAATAAGAAGAAGAATCTTGCTTAGGCCAAGAAACACTAGCAATGGACAATCAACTGGTGGAAATCTGTCCTTTGGTGTGATGAGTCCAAATGTAAGATTTTTGGTTCCAACCGCGTGTCTTTGTGAGACGCAGAGTAGGCGAACGGATGATCTCTGCATGTGTGGTTCCCACCATGAAGCATGGAGGAGGAGGTGTACTGATGTGGGGGTTCTTTGCTGGTGGCAGTCTGTGATTTATTTAGAATTCAAGGCACACCAGCATGGCTACCACAGCCTTCTGCAGCAATACGCCATCCGATCTGGTTTGTGCTTAGTGGGTCTATCATTTGTTTTTCAACAGGAAAATGACCCAACACACCTTCAGGCTGCCTAACGGCTATTTGACCAAGAAGGAGAGTAATGGTGCTGCATCAGATGACCTGGCCTCTACAATCACAGGACATCAAACCAATTGAGATGGTTTGGGATGAGTTGGACCGCAGAGTGGTGGAAAAGCAGCCAACAAGTGCTCAGCATATGTGGGAACTCCATCAAGATTGTTGGAAAAGCATTCCAGGTGAAGCTGATTGAGAGAATGCCAAGAGTGTGCAAAGCTATCATCAAGGCAGAGAGGCTACTTTAAAGAATCTAAAATAAAACATAAGTTTTGATTTGTTTAACACTTTTTTTGTTATTTCATAGTTTTGATGTCTTCAATATTATTCTACAATGTAGGAAATAGTAAAACTAAAGAAAACCACTTGCATAGTCGGTGTGTCCAAACCTTTGACTGGTACTGGA
>DTSsa5-6
CCTCCTGTATATTTTAAACTCAGCAAAAAATAAATGTCCCTTTTTCAGGACCCTGTCTTTCAAAGTTAATTAGTAAAAATCCAAATAACTTCACAGATCTTCATTGTAAAGGGTTTGAACACTGTTTCCCATGCTTGTTCAATGAACAATAAACAATTAATGAACATGCACCTGTGGAACGGTCGTTAAGACACTAAGAGCTTACAGACGATAAGCAATTAAGGTCACAGTTATGAAAACTTAGGACACTAAGAGGCCTTTCTACTGACTTTGAAAAACACCAAAAGAAAGATGCCCAGGGTCCCTGCTCATCTACGTGAACCTGCCTTAGGCATGCTGCAAGGAGGTATGAGGACTGCAGGGCAATAAATTGCAATGTCCGTACTGTGAGATGCCTAAGACAGTGCTACAGGGAGACAGGATGGACAGCTGATCGTCCTCGCAGTGGCAGATCACGTGCAACAACACCTGCACAGGATCGGTACATCCGAACATCACACCTGCGGGACAGGTACAGGATGGCAACAACAACTGCCCGAGTTACACCAGGAACGCACAATCCCTCCATCAGTGCTCAGACTATCCACAACAGGCTGAGAGAGGCTAGACTGAGGGCTTGTAGGCCTGTTGTAAGGCAGGTCCTCACCAGATATCACCGACTACAACGTCGCCTATGGGCACAAACCCACCGTTGCTGGACCAGACAGGACTGGCAAAAAGTGATCTTCACTGACGAGTTGCGGTTTTGTCTCACCAGGGGTGATGGTCGGATTTGAATTTATCGTCGGAGGAATGAGCGTTACACCGAGGCCTGTACTCTGGAGCGGGATCGATTTGGAGGTGGAGGGTCCTGGGGTGGTGTGTCACAGCATCATCGGAATGAGCTTGTTGTCATTGCTAAGAATCTCAATGCTGTGCTTTACAGGGAAGACATCCATCCTCCGCCATACTGCTCATTCTGTGCGTGATTTCCTGCAAGACAGGAATGTCAGTGTTCTGCAATGGCCAGCGAAGAGCCCGGATATCATTCCCATTGAGCACGTCTGGGACCTGTTGGATCGTAAGGTGAGGGCTACGGCCATTCCCCCCAGAAATGACCGGGAACTTGCAAGTGCCTTGGTGGAAGAGTGGGGTAACATCTCACAGCAAGAACTGGCAAATCTGGTGCAGTCCATGAGGAGGAGATGCACTGCAGTACTTAATGCAGCTGGTGTCCACACCAGATACTGACTGCTACTTTTGATTTTGACCCCCCTTGTTCAGGGACCCATTATTCAATTTCTGTTAGTCACATATCTGTGGAACTTGTTCAGTTTATGTCTCAGTTGTTGAATCTTGTTATGTTCATACAAATATTTACACATGTTAATTTTGCTGAAAATAAATGCAGTTGACAGGGAGAGGACATTTCTTTTTTTGCTGAGTTTATTATGGCCTTTCT
>DTSsa5-7
ACTGTATATTTTAAACTCAGCAAAAAAGAAACGTCCCTTTTTCAGGACCCTGTCTTTCAAAGTTAATTAGTAAAAATCCAAATAACTTCACAGATCTTCATTGTAAAGGGTTTGAACACTGTTTCCCATGCTTGTTCAATGAAAAATAAACAATTAATGAACATGCACCTGTGGAACGGTCATTAAGACACTAAGAGCTTACAGACGGTAAGCAATTAAGGTCACAGTTATGAAAACTTAGGACACTAAGAGGCCTTTCTACTGACTTTGAAAAACACCAAAAGAAAGATGCCCAGGGTCCCTGCTCATCTGCGTGAACCTGCCTTAGGCATGCTGCAAGGAGGTATGAGGACTGCAGGGCAATAAATTGCAATGTCCGTACTGTGAGATGCCTAAGACAGTGCTACAGGGAGACAGGATGGACAGCTGATCGTCCTCGCAGTGGCAGATCACGTGCAACAACACCTGCACAGGATCGGTACATCCGAACATCACACCTGCGGGACAGGTACAGGATGGCAACAACAACTGCCCGAGTTACACCAGGAACGCACAATCCCTCCATCAGTGCTCAGACTATCCACAACAGGCTGAGAGAGGCTAGACTGAGGGCTTGTAGGCCTGTTGTAAGGCAGGTCCTCACCAGATATCACCGACTACAACGTCGCCTATGGGCACAAACCCACCGTTGCTGGACCAGACAGGACTGGCAAAAAGTGATCTTCACTGACGAGTTGTGGTTTTGTCTCACCAGGGGTGATGGTCGGATTTGAATTTATCGTCTGAGGAATGAGCGTTACACCGAGGCCTGTACTCTGGAGTGGGATCGATTTGGAGGTGGAGGGTCCTGGGGTGGTGTGTCACAGCATCATCGGACTGAGCTTGTTGTCATTGCTAAGAATCTCAATGCTGTGCTTTACAGGGAAGACATCGATCCTCCGCCATACTGCTCATTCTGTGCGTGATTTCCTGCAAGACAGGAATGTCAGTGTTCTGCAATGGCCAGCGAAGAGCCCGGATATCATTCCCATTGAGCACGTCTGGGACCTGTTGGATCGTAAGGTGAGGGCTACGGCCATTCCCCCCAGAAATGACCGGGAACTTGCAAGTGCCTTGGTGGAAGAGTGGGGTAACATCTCACAGCAAGAACTGGCAAATCTGGTGCGGTCCATGAGGAGGAGATGCACTGCAGTACTTAATGCAGCTGGTGGCCACACCAGATACTGACTGCTACTTTTGATTTTGACCCCCCCTTGTTCAGTGACCCATTATTCCATTTCTGTTAGTCACATATCTGTGGAACTTGTTCAGTTTATGTCTCAGTTGTTGAATCTTGTTATGTTCATAAAAATATTTACACATGTTAATTTTGCTGAAAATAAATGCAGTTGACAGGGAGAGGACATTTCTTTTTTTGCTGAGTTTATTATGGCCTTTCTC
>DTSsa5-9
CCATGTCTTTCAAAGATAATTCGTAAAAATGCAATTAACTTCACAGATCTTCATTGTAAAGGGTTTAAACACTTTCCCATGCTTGTTCAATGAACCATAAACCTGTGGAACGGTCGTTAAGACACTAACAGCTTACAGACGGTAGGCAATTAAGGTCACAGTTATGAAAACTTAGGACACTAAAGACGCCTTTCTACTGACTCTAAACACCAAAAGTAAGATGCCCAGGGTCCCTGCTCATCTGTGTGAACGTGCCTTAGGCATGCTGCAAGGAGGCATGAGGACTGCAGATGTGGCCAGGGCAATAAATTGCAATGTCCGTACTGTGAGAAGCCTAAGACAGCGCTACAGGGAGACAGGACGGACCGCTGATCGTCCTGGCAGTGGCAGACCACGTGTAACAACACCTGCACAGGATCGGTACATCCGAACATCACACCAGCGGGACAGGTACAGGATGGCAACAACTGCCCGAGTTACATCAGGAACGCACAATCCCTCCATCAGTGCTCAGACTGTCCGCAATAGGCTGAGAGAGGCTGGACTGAGGGCTTGTAGGCCTGTTGTAAGGCAGGTCCTCACCAGACATCACCGGCAACAACGTCGCCTATGGGCACAAACCCACCGTCGCTGGACCAGACAGGACTGGCAAAAAGTGCTCTTCACTGACGAGTCGCTGTTTTGTCTCACCAGGGGTGATGGTCGGATTTGCGTTTATCGTTGAAGGAATGAGAGTTACACCGAGGCCTGAACTCTGGAGCAGAATCGATTTGGAGGTGGTGGGTCCGTCATGGTCTGGGGCGGTGTGTCACAGCATCATCGGACTGAGCTTGTTGTCACTGCAGGCAATCTCAACGCTGTGCGTTACAGGGAAGACATCCTCCTCCCTCATGTGGTACCTTTCATGCAGGCTCATCCTGACATGGCCCTCCAGCATGACAATGCCACCAGTCATACTGCTCGTTCTGTGCATGATTTCCTACAAGACAGGAATGTCAGTGTTCTGCCATGGCCAGCGAAGAGCCCGGATCTCAATCCCATTGAGCACGTCTGGGACCTGTTGGATCGGAGGGTGAGGGCTAGGGCCATTCCCCCCAGAAATGTCCGGGTACTTGGTGGAAGAGTGGGGTGACATCTCACAGCTAGAACTGGCAAATCTGGTGCAGTCCATGAGGATGAGATGCACTGCAATGCTTAAAACAGCTGGTGGCCACACCAGATACTGACTGTTGATTTTGACCCCCCCCCCCCTTTGTTCAGGGACACATTATTCTATTTCTGTTAGTCACATGTCTGTGGAACTTGTTCAGTTTATGTCTCAGTTGTTGAATCTTGTTATGTTCATACAAATATTTACACATGTTAAGTTTGCTGAAAATAAACGCAGTAGACAGTGATTTCTTTTTTTGCTGAGTTTAGCTAGCTAGCTACATTGACCAGCA
>DTSsa7-1
AATCTCCACAGACAAACATTGGCAGTAGAATGACATTACTGAAGAGCTCAGTGACTTTCAACATGGCACTGTCATAGGATGCCACCTTTCCAACAAGTCAGTTAGGCAAATTTCTGCCATGCTAGAGCTGCCCTAAGCAACTATAAGTGCTGATATTGTGAAGTGGAAAAGCCTAGGAGCAACAACAACTCAGCTGCGAAGTGGTAGGCCACACAAGCTCACAGATAGGGACCGCCATGTGCTGAAGCCAGTAGCGCGTAAAAATCTTCTGTCCTCAGTTGCAACACTCACTACCGAGTTCCGAACTGCCTCTGGAAGCAAAGTGCCTCTGGAAGCAATGTCGGCACAATAACTGTTCATCAGGAGTTCACCAAGCAGCCGCACTCAAGCCTAAGATCACCATGTGCAATGCCAAGCGTTGGCTGGAGTGGTGCTCGCCACCATTGGACACTGGAGCAGTGGAAATGCGTTCTCTGGAGTGATGAATCCCGCTTCATCATCTGACAGTCCAACGGACTGCCCCAATGCATATTGCCAACTGTAAAGTTTGGTGGATGAGGAATAATAGTCTCGGGCTGTTTTTCATGGTTGGGCTAGGCCCCTTAGTTCCAGTGAAGGGAAATCTTAACGCTACAGCATACAATTACATTCTAGACGATTCTGTGCTTCCAACTTTGTGGCAACAATTTGATGAAGGCCCATTCCTGTTTCAGCATGACAATGCCCCCGTGCACAAAGCGAGGTCCATACAGAAATGGTTTGTCGAGATCGGTGTTGAAGAACTTGTCTGGCCTGCACAGAGTCCTCAACCCCATCAAACACCTTTGGGATGAATTGGAACGCCGACTGCAAACCAGACCTAATCGCCCAACATCAGTGCCCGACCTCACTAATGCTCTTGTGGCTGAATGAAAGCAAGTCCCCACAGCAATGTTCCAACATCTAGTGGAAAGCCTTCCCAGAAGAGTGGAAGATGTTATTACAGCTAAGGGGGGACCAACTCCATATTAATGATTTTGGAATGAGATGTTTTGGTCATGTAGTG
>DTSsa7-3
CATAGCCACTGGCAGTAGAATGGCCTTACTGAAGAGCTCTGATACTTTCAACGTGGCACCGTCATAAGATATCCAAAAAGTCAGTTTGTCAAATTTCTGCTAGCGCTTTCCCGGTCAACTGTAAGTGCTGTTATTGTGAAGCGGAAACGTCAAGGAGAAACAACGGCTCAGCTGCTACCACTTCGCTCACAGAACGGGACTGCTGAGTGCTGAAGCCCATAGCCCATAAAAATCGCCTGTCTTAGCTTGCAATACTCACTACCAAGTTCCAAACTGCCTCGGGAGCTTCATGAAATGGGTTTCCATGGCCGAGCAGCCGCACACAAATCTAAGATCACCATGTGCAATGCCAAGTGTCGGCTGGAGTGTTGTAATGCTTGCTGCCATTGGACTTTGGAGCAGTGGAAACTCATTCTTTGGAGTGATGAATCACATTATACCATCTGTTGTTTGGCGGATGCCAGGAGAACGCTACCTGCCCGAATGCGTAGTGCCAACTGTAAAGTTTGGTGGAGGAGGAATAATGGTCTGGGGCTGTTTTTCATGGTTCGGGTTATGCCCCTTAGTTCCAGTGAAGGGAAATCTTAATGCTACAGCATACAATGACATTCTAGACGATTCTGTGGTTTGAACCTTGTGGTAACAGTTTGGGAAAGGCCCTTTTCTGTTTCAGCATTACAATACCCCCGTGCACAAAGCGAGGTCCATACAGAAATGGTTTGTCAAGATCGGTGTGGAAGAACTTGACTGGCCTGCACAGAATCCTGACCTCAACCTCATCCACCTTTGGGATGAATTGGATCACCAACTGCAAACCAGGCCTTATTACCCAACATCAGTGCCCCACCTCACTAATGCCCTTGTGGCTGAATGGAAACAAGTCCCCGCAGCAATGTTCCAGCATCTAGTGGAAAGCCTTCCCAGAAGAGTGGGCTGTTATAGCAACAAAGGGGGACCAACTCCATATTAGTGACCATGATTTTGGAATGAGATGTTTGATGATCAGGTGTCCACATACTTTTAGTCATGCAATGT
>DTSsa7-5
TCGATATACACTATATTTACAAAAGTATGTGGACACCCCTTCAAATGATTGGATTTGGCTATTTCAGCCACACACTTTGCTGACAAGTGTATAAAATCGAGCACACCGCCATGCAATCTCCATAGACAAACATTGGTATTAGAACGGCCTTTCTGAAGAGCTCAGTGACCGTCATAAGATGCCACCTTTCCATCAAGTCAGTTTGTCAAATTTCTGCCCTGCTAGAGCTGCCCCAGTCAACTATAAGTGCTGTTATTGTGAAGTGGAAACATCTAGGCGCAACAACAGCTCAGCCGCAAAGTGGTAGGCCACACAAGCTCACAGAAAGGGACCGCCGAGTGCTGAATCGTGTAGCGTATAAAAATCATCTGTCCTCGATTGCAACACTCACTACCGAGTTCCAAACTGCCTCTGGAAGCAACATCATCACAAGAACTGTTCGTCGAGAGCTTCATGAAGTTGGTTTCCATGGTCGAGCAGCCACACACAAGCCTAAGATCACCATGCTCAATGCCAAGCGTCGGCTGGAGTGGTGTAAAGCTCGCCGCCATTGGACTCCGGAGCAGTGGAAACGCGTTCTCTGGAGTGATGAATCACGCTTCACCATCTGGCAGTCCGACGGACGATATTGGGTTTGGTGGATGCCGGGAGAACGCTACCTGTCCCAATGCATAGTGCCAACTGTAAAGTTTGGTGGAGGAGGGATATTGATCTGGGGCTGTTTTTCATGGTTCGGGCTAGGCCCCTTTGTTACAGTGAAGGGAAATCTTAACGCTACAGCATAAAATGACATTCTACACAATTCTGTGCTTCCAACTTTGTGGCAACAGTTTCGGGAAGGCCCTTTCCTGTTTCAGCATGATAATGCCCCTGTGCACAAAGCAAGTTCCATTACGACAGAAATGGTTTGTCGAGATCAGTGTGGAAAAATTTGACTGGTCTGCACAGAGCCCTGACCTCAACAGCATCGAACACCTTTGGGATGAATTGGAACGCCGACTGCGAGCCAGGCCTAATCGGCCAACATCAGTGCTCGACCTCACTAATGCTCTTGTGGAAAGCCTTCCCAGAAGAGTGGAGGCTGTTTATAGCAGCAAAGGGGGGACCAACTCCATATTACTACCCATGATTTTGGAATGAGATGTTTGACGAGCAGGTGTCCACATACTTTTGGTCATGTAGTGTATGAGTTCTG
>DTSsa7-6
CGCAATCCCCATAAACAAACATTGGCAGTAGAATGGCCTTACTGAAGAGCTCAGTGACTTTCAACGTGGCACCGTCAGAGGATGCCACCTTTCCAACAAGTCAGTTTGTCAAATTTCTGCCCTGCTAGAGCTTCCCTGGTCAACTGTTAAGTGCTGTTATTGTGAGGTGGAAACAACTAGAAGCAACAACGGCTCTGCCGCGAAGTGGTAGGCCACACAAGTTCATAGAACAGGACCATTGAATGCTGAAGTGCATAGTGCGTGAAAATCGTCTGTCCTTGGTTGCAACACTCACTACCGAGGTCCAAACTGCCTCTGGAAGCAACGTCAGCCGAATAACTTTTCTTTGGGAGCTTCATGAAATGGGGTTCCATGGTCTACCAGCCACACACAAGCCTAAGATCATCATATGCAATGCGTCGGCTGGAGTAGTGGAAACGAGTTCTCTCTGGAGTGATGAATCACGCTTCCCCATCTGGCAGTCTGACGGACAAATCTGTGTTTGGCGGATGCCAGGATAATGCTAACTGCCGCAATGCATAGTGCCAACTGTAAAGTTTGGTGGAGGAGGAATAATGGTCTTTGGCTGTTTTTCATGGTTTGTGCTTGGCCCCGTAGTTCCAGTGAAGGGAAATCTTAACGCTACAGCGTATAATGACATTCTAGATGATTTTGTGCTTCCAATTTTGTGGCAACAGTTTGGGGAAGGCCCTTTCCTGTTTTAGCATGACAATGCCCCCGTGCATAAAGAAATGGTTTGTTGAGATCAGTGTGGAAGAACTTGACTGGCCTGCACAAAGCCCTGACCTCAGCCTCATCGAACACATTTGGGATGAATTGGAACGCCGACTGCGAGCTAGGCCTTTGCCCAACATCAATGCCCGACCTCACTAATGCTCTTGTGGCTGAATGGAAGCAAGTCCCCACTGCAATGTTCTAACATCTAGTGAATAGCCTTCCCAGAAGAGTGGAGGCTGTTATAGCAGCAAAGGGGGGACCAACACCATATTAATGCCCATGATTTTGGAATGAGATGTTCAACAAGCAGGTTTCCACATACTTTTGGTCATATAGTGTATCTGC
>DTSsa7-9
ATTGCTGTTATTGTGAAGTGGAAACGATTAGAAGCAATAACGGCTCAGCCGCGAAGTGGTATGCCATACATGCTCACAGAATGGGTCCGCAGAGTGCTGAAGTGTGTAACAATCGTCTGTCCACGATTGCAACACTCACTACCAAGTTCCAAACTGCCTATGGAAGCAACGTCAGCACAATAACTGTTCATTGGGAGCTTCATGAAATGGGTTTTCATGGCCGAGCAGCTGCACACAAGCCTAAGATCACCATTCACAATGCCAAGCGTCGGCTGGAGTGGTTTAAAGCTTACCGCCATTGGACTCTGGAGCAGTGGAAATGCATTCTCTGCAGTGATGAATCACACTTCACCATCTGGCACTCTGACGGACGAATCTGGGTTTGGCGGAAGTCAGGAGAACACTACCTGCCCCAATGCATAGTGCCAACTGTAAAGTTTGGTGGAGGAATAATTGTCTGGGGCTGTTTTTCATGGTTTGGGCTAGGCCCTTTAGTTCCAGTGAAGGGAGATCTTAACGCTACAGCATACAAGGACATTCTAGACGATTCTGTGCTTCCAACTTTGTAACAATAGTTTGACGAAAGCCCTTTCCTGTTTCAGCATGGCAATGCCCCTGTGCACAAAGCGAGGTCCATACATTAATGGTTTGTCGAGATTGGTGTGGAAGAACTTGACTTGCCTGCACAGAGTCCTGACCTCAACCCCATCGAACACCTTTGGGATGAATTGGAACGCCGACTGCAAGCCAGGCCTAATCTCCCAACATCAGTGCCCGACCTCACTAATGCGCTTGTGGCTGAATGGAAGCAAGTCCCAGCAGCAATGATCCAACCTCCAGGAAGAGTGGAGGCTGTTAGAGCTGCAAAGGGGGAACCAACTCTATATTAATATAGTGTATAAAGTAATGAAATCAAACCCTAACACGAATAATCAGAAAACAACATATTT
>DTSsa7-11
CACTATATATACAAAGTATGTGGACGCCCCTTCATATTAGTGGATTAGGAGCAACAACGGCTCAGCCACGAAGTGGTAGGCCACACAAGCTCACAGAACAGGACCGACGAGTGTTCAAGTGCATAGCGCGTAAAAATTGTCTGTCCTCGGTTGCAACACTCCCAACTGAGTTCCAAACTGCCTATGGAAGCAATGTCAGCACAAGAACTGTTCGTAGGGAGCTTCATGAAATGGGTTTCCTTGGCCGAGCAGCTGCACACAAGCCTAAGATCACCATGAGCAATGTCAAGCATCGGCTGGAGTGTTGTAAAGCTCGCCGCCATTGGACTCTGGAGCAGTAAAAAAATGTGTTCTCTGGAGTGATGAATCACGTTTCACCATCTGGCAGTCCAACAGATGAATCTGGGTTTGGCGGATGCCAGGAGAACGCTACCTGCCCCAATGCATAGTGCCAACTGTAAAGTTGGGTGGAGGAGGAATAATGGTCTGGGGCTGTTTTTCATGGTTTGGGCTAGGCCCCTTAGTTCCAGTGAAGGGGAATCTTAACACTACAGCATACAATGACATTCTAGACGATTCTGTCCTTCCAACTTTGTGGCAACAATTTGGGGAAGGCCCTTTCCTGTTTCAGCATGACAATGCCACCGTGCTCAAAGCAAGGTCCATACAGAAATGGTTTGTCGAGATCGGTGTGAAAGAACTTAACTGGCCTGCACAGAGCCCTGACCTCAACGCCATCGAACACCTTTGGGATGAATTGGAACGCCGAATGCGAACTAGGCCTAATCATCCAACATCAGTGCCCAACCTCACCAATGCTCTTGTGGCTGAAAGGAAGCAAGTCCTTGCAGCAATGTTCCAACATCTAGTGGAAAGTGTTCACAGAAGAGTGGAGGCTGTTATAGCAGCAAAGGGGGGACCAACTCCATATTAATGCCCATGATTTTGGAATGAGATGTTCGACGAGCACGTGTCCACATACTTTTGGTCATGTAGAGTAC
>DTSsa8-1
CATGACATGTACAGTGCCTTGCAAAAGTATTCATCCCCCTTGGCGTTTTTCCTATTTTTAAATTGATTTTTATTTGGATTTCATGTAATGGACATACACAAAATAGTCCAAATTGGTGAAGTGAAATGAAACAAATTACTTGTTTCAAAAAATTTGAAATTAAAAAAGAATGGAAAAGTGGTGGGTGCATATGTATTCACCCCCTTTATTATGAAGCCCCTGAATAAGATCTGGTGCAACCAATTATCTTCAGAAGTCACTTAATTTGTTAAATTAAGTCCACCTGTGTGCAATCTAAGTGTCACATGATCTGTCACACGATCTCAGTATATATACACATCTGTTCTGAAAGGCCCCAGAGTCTGCATCACCACTAAGCAAGGGGCACCACCAAGCAAGCATGAAGACCAAGGAGCGCTCCAAACAGGTAAGGGACAAAGTTGTGAAGTACAGATCAGGGTTGGGTTATAAAAAAAATATCAGAAACTTTGAACACCCCACGGAGCACCATTAAATCCATTATAAAAAAAGGGAAAGAATATGCCACCACAACAAACCTACCAATAGAGGGCCGCCCACCAAAACTCACGGACCAGGCAAGGAGGGCATTAATCAGAGAGGCAACAAAGAGACCAAAGATAACCCTGAAGGAGTTGCAAAGCTCCACAGCGGAGATTGGAGTATTTGTCCATATGACCACCTTAAGCCGTACACTCCACAGAGCTGGGCTTTACAGAAGAGTGACCAGAAAAAAAGCCATTGCCTAAAGAAAAAAATAAGCAAACACGTTTGGTGTTCGCCAAAAGGCATGTGGGAGAAAGTACTCTGGTCAGATGAGACTAAAATTGAGCTTTTTGGACATCAAGGAAAACGCAATGTCTGGCGCAAACCCAAAACCTCTCATCACCATCCCCACAGTGAAGCATGGTGGTGGCAGCATCATGCTGTGGGGATGTTTTTCATCAGCAGGGACTGGGAAACTGGTCAGAATTGAAGTAATGATGGATGGAGCTAAATACAGGGAAATTCTTGAGGGAAACTTGTTTCAGTCTTCCAGAGATTTGAGACTGGGACGGAGGTTCACCTTCCAGCAGGACAATGACCCTAAGCATACTGCTAAAGCAACACTCAAGTGGTTTAAGGGGAAACATTTTAATGTCTTGGAATGGCCTAGTCAAAGCCCAGACCTCATTCCAATTGAGAATCTGTGGTATGACATAAAGATTGCTGTACACCAGAGGAACCCATCCAATTTGAAGCTGGAGCAGTTTTGCCTTGAAGAATGGGCAAAAATCCCAGTGGCTAGATGTGCCAAGCTTATAGAGACATACCCCAAGAGACTTGCAGCTGTAATTGCTGCAAAAGGTGGCTCTACAAAGTATGACTTGGGGTTTTTCTATTTTTGTCTTATTTCTTGTTTGTTTCACAATAAAAAATGTTTGCACCTTCAAAGTGGTAGGTATGTTGTGTAAATCACATGATACAACCCCCCCCAAAAATCTATTTTAATTCCAGGTTGTAAGGCAACAAAATAGGAAAAATGCCAAGGGGTGAATACTTTCGCAAGCCACTATATA
>DTSsa9-7
GATTTGAAATTTTCTTTCCTCTACTTTTTGATGTATTGTTGCTGTTTTCTTTTCTGCCTGGTATTGCCTTCAGAAAGTATCCCCCCTTGACTTTTTCCACATTTTGTGTTACAGCCTGAATTTTAAAAATGTATTTAAACTTAGATTTTGTGTCACTGATCTACGTACAATAACCTATAATGTCAGTGGAATTTGGTTTTAGAAATGTTTACAAGTTAATACAAAATCAAACGTCTTGAGTCAAGTATTCAACCCTTTTGTTATGGCAAGCCTAAGTAAGTTCAAGAGTAAAAATGTGCTTAACAAGTCAAATAAGTTGCATGGACTCACTCTGTGTGAAATAATAGTGTTTTAAGATGATTTTTAAATGACTACCCCATCGCTGTACCCCACACATACAGTTATCTGTTAGGTCCCTCAGTCGAGTAGTGAATTTCAAGCACAGATTCAACCACAAAGACCAGGGAGGTTTTTCAATGCCTCACAAAGAAGGGCACCTATTGGTAGATGGGGTAAAAAAAACAGACATTGAATGTTCCTTTTGATCCAGGTGCAGTTATTAATTACACTTTGGATGGTGTACCGTTACACCCAGCCACTGGAAATATGCAGGCTCCCTTCCTAACTCAGTTGCCAGAGAAGAATAAAACCGCACAGAGATTTCACCAGGAGGCCAACAATGATTTTTAAATCAGTTACAAAGTTGAATGGCTATGATAGGAGAACGGAGGATTGATCAACAACATTGTAGTTACGCCACAATACTAACACAAAACATGCATCCTGTTTGCAACAAGGCACTAAAGTAATACTGGGGGGGGGGGAAGCACAACCATTGAGTACCACTCTTCATATTTTCAAGCATGGTGGTCGGTGCCACATGGGGCGGCAGGTAGCCAAGTGGTTAGAGCGTTGGACTAGTAACCGAAAGGTTGCATGATCAAATCACCGAGCTGACAAGGTAAAAATCTGTCCTTCTGCCCCTGAACAAGGCAGTTAACCCACTGTTCCCCAGTAGGCCGTCATTGAAAATAAGAATTTGCTCTTAAATGACTTGCCTAGTTAAATAAAGGTAAAATAAAATCAAAAATGTTATGGGTATGTTTTTCATCGGCAAGGACTAGGTCGTTTTTTAGGATAAATAATAAATCCTAGAGGAAAACCTGGTTCAGCCTGCTTTCCACCAGACACTTGGAGACAAATTCATCTTTCAGCAGGACAATTGCTTAAAACACGAGGCCAAATATATAGACTGGAGTTGCTTACCAAGACGACATTGAATGTTGCTGAGTGGCCTAGTTACAGTTTTGACTTAAATTGGCTTAAATCTATGGCAAGACTTAAATGGTTGTCTAGCAATGATTAACAATCAACTTGACAGAGCCTGAATACTTTTTAAAAGATTAATGGCCAAATATTGTACAGTCCAGGTGTGCAAAGCTTTTAGAGACTTACCCAGAAAGACTCACAGCTGTAATTGCTGACAAAGGTGACTCTAGCATGTATCGGCTCAGGGTGTTGAATACTTATCTAATCAAGATATAGTGTTTTATTTATTTATATTAATTCATTTTTCTACATTTTTCTTTGACATTAGAGTATTTTGTGTAGATTGTTTACAAAAAATGACAATTATAGATTTTAATCCAACTTTGTAACAACAAAATGTGGAAAAGGTCAACGAGTGTGAATACTTTCTGAAGGTTTGCATTGAACTTTGGAAATACACTTTACAAATTCGTTATTATTG
>DTSsa9-10
TATTCACACCCCTTGCCTTTCTCCAAATGTTGTTGTGTTACAGCTTGAATTCTTTTGTCACTGGCCTACACACAATACCCCATAACATCAAAGTCGAATCATGTTTTTTGAAAATTTTACAAATAAATTAAAATGAAAAGCTAAAATGTCTTGAGTCAGTAAGTATTCAACCCCTTTGTTATGGCAAGCCTAAATATGTTCATGAGTAAACATTTGCTTAACAAGTCACAAAATAAGTTGCCTGGACTCCAATAGTGTTTTACAGGATTTTTAAGTGACTACCTAATCTCTGTAACTCTGTAACTAAAGGTTCCTCAGTCGAGCAGTGAATTTCAAATACAGATTCAGCCAGGGAGGTTTTCCAATGCCTCGCAAAGAAGGGCATATATGGTAGATGGGTAAAACATTTTAAAAAGCTGATTTTGAATGTCCATTTGAGCATGTTGAAGTTATTAATTACACTTTGGATGGTGTATCAATACACCCAGTCACTACAAAGATAAGGGCGTCCTTCCAAACTTATTTGCCGGAGAGGAAGGAAACCACTCAGGGATTTTATCATAAGGCCAGTTACAGAGTTTAATGGTTGTGATAGGAGAAAACTGAGAATGGATCAACAACATTGTAGTTACTCCACAATACTAACCTAATTGACACAGTGAAAATAAGGAAGACTGCACAGAATACAAATATTCCAAAACATGCATCCTGTTTGCAAAAAGGCACTAAAGTAATACTGCAAAAAAATGTGGCAAAGCAATTAACATTTATCCCAAATACAAAGTCTTATGTTTGGAGCAAATCCAATCCAATACATTACTTGTACCATATTTTCAAGCATAGTGGTGGCTGCATCATGTTATGGGTATGCTTGTAATTGTTAAGGACTGGGGAATTTTTCAGTATAAAATAGAAATGGAATAGAGCTAAGCACAGGCAAAATCCTGGAGGAAAACCTGGTTCAGTCTGCTTTCCGCCAGACTGGGAGATGAATTCCCCTTTCAGCAGGACAATAACCTAAAACATAAGGCCAAATCTACACTGGAGTTGCTTACCAAGAAGACTGTGAATGTTCCTGAGTGGCAGAGTTTCAGTTTTCACTTAAATCTACTTGAAAATCTATGGCAAGACCTGAAGATGGTTGTCTAGCAATGATCAACAACCAATTTGAGAGAGCTTGAAGAATTCTGAAAAGAATAATGAGCAAATGTTGAACAATCCAGGTGCAGAATGCTCTTAGAGACTTACCCAGAAAGACTCACAGCTGTAATCTCTGCCAAAGGTGCTTATACAAAGTATTGACTCAGTGGTGTGAATACTTATGTAAATATCATATTTCTGTATTCCATTTTCAATAAATTTGCCTAAAATTCTAAAAACATGTTTACACATGGTCATTTGAGGGTATTGTGTGTAGATAGGGGAGATTACTATTTTTTAAATCCATTTTTAATTCAGACTGTACACAACAAAATGTGGAATAAATCAAGGGGTATGAATATTTTCTGAAGGTACTGTACACCCAAAAGTACTCATACATTCTTTTATGCTTAGCAGGACATGAAAA
>DTSsa6-1
GTACTGAACAAAAATATAACATGTAAAGTGTTGGTCCCATGTTTCATAAGCTGAAATTAAAGATCCCATTAATGTTCCATATGCACAAAACAACTATTTCTCTCAAATTTCCTGCACAAATGTTTTACATCCCGGTTAGTGAACATTTTCATCCACCTGACAGATGTGGCATATCAAGAAGCTGATTAAACAGCATGATCATTACACAGTGCACCTTATGCTGGGGACAAGAAAAGGCCACTCTAAAATGTGCAGTTTTGTCACACAACACAATGCCACAGATGTCTCAAGTTTTGAGGGAGCGTGCAATTGGCATGCTGACTGCAGGAATGTCCACCAGAGCTGTTGCCAGATAATTTAATATTAATTTCTCTACCATAAGCCTCCTCGTTTTAGAGAATTTGTCAGTACGTCCAAACAGCCTCACAACCGCAGACAACTTGTAACCATGTCAGCACAGGACCTCCACATCCAGCTTCTTCACCTACGGCATCGTCTAAGACCAGCCAACCCTGACAGCTGATGAAACTGTGGGTTTGCACAACCAAAGAGTTTCTGCACAAACTGTCAGAAGCCATCTCAGGGAAGCTCATCTGTGTGCTCGTCGTCCTCACTAGGGTCTTGACTTGACTTTAGTTTGGCATCGTAACCGACTTCAGTGGGCAAATGCTCACCTTCAATGGCCACTGGCACACTGGAGAAGTGTGCTCTTCACGGATGAATCCCGGTTTCAACTGTACTGGGCAGATGGCAAACAGCGTTTATGGCGTTGTGTGGGGGAGCAATTTGCTGATGTCAACGTTGTGAACAGAGTGCCCCAGGGTGGCGGTGGGATTATGGTATAGCCAGGCATAAACTACGGACAACGAACACAATTGCATTTTATCGATGGCAATTTGAATGCACAGAGATACCGTGACGAGATCCTGAGGACCATCGTCATGCCATTCATCTACCACCATCACCTCATGTTTCAGCATGATAATGCACAGCCCCATGTCGCAAGGATCTGTACACAATTCCTGGAAGCTGAAAATGTCCCAGTTCTTCCATGGCCTGCATACTCACAGACATGTCACCCACTGAGCATGTTTGGGATGCTCTGGATTGATGTGTACCACAGCATGTTCCAGTTCCCGCCAATATCCAGCAACTTCGCACAGCCATTGAAAAAGAGTGGGACAACCTTCCACAGGCCAAAATCAACAGCCTGATCAACTCTATGTGAAGGAGACGCTGCATGAGGCAAATTTGCATGAGGCAAATTATTGTCACACCAAATACTGACTGGTTTTCTGATCCATGCCCCTACTTTTTCTTTAAAGTATCTGTGACCAACAGATGCATATCTATATTCCCAGTCATGTGCAATCCATAGATTAGGGCCTAATGAATTTATTTACATGGACTGGTTTCCTTATATGAACTGTGACTCAGTACAATCTTTGAAATTGTTGCATGTTGTGTTTACATTTTTGTTCCCTGT
>DTSsa6-7
AAACGCAAAACGTAAAGTGTTGGTCCCATGTTTCACGAGCTGAAATAAAAGATCCCAGAAATGTTACAAACTCGCAAAAATATTTCTCTAAAATGTTGTGCATAAATTTGTATACATCCCTGTTAGTGACCATTTCTCCTTTGCCAAGATAATCCATCCACATGACAGGTGTGGCATATCAAGACGCTGTTTAAACAGCATGATCATTACACAGGTGCACCTTGTGCCACTCTAAAATGTGCAGTTTTGTCACACAACACAATGTTTCAAGTTTTGAGGGAGTGTGCAATTAGCATACCGACTGCAGGAATGTCTACCAGAGCTGTTGCCAGAGAATTGAATGTTAATTTCTCTGCCATAAACTGCTTCCAACGTCTTTTTAGAGAATTTGGAAGTAAGTCCAACCGCAGACCATGTATAACCACACCAGCCCAGGACCTCCACATCCGGCTTCTTCACCTGTGGGATCGTCTGCCACCCGTCTGCCACCCGTCTGCCACCCGGACAGCTGATGAGACTGTGGGTTTGCACAACCAAAGAATTTCTGTACAAACTGTCAGAAACTGTCTCGGGGAAGTTCATCTGCATGCTCATCTTCCTCACAAGAGTCTTGACCTGACTGCAGATCGACATCGTAACCGACTTCAGTGGGCAAATGCTCACCTTCGATGGCCACTGGTGTAACAGTGTAGGTTCCGTCCCTCTCTTCGCCCCAACCCGGGCTCGAACCAGGGACCCTTGCACACATCAACAACTGACACCCCACGAAGCATCGTTACCCATCACGCCACAAAAGCCAAAGGGGAAACCCTACTTCAAATCTCAGAGCGAGTGACGTCACTGATTGAAACGCTATTAGCGCGCACCACCGCTAACTAACTAGCCATTTCACATCGGTTACACTGGCACGCTTGAGAAATGTGCTCTTCACAGATTAATCCCGGTTTCAACGGTGTATGTTGTCTTGTGGGCGAGCGGTTTGCTGAACAGAGTGCCCCATGGTGGCGGTGGGGTTATGGTATAGCCAGGCATAAGCTACGGACAATGAACACAATTGCATTTTATCGATGGCAATTTGAATGCACAGAGATATCATGACGTGATCCTGAGGCCCATTGTCATGCCATTCATCTGCCGCCATCACCTCATGTTTCAGCATGATAATGCACAGCCCCATGTCGCAAGATTCTGTACACAATTCCTGGAAGCTGAAAATGTCCCAGTTCTTCCATGGCCTGCATACACACCAGTCACCAATTGAGCAACCATTGAGCATGTTTGGGATGCTCTGGATTGACGTTTACGACAGCATGATCCAGTTCCCGCAACTTCACACAGCCATTGAAGAGGAGTGGGACAACATTCCAAAGGCCACAATCAAAAGCCTGATCAACTCTATGTGAAGTAGATGTCTTACACTGCATGAGGCAATGGTGATCACACCAGATAGATTAGGGACTAATGAATTTATTTCAAATGACTGATTTCCTTATATGAACTGTAACATCTTTAAAATCGTTGCGTGTTGTGTTTATATTTGGGTTCTGTG
>DTSsa6-12
AATGTTTCATATGCTCAAGAAGCATATTGTTTTCAAATGTTGTGCTCAAATTTGTTTACATCCCTGTTAGTCAGCATTTCTCCTTTGCCAAGATAATCTATCCACCTGACAGGTGTGGCATATCAAGAAACTGATTAAACAGCATTATCATTACACAGGTGCACCTTGTGCTGGGGACAATAAAAGGCCACTCTGAAATGTAATGTTCATTTCTCTACCATAAGCAATGTCGTTTTAGAGAATTTGGCAGTACGTCTAACCGGCCTCACACCTGCAGGATCATTTGCACAACCAAATAATTTCTGCACAAACTGTCATAAACCGTCTCGGGGTAGCTCACCTGCTTGCTCATTGTCCTCACCAGGGTCTTGATCTGACTGCAGTTCGGCGTCTTAACTGACTTCAGTGGGCAAATGCTTACCTTCGATGGCCACTGGCAAGCTGGAGAAGTGTGCTCTTCACGGATTAATCAACTGTACTAGGCAGATTGGGAGACAGGTTTGCTGATGTCAACGATGTGAATAGAGTGCCCCATGATCCCGGTGGGGTTATGGTATGAGCAGGTATAAGCTATGGACAACGAACACGATTGCATTTTATTTTTGGCAATTTGAGTGCATGATGAGATCCTGAGGCCCATTGTCGTGCCATTCATCCGTCGCCATCACCTAATGTTTCAGCATGATAATGCACGGCCCCATGGCGCAAAGACCTAGAAGCTGAAAATGTCCCAGTTTTTCCATGGCCTGCATACTCACCAGACATGTCACCAATTGAGCATGATTGGGATGCTCTGGATTGACGTGTATGACAGTCTGTTCCAATTCCCGCCAATATCCAGCATTTTCACAGAGTCATTGAAGAGGAGTGGGACAACATTCCACAGGCCACAATCAACAGCCTGATCAACTCTATGCAAAGGAGATGTGCCACGCTGCATGAGGCAAATGGTGGTCACAACAGATACTGACTGGTTTTCTGATCTGTGCCCCTACCTTTTTTTAAGGTATCTGTAACCAACAGATACATACAGTATCTGTATTCCCAGTCATGTTAAATCCAAAGATTAGGGCCTAATTAATTCATTTCAATTGACTGATTTACTTATATGAACTGTAACCCAGTAAAAACTTAGAAATTGTTGCATGTTGCGTTTATATTTTTGTTCAGTG
>DTSsa11-7
TGTTAAGGGTTTCAGTGACATCATTAGCTGTGGTTGCTGATGCGTACAGTTGAAGTCGGAAGTTTACATACACTTAGGTTGGAGTCATTAAAACTCGTTTTTCAACCACTCCACAAATTCCTTGTTAATAACAAACTATATTTTTGGCAAGTCGGTTAGGACATCTACTTTGTGCATGACACAAGTCATTTTTCCAACAATTGTTTACAGACAGATTATTTCACTGTATCACAATTCCAGTGGGTCAGACGTTTACATGCACTAAGTTGACTGTGCCTTTAAACAGCTTGGAAAATTACAGAAAATGAAGTCATGGCTTTAGAAGCTTCTGATAGGCTAATAGACATCATTTGAGTCAATTGGGGGTGTACCTGAGGATGTATTTCAAGGCCTACCTTCAAACTCAGTGCCTCTTTGCTTGACATCATGGCAAAATCTAAAGAAATCAGCCAAGACCTCAGAATATAATTTGTAGACCTCCATAAGTCTGGTTCATCCTTGGGAGCAATTTCCAAACGCCTGAAGGTACCACGTTCATCTGTATAAACAATAGTACGCAAGTATAAAAACCATGGGACCACGCAGCTGTCACACCACTCAGGAAGGAGATGCGTTCTGTCTCCTAGAGATGAATATACTTTGGTTCGAAAAGTGCAAATCAATCCCAGAACAGCAGCAAATGACCTTGTGAAGATGCTGGAGGAAACAGGTACAAAAGTATCTATAGTCACAGTAAAACGAGTCCTGTATCGACATAACCTGAAAGGCCACTCAGCAAGGAAGAAGCCACTGCTCCAAAACCGCCATAAAAAAACCCAGACTACGGTTTGCAACTGCACATGGGGACAAATATCGTACTTTTTGGAGAAATGTCCTCTGGTCTGATGAAACAAAAATCGAACTGTTTGACCATAATGACCATCGTTAAGTTTGGAGGAAAAAGGGGGAGGCCTGCAATCCGAAGAACACCATCCCAACCGTGAAGCACGGGGGTGGCAGCATCATGTTGCGGGGGTGCTTTGCTGCAGGAGGGACTGGTGCACTTCACAAAATAGATGGATTCATGAGGGAGGAAAATGATGTGGATATATTGAAGCAACATCTCAAGACATCAGTCAGGAAGTTAAAGCTTGGTTGCAAATGGGTCTTCCAAATGGACAATGACCCCAAACATACTTCCAAAGTTGTGGCAAAATGGCTTAAGGACATCAAAGTCAAGGTATTGGAGTGGCCATCACAAAGCCCTGACCTCAATCCTATAGAAAATTTGTGGGCAGAACTGAAAAAGCGTGTGCGAGCAAGGAGGCCTACAAACCTGACTCAGTTACACCAGCTCTGTCAGGAGGAACGGGCCAAAATTCACCCAACTTAATGTGGGAAGCTTGTGGAAGGCTACCCGAAATGTTTGACCCAAATTAAACAAATTAACGGCAATGCTACCCAATACTAATTGAGTGTATGTAAACTTCTGACCCACTGGGAATGTGATGAAAGAAATAAACGCTGAAATAAATCATTCTCTCTACTATTATTCTGACATTTCACATTCTTAAAATGAAGTGGTGATCCTAACTAACCTAAGACAGGGGATTTTTACTAGGATTATGTATTAGCTAAGGTGTATGTAAACTACCAACTTCAACTG
>DTSsa11-10
TATTTATAACAAAATATATACAGTTGAAGTCAGAAGTTTACATACACTTAGGTCGGAATCATTAAAACTCATTTTCAACCACTCCACACATTTCTTGTTAACAAACTATAGTTTTATAATCGGTTAGGACATCTACTTTGTGCATGACGCAAGTAATTTTTCCAACAACTGTTTACAGACATATTATTTCACTTATAAATTCACGGTATCACAATTCCAGTGGGTCAGAAAATTGACTGTGCCTTTAAACAGCTTGGAAAATTCCAGAAAATTATGTCATGGCTTTAAAAGCTTCTGATAGGCTAATTGACATCCTTTGAGTCAATTGGAGGTGTACCTGTGGATATATTTCAAGGCCTACCTTCAAACTCAGTGCCTCTTTGCTTGACATCATGGGAAAATCAAAGGAAATCAGCAAAGACCTCAGAAAAGAATTGTAGACCTCCACAAGTCTGGCTCATCCTTGGGAGCAATTTCCAAATGCCTGAAGGTACCACGTTCATCTGTACAGACAATAGTATGCAGGTTTAAACACCATGGGACCATGCAGCCATCATACCGCTCAGGAAGGAGACGTGTTCTGTCTCCTAGAGATGAATGTACTTTGGTGCGAATCAATACCAGAACAACAGCAAAGGACCTTGTGAAGATGCTGGAGGAAACAGGTACAAAACTATCTATATCCACAGTAAAAAAGGTCCTATATCAACATAACCTGAAAGGCCGCTCAGCAAGGAAGAAGCCACTGCTCCAAAACTGCCATAAAAAAGCCAGACTACGTTTTGCAACTGCACATGGAGAAATGTCCTCTGGTCTGATGAAACAAAAATAGAACTGTTTGGCCATAATGACCATCGTTATGTTTGGAGGAAAAAGGGGGATGCTTGCAAGCCCAAGAACACCATCCCAACCGTGAAGCACGGGGGTGGCAGCATCATGTTGTGGGGGTGCTTTGCTGCAGGAGGGACTGGTGCACTTCACAAAATAGATGGCATCATGAGGGAGGAAAATTATGTGGATATATTGAAGCAACATCTCAAGACATCAGTTAGAAGGTTAAAGCTTAGTCGCAAATGGGTCTTCCAAATGGACAATGACCCCAAGCATACTTCCAAAGTTGTGGCAAAATGGCTTAAGGACAACAAAGTCAAGGTATTGGAGTGGCCATCACAAAGCCCTGACCTCAATCATATAGAGAATTTGTGGGCAGAACTGAAAAGGCATGTGCGGGCAAGGAGGCCTACAAACCTGACTCAGTTACACCAGCTCTGTCAGGAGGAATGGGCCAAAATTCACACCAATTATTGTGGAAAGCTTGTGGAAGGCTACCCAAAACGTTTGACCCAAGTTAAACAATTTAAAGGCAATGCTACCAAATACTAATTGAGTGTATGTAAACTTCTGACCCACTGGGAATGTGATGAAAGAAGTAAAAGCTGAAATAAATAATTATCTCTACTATTATTCAAACATTTCACATTCTTAGAATAAAGTGGTGATCCTAACTGACCTAAGACAGGGAATTTTTACTAGGATTAAATATCAGGAATTGTGAAATTATGAAATGAAAAGTACTTGGCTAAGGTGTATGTAAATTTACGACTTCAACTGTATGTATCCATCATCTTTGAAATGCAAGAGAAAGGCCA
>DTSsa11-11
TAAAAACAACTGCTTCAAAGAATTTTAGGACCAAAATCAAAAGACATCAGCCAAGACATCAGAAAAAATTGTAGACCTTGACAAGTCTGGTTCATCCTTTGGAGCAATTTCCAAACTCCTGAAGGTACCACGTTCATCTGTACAAACAATAGTACGCAAGTATAAACACCATGGGACCATGCGGCCGTCATACCGCTCAGGAAGGAGACTCRTTCTGTCTCTTAGAGATGAACGTAATTTGGTGCGAAAAGTGCAAATCAATCCAAGAACAACAGCAAAGGACCTTGTGGAGATGCTGGAGGAAACAGGTACAAAAGTATCTATATCCACAGTAAAACGAGTCCTATATCAACATAACCTGAAACACCGCTCAGCAAGGAAGAAGCCGCTTCTCCAAAACTGCCATAAAAAGACAGACTATGGTTTGCAACTGCACATGGGGACAACGATCGTACTTTTTGGAGAAATGTACTCTGGTCTGATGAAACAAAAATAGAACTGTTTGGCCAAAATGACATCRTTATGTTTGGAGGAAAAAGGGGGAGGCTTGCAAGCCGAAGAACACCATCCCAAACGTGAAGCACGGGGGTGGCAGCATCATGTTGTGGGGGTGCTTTGCTGCAGGAAGGACTGGTGCACTTCACAAAATAGATGGCATCATGAGGCAGGAAAATTATGTGGATATATTGACGCAACATCTCAGGACATCAGTCGGGAAGTTAAAGCTTGGTCGCAAATGGGTCTTCCAAATGGACAATGACCCCAAGCATACTTCCAAAGTTGTGGCAAAATTGCTTATTAAGGACAACAAAGTCAAGGTATTGGAGTGGCCGTCACAAAGCCCTGACCCCAATCCTATAGAACATTTGTGGGCAGAACTGAAAAAGAGTGTGCGAGCAGGGAGGCCTACAAATCTGACTCAGTTACAACAGCTCTGTTAGGAGGAATGGGCCACAATTCACCCAACTTATTGTGGGAAGCTTGTGGAAGGCTTCCCGAAACTTTTGACACAAGTTAAACAATTTAAAGGCAATGCCTTCAAATACTAATTGAGTGTATGTAAACGTCTGACCCACTGGGAATGTGATGAATGAAATAAAAGCTGAAATCCTTCTCTCTACTATTATTCTGACATTTCACATTCTTAAAATAAAGTGGTGATCCTAACTGACCTAAAACAGGGTATTTTTACGAGATTAAATGTCAGGAATTGTGAAAAATTGAGTTAAAATCTATTTGGCTAAGGTGCATGTGTAATGCACTAGTTAGA
>DTSsa11-14
AATCCCGGCTCGGGGTTCATTGCTAACCTGTAGCCCCAACAGGTTTTAAGAAACTATAGTTTTGGCAAGTCGGTTAGGACATCTACTTTGTACATGACACAAGGAATTTGTCCAACAATTGTTTACAGACAGATTATTTCACTTATAATTCACTGTATCACAATTCCAGTGGGTAAGAAGTTTATATACACGAAGTTGACTGTGCCTTGAAACAGCTTGGAAAATTCCAGAAAATGATGTCATGGCTTTTGAAGCTTCTGATAGGCTAATTGATTTCATTAGAGTCAATTGGAGGTGTACCTGTGGATGTATTTCAAGGCCTACCTTCAAACTCAGCGACTCTTTGCTTGACATCATGAGAAACTCAAAAGAAATCAGCCAACACCTCAGACAAAAAATTGCAGACCTCCACAAGTCTGGTTCATCCTTGGGAGCAATTTCCAAATGCCTGAAGGTACCATGTTCATCTGTACAAACAATAGTACGCAAGTATAAACACCATGGGACCACGCAGCCGTCATTCCGCTCAGGAAGGAGACGCGTTCTGTCTCCCAGAGATGAACATACTTTGGTTCGAAAAGTGCAAATCAATCCCAGCAAAGGACTTTGTGAAGATGCTGGAGGAAACAGGTACAAAAGTATATATATCCACAGTAAAACAAGTCCTATATCGACAAACCTGGAAGGCCACTCAGCAAGGAAGAAGCCACTGCTCCAAAACCACCATAAAAAAGCCAGACTACGGTTTGCAACTGCACATGAGGACAAAGATCGTACTTTTTGAAGAAATGTCCTCTGATCTGATGAAACAAAAATAGAACAGTTTGCCCATAATAACCATTGTTATGTTTGGAGGAAAAAGGGGGAGATTTGCAAGCCGAAGAACACCATCCCAACCGCGAAGCACGGGGGTGGCAGCATCATGTTGTGGGGGTGCTTTTCTCCAGGAGGGACTGGTGCACTTCACAAAATTGATGGCATCATGAGGCAGGAAAATGATTTGGATATATTGAAGCAACATCTCAAGACATCAGTCAGGAAGTTAGAGCTTGGTCGCAAATGGGTCTTCCAAATGGACAATGACCCCAAGCATACTTCCAAAGTTGTGGCAAAATGTCTTAAGGACAACCAAGTCAAGGTATTGGAGTGGCCATCCCAAAGCCCTGACCTCAATCTTATAGAAAATTTGTGGGCAGAACTGAAAAAGTGTGTGCGAGCAAGGAGGCCTACAAACCTGACTCACTTACACCAGCTTTGTCAGGAGGAATGGGCCAAAATTCACTCAACTTATTGTGTGAAGGTTGTGGAAGGCTACCTGAAATGTTTGACCCAAGTTTAACAATTTAAAGGCAATGCTACCAAATACTAATTATGCTGACATTTCACATTCTTTTAAAATAAAGTGGTGATCCTAACTGACCTAAGACAGGGAGTTTTTACTAGGATTATATATGTCAGGAATTGTGAAAAACTGAGTTTAAATGAATTTGGTTAAGGTGTTTGTTAACTTCCGACTTCAACTGTATATATAA
>DTSsa11-17
GGGTGATGCTTTTTAGGATCCTGCTCTGTTTAGATACCGTTGAAGTCGGAAGTTTACATACACTTAGGTTGGAATCATTAAAACTCATTTTTCAACCACTCCACAAATTTCTTGTTAACAAACTATAGTTTTGGCAAGTCGGTTAGGACATCTACTTTTTGCATGACACAAGTAATTTGTATCACAATTCCAGTGGGTCAGAAGTTTACATACACTAAGTTGACTGTGCCTTTAAACAGCTTGGATAATTCCAGAAAATGATGTCATGACTTTAGAAGCTTCTGATAGGCTAATTGACATCATTTGAGTCAATTGGAGGTGTACCTGTGGATGTATAACAAGGCCTACCTTCAAACTCAGTGCCTCTTTGCTTGACATCATGGGAAAATCAAAAGAAATCAGCCAAGACCTCAGAATTTTTTTTTAGACCTGCACAAGTCTGGTTCATCCTTGGGAGCAATTTCCAAACGCCTGAAGGTACCACGTTAATCTGTACAAACAATAGTACGCAGGTAATAAACACCATGGGACCATGCAGCCATCATACCGCTCAGGAAGGAGATGTGTTCTGTCTCCTAGAGATGAACGTACTTTGGTGCGAAAAGTGAAAATCAATCCCAGAACAACAGCAAAGGACCTAGTGAAGATGCTGGAGGAAACGGGTACAAAATTATCTATATCCACAGTAAAACGAGTCCTATATCGACATAACCTGAAAGACCGCTTAGCAAGGAAGTAGCCACTGCACCAAAACCGCCATAAAAAAGCCAGACTACGCAACTGCACATGGGGACAAAGATCGTACTTTTTTGAGAAATGTCCTCTGGTCTGATGAAACAAAAATAGAACTGTTTGGCCATAATGATCATCGTTATGTTTGGGGGGAAAAGGGGGAGGCTTGCAAACCGAAGAACACCATCCCAACCGTGAAGCATGGTGTGGCAGCATCATGTTGTGGGGGTGCTTTGCTGCAGGAGGGACTGGTGCACTTCACAAAATAGATGGCATTATGAGGAAGGGAAAATTATGTGGATATATTGAAGCAACATCTCAACACATCAGTCAGGAAGTTAAAGCTTGGGTCTTCCAAATGGACAATGACCCCAAGCATACTTCCAAAGTTGTGGCAAAATGGCTTAAGGACAACAAAGTCAAGGTATTGGAGTGGCCATCACAAAGGCCTGACCTCAATCCTATAGAAAAGTTGTGGGCAGAACTGAAAAAGTGTGCGAGCAAGGAGGTCTACAAACCTGACTCAGTTACACCAGCTCTGTCAGGAGGAATGGGCCAAAATTCACCCAACTTATTGTGGGAAGCTTCTGGAAGGCTACCCAAAATGTTTGACCCAAGTTAAACAATTTAAAGGCAATGCTACCAAATACTAATTGAGTGTATGTAAACTTCTGACCCACTGGGAATGTGATGAAAGAAATAAAAGCTGAAATAAATCATTCTCTCTACTATTATTCTGACATTTCACATTCTTAAAATAAAGTGGTGATCCTAACTGACCTAAGACAGGGAATATTTACTAGGATTAAATGTCCGTAATTGTGAAAAACTGAGTTTAAATGTACTTGGTAAGGTGTATGTAAACTTCCGACTTCAACTGTACATGATCTGC
>DTSsa11-20
TTTTCATGATTATACAGTTGAAGTCGGAAGTTTACATACACTTAGTTTGGAGTCATTAAAACTAAAACTAGTTTTTCAACCACTCCACAAATTTCTTGTTAACAAACTATAGTTTTGGCAAGTCGGTTAGGACATCTATTTTGTGCATGACACAAGTAATTTTTCCAACAATTGTTTACAGACAGATTATTTCATTTATAATTCATTGTATCACAATTCCAGTGGGTCAGAAGTTTACATACGCTAAGTTGACTGTGCCTTTAAACAGCTTGGAAAATTCCAGCAAATTATCTCATGCTTTAGAAGCTTCTGAAGGGCTTATTGACATCAATTGAGTAAATTGGAGGTGTACCTGTGGATGTATTTCAAAGGCCTGCCTACCTTCAAACACAGTGCCTCTTTGCTTGACATCATGGGGAAATCAAAAGAAATCAGCCAAGACCTCAGGGGGAAAAAATGGTAGAACTCCACAAGTCTGGTTCATCCTTGGGAGCAATTTCCAAACACCTGAAGGTACCACGTTCATCTGTACAAACAATAGTACGCAAGTATAAACACCATGGGACCACGCAGCCGTCATACCGCTCAGGAAGGAGAAGCGTTCTGTCTCCTAGAGATGAACGTCCTTTGGTGCGAAAAGTGCAAATCAAACCCAGAACAACAGCAAAGGACCTTGTGAAGATGCTGGAGGAAACCGGTACAAAAGCATCTATATCCACAGTAAAACGAGTCCTATATCGACATAACCTGAAAGGCCGCTCAGCAAGGAAGAAGCCACCGCTCCAAAACCACCATAAAAAAGCCAGACTACGGTTTGCAACTGCACATGGGGACAAAGATTGTACTTTTTGGAGAAATGTCCTCTGGTTTGATGAAACAAAAATAGAACTGTTTGGCCATAATGACCATCGTTATGTTTGGAGGAAAAAGGGGGAGGCTTGCAAGCCGAAGAACACCATCCCAACCGTGAAGCACGGGGGTGTCAGCATCATGTTGTGGGGGTACTTTGCTGCAGGAGGGACTGGTGCACTTCACAAAATAGATGGCATCACGAGGAAGGAAAATGATGTGGATATATTGAAGCAACATCTCAAGACATCAGTCAGGAAGTTAAAGCTTGGTCGCAAATGGCTCTTCCAAATGGACAATGACCCCAAGCATACTTCCAAAGTTGTGGCAAAATGGCTTAAGGAGAACAAAGTCAAGGTATTGGAGTGGCCATCACAAAGCCCTGACCTCAATCCTATAGAAAATGTGTGGGCAGAACTGAAAAAGCGTGTGCGAGAAAGGAGGCCTGCAAATCTGACTCCGTTACACCATCTCTGTCAGGAGGAATGGGCCAAAATTCACCCAACTTATTGTGGGAAGCTTGTGGAAGGCTACCTGATACGTTTGACCCAAGTTAAACAATTTATAGGCAATGCTACCAAATACTAATTGAGTGTATGTAAACTTCTGACCCACTGGGAATGTGATGAAAGAAATAAAAGCTGAAATAAATCACTCTCTACTATTATTCTGACATTTCACATTCTTAAAATAAAGTGGTGATCCTAACTGACCTAAGACAGGGAATTTTGACTAGGATTAAATGTCAGGAATTGTGAAAACCTGAGTTAAAATGTATTTGACTAAGGTGTATGTAAACTTCTGACTTCAACTGTACATATAATTGGTTATGT
>DTSsa11-21
AAGTAAAGTACATTAAGACTCGTTTTTCAACCACTCCACAAATGTCTTGGTAAAACACTATAGTTTTGTCAAGTCGGTTAGGACATCTACTTTGTGCATAACACAAGTAATTTTTTCAACAATTGTTTACAGACAGATTATTTCACTTATAATTCTCTGTATCACAATTCCAGTGGGTCAGAGGTTTACATACACTAAGTTGACTGTACCTTTAAACAGCTTGGAAAATTCCAGAAAATTATGTCATGTCTTTAGAAGCTTCTGATAGGCAAATTGACATCATTTGAGTCAATTGGAGGTGTACCTGTGGATGTATTTCAAGGCCTACCTTCAAACTCAGTGCCTCTTTGCTTGACATCATGGGAAAATCAAAAGAAATCAGCCAAGACCTCAAAAAAAGCTGTAGACCTCCACAAGTCTGGTTCATCCTTGGGAGCAATTTCCAAATGCCTGAAGGTACCACGTTCATCTGTACAAACAATAGTACGCAAGTATAAACACCTTGGGACCATGCGTTCTGTCTCCTAGAGATGAACGTACTTTGGTGCGAAAAGTGCAAATCAATCCCAGAACAACAGCAAAGGACCTTGTTAAGATGCTGGAGGAAAAGGGTACAAAAGTATCAATATCCACAGTAAAACGAGGCCTATATCGCCATAACCTGACAGGTTGCTCAGCAAGGAAGAAGCCACTGCTCTAAAACTGCCATAAAAAAGCCAGACTATGGTTTGCAACTGCACATGGGAACAAAGATCATACTTTTTGGAGAAATGTCCTCTGGTCTGATGAAATAAAAATAGAACTGTTTGGCCATAATGACCATCGTTATGTTTGGAGGAAAAAGGGGGAAGCTTGCAAGCTGAAGAACACCATCCCAACCGTGAAGCATGGGGGTGGCAGCATCATGTTGTAGGAGTGCTTTGCTTCAGGAGGGACTGGTGCACTTCACAAAATAGATGTCATTATGAGGAAAGAAAATTATGTGGATATATTGAAGCAACTTCCTGACTGATGTCTTGAGATGTTAAAGCTTGGTCACAAATGGGTCTTCCAAATGGACAATGAGCCCAAGCATACTTCCAAAGTTGTGGCAAAATGGCTTCAGGACAACAAAGTCAAGGTATTGGAGTGGCCATCACAAAGCCCTGACCTCAATCCTGTAGAAAATGTGTGGGCAGAACTGAAAAGCGTGTGCATGCAAGGAGTCCTACAAACCTGACTCAGTTACACCAGCTCTGTCAGGAGGAATGGGCCAAAATTCACCCAACTTATTGTGGGAGCTTGTGGAAGGCTACTCGAAACATTTGACCCAAGTTAAACAATTTAAAGGCAATGCTACCAAATACTAATTGAGTGTATGTAAACTTCTGACCCAGTGGGAATGTCATGAAATAAATAAAAGCTGAAATAAATTATTCTCTCTACTATTATTCTGACATTTCACATTCTTAAAATAAAGTGGTGATCCTAACTGACCTAAAACAGGGATTTCTTTCTAGGATTAAATGGCAGGAATTGTGAAAAACTGAGTTTAAATGTATTTCGCTAAGGTGCATGTAAACTTCCGACTTCAACTTTATCAAGGGGCTATAAATCCA
>DTSsa11-24
AGTGGCAGCGGCCACGCGGTGTGGAGCGTTTGTATGGCCTGAAGAATACAGATACAGTTGAAGTCAGAAGTTTACATAGACTTAGGTTGGAGTCATTTAAACTCGTTTTTCAACCACTCCACAATTTATTGTTAACAAACTATAGTTTTGGCAAGTCGGTTAGGACATCTACTTTGTGCATGACACAAGTCATTTTTCCAATTATTTCACTGTATCACATTTCCAGTGGGTCAGAAGTTTACATAAACTAAGTTGACTGTGCATATAAACAGCTTGGAAAATTCCAGAAAATGTTATGGCTTTAGAAGCTTCCGATAGGCTAATTGACATAATTTGAATCAATGGAGGTGTACCTGTGGATGTATTTCAAGGCCTACCTTCAAACTCAGTGCCTCTTTGCTTGACATCACAGGAAAATCAAAAGAAATCAGCCAAGACCTCAGAAAATGATTGTAGACCTCCACAAGTCTGGTTCATCCTTGGGAGCAATTTCCAAATGCCTGAAGGTACCACGTTCATCTGTACAAACAATAGAATGCAAGTATAAACACCATGGGACCACGCAGCCGTCATACTGTTCAGGAAGGAGACGCGTTCTGTCTCCTAGAGATGAACATACTTTGAGGCGAAAGTGCAAATCAATCCCAGAACAACAGCAAAGGATCTTGTGAAGATGCTGGAGGAAACAGGTACAAAAGTATCTATATCCACAGTAAACGAGTCCTATATCGACATAAACTGAAAGGCTGCTCAGCAAGGAAGAAGCCACTGCTCCAAAACCGCCATACAAAAGCAAGACTACGGTTTGCAACTGCACATGGGGACAAAGATGGCACTTTTTGGAGAAATGTCCTCTGGTCTGATGAAACAAAAATAGAACTGTTTGGCCATAATGAACATCGTTATGTTTGGAGGAAAATGGGGGAGGCTTGCAAGCCGAAGAACACCATCCCAACCGTGAAGCACGAGGGGTGGAAGCATCATGTTGTGGGGGTGCTTTGCTGCAGGAGGGACTGGTGCACTTCACAAAATAGATGGCATCATGAGGGATGAAAATGATGTGGATATATTGAAGCAACATCTCAAGACATCAGTCAGGAAGTTAAAGCTTGGTCACAAATGGGTCTTCCAAATGGACAATGACCCCAAGCATACTTCCAAAGTTGTGGCAAAATACCTTAAGGACAACAAAGTCAAGGTATTGGAGTGGCCATCACAAAGCCCTGACCTCAATCCCATAGAAAATGTGTGGGCAGAACTAAAAAAGTGTGTGCGAGCAAGGAGGCCTACAAACCTGACTCAGTGACACCAGCTCTGTCAGGAGGAATGGGACAAAATTTACCCAACTTATTGTGGAAGGCTACCCGAAACGTTGGACCCAAGTTAAACAATTTAAAGGCAAAGCTACCAAATACTAATTGAGTGTATGTAAACTTCTGACCCACTGGGAATGTGATGAAAGAAATAAAAGCTGAAATAAATCATTCTCTCTACTATTATTCTGACATTTCACATTCTTAAAATAAAGTGGTGATCCTAATTGACCTAAAACAGGGAATATTTACTTGGATTAAATGTCAGGAATTGTGAAAAACTGAGTTTAAATGTATTTGTCTAAGGTGTATGTAAACTTCCGACTTCAACTGTATGCATCTGTTGGCAACAGATAC
>DTSsa11-25
AGTAATGATGCGCAACATATGCCTACAGTTGAAGTCGGAAGTTTACATACACTTAGGTTGGCATCGGTAAAACTAGTTTTTCAACCACTCCAAAAATGTCTTGTTAACAAACTATAGTTTTGGCAAGTTGGTTAGGACATTTTCTTTGTGCATGACACAAGTAATATTTCCAACAATTGTTTACAGACAGATTATTTAACTTATAATTCACAATTCACAATTCCAGTGGGTCATACACTAAGTTGACTGTGCCTTAAAACAGCTTGGAAAATTCCAGAAAATTATGTCATGGCTTTAGAAGCTTCTGATAAGTGAATTGACATAATTTGAGCCAATTGGAGGTATAACTGTGGATGTATTTCAATGTCTACCTTCAAACTCAGTGCCTCTTTGCTTGACATTATGGGAAAATCAAAAGAAATCAAAAGAAAGATCTCAGAAAAAAATGTGTAGACCTCCACAAGTCTGGTTCATCCTTGGGAGCAATTTCCAAATGCCTGAAGGTACCACGTTCATCTGTACAAACAATGCTATGCAAGTATAAACACCATGGGACCACGCAGCCATCATACCGCTCAGGAAGGAGACACGTTCTGTCTCCTAGAGATTAACGTACTTTGGTGCGAAAAGTGCAAATCAATCCCAGAACAACAGCAAAGGACCTTCTGAAGATACTGGAGGAAACCGGTACAAAAGTATCTATATCCACAGTAAAACGAGTCCTATATCGACATAACCTGAAAGGCCAGCAAGGAAGAAGCCACTGCTCCAAAACCACCATAACAAATCCAGACTACGGTTTGCAACTGCACATGGGGGAAAAATATTGTACTTTCTGGAGAAATGTCCTCTGGTCTGATGAAACAAAAATATAACTGTTTGGCCATAATGACCTTCGTTATGTTTGGAAGAAAAGTGGCGAGGCTTGCAAGCTGAAGAACACCATCCCAACCGTGATGCACGGGATGGCAGTATCATGTTGTGGGGGTGCTTTGCTGCAAGAGGGACTGGTGCACTTCACGAAGTAGATGGCATCATGAGGGAGGAAAATTATGTGGATATATTGAAGCAACATCTCAAGACATCAGTCAGGAATTTAAAACTTGGTTGCAAATGGGTCTTCCAAATGGACAATGACCCCGAACATACTTCCAAAGTTGTGGCAAAATGGCTTAAGGACAACAAAGTCAAGATATTGGAGTGGCCATCACAAAGCCCTAACCTCAATCCTATAAAAAAATTGTCGGCAGAACTGAAAAAGTGTGTGTGAGCAAGGAGGCCTACAAAACTGACTCAGTTATACCAGCTCTGTCAGGAGGAATGGGCCAAAATTCACCCAACATATTATGTGAAGCTTGTGGAAGCCTACCCGAAAGATTTGGCCGAAGTTAAACAATTTAAAGGCAATGCTACCAAATACTAATTGAGTGTATGTAAACTTCTGACCCACTGGGAATGTGATGAAATAAATAAAAGCTGAAATAAATAATTCTCTCTACTATTATTCTGACATTTCAAATTTTTTAAATAAAGTGGTGATCCTAACTGACCTAAAACAGCGAATTTTTGCTTGGATTAAATGTCAGGAATTGTGAAAAACTGAGTTTAAATGTATTTGGCTAAGGTGTATGTAAACTTCTGACTTCAACTGTATATGTCTGTGTAT
>DTSsa11-28
CACACACACACACACACACAGTTGAAGTCGGAAGTTTACATACACTTATGTTGGAGTCATTAAAATTTGTTTTTTCAACCACTCCACAAATTTCTTGTTAACAAACTATAGTTTTGGCAAGTCGGTTAGGACATCTACTTTGTGCATGACACAAGTAATTTTTCCAACAATTGTTTACAGACAGATTATTTCACTTATAATTCACTGTATCACAATTCCAGCGGGTCAGAAGTTTACATACACTAAGTTGACTGTGCCTTTAAACAGCTTTGAAAATTCCAGAAAATTATGTCATGGCTTTAGAAGCTTCTGATAGGCTAATTGACATAATTTGAGTCAATTGGAGGCGTACCTGTGGATGTATTTCAAGGCCTACCTGCAAACTCAGTGCCTCTTTGCTTGACATCATGGGAAAATCAAAAGAAATCAGCCAATAGCTCAGAAAAGAAATTGGAGACCTCCACAAGTCTGGTTCATCCTTGGGAGCAATTTCCAAACGCCTGAAGGTACAACGTTCATCTGTACAAACAATAGTACGCAAGTATAAACACCATTGCACCACGCAGCCACCATACCGCTCAGGAAGGAGACGTGTTCTGTCTCCTAGAGATTAATTTACTTTGGTGCAAAAAGTGCAAATCAATCCCAGAACAACAGCAAAGGACCTTATGAAGATGCTAGAGGAAACCGGTACAAAAGTATCTATTTCCACAGTAAAACAAGTCCTATATCGACATAACCTGAAACGCCGCTCAGCAAGGTAGAAGCCACTGCTCCAAAACCGCCACAAAAAAGCCAGACTACGGTTTGCAACTGCACATGGGGACAAAGATCGTACTTTTTGGAGACATGTCCTCTGGTCTGATGAAACAAAAATAAAACTGTTTGGCCATAATGACCATCGTTATGTTTGTAGGAAAAATGGGGAGGCTTGCAATCCAAAGAATACCATCCCAACCGTGAAGCACGGGGGTGGCAGCATCATGTTGTGGGGGTGCTTTGCTGCAGGAGGGACTGGTTCACCTCACAAAATAGATGGCATCATGAGGAATGAAAATTATGTGGATATATTGAAGCAGCATCTCAAGACATCAGTCAGGAAGTTGAAGCTTGGTCGCAAATGGGTCTTCCAAATGGACAATGACCCCAAGCATACTTCCAAATTAGTGGCAAAATGGCTTAAGGACAACAAAGTCAAGGTATTAGAGTGGCCATCACAAAGCCCTGACCTCAAATCTATAGAAAATCTGTGGGCAGAACTGAAAAAGCGTGTGCGAGCAAGGAGGCATACAAACCTGACTCAGTTACACCAGCTCTGTCAGGAGGAATGGGCCAAAATTCACCCAATTTACTGTGGGAAGCTTGTGGAAGGCTACCCGAAACATTTTACCCAATTTAAAGGCAATATTACCAAATACTAATTGAGTGTATGTAAACCCACTGGGAATGTGATGAAAGTAATAAAAGCTGAAATAAATCATTCTCTCTACTATTATTCTGACATTTCACATTCTTAAAATAAAAGTGGTGAACCTAACTGACCTAAGACAGGGAATTTTTACTAGGAATTTTTACTAGGATTAAATGTCAGGAATTGTGAAAAAAAAATAGTTTAAATGTATTTGGCTAAGGCGTATGCAAACTTCCGACTTCAACTGTGTGTGC
>DTSsa11-30
CAGTTGAAGTCGGAAGTTTACATACACTTAGGTTGGAGTCATTAAAACTTGTTTTTCAACCACTCCACAAATTTATTGTTAACAAACTATAGTTTTGGCAAGTCGGTTAAGACATCTACTTCATGCATGACACAAGTAATTGTTCAAATAATTGTTTACAGACAGATTATTTCACTTATAATTCACTGTATCACAATTCCAGTGGGTCAGAAGTTTACATACACTAAGTTGACTATGCCTTTAAACAGCTTGGAAAATTCCAGAAAATGATGTCATGGCTTTAGAAGCTTCTGATAGGCTAATTGACATAATTTGAGTCAGTTGGAGGTGTACCTGTGGATGTATTTCAAGGCCTACCTTCAAACTCAGTGCGTCTTTGCTTGACATCATGGAAAAATCAAAAGAAATCAGCCAAGACCCTTGAAAAACAATTGTAGACCTCCACAAGTCTGGTTCATCCTTGGGAGCAATTTTCAAACACCTGAAGGTACCACGTTCATCTGTACAAACAATAGTATGCAAGTATAAACACCATGGGACAATGCAGCCATCCTACCGCTCAGGAAGGAGACACGTTCTGTCCCCTAGAGATGAACGTACTTTGGTGCGAAAAGTGCAAATCAATCCCAGAACAACAGCAAAGGACCTTGTGAAGATGCTGGAGGAACAGGTACAAAAGTATCTATATCCACAGTAAAACAAGTCCTATATTGACATAACCTGAAAGGCCGCTCAGCACTAAGAAGCCACTGCTCTAAAACCGCCATAAAAAAGCCAGACTACAGTTTGCAACTGCATATGGGGACAGAGATCGTACTTTTTGGAGAAATGTCCTCTGGTCTGATGAGACAAAAATAGAACTGTTTGGCCATAATGACCATCGTTATGTTTGGAGGAAAAGGGGGGAGGCTTGCAAGCCAGAGAACACCATCCCAACCGTGAAGCACGGGGGTGGCAGCATCATGTTGTGGTGGTGCTTTGCTGCAGGAGGGACTGGTGCACCTCACAAAATAGATGGCATCATGAGGAACGAAACTTATGTGGATATATTGAAGCAACATTTCAAGACATCAGTCAGGGAAGTTAAAGCTTGGTCGCAAATAGGGTCTTCCAAATGGACAATGACCCCAAGCATACTTCTAAAGTTGTGGCAAAATGGCTTAAGGACAACAAAGTCAAGGTATTGGAGTGTCCATCACAAAGCCCTGACCTCAACCCTATAGAAAATTTGTTGGCAGAACTTAAAAAGTGTGTGCAAGCAAGGAAGCCTACAAATCTGACTCAGCTACACCAGCTCTGTCAGGAGGAATGGGCCAAAATTCACCCAACTTATTGTGGGAAGCTACCCGAAATGTTTGACCCAAGTTAAACAATTTAAAGGCAATGCTACCAAATACTAATTGAGTGTATGTAAACTTCTGACCCACTGGAAATGTGATGAAAGAAATAAAAGCTGAAATAAATCCTTCTCTACTATTATTCTGACATTTCACATTCTTAAAATAAAGTGGTGATCCTAACTGACCTAAGACAGGGAATGTTCAGTAGGATTAAATGTCAGGGATTGTGAAACTGAGTTTAAAAGTATTTGGCTAAGGTGTATGTAAACTTCCGACTTCAACTGTATTAAATAGGACAATCTCTTTAGAAATTATGCCTGATTTGA
>DTSsa11-32
TGAACTTGATGTCAAGCAGTGGTTCAATTGTATTCTAGGCCTATGTGTGGACCCCCATGTACAATTGAAGTCAGAAGTTTACATACACTTAGGTTGGAGTCATTAAAACTCTTTTTTCAACCACTCCACAAATTTCTTGTTTACAAACTATAGTTTTGGCAAGTCAGTTAGGACATCTACTTTGTGCATGACAAGTAATTTTTCTAACAATTGTTTACAGACAGATTATTTCACTTATAATTCACTGTATCACAATTCCAGTGGGTCAGAAGTTTACATACACTAAGTTGACTGTGCCTTTAAACAGCTTGGACAATTCCAGAAAAAGATGTCATGGCTTTAGAAGCTTCTGATAGGCTAATTGACATAATTTAAGTCAATTGGAGGTGTACATGTGGATGTATTTCAAGGCCTACCTTCAAACTCAGTGCCACTTTGGGAAAATCTAAAGAAATCAGCCAAGACCTCAGAAAAGAAATTGTAGACCTCCACAAGTCTGGTTCATCCTTGGGAGTAATTTCCAAACGCCTGAAGGTACCACGTTCATCTGTACAAACAATAGTACGCAAGTATAAACACCATGGGACCACACAGCATCATACCACTCAGGAAGGAGACGCGTTCTGTCTCCTAGAGATGAACGTACTTTGGTGCAAAAGGTCCAAATCAATCCCAGAACAACAGCAAAGGACCTTGTGAATATGCTGGAGGAAACAGGTAGAAAGTATCTATATCCACAGTGAAACGAGTCCTATATCGACATAACCTGAAAGGCCACTCAGCAAGGAGGGAGCCACCGCTCCAAAACCACCATAGAAATTCCCGACTACGGTTTGCAACTGCACATGGGGACAAAGATCGTACTTTCTAGAAAAATGTCCTCTGGTCTGATGAAACAAAAATAGAACTGTTTGGCCGTAATGACCATCATTATGTTTGGAGGAAAAGGGGGGAGGCTTGCAAGCCGAAGAACACCATCCCAACCGTGAAGCACGGGGATGGCAGCATCATGTTGTGGGGGTGCTTTGCTGCAGGAGGGACTGGTGTACTTCACAAAATATATGGCATCATGAGGTGGGAAAATTATGTGGATATATTGAAGCGACATCTCAAGACATCAGTCAGGAAGTTAAAGCTTGGTCGCAAATGGGTCTTCCAAATGGACAATGACCCCAAGCATACCTCCAAAGTTGTGGCAAAATGGTTTAAAGACAACAAAGTCAAGGTATTGAAGTGGCCATCACAAAGCCCTGACCTCAATCCTATAGAAAATTTGTGGGCAGAACTGAAAATGTGTGTGTGAGCAAAGAGACCTACAAACCTGACTCAGTTACATCAGCTACCCGAAACATTTGACCCAAGTTAAACCATTTAAAGGCAATGCTACCAAATACTAATTGAGTGTATGTAAACTTCTGTCCCACTGGGAATGTGACGAAAGAAATAAAAGCTGAAATAAATCATTCTCTCTACTATTATTCTGACATTTCACATTCTTAAAATAAAGTGGTGATCCTAACTGACCTAAAACGGAATTTTTACAAGGATTAAATGTCAGGAATTGTGAAAAACTGAGTTTAAATGTATTTGGCTAAGGTGTATGTAAACTTCCGACTTCAACTGTATCTTTGAGTCATATTTAGTAAC
>DTSsa12-1
AAATGATCCCAAACTTTTGAAAGTATTCAGACGCCTTGACTTTTTCCACATTGTTACGTTACAGCCCTATTCTAAAATGGATTAAAAAAAAAAAAATCCTCAGCAATCTACACACAACACCCCATAATGTCAAAGAGAACAGATTTAGACATGTGCAAATGTATAAAAATAATAATAAAAAAAAAAAATACCATATAAGTATTCAGAACCTTTGCTATGAGACATGAAGACATGAAATTGAGCTCAGGTGCACCCTGTTTCCATTGATCCTCCTTGAGATGTTCCTACCACTTGATTGGAGTCCACCTGTGGTAAATTCAATTGACATGATTTGAAAAGGCACACACCTGTCTATATAAGGTTCCACAGTTGACAGTGCATGTCAGAGCAAAAACCAAGTCATGAGGTCAAAGACAGCATTGCGTCGAGGCACAGATCTGGGGAAGGCTACCAAAACATTTCTGCAGCATTGAAGGTCCCCAAGAACACAGTGGCCTCCATCATTATTAAATGGAAGAAGTTTGGAACCACCAAGACTCTTCCTAGAGCTGGCCGACTGAGCAATCGGGGGAGATGGGTCTTGGTCAGGGAGGTGACCAAGAACCCGATGATCACTGACAGAGCTCCAGAGTTCCTCTGTGGAGATGGGAGAACCTTCCAGAAGGACAACCATCTCTGCAGCACTCCACCAATCAGGCCTTTATGGTAATGGCCAGACGGAAGCCACTCCTCAGTAAAAAGGCACATGACATCCCGCTTGGAGCAGCATCATGCTGCGGGCCATGTTTTTCAGCGGCAGGGACTGGGAGATTAGTCAGGATCGAGGCAAAGAAGAATGGCGCGAAGTACAGAGATCGTTGATGAAAACTTGCTCCAGAGCGCTCAGGACCTCAGACAGGGACATAGGGTCACCTTCCAACAGGACAATGACCCTAAGCACACAGCCAAGACAATGCAGGAGTGGCTTCGGGACAAGTCTCTGAATGTCTTCGAGTGACCCAGCCAGAGCCCGGACTTGAACCCGATCGAACATCTCTGGAGAGACCTGAAAATTCCTGTGCAGCGACGCTCCCCATTCAACCTGACAGCGCTTGAGAGGATCTGCAAAGAAGAAGGGAAGAAACTCCCCAAATACACGTGTGCCAAGCTTGTAGCGTCATACCCAAGAAGTACTGAATAAAGGGTCTGAATACTTATGTAAATGTGATATTTCAGTTTTTTTGCTTTGTCATTATGGGGTATTGTGTGTAAATTGATGAGAAAAAAAAGAAACTATTTAATACAATAAAATAAGGCTGCAACCTAACAAAATGTGGAAAAAGTCAAGGGGTCTGAAAACTTTCCGAATGCACTGTATC
>DTSsa12-7
ATTTAGTGAAACATTTTCATAAGTACATAAGAATTCAGATCCTTTGCTATGAGCATCGAAATTGAGATCAGGTGCATCATGTTTCCATTATCCTTGAGATGTTTCTACAACTTGATTGGAGTCCACCTCTAGTAAATTAAATTGATTGGACATGATTTGAAAAGGCACACACCTGTCTATATAAGGTCCCACAGTTGACAGTGCATGTCAGAGCAAAAACCAAGCCATGAGGTCAAAGGAATTGTCCGTAGAGCTCCGAGACAGGATTGTGTCGAGGCACAGATCTGGGGAAGGGTGCTACAACATTTCTGCAGCATTTAAGTCCCCAAGAACACAGTGGCCTCCATCATTCTTAAATGTAAGAAGTTTGGAACCACCAAGACTCTTCCTGGAGCTGGCCTCCTGGCAAAACTGAGCAATCGGGGGAGAAGGGCCTTGGTCAGGGAGCTGACCAAGAACCCGATGGTCAGTCTGATGAAGCTCCAGAGTTCCTCTGTGGAGATGGGAGAACCTTCCAGATGGACAACCATCTGGCTCCTATCCAACCTTCCTTGACCCCACCATAAACATTCCTCCTAGAGATACCCATTAACTTGTGGTGTATAAACCAGACTATGGCACTACTCATGCCTCTAGTATAACTGCTGATTATTAACAATATTTAAAGCTTAGAAATCCAAACCCATCAGGCGTTTATGGTTGTGTGGCTAGACGGAAGCCATTCCTCAGTAAAAGGCAGGCCCGCTTGGAGTTTGCCAATAGGCACCTAAAAACTCTCAGACCATGAGAAACAAGATTCTGATGAATCCAAGATTGAACTCTTTGGCCTGAATGCCAAGCGTCACGTCTGGGGGAAACCTGGCACCATCACACTGTGGGGATGTTTTTCAGCAGCAGGGACTGGAAGATTAGTCAGGATTGAGGGAAAGATGAACAGAGCAAAGTACAGAGAGATCCTTGATGAAAACCTGCTCCAGAGCGCTTGGGACCTCAGACTGGGGCGAAGGTTCATCTTCCAATAGGACAACAACCATAAGCACACAGCCAAGACAACACAGGAGTCTCAATGTCCTTGAGTGGCCCAGCCAAAGCCCGGACTTGAACCCGATCTAACATCTCGGGTGAGACCTGAAAATAGATGTGCAGTGACGCTCCCCATCCAAACTGACAGAGCTTGAGAGGATCTACAGAGAAGAATGGGAGAAACTCCCCAAATACAAGTGTGCCGAGCTTGTAGCATTTTACCCAAGAAGACTCGAGGCTGTAATCTCTGCCAAAGGTGCTTCAACAAAGTATTGAGTAAAGTTTCTGAATACTTATGTAAATGTGAATTCTTTAAACCATTTATGCTTTGTCATTATGGGGTATGGTGTGTAGCTTGATTAGGGAATAACAACTATTTGATACATTTTAGAATAACTCTGTAAAGTAGCAAAATGTGGAAAAAGTCAAGGGGACTGAATACTTTCTGAATGCATTGTATGACATATCTTCCTTATCTGTGTTCCTCCT
>DTSsa12-8
CCATTTCTATCAGAAATATTTAGGAGATAGAGTGCATTCAGAAAGTATTCAGACCCCTTGACCTTTTCCACATTTTGATACATTACAGCCTTATACTAAAATGGATTAAATTAAATGTTTTTTCATCATCAATCTACACAGAATATCCCATAATGACAAACAGCTTTTTAGAAACGTTGGCAAATTTATAAATAAATAAAAAACAGAAATACCTTATTTACACAAATATTCAGAACCGTTGCTATGAGACTCGAAATTGAGCTCAGGTGCATCCTGTCTCCATTGATCATCCTTGAGATGTTTGTACAACTTGATTAGAGTCCACCTGTGGTAAATTCAACTGATTGGACATGATTTGGACAGGCACACACATCTATATAAAAAGGTCCCACAGTGGACAGTGCATGTCAAAGCAAAAACCAAGCCATGAGGTCGAAGGAATTGTCCGTAGACCTCCGAGACAGGATTGTGTTGAGCCACAGATCTGGGGAAGGGTATCACAAAATTTCTGCAGCATTGAAGGTTCCCAAGGACACAGCGTCCTCCATCATTCTTAAATGGAAGAAGTTTGGTATCACCAAAACTCTTCCTAGAGCTGGCTGCCTGGCCAAACTGAGAAAATCGGGGGAAAAGAGCTTTTGTCAGGGAGGTTACCAAGAACTCGATGGACTCTGACAGAGTTTCAGAGTTCCTCTGTGGAGATGGGAGAACCTTCCAGAAAGACAACCACCCCTGCAGCACTCTACCAATTAGGCCTTCATGGTAGAGTGGCCAGATGGAAGCCACTCCTCAGTAAAAGGCACATGACAGCCCGCTTGGTGTTTGAAAAAGGCACCTAAAGACACCGACCATGAGAAACAAGTTTCTCTGGTCTGATGAAACCAAGATTGAACTCTTTGGCCTGAATGCCTAGCGTCCCATCTGGAGAAAACCTGGCACCATCCCTACGGTGAAGCATGATGGAAGCATCATGCTGTGGGGATGTATTTCAGCGGCAGGGACTGGGAGACTTGTCAGGATCGAGGGAAAGATGAACGGAGCAAAGTACAGAGAGATCCTTGATGAAAACCTGCTCCAGAGCGCTCAGGACCTCAGACTGCGGTGAAGGTTCACGGCCCAACTGGACAATGACCCTAAGTACACAGTCAAGACAATGCAGGAAGTGGAGGAAGTCTCTGAATGTCCCTGAGTGGCCTTGAACCCGATCGAACATCTCTGGAAAGACATGAAAATAGCTGTGTAGCGACGCTCCCCATCCAACCTGACAGAGGTTGAGAAGATCTGCAGAGAAGAACGGGAGAAACTCCCCAAATACAGGGTTTAAATTGACCAACCTTGGACATC
>DTSsa12-9
TACAGGGAGGATGGTAATATGTGGTGTGCGCGCGCGCACGCTGCGGTGCATTGGGAAAGTATTCAGACCCCTTGACTTTTTCCACATTTTCTTACATTACAGCCTTATCCTAAAATGGATTAAAGAGAAAAAATGGTCATCATTCTACACACAATACCCCATAATGACAAAGTGAAAACAGGTTTAGACATTTTTGCAAATGTATTCAACATAAAAAATATATATATTATTTCGATAATTATTCAGACCCTTTTGCTATGAGACACGAAATTCAGCTCAGGTGCATCCTGTCTCCATTGCACATGCTTGAGATGTTTCTACAACTTGATTGGAGTCCACCTGTGGTAAATTCAATTGATTGGACATGATTTGGAAAGGCACCCACCTGTCTATATAAGGTCCCACAGTTGACAGTGCATGTCAGAGCAAAAACCAAGCCATGAGGTTGAAAGAATTGTCCTTAGAACTCTGAGACAGGATTGTGTCGAGGCACAGATCTGGGGAAGGATACCAAAAACTGTCTGCAGTATTGAAGGTCCCCAAGAACACAGTGTCCTCCATCATTCTTAAATGGAAGAAGTTTGGAACCACCGATACTCTTCCTAGAGCTGGCAGCCCGGCCAAACTGAGCAATCGGGGGAGAAAGGCCAAGAACCCGATGGTCACTCTGACAGAGCTCCAGAGTTCCTCTGTGGAGATGGGAGAACCTTCCAGAAAGACAACCACCTCTGCAGCACTCTACCAATCAGGCTTTTATGGTAGAGTGGCCAGACGGAAGCCACTCCTCAGTAAAAGGCACATGAAAGCCCGCTTGAAGTTTGCCAAAAGGCACCTAAAGGACTCAGACCATGAGAAACAAGATTCTCTGGTCTGATGAAATCAAGATTGAACTCTTTGGCCTGAATGCAAAGAGTCACGTCTGGAGGAAACCTGGCACCATCCCTATGGTGAAGCATGGTGGTGGCAGCATCATGTGGATGTTTTTCAGCAGCAGGGACTGGTAGTCAGGATCGAGGGAAAGATGAATGAAGCAAAGTACAGAGAGAGATCCTTGATGAAAACCTGCTCTAGAGCGTTCAGGACCTCAGCCTGGGGCGAAGGTCCACCTTCCAACAGTACAACAACCCTAGGCACACAGCCAAGACAACGCAGGAGTCTCTGAATGTCCTTGAGTGGCCCATCCAGAGCCCGGACTTAAACCCGATCGAACATCTCTGGAGAGACCTGAAAATAGCTGTGCAGCGACGCTCCCATCCAACCCGACAGAGCTTGAGAGAATCTGCAGAGAAGAATGGGAGAAACTCCCCAAATACAGGTGTGCCAAGCTTGTAGCGTCATACCCAAGAAGACTTGGGGCTGTAATCGCTGCCAAAGGTGCTTCAACAAAGTACTGAGTAAAGGGTCTGAATACTTACGGAAATGTGATTTCTGTTTTGTTTATGAATTTGCAAGAATTTCTAAAAACCTGTTTTTGCGTTTGTCATTAATGGGGTATTGTGTGCAGATTTATGAGGGGGGAAAAAACAATTTAATCCATTTTAGAATAAGGCTGTAACGTAACAAAATGTCGAGGGGTCTGAATACTTTCCGAATGCACTGTATATAAAAAGAGAATGTGAGAACATTAAAGAGAGTTTGTGCGAAAGAGAGAGACATT
>DTSsa12-16
CACGACTGTATATACAGTGCATTTGGAAAGTATTCAGACTCCTTGACTTTTTCCACATTTTGTTACGTTACGTTACAGCCGTATTCTAAAATGGATTAAATAAAACAAATTCTCATCAATCTACACACAATACCCCATAATGACAAAATAAAAACTGTTTTTTATAATTTTTTTGCCTTATTTTTGCCTTATTTACTTAAGTATTCAGACCCTTTGCTATGAGACTCGAAATTGAGCTCAGTTGCATCCTGTTTCCATTGATCATCCTTGAGATGTTTCTACAACATGATTGGAGTCCACCTGTGGTAAATTCAATTGATTGGACATGATTTGGAAAGGCACACACTTGTCTATATAAGGTCCCACAGTTGACAGTGCATGTCAAAGCAAAAACCAAGCCATGAGGTCAAAGGAATTGTCCGTAGAGCTCTGAGACGGGATTGTGTCAAGGCACAGATCTGGGGAATGGTACCAAAAAATGTCTGCAGCATTGAAGGTCCCCAAGAACACAGTGGCCTCCATCATTCTTAAATGGAAGAAGTTTTGAACCACCAAGATTTTTCCTAGAGCTGGCCGCCCGGCCAAACTGAGCAATCAGGGGAGAAGGGCCTTGGTCAGGGAGGTAACCAAGAACCTGATGGTCACTCTGACAGAGTGCCAAAGTTCCTCTCTGGTCATGGGAGAAACTTCCAGAAGGCCAACCATCTCTGCAGCACTCCACCAATAAGGTCTTTCTGGTAGAGTGGCCAGATGGAAGCCACTCCTCAGTATAAGGCACATGACAGCCTCGTTGGAGTTTGCCAAAAGGCACCTAAAGGACTCAGACCATGAGAAACAAGATTCTCTGGTCTGAATACCTACGGTGAAGCATTGTGGTGGCAGCATCATGCTGTGGGGATGTTTTTCAGCAGCAGGGACTGGTAGACAGGATCGAGGGAAAGATGAACAGAGCAAAGTACAGAGAGATCCTTGATGAAAACCTGCTCCAGATCGCTCAGGACATCAGACAGGGGCGAAGTTTCACCTTCGAACAGGACAACGACCCTAAGCACACAGCCATGACAACGCAGTAGTGGCTTCGGAACAAGTCTCTGAATGTCCTTGAGTGGCCCAGCCAGAGCCCGATCATCCAGATTAAACATCTCTGGAGAGACCTGAAAATAGCTGTGCAGCGACGCTCCCCATCCAACCTGACAGAGCTTGAGAGGATCTGCAGAGAAAAATGGGAGGAACTCCCCAAATACAGGTGTGCCAAGCTTGAGATGTCATACCCAAGAAGACTCTAGGATGTAATCGCTGCCAAAGGTGCTTCAACAAAGTACTGAGTAAAGGGTCTGAATACTTATGTAAATGTAATATTTATGTTTTTTAGAAATTTGCTAACATTTCTAAAAACCTGTTTGTGCTTTGTCATTATGGGGTATTATGTGTAGATTGATGGGGGGAAACATTTTAATCAATTTTAGAATAAGGCTGTAACGTAACAAAATGTGGAAAAAGTCAAGGGGTCGGAATACTTTCCGAATGCACTGTGTATCATTGGGTGTGATTGCTAGC
>DTSsa12-19
TTTGTAAATGTATAAAAAAACAAAAACCAGAAATATCTTATTTGCATAAGTATTCAGGCCCTTTGCTATGAAACTTGACATTGAGCTCAGGTGCATCCTGTTTCCATTGATCATCATTGAGATGTTTCTACAACTTGATTGGAGTCTATCTATGATAAATTCAATTGATTGGACATGATTTGGAAAGGCACACACGTGTCTATATAAGGTCCCACAGTTGACAGTGCATGTCAGAGCAAAAACCAAGTGAGGTCGAGGGAATTGTCCGTTGATCTCCGAGACAGGATTGTGTCGAGGCACAGATCTGGGGGAAAATTTCTGCAGCATTGAAGCTCCCCAAGAACACAGTGGCCTCCATCATTCTTAAATGGAAGAAGTTTTGAACCACCAAGACTCTTCCTAGAACTGGCAGCCCAGCCAAACTGAGCAATCGGGGGAGAAGGGTCTTCGTCAGGGAGGTGACCAAGAACCCGATGGTCAATCTGACAGAGCTCCAGAGTTCCTCTGTAGAGATGGGAGAACCTTCCAGAAGGACAACCATCTCTGCAGCACTCAACCAATCAGGCCTTTATGGTAGAATGGCCAGACGGAAGCCATTCCTCAGTAAAAAGCACATGACAACCTGCTTTGAGTTTGACTCTCAGACCATGAGAAACAAGATTCTCTGGTCGGATGAAACCAAGATTAAACTCTTTGGCCTGAATGCCAAGCGTCACGTCTGGAGGAAACCTGGCACCATGAAGCATGGTGGTTGCAGCATCATGCTGTGTGGATGTTTTTCAGCGGCAGGGACTGGAAGACTAGTCAGGATTGGGGGAAAGATGAATGGAGAAAAGTACAGAAAGATCCTTGATAAAAACCTGCTCCAGAGCGTTCAGGACCTCAGACTGGGGTGAAGGTTCACCTTCCAACAGGACAACAAACCTAAACACACAGCCAAGACAACGCAGGACTGACTTGGGGACAAGTCTCTGAATATCCTTGAGTGGCCCAGCCAGAGCCAGAACCCGATCAAACGCTAGAGAGACCTGAAAATAGCTGTGCAGCGACGCTCCCCATCCAACCTAACAGAGCTTGAGAGGATCTGCAGAGAAGAATGGGAGAAACTCCCCAAATACAGGTGTGCCAAGCTTGTGGCGTCATACCCAAGAAGACTCGAGGCTGTAATCGCTGCCGAAGGTGCTTCGACAAAATACTGAATAAAGGTTCTGAATACTTATGTAAATGTGATTTATTGATTTTAATGCATTTGCAAAAAACATTTTTTTTACGTTTTTGCTCTGTTATGATGGTGTATTGTGTGTAAATTGATGAGGGAAAAAAAACAATTTAATACATTTTAGAAGAAGGTTGTAACGGTACAAAATGTGGAAAAAGTCAAGGGGTCTGAATACTT
>DTSsa12-20
GTTATCTAATATCATTATATACAGTGCCTTCAGAAAGTATTCAGACCCCTTGACTTTTTCCACATTTTGTTATGTTACAGCCTTGTTCTAAAATGGATAATAAAAATAAAAAAACTCAGCAATCTACACACAATACCCCATAATGACGAAGCAAAAACAGGTTTTTAGACATTTTTGCAAATGTCTAAACAATAAAAAACAGAAATACCTTATTTACACAAGTATTCAGACCCTTTGCTATGAGACTCGAAATTGAACTCAGGTGCATCCTGTTTCCATTGACCATCCTTGAGATGTTTCTACAACTTGATTGGAGTCCACCTGTGGTAAATTTAATTGATTGGACATGATTTGGAAAGGAACACACCTGTCTATATAAGGTCCCACAGTTGACAGTGCTTGTCAGAGCAAAAATCAAGCCATGAGGTCGAAGGAATTGTCCGTAGAGCTCAGAGACAGGATCGTGTCGAGGCACAGATCTGGGCAAGGGTACCAAAAACTGTCTGCAGTATTGAAGGTCCCCAAGAACACAATGATCTCTATCACTCTTAAATGGAAGAAGTTTAGAACCACCAAGACTCTTCCTAAAGCTGGCCACCCGGCTAAACTGAGAAATCGGGGGAGAAGGGCCTTGGTCAGGGAGGTGACCAAGAACCAAATGGTCACTCTGACAGAGCTCTAGAGTTCCTCTGTGGAGATGGGAAAACCTTCCAGAAGGACAACCATCTCTGCAGCACTCCACCAATCAGGCCTTTGTGGTGGCCAGATGAAAGCCATTTCTGAGTAAAAGGCACAGGACCTAAAGGAACCTAAAGACTCTCAGACCATGAGAAACAAAATTCTTTGGTCTGATGAAACCAAGATTGAACTCTGACCTGAATGCCAAGCATCACGTCTGGAGTAAACCTGGCACCATCCCTACGGTGAAGCATGTTGGTGGCAGTACCATGCTGTCGGGATGTTTTTCAGGAGACTAGTCAGGATCGAGGAAAAGATGTACGGAGCAAAGTACAGAGATCCTTAATGAAAACCTGCTCCATAGCGCTCACATACCTCAGACTGGGGAGAAGGTTCACCTTACAACAGGACAACAACCCTAAGCACACAGCCAAGACAATGTAGGAGTGACTTCGGGACAAGTCTCTGAATGTCCTTGAGTGGCCCAGCCAGAGCCCGGACTTGAACCCGATCGAATGTCTCTGGAGAGACCTAAAAATAGCTGTGCAGCAACGCTCCCCATCCAACCTAACAGAGTTTGAGAGGATCTGCTGAGAAGAATGTGATAAATTCCCCAAATACTGGTGTGCCAAGCTTGTAGTGTCATACCAGAGAAGACTCGAGGCTGTAATCGCTGCCAAAGGTGTTTCAACAAAGTCCTGAGTAAAGGGTCTGAATACTTATGCAAATGTGATATTAAAGTTTTAAATATTTTGAAATGAGCAAAAATGTTTTTTTGTTGTTGTTTTTTTTAACTGTTTTTGCTTTGTCATTATGGGTATTGTGTGTAGATTAAGGAAAAAATGGAATTTAATTCATTTTAGAATAAGGCTGTAACATAACAAAATGTGGAAAAAGTCAGTGTCTGAACACTTTCCAAAGGCAATGTATCTTTTAAAGTCCTTTTCTGATTGCCTCTGATG
>DTSsa12-24
AAAACATGTTTGTTTTTTTGCAAATGGAAAACAAATAAAATAAAATACCTTATTTACATAAGTACTCAGACCCTTTGCAATGAGACTCGAAATTGAGCTCAGCTGCATCCTGTTTTCTTTGATCGTCCTTGAGATGTTTCTACCTGTGGTAAATTCAATTGATTGGACATGATTTGGAAGGCACAAACCTGTCTATAGAAGGTCCCACAGTTGACGGTGCATGTCAGAGCAAAAACCAAGCCATGATCTATAAGGAGTTGTCCATAGAGATCCAAGATAGGATTGTGTTGAGGCACAGATCTAGGGAAGGGTATCAAAATGTTTCTGCAGTGTTGAAGATCCCCAAGAACACAGTAGCCTCCCTCATTCTTAAATGGAAGAAGTTTGGAACCACCAAGACTCTTCCTAGAGCTGACTGCCCGGCCAAACAGAGTAATCGGGGGAGAAAGGCCTTGATCACTGAGGTCACCAAGACCCCAATGGTCACTGTGACCAAGCTCCAGAGTTCCTCTGTGGAGATGGATGAACCTTCCAGAAGGACAACCATCTCTATAGCACTCCACCAATCAGGACTTTATGGTAGAGTGGCCAGACTGAAGCCACTCCTCAGTAAAAGGCATATGACAGTCCACTTGGAGTTTGTCAAAAGGCACCTAAAGGACTCTCAGACCATGAGAAACAAGATTCTCTGGTCTGATGAAACCAACATTGAAATCTTTGGCCTGAATGCCAAGTGTCACGTCCGGAGGAAACCTGGCACCATCCCTCCGGTGAAGCATGGTGGTGGCAGCATCATGCTGTGGGGATGTTTTTCAGTGGCAGGGACTTAGAGACTAGTCAGGATTGAGGGAAAGATGAACGGAGCAAAGTACAGAGAGGTACTTGATGAAACCTTCTCCAGAGCGCTCAGGTCCTCAGACTGGGGAAAAGGTTCACCTTCCAACAGGACAACGACCCTAAGCACACAGCCAAGACAACGAAGAAGTGTCTGTGGGACAAGACTCTGAATGTCCTTGAGTGGCCCAGCAAGAGCCCGGACTTGAACCTGATCGAACATCTCTGGAGAGACCTGAGAATAGCTGTGCAGCAAAACTCCACATTTAACCTGACAGAGCTTGCAAAGATGAATGGGAGCAACTCCCAAATACAGGTTTGCCAAGCTTGTAATGTCATTCCAAAAAGGACTCAAGGCTGTAATCGCTGCCAAAAGTGCTTCAACAAAGTACTGAGTAAAGGGTCTGAATACTTATGTAAATATGATATTTCAGTGTTTATTTTATTTTATATTTTAGCAAAAATGTCTAAAAACCTGTTTTTGCTTTCTCATTATTGGTTATTGTGTATAGCTTGATTATGATTTTTTTTTTATTTCAATCTATGTTAGAACTAGGCTGTAATGTAACAAAATGTGGAAAAAGTCAAGGGGTCTGAATACTAATGGAAGTTTAAGGACTATTAATTTATCCTCCTTTCTCCTCCACTCTC
>DTSsa12-28
TAGAGCGCCTTCAGACCGCTTGACTTTTTCCACATTTTGTTATGTTAATATAGATTTTTTTTGAATGCATCTATCTACACACAATACACCATAATGACAAAGTGAAAACAGGTTTAGCCATTTTTGTACATTTATTTAAAACAGAAATACCTTATTTACATAAGTATTCAGACCTTTTGCTATGAGACTCGTAATTGAGCTCAGGTGCATCCTGTTTCCATTGATCATCCTTGATGTTTCTACAACTTGATTGGAGTCCACCTGTGGTAAATTCAAATGATTGGACATGATTTGGTAAGGCATACACCTGTCTATATAAGGTTCCACACTTGACAGTGCATGTCAGAGCAAAAACCAAGCCATGTGGTCGAAGGAATTGTCCGTAGAGCTCCGAGACAGGATTGTGTCAAGGTGCAGATCTGAGGAAGGGTACCAAAACATTTCTGCAGCATTGAAGGTTTGCAAGAGAAATGTGGCCTACATCATTCTTAAATGGAAGAAGTTTGGAACCACCAAGACTCTTCCTAGAGCTGGCCACCCGGCCAAGCTGAGCAATCGGGGGAGAAGGACCTTGGTCAGGGAGATGCCCAAGAACCCAATGGTCACTCTGACAAGAGCTTCAGAGTTCCTCTGTGGAGATGGGAGAACCTTCCAGAAGGACTACCATCTCTGCAGCACTCCACCAATCACGCCATTATGGTAGAGTGGCCAGACGGAAGCCACTCCTCAGTAAAAGGCATATGACAGCTCGCTTTGACTTTGACAAAAGGCACCTAAAAGACTCTCAGACCATGAGAAACAAGGTCCTCTGGTCTGATGAAACAAAGATTTAACACTTTGGCCTGAATGCCAAGCTTAACGTCTAGAGGAAACCTGGCACCATCTCTACGGTGAAGCATGGTGGTGGCAGCATCATGCTGTGGGGATGTTTTTCAGCAGCAGGGACTGGGAGACTAGTCAGGATCGAGGGAAAGATAAATGGAGCAAAGTACAGTGAGATCCTTGATGAAAACCTGCTCCAGAGCGCTCAGGACCTCAGACTGGAGCGAAGGTTCACCTTCAAACGGGACAACGACTTTAAGCACACAGCCAAGACAATGCAGGAGTGGCTTCGGTTCAAGTCTCTGTATGGCCTTGAGTTGCCCAGCCAGAGCCCGGAATTGAACCCAATCGAACATCTCTGGAGAGACCTGAAAATTGCTGTGCAGCAACGCTCACCATCCAACCTGACAGCTTGAGAGCATCTGCAGAGAAGAATGGGAGAAACTCCCCAAATACAGGTGTGCCAAGCTTGTAGCATCATACCCAAGAAGACTCGAGGCTGTAATCGCTGCCAAAGGTGCTTCAACAAAGTACTGAGTAAAGGGTCTGAATACTTATGTAAATGTAATATTTCAGTTTTTTACATTTTTAAAACATTTGCAAAAATGTCTAAAAACCTGTATTTGTTTTGACATTCTGGGGTATTGGGTGTAGATTAATGAGAATACAAAACAATTTAATACATTTTAGAATAAGGCTGTAATGGAACAAAATGTGGAAAAGTGAAGGGATCTGAATACTTTCCGAATGCACTGTAAGTTGAATCAGCTATGTTTGT
>DTSsa12-30
ATCCAGTTCATTCAGAAAGTATTCAGACCCCTTGACTTTTTCCACATTTTGTTACGTTACAGCCATATTCTAAAATTGATTACATTTTTTCCTCATCAATCTACACACTACACCATAACGACAAAGTGAATACAGGTTTAGACATTTTTGCAAATGTATTTTTTTTGTTGAAATACCTTATATTTTTTAAGTATTCAGACCCTTTCCTATGAGACTCAAAATTGAGCTCAGGTGCATCCTGTTTCCATTGATCATCCTTGACATGTTTCTACAACTTGACTGGAGTCCACCTGTGGTAAATTCAATTGATTGGACATGATTTGGAAAGGCACACGCCTGTCTATGTAAGATCCCACAGTTGACAGTGCATGTCAGAGCAAAAACCAAGCCATGGAGGTCAAAGGAATTGTCCGTAGAGCTCAGAGACAGGTTTGCGTCGAGGCAAAGATCTGGGGAAGGGTACCAAAACAATATGTGCAGCATTGAAGGTCCCCAAGAACAGTGGCCTCCATCGTTGGAAGAAGTCTAGAACCACCAAGACTCTTCCTAGAGCTGGCCGCCCGGCCAAACTGAGCAATTGGGGGAGAAGGGCCTAGGTTAGGGAGGTGACCAAGAACCCGATGGTCAATGACAGAGCTCCAGAGTTCCTCTGGAGGTGGGTGAACCTTCCAGAAGGACAACCATCTCTGCAGCACTCCACCAATCAGGCCTTTAATTGTATAATAGCAAGACGGAAGCCACTCCTCAGTAAAAGGCACATGACAGCCCGCTTGGAGTATACCAAAAGGCACTTAAAGGACTCTGAGCATGAGAAATAAGACTCTCTGGTCTGATGAAATCAAGATTAAACTCTTTGGCCTGAATCTCAAGCATCATGTCTGGAGGAAACCTGCCACCATCCCTACGGTGAAGCATGGGTGGCAGCATCATGCTGTGGGGATGTTTTTCAGCAGCAGGGACTGGTGGCTAGTCAGAATCGAGGGAAAGATGAAGGGAGCAAAGTTCCTTGATGAAAACATGCTCCAGAGCACTCAGGACCTCAGACTGGAATTCACCTTCCAACAGGACAACAACCCTAAACACACAGCCAAGGCAATGCAGCAGTGGCATAGGGACAAGTCTCTGAATGTCCTTGAGTGGCCCAGCCAGATTCCGGACTCAAACCTGATCGAAAATCTCCGGCGATACATGAAAATAGCTGTGCAACGACACTCTCTATCCAACCTGACAGAGCTTGAGAGGCTCTGCAGAGAAGAATGGGAGAAACCTCCCAAAAATCAGGTGTGCCAAGCTTGTAGGGTCATACCCAAGAAGACCCGAGGCTGTAATCGCTTCCAAAGGTGCTTTAACAAAGTACTAAGTAAATGGTCTGATTATTTATGTAAATGTAATATTTTAAGGTTTTTTTTATATCATTATGGGGTATTGCTTTGTCATTATGGGGCATTGTCTAGATTGATGGGTTAAAAACAATTTAATCCATTTGAGAGTAAGGCTGTAATTTAACAAAATGTGCAAAAAGTCAAGGGGTCTGAATACTTCCAAATGCACTAAGTGGTCAACAGGAGGGAA
>DTSsa12-31
GGAAGTATATCCCCATATACAGTGTCTTCAGAAAGTGTTCAGACCCCTTGAACTTTTCCACATTTTGTTAACGTTAAAGATTTATTCTAAAATTGATTCCATTTTCTAAAATCCTCAGCAATCTACACACAAAGTGAAAAACAGGTTTTTAGAAATGTTTGCAAATGTATTAAAAATAAAAACCTGAAAATACCTTATTTACATAAGTATTCCATTGATCATCCTTGAGATGTTTGTTCAACATGATTGGAGTCCACTTGTGGTAAATTCAATTGATTGGACATGATTTGGAAAGGTACACACCTGTTTATATAACCCACAGTTGACAACGCATGTCAGAGCAAAAACCAAGTAATGAGGTTGAAGGAATTGTCCGTAGAGCTCCGAGACAGGATTGTGTCGAGGCACAGATCTGGGGAAGGGTACGCAAACATTTCTGACCTGACTGCCCGGCCAAACTGAGCAATCCGAGGAGAAGGGCCTTGGTCAGGGAGGTGACCAAGAACCCGATGGTCACTCTGACAGAGCTCTAGAGTTCCTCTGTGGAGATGGGAGAACCATGGAGAAGGACAAACATCTCTGCAGCACTCCACCAATCAGGCCTTTTTGGTAGAGTGGCCATACGGAAGCCACTACTCAGTAAAAGGCACATGACAGCCACTTGGAGTTTGCCAAAACGCACCTAAAGGCTCTCAGACCATGAGAAACAAGATTCTCTGGTCTGATAAAACCAAGATTGAACTCTTTGGCCTGAATGCCAAATGCCACACCTGGAGGAAACCTGGCACCATCCCTACAGTGAAGCATGGTGGAGGCAGCATCATACTGTGGGGATGTTTATCAGTGGCAGGGACTGGGAGACTATTCAGGATTGAGGCAAAGATTAATGGAGCAAAGTACAGGGAGATCCTTGATGAAAACCTGTTCCAGAGCGCTCAGGACCTCAGACTGGGGCGAAGGTTCACCTTCCAACACGACAATGACCCTAAGCACACAGCCAAGACAATGCAGGAGTGGCTTCAGGACAAGTCTCTGAATGTCCTTGAGTGGCCCAGCCAGAGCCCGGACTTGAACCCAATCTAACATCTCTGGAGAGACCTGAGAATAGCGGGGCAGCAACGCTCCCCATCCAACCTGATAGAGCTTGAGAGGATCTGCGTAGAATAATGGGAGAAACTCCGCAAATACAGCTGTGCATCATACCCAAGAAGACTCTAGGCTGTAATCGATGCCAATGGTGCTTCAACAAAGTATTGAGTAAAGGGTCTGAATAACTTATGTAAATGTGATATTTCAGTTTTTTTTATATAAATTAGCAAAAAACTCTAAAAACCAGTTTTTGCTTTGTTGTTATGGGGTATTGTGTGTAGATTGATGAGGAAACTAGATTGATGAGGGAAAAAACAATGTAATACATTTTAGAATAAGGCTTTAATGTAACAAATGTGGAAAAAGTCAAGGGGTCTGAATACTTTCCGAAGGCACTGTATATTTAATTTTGTGTATTCCCATCAATGCAGTCTGCTTGCTCTATAAAGTTCACACCTTTTCAG
>DTSsa12-34
GCAAAGATGTGCATTCAGAAAGTATTCAGACCCCTTGACTTTTTCCACATTTTGTTACATGTTGCCTTATTCTAAAATGAATTAAATAAATTAAAAATCCTCATCAAAATCCTCATCAAAGCGAAAACCGTTTTTTCGATTTTTTGCAAATGTATAAAAAAATAAAAAACAGAAATACCTTATTTACATAGGTATTCAGACTCTTTGCTATGAGACTTGAAATTGAGCTCAGATGCATCCTGTTTCCATTGATTATCCTTGAGATGTTTCTACAACTTCATTGGAGTCCACCTGTGGTACATTCAATTGATTGGACATGATTTGGAAAGGCACACACCTGTCTACTGTATGTAAGGTCCCACAGTTGACACTGCAGGTGAGAATTGTCCATAGAGCTCTGAGAGAGAATTGTGTCAAGGCACAGATCTGGGGAAAAGTACAAAAAAATGTCTGCAACATTGAAAGTCCCCAAGAACACAGTGGCCTCCATCATTATTAAATGGAAGAAGTTTGGAACCACCAAGACTCTTCCTAGAGATGGCCGCCCAGCCAAAATGAGCAATCGGGGGAGAAGGGCCTTGGTCAGGGAGGTGACCAAGAACCTGATGGTCACTCTGACAGAGCTCTAGAGTTCCTCTGTAAAATGGGAGAAACTTCCAGAAGGACAACCATCTCTGCAGCACTCCACCAAACAGGCCTTTATGGTAGAGTGGCCAGACGGAGGCCACTCCTCGGTAAAAGGCACATGAAATCCCACTTGGAGTTTGCCAAAAGGCACCTAAAGACTCCCAGACCATGAGAAACAAGATTCTCTGGTATGATGAAATCAAGATTGAACTCTTTGGCCTGAATGCCAAGCATCACGTCTGGAGGAAACCTGGCACAGTCCCTTCAGTGAAGCATGGTGGTGACAGCATGCTTCACCGCATGCTTCATGTGGGGATGTTTTTCAATGGCAGGGACTGGGAGACTAGTCAGGATCGAGGGAAATATGAATGGGGCAAAGTACAGAGAGATCCTTGATGAAAACCTGCTCCAGAGCATTTAGGACCTCAGACTGGGGTGAAGGTTCACTTTCAAACAGGACAATGACCCTAACCCCACAACCAAGAGAACGCAGGTTTGGCTTCGGAACAAGTCTCTGAATGTCCTTGAGTGGCCCAGCCAGAGCCCGGACTTGAACCCGATCGAACATCTCTGGAGAGACCTGTAAATAGATGTGCAGTGACACTCCCCATCCAACCTGACAGAGCTTTAGAGGATCTGCAGAGAAGAATGGGAAAAACTCCCCAAATACAGGTGTGCCAAGCTTGTAGCATCATACCCAAGAAGACTTGAGGCTGTAATTGCTGCCGAAGGTGTAAATATTTAAGTTTTGTATTTTTATACATTTGCAAAAAAATTCTAAAAACCTGTTTTTGCTTTGTCATTATGGGATATTGCGTGTAGATTGATGAGGACATTTTTGTTTTAACCCATTTTAGATTCAGGCTGTAACGTAACAAAATATTGAAAAAATGAATACTTTCCGAATGCAGTGTATATGCTGTTAAGATGGT
>DTXtro2-2
TTTGCACAGCCGTTTTTTCACATTTGATTTAATTTCATTTAAGGGAACACTTAAATAACACAATGTAACTCCAGGTCAATCACACGTCTGTGAAATCACTTAGGTAGCAACACTGATTGACAATCAATTTCACATGCTGTTGTGCAAATGGAATAGACAACAGGTGGAAATTATAAGCAATTAGCAACACATCCCCCATAAAGGAGTGGTTCTACGGGTGGTGACCACAGACCACTTGTCAGTTCCTATGCTTTCTGGCTGATGTTTTGGTCACGTTTGAATGCTGGTGGTGCTTTCACTCTAGTGGTAGCATGAGATGGAGTCTACGACCCGCACAAATGTCTCAGGTAGTGCAGCTCATCCAGGATGGCACATCAATGCGAGCTGTGGCAAGAAGGTTTGCTGTGTCTGTCAGCGTAGTGTCCACAGCATGAAGGCTCTACCAGGAGACAGGCCAGTACATCAGGAGACGCGGAAGAGGCTGTAGGAGGGCAACAACCCAGCAGCAGGACAGCTACCTCCGCCTTTGTGCAAGGAGGAACAGGAGGAGCACTGCCAGAGCCCTGCAAAATGACCTCCAGTGGGCCACAAATGCGCATGTGTCTGCTCAAACGGTCAGAAACAGACTCCATGAGGGTGGTATGAGGGCCCGACGTCCACAGGTGGGGGTTGTGCTTACAGCCCAACACCGTGCAGGACGTTTGGCATTTGCCAGAGAACACCAAGATTGGCAAATTCGCCACTGGCGCCCTGTGCTCTTCACAGATGAAAGCAGGTTCACACTGAGCACATGTGACAGACGTGACAGAGTCAGGAGATGCCGTGGAGAACGTTCTGCTGCCTGCAACATCCTCCAGCATGACCGGTTTGGCAGTGGGTCTGTAATGGTGTGGGGTGGCATTTTTTGGGGGGCTGCACAGCCCTCCATGTGCTCGCCAGAGGTAGCCTGACTGCCATTAGGTACCGAGATGAGATCCTCAGACCCCTTGTGAGACCATATGCTGGTACGGTTGGCCCTGGGTTCCACCTAATGCAAGACAATGCAGGGCCTCATGTGGCTGGAGTGTGTCAGCAATTCCTGCAAGACGAAGGCATTGATGCTATGGACTGGCCCGCCCCTTCCCCAGACCTGAATCCAATTGAGCACATCTGGGACATCGTGTCTCGCTCCATCCACCAACGCAACGTTGCACCACAGACTGTCCAGGAGTTGGTGGATGCTTTAGTCCATGTCTGGGAGGAGATCCCTCAGGAGACCATCCGCCACCTCATCAGGAACATGCCCAGGCATTGTAGGGAGGTCATACAGGCACGTGGGGGGCGCACACACTACTGAGCCTCATTTTGACTTGTTTTAAGGACATTACATCAAAGTTGGATCAGTCCTGTAGTGTTTTTTTCCACTTTCATTTTGAGTGTGACTCCAAATCCAGACCTCCATGGGTTGATAAATTTGATTTCCATTGATCATTTTTGTGTGATTTTGTTGTCAGCACATTCAACTATGTAAAGAACGAAGTATTTAATAAGAATATTTCATTTATTCAGATCTAGGATGTCTTATTTTTGTGTTCCCTTTATTTTTTTGAGCAGTGTATATTGCAATATGGACAAACAAT
>DTDrel2-15
ATTTGCATCTACACTGCTCAAAAAATAAAGGGAACACTTAAACAACACAATATAACTCAATGTCACATTTCTGTGAAATCAAACCCACTTAGGAAGCAACAATGATTGACAATCAATTATTCATGCTGTTGTGCAAACAGAACAGACGACAGGTCTAAATTTACAGGCAATTAGCAAGACACCCCCAGTAAAGACATGGTTGGGCAGGTGGTGAACACAGGCCACTTCTTTGTTCCTATGTTTTCTGGCTGATGTTCTGGTCACTTTTGAATGCTGGCGATGCTTTCACTTTAGTGGTAGCATGAGATGGAGTCTACAACCCACACAAGTGGCTCAGGTAGTCCAGCTAATCCAGGATGGCATATCAGTGCAAGCTGGGGCGAAAAGGTTTGTTGTGTCTGTCAGTGTAGTGTCCAGAGCATGGAAGCACTACAAAGAGACAGGCCACTACATCAGGAGACGTGAAGGAGGCTGTAAGGAGGGCAACAACCCAGCAGCAGGACCACCACCTCCGCCTTTGTTCAAGGAGGAAGAGGAGGAGCACTGCAAGAGGTCTGCAAAATGATCACCAGCAAGCCACAAATGTGTCTGTTCAACCGGTCACAAACAGACTCCATGATGGTGGTATGACGGCCCGGCATCCATAGGTGGGGGTAGTGCTTGCAGCCCAACACCACGCAGGATGTTTGGTATTTGCCAGAAAACACCAAGATTGGCAAATTTGCCACTGGCACCCTGTGGTCTTCACAGATGAAAGCAGGTTCACACTGAGCACATGTGACAGACGTGACAGACTCTGGAGACGCTGTGGAGAATGTTCTGCTGCCTGCAACATCCTTCAGCATGACTGGTTTTACAGTGGTTCAGTAATGGTGTGGGGTGGCATTTCTTTCAGGTCGCACAGCCATCCATGTACTCACCAGATGTAGCCCGACTACCATTAGGTACCGTGATGAGAATCTAAGCCCCCTTGTGAGACCATACAGTATGCCGGTGTGGTTGGCCATGTGGTTGGGGTTACTTCTACTGCAAGACAATGCTAGACCTTATGTGTCTGAAGTGTATTAACAGATCCTGCAAGATGAAGGCATTATTACAATGGACTAGCCCACCCGTTCCTCAGACCTGAATGCAATGGAGCACATCTGAAAAATCATGTCTCCGTACATCCACTAATGCCACACATTGCACCACAGACTGTCCAGGAGTTGGTGGATGCTTTAGTCCAGGTCTGGGAGGAGATCTCATAGATCTCCATTTGTCACCTCACCAGGAACATGCACAGGCTTTGTAGGGAAGTCATACAGGCACATGGAGGACACACACAATACTGAGCCTCATTTTGACTTGTTGTAAAGACATTACATCAATGTTGGATCAGCCTGTAGTGTTTTTTTTTGTACTTCAATTCCGAGTGTGACTTCAAATCCAGACCTCCATGGGTTAATAAATTGGATTTTCATAAATCATTTTATGTTATTTTCGTTATTCAACTACTCAAAGAACAAAGCATTTAATAAAAATATTTCATTCTTTCAGATCTACAATGTGTTATTTTAATGTTCCCATTTTTGACCCG
>DTOmy4-2
GTCTCTCCTTGTGGTCATCCAGCAGTGATATACAGTACCAGTCAAAAGTTTGGACACACCTACTCATTTGAGTTTTTCTTTATTTTCACTATTTTCTACATTGTATAATAATAGTGAAGACATCAAAACTATGAAATAACACATATGGAATCATGTAGTAACCAAAAAAGTGTTAAACAAATCTAAATATATTTTATATATGAGATTCTTCAAAGTAGTCACCCTTTGCCTTGATGACAGCTTTGCACTCTTGGCATTCTCTCAACCAGCTTCATGAGGTAGTCATCTGGAATGCATTTTTTTCAATTCACAGGTGTACCTTGTTAAAAGTTAATTTGTGGAATTTCTTTCCTTCTTAAGTGTTTGAGCCAATCAGTTGTGTTGTGACAAGGTAGGGGTGGTATACAGAAGATAGGCCTATTTGGTAAAGACCCAGTACATATTATGGCAAGAACTGCTCAAATAAGCAAAGTGAAACAACAGTCCGTCATTACTTTAAGACATGAAGGTCAGTCAATCCGGAAAAAGTCAAGAACTTTGAAAGTTTCTTCAAGTGCTGTCGCAAAAACCGCCAAGCGCTATAATGAAATTGGCTTTTATGACTGGCTCGCCACAGGAAAGGGAGACTCAGAGTTACCTCTGCTGCAGAGGATAAGTTCATTAGTTGCACCTCAGATTGCAGCCCAAATAAATGCTTCACATAGTTCAAGTAACAGACACATCTCAACACCAACTGTTCAGAGGAAACTGCGTGAACCAGGTCTTCATGGTCGAATTGCTGCAAAGAAACCACTACTAAAGGGCACCAATAAGAAGAAGAGACTTGCTTGGGACAAGAAACACGAGCAATGGACATTAGACCGGTGGAAATCTGTCCTTTGGTCTGATGAGTTAAAATTTGAGATTTTTGGTTCCAACCGCTGTGTCTTTGTGAGACGCAGAGTAGGTGAACGGATGATCTCCGCATGTGTGGTTTCCACCGTGAAGAATGGAGGAGGAGGTGTGATGGTGCTTTGCTGGTGACACTAACAGTGATTTATTTCGAATTCAAGGCATTTAACCAACATGGCTACCACAGTATTCTGCACCGATCCCATCTGGTTTGCGCTTAGTGGGACTATCATTTGTTTTTCAACAGCACAATTACCCAACACACCTCCTGGCTGTGTAAAGTCTATTTGACCAAGAAGGAGAGTGATGGAGTGCTGTATCAGATGACCTGGCCTCCACAATCACCCGACCTCAACCCAATTGAGATGGTTTGGGATGAGTTGGACCGCAGAGTGAAGGAAAAGCAGCCAACAACTACTCAGAATATGTAGGAACTCCTTTAAGACAGCTGGAAAAGCATTCCAGGTGAAGCTTGTTGAGAGAATGCCAAGAGTGTGCAAAGCTGTCATCAAGGCAAAGAAGGGTGGCTACTTTGAAGAATCTAAAATCTGAAATATATTTTGATTTGTTTAACACCTTTTGGTTACTACATGATTCCATATGTGTTATTTCATAGTTTTGATGTCTTCACTATTATTCTACAATGTAGAAAATAGTAAAACAAAGAAAAACCCTTGAATGAGTAGGTGTTTCCAAACTTTTGACTGGTACTGTATATAATATTCCTATTTGTCATTGATCATGGGCCA
>DTOmy8-1
CTTAACAGCATATACAGTGCATTGCGAAAGTATTCGGCCCCCTTGAACTTTGCAACCTTTTGCCACATTTCAGGCTTCAAACATAAAAATATAAAACTGTATTTTTTTGTGAAGAATCAACAACAAGTGGGACACAATCATGAAGTGGAACGACATTTATTGGATATTTCAAACTTTTTTAACAAACCAAAAACTGAAAAATTGGGCGTGCAAAATTATTCAGCCCCTTTACTTTCAGTGCAGCAAACTCTCTCCAGAAGTTCAGTGAGGATCTCTGAATGATCCAATGTTGACCTAAATGACTAATGATGATAAATACAATCCACCTGTGTGTAATCAAGTCTCTGTATAAATGCACCTGCACTGTGATAGTCTCAGAGGTCCGTTAAAAGCGCAGAGAGCATCATGAAGAACAAGTGCACTGTGCAAGCGATAATATTGAAATGGAAGGAGTATCAGACCACTGCAAATCTACCAAGACCTGGCCGTCCCTCTAAACTTTCAGCTCATACAAGGAGAAGACTGATCAGAGATGCAGCCAAGAGGCCCATGATCACTCTGGATGAACTGCAGAGATCTACAGCTGAGGTGGGAGACTCTGTCCATAGGACAACAATCAGTCGTATATTGCACAAATCTGGCCTTTATGGAAGAGTGGCAAGAAGAAAGCCATTTCTTAAAGATATCCATAAAAAGTGTCGTTTAAAGTTTGCCACAAGCCACCTGGGAGACACACCAAACATGTGGAAGAAGGTGCTCTGGTCAGATGAAACCAAAATTGAACTTTTTGGCAACAATGCAAAACGTTATGTTTGGCGTAAAAGCAACACAGCTCATCACCCTGAACACACCATCCCCACTGTCAAACATGGTGGTGGCAGCATCATGGTTTGGGCCTGCTTTTCTTCAGCAGGGACAGGGAAGATGGTTAAAATTGATGGGAAGATGGATGGAGCCAAATACAGGACCATTCTGGAAGAAAACCTGATGGAGTCTGCAAAAGACCTGAGACTGGGACGGAGATTTGTCTTCCAACAAGACAATGATCCAAAACAAAGCAAAATCTACAATGGAATGGTTCAAAAATAAACATATCCAGGTGTTAGAATGGCCAAGTCAAAGTCCAGACCTGAATCCAATCGAGAATCTGTGGAAAGAACTGAAAACTGCTGTTCACAAATGCTCTCCATCCAACCTCACTGAGCTCGAGCTGTTTTGCAAGGAGGAATGGGAAAAAATTTCAGTCTCTCGATGTGCAAAACTGATAGAGACATACCCCAAGCGACTTACAGCTGTAATCGCAGCAAAAGGTGGCGCTACAAAGTATTAACTTAAGGGGGCTGAATAATTTTGCACGCCCAATTTTTCAGTTTTTGATTTGTTAAAAAAGTTTGAAATATCCAATAAATGTCGTTCCACTTCATGATTGTGTCCCACTTGTTGTTGATTCTTCACAAAAAAATACAGTTTTATATCTTTATGTTTGAAGCCTGAAATGTGGAAAAAGGTTGCAAAGTTCAAGGGGGCCGAATACTTTCGCAATGCACTGT
>DTOmy2-1
TATGTGTATATACACTGCTCAAAAAAATAAAGGGAACACTTAAACAACACAATGTAACTCCAAGTCAATCACACTTCTGTGAAATCAAACTGTCCACTTAGGAAGCAACACTGATTGACAATAAATTTCACATGCTGTTGTGCAAATGGAATAGACAACAGGTGGAAATTATAGGCAATTAGCAAGACACCCCCAATAAAGGAGTGGTTCTACAGGTGGTGACCACAGACCACTTCTCAGTTCCTATGCTTTCTGGCTGATGTTTTGGTCACTTTTGAATGCTGGCTGTGCTTTCACTCTAGTGGTAGCATGAGACGGAGTCTACAACCCACACAAGTGGCTCAGGTAGTGCAGCTCATCCAGGATGGCACATCAATGCGAGCTGTGGCAAGAAGGTTTGCTGTGTCTGTCAGCGTAGTGTCCAGAGCATGGAGGCGCTACCAGGAGACGGGCCAGTACATCAGGAGACGTGGAGGAGGCCGTAGGAGGGCAACAACCCAGCAGCAGGACTGCTACCTCCGCCTTTGTGCAAGGAGGAGCAGGAGGAGCACTGCCAGAGCCCTGCAAAATGACCTCCTGCAGGCCTCAAATGTGCATGTGTCTGCTCAAACGGTCAGAAACAGACTCCATGAGGGCGGTATGAGGGCCCGACGTCCACAGGTGGGGGTTGTGCTTACAGCCCGACACCGCGCTGGACGTTTGGCATTTGCCAGAGAACACCAAGATTGGCAAATTCGCCACTGGCGCCCTGTGCTCTTCACAGATGAAAGCAGGTTCACACTGAGCACATGTGACAGACGTGACAGTCTGGAGACGCCGTGGAGAACGTTTTGCTGCCTGCAACATCGTCCAGCATGACCGGTTTGGCGGTGGGTCAGTCATGGTGTGGGGTGGCATTTCTTTGGGGGGTCAAACAGCCCTCCATGTGCTCGCCAGAGGTAGCCTGACTGCCATTAGGTACCGAGATGAGATCCTCAGACCCCTTGTGAGACCATATGCTGGTGCGGTTGGCCCTGGGTTCCTCCTAATGCAAGACAATGCTAGACCTCATGTGGCTGGAGTGTGTCAGCAGTTCCTGCAAGAGGAAGGCATTGATGCTATGGACTGGCCCGCCCGTTCCCCAGACCTGAATCCAATTGAGCACATCTGGGATATCATGTCTCGCTCCATCCACCAACGCCACGTTGCACCACAGACTGTCCAGGAGTTGGCGGATGCTTTAGTCCAGGTCTGGGAGGAGATCCCTCAGGAGACCATCCGCCACCTCATCAGGAGCATGCCCAGGCGTTGTAGGGAGGTCATACAGGCACGTGGAGGCCACACACACTACTGAGCCTCATTTTGACTTGTTTTAAGGACATTACATCAAAGTTGGATCAGCATGTAGTGTGGTTTTCCACATAAATTTTGAGTGTGACTCCAAATCCAGACCTCCATGGGTTGATACATTTGATTTCCATTGATAATTTTTGTGTGATTTTGTTGTCAGCACATTCAACTATGTAAAGAAAAAACTATTTAATAAGAATATTTCATTCATTCAGATCTAGGATGTTATTTTAGTGTTCCCTTAATTTTTTTGAGCAGTGTATATAGAGAGGCTCATCAGCTTCAAGGTCC
>DTOmy8-2
ATCTCTCCAAAAGAATGTGGTGATCGATGGTATCAAAAGCATGAAGAACAAGGAACACACCAGGCAGGTCCGAGATACTGTTGTGAAGAAGTTTAAAGACGGATTTGGATACAAAAAGATTTCCCAAGCTTTAAACATCCCAAGGAGCACTGTGCAAGCGAGAATATTGAAATGGAAGGAGTTTCAGACCACTGCAAATCTACCAAGACCTGGCCGTCCCTCTAAACTTTCAGCTCATACAAGGAGAAGACTGATCAGAGATGCAGCCAAGAGGCCCATGATCACTCTGGATGAACTGCAGAGATCTACAGCTGAGGTGGGAGACTCTGTCCATAGGACAACAATCAGTCAGTCGTATATTGCACAAATCTGGCCTTTATGGAAGAGTGGCAAGAAGAAAGCCATTTCTTAAAGATATCCATAAAAAGTGTAGTTTAAAGTTTGCCACAAGCCACCTGGGAGACACACCAAACATGTGGAAGAAGGTGCTCTGGTCAGATGAAACCAAAATTGAACTTTGGCAACAATGCAAAATGTTATGTTTGGCGTAAAAGCAACACAGCTGAACACACCATCCCCACTGTCAAACATGGTGGTGGCAGCATCATGGTTTGGGCCTGCTTTTCTTCAGTAGGGACAGGGAAGATGGTTAAAATTGATGGGAAGATGGATGGAGCCAAATACAGGACCATTCTGGAAGAAAACCTGATGGAGTCTGCAAAAGACCTGAGACTGGGATGGAGATTTGTCTTCCAACAAGACAATGATCCAAAACATAAAGCAAAATCTACAATGGAATGGTTCAAAAATAAACATATCCAGGTGTTCGAATGGCCAAGTCAAAGTCCAGACCTGAATCCAATCGAGAATCTGTGGAAAGAACTGAAAACTGCTGTTCACAAATGCTCTCCATCCAACCTCACTGAGCTCGAGCTGTTTTGCAAGGAGGAATGGGAAAAAATGTCAGTCTCTCGATGTGCAAAACTGATAGAGACATACCCCAAGCGACTTACAGCTGTAATCGCAGCAAAAGGTGGCGCTACAAAGTGTTAACTTAAGGGGGCTGAATAATTTTGCACGCCCAATTTTTCAGTTTTTGATTTGTTAAAAAAGTTTGAAATATCCAATAAATGTCGTTCCACTTCATGATTGTGTCCCACTTGTTGTTGATTCTTCACAAAAAAATACAGTTTTATATCTTTATGTTTGAAGCCTGAAATGTGGCAAAAGGTCGCAAAGTTCAAGGGGGCCGAATACTTTCGCAAGGCACTGTAATTATGCCAATGTGCTTTCGTCAATT
>DTOmy7-1
CAAGCACACAGCCATGCAATCCCCATAGAAAAACATTGGCAGTACAATGGACCTTACTGAAGAGCTCAGTGACTTTCAACGAGGCACTGTCATAGGATGCCACCTTTCCAACAAGTCAGTTCGTCAAAGTTTTGCCCTGCTAGAGATCCCCTGGTCAACTGTAAGTGCTGTTATTGTGAAGTGAAAACTTCTAGGAGCAACAACGGCTCAGCCGCGAAGTGGTAGGCTACACAAGCTCACAGAACGGGACCGGCGAGTGCTGAAGTGCGTAGAGCGTAAAAATGTCCTCGGTTGCAACACTCATTACCGAGTACCAAACTGCCTGGAAGCAATGTCAGCACAATAACTGTTCGTCGGGAGCTTCATGAAATGGGTTTCCATGGCCGAGCAGCCGCACACAAGCCTAAGATCACCATGCGCAATGCTAAGCGTCGGCTGGAGTGGCATGAAGCTCGCAGCTATTGAACTCTGGAGCAGTGGAAACGCGTTCTCTGGAGGGATGAGTCACCCTTCACCATCTGGCAGTCTGCCGGACGAATCTGGGTTTGGCAGATGCTTGGAGAACGCTACCTGCCTCAATGCATAGTGCCAACTGTAAAGTTTGGTGGAGGAGGAATAATGATCTGGAGCTGTTTTTCATGGTTCAGGCTCCTTAGTTCCAGTGATGGGGAAATCTTAACGCTACAGCATGCACTGACATTCTAGAAGATTCTGTGCTTCCAACATGGTGGCAACAGTTTGGGGAAGGCCATTTCCTGTTCCAGCATGACAATGCTCCATGCACAAAGCGAGGCCCATACAGAAATGGTTTGTTGAGATTGCACAGAGCCATGACCTCAACCCCATCGAACACCTTTGGGATGAATTGGAACGGCAACTGCGAGCCAGGCCTAATCACCTAACATCTGTACCTGACCTCACTAATGCTCTTGTGGCTGAATGGAAGCAAGTCTCCGCAGCAATGTTCCAACATCTAGTGGAAAGCGTTCCCAGAAGAGTGGAGGCTGTTACAGCAGAAATGGGGGGACAAACTCCATAATAATGCCAATGTTTTTGGAATGAGATGTTGGAGATGTCAAC
>DTOmy1-1
AGTGGGGCAAAAAAAGTATTTAGTCAGCCACCAATTGTGCCTGTAAGGGCCCGTAATTTTCATCATAGGTACACTTCAACTATGACAGACAAAATGAGAAAAAAAATCCAGAAATTCACATTGTAGGATTTTTTATTAATTTATTTGCAAATTATGGTGGAAAATAAGTATTTGGTCACCTACAAACAAGCAAGATTTCTGTCTCTCACAGACCTGTAACTTCTTCTTTAAGAGGCTCCTCTGTCCTCCCCTCATTACCTGTATTAATGGCACCTGTTTGAACTTGTTATCAATATAAAAGACACCTGTCCACAACCTCAAACAGTCACACTCCAAACTTCACTATGGCCAAGACCAAAGAGCTGTCAAAGGACACCAGAAACAAAATCGTAGACCTGCACCAGGCTGGGAAGACTGAATCTGCAATAGGTAAGCAGCTTGGTTTGAAGAAATCAACTGTGGGAGCAATTATTAGGAAATGGAAGACATACAAGACCACTAATAATCTCCCTCAATCTGGGGCTCCACGCAAGATCTCACCCTGTCTGGTCAAAATGATCACAAGAACGGTGAGCAAAAATCCCAGAACCACACGGGGAGACCTAGTGAATGACCTGCAGAGAGCTGGGACCAAAGTAACAAAGCCTACCATCAGTAACACACTACGCCGCCAGGGACTCAAATCCTGCAGTGCCAGACGTGTCCCTCTGCTTAAGCCAGTACATGTCCAGGCCCGTCTGAAGTTTGCTAGAGAGCATTTGGATGATCCAGAAGAAGATTGGGAGAATGTCATATGGTCAGATGAAACCAAAATATAACTTTTTGGTAAAAACTCAACTCGTCGTGTTTGGAGGATAAAGAATGCTGAATTGCATCCAAAGAACACCATACCTACTGTGAAGCATGGGGGTGGAAACATCATGCTTTGGGGCTTTTTTTCTGCAAAGGGACCAGGACGACTGATCCATGTAAAGGAAAGAATGAATGGGGCCATGCATCGTGAGATTTTGAGTGAAAACCTCCTTCCATCAGCAAGGGCATTGAAGATGAAACGTGGCTGGGTCTTTCAGCATGACAATGATCCCAAACACACCGCCCGGGCAACGAAGGAGTGGCTTCGTAAGAAGCATTTCAAGGTCCTGGAGTGGCCTAGCCAGTCTCCAGATCTCAACCCCATAGAAAATATTTGGAGGGAGTTGAAAGTCCGTGTTTCCCAGCAACAGCCCCAAAACATCACTGCTCTAGAGGAGATCTGCATGGAGGAATGGGCCAAAAATACCAGCAACAGTGTGTGAAAACCTTGTGAAGACTTACAGAAAACGTTTGACCTCTGTCATTACCAACAAAGGGTATATAACAAAATATTGAGATAAACTTTTGTTATTGACCAAATACTTATTTTCCACCATAATTTGCAAATACATTCATTAAAAATCCTACAATGTGATTTTCTGGATTTTTTTTCTCTCATTTTGTCTGTCATAGTTGAAGTGTACCTATGATGAAAATTACAGGCCTCTCTCATCTTTTTAAGTGGGAGAACTTGCACAATTGGTGGCTGACTAAATACTTTTTTGCCCCACTGTAAATGTGTCAATATCTGTGTCTTA
>DTOmy1-3
CAGTGGGGCAAAAAAGTATTTAGTTAGCCACCAATTGTGCAAGTTCTCCCACTTAAAAAGATGAGAGAGGCCTGTAATTTTCATCATAGGTACACTTCAACTATGACAGACAAAATTAGAAAAATAAATCCAGAAAATCACATTGTAGGATTTTTTATGAATTTATTTGCAAATTATGGTGGAAAATAAGTATTTGGTCACCTACAAACAAGCACGATTTCTGGCTCTCACAGACCTGTAACTTCTTCTTTAAGAGGCTCCTCTGTCCTCCACTCTTTACCTGTATTAATGGCACCTGTTTGAACTTGTTATCAGTATAAAAGAGACCTGTCCACAACCTCAAACAGTCACACTCCAAACTCCACTATGGCCAAGACCAAAAAGCTGTCAAAGGACACCAGAAACAAAATTGTAGACCTGAACCAGGCTGGGAAGACTGAATCTGCAATAGGTAAGCAGCTTGGTTTGAAGAAATCAACTGTGGGAGCAATTATTAGGAAATGGAAGACATACAAGACCACTGATAATCTCCCTCGATCTGGGGCTCCACGTAAGATCTCACCCCGTGGGGTCAAAATGATCACAAGAACGTTGAGCAAAAATTCCAGAACCACACGGGGGGACCTAGTGAATGACCTGCAGAGACCTGGGACTAAAGTAACAAAGCCTACCATCAGCAAGGGCATTGAAGATGAAACGTGTCTGGGTCTTTCAGCATGACAATGATCCCAAACACACCGCCCGGGCAACAAAGGAGTGGCTTCGTAAGAAGCATTTCAAGGTCCTGGAGTGGCCTAGCCAGTCTCCAGATCTCAACCCCATAGAAAATCTTTGGAGGGAGTTGAAAGTCCGTGTTGCCCAGCAACAGCCCCAAAACATCACTGCTCTAGAGGAGATCTGCATGGAGGAATGGGCCAAAATACCAGCAACAGTGTGTGAAAACCTTGTGAAGACTTACAGAAAATGTTTGACCTCTGTCATTGCCAACAAAGGGTATATAACAAAGTATTGAGATAAACTTTTGTTATTGACCAAATACTTATTTTCCACCATAATTTGCAAATTAATGAATTAAAAATCCTACAATGTGATTTTCTGGATTTTTTTTCCCTTGTTTTGTCTGTCATAGTTGAAATGATGAAAATGATGAAAATTACAGGCCTCTCCCATATTTTTAAGTGGGAGAACTTGCACAATTGGTGGTTAACTAAATACTTTTTT
>DTOmy1-4
ACAGTGAGGGAAAAAAGTATTTGATCCCCTGCTGATTTTGTACATTTGCCCACTGACAAATAAATTATCAGTCTATAATTTTAATGGTAGGTTTATTTGAACAGTGAGAGACAGAATAACAACAACAAAATCCAGAAAAACGCATGTCAAAAATGTTAGAAATTGATTTGCATTTTAATGAGGGAAATAAGTATTTGACCCCCTCTCAATCAGAAAAATTTCTGGCTCCCAGGTGACTCTTAAAGGGAGTGCTCCTAATCTCAGTTTGTTACCTGTATAAAATAATACCTGTCCACAGAAGCAATCAATCAGATTCCAAACTCTCCACCATGGCCAAGACCAAAGAGCTCTCCAAGGATGTCAGGGACAAGATTGTAGACCTACACAAGGCTGGAATGGGCTACAAGACCATCGCCAAGCAGCTTGGTGAGAAGGTGACAACAGTTGGTGCGATTATTCGCAAACGGAAGAAACACAAAATAACTGTCAATCTCCCTCGGCCTGGGGCTCCATGCAAGATCTCACCTTGTGGATTTGCAATGATCATGAGAACTGTGAGGAATCAGCCCAGAACTGCACGGGAAGATCTTGTCAATGATCTGGGACCATAGTCAGCTGGGACCATAGTCACCAAGAAAACAATTAGTAACACACTACGCCGTGAAGGACTGAAATCCTGCAGCGCCCGCAAGGTCCCCCTGCTCAAGGAAGCACATTTACATGCCCGTCTGAAGTTTGCCAATGAACATCTGAATGATTCAGAGGACAACTGGGTGAAAGTGTTGTGGTCAGATGAGACCAAAATGGAGCTCTTTGGCATCAACTCAACTTGCCGTGTTTGGAGGAGGAGGAATGCTGCCTATGACCCCCAAGAACACCATCCCCACCTTCAACCATGGAGGTGGAAACATTATGCTTTTGGGGTGTTTTTCTGCTAAGGGGACAGGACAACTTCACCGCATCAAAGGGACGATGGACGGGGCCATGTACCGTCAAATCTTGGGTGAGGACCTCCTTCCCTCAGCCAGGGCATTGAAAATGGGTCGTGGATGGGTATTCCAGCATGACAATGACCAAAACACACGGCCAAGGCAACAAAGGAGTGGCTCAAGAAGCACATTAAGGTCCTGGAGTGGCCTAGCTAGTCTCCAGACCTTAATCCCATAGAAAATCTGTGGAGGGAGCTGAAGGTTCGATTTGCCAAACGTCAGCCTCGAAACCTTAATGACTTGGAGAAGATCTGCAAAGAGGAGTGGGACAAAATCCCTCCTGAGATGTGTGCAAACCTGGTGGCCAACTACAAGAAACGTCTGACCTCTGTGATTGCCAACAAGGGTTTTGCCACCAAGTACTAAGTCATGTTTTGCAGAGGGGGTCAAATACTTATTTCCCTCATTAAAATGCAAATCAATTTATAACATTTTTGACATGTGTTTTTCTGGATTTTGTTGTTGTTATTCTGTCTCTCACTGTTCAAATAAACCTACCATTAAAATTATAGACTGATAATTTCTTTGTCAGTGGGCA
>DTOmy1-5
AGACCTGCACCAGGCTGGGAAGACTGAATCTGCAATAGGTAAGCAGCTTGGTTTGAAGAAATCCACTGTGGGAGCAATTATTAGGATATGGAAGACATACAAGACCACTGATAATCTCCCTCGATCTGGGGCTCCACGCAAGATTTCACCCCGTGGTGTCAAAATGATCACTAGAACTGTGAGCAAAAATCCCAGAACCACACGGGGGGACCTAGTGAATGACCTACAGAGAGCTGGGACCAAAGTAACAAAGCCTACCATCAGTAACACACTACGCCGCCAGGGACTCAAATCCTGCAGTGCCAGACGTGTCCCCCTGCTTAAGCCAGTACATGTCCAGGCCCGTCTGAAGTTTGCTAGAGAGCATTTGGATGATCCAGAAGAAGATTGGGAGAATGTCATATGGTCAGATGAAACCAAAATATAACTTTTTGGTAAAAACTCAACTCGTCGTGTTAGGAGGACAAAGAATGCTGAGTTGCATCCAAAGAACACCATACCTACTGTGAAGCATGGGGGTGGAAACATCATGCTTTGGGGCTGTTTTTCTGCAAAGGGACCAGGACGACTGATCCGTGTAAAGGAAAGAATGAATGGGGCCAAGTATCGTGAGATTTTGAGTGAAAACGTCCTTCCATCAGCAAGGGCATTGAAGATGAAACGTGGCTGGGTCTTTCAGCATGACAATGATCCCAAACACACCTCCCGGGCAACGAAGGAGTGGCTTTGTAAGAAGCATTTCAAGGTCCTGGAGGGGCCTAGCCAGTCTCCAGATCTCAACCCCATAGAAAATCTTTGGAGGGAGTTGAAAGTCCGTGTTGTCCAGCAACAGCCCCAAAACATCACTGCTCTAGAGGAGATCTGCATGGAGGAATAGGCCAAAATACCAGCAACAGTGTGTGAAAACCTTGTGAAGACTTACAGAAAACGTTTGACCTCTGTCATTGCCAACAAAGGGTATATAACAAAGTATTGAGATAAACTTTTGTTATTGACCAAATACTTATTTTCCACCATAATTTGCAAATAAATTCATAAAAAATCCTACAATGTGATTTTCTGGATTTTTTTTCTCATTTTGTCTGTCATAGTTGAAGTGTACCTATGATGAAAATTACAGGCCTCTCTTGTCTTTTTAAGTGGGAGAACTTGCACAATTGGTGGCTGACTAAATACTTTTTTGCCCCACTG
>DTXtro1-4
TACAGTGGAGGAAATAATTATTTGACCCCTCACTGATTTTGTAAGATTGTCCAATGACAAAGAAATGAAAAGTCTCAGAACAGTATCATTTCAATGGTAGGTTTATTTTAACAGTGGCAGATAGCACATCAAAAGGAAAATCGAAAAAATAACTTTAAATAAAAGATAGCAACTGATTTGCATTTCATTGAGTGAAATAAGTTTTTGAACCCCTACCAACCATTAAGAGTTCTGGCTCCCACAGAGTGGTTAGACACTTCTACTCAATTAGTCAACCTCATTAAGGACACCTGTCTTAACTAGCCACCTGTATAAAAGACACCTGTCCACAGAATCAATCAATCAAGCAGACTCCAAACTCTCCAACATGGGAAAGACCAAAGAGCTGTCCAAGGATGTCAGAGACAAAATTGTAGACCTGCACAAGGCTGGAATGGGCTACAAAACCATTAGCAAGAAGCTGGGAGAGAAGGTGACAACTGTTGGTGCGATTGTTCGAAAATGGAAGGAGCACAAAATGATCATCAATCGACCTCGCTCTGGGGCTCCACGCAAGATCTCACCTCGTGGGGTGTCAATGATTCTGAGAAAGGTGAAAAAGCATCCTAGAACTACACGGGAGGAGTTAGTTAATGACCTCAAATTAGCAGGGACCACAGTCACCAAGAAAACCATTGGAAACACATTACACCGCAATGGATTAAAATCCTGCAGGGCTCGCAAGGTCCCCCTGCTCAAGAAGGCACATGTGCAGGCCCGTCTGAAGTTTGCCAATGAACACCTGAATGATTCTGTGAGTGACTGGGAGAAGGTGCTGTGGTCTGATGAGACCAAAATAGAGCTCTTTGGCATTAACTCAACTGGCTGTGTTTGGAGGAAGAAAAATGCTGCCTATGACCCCCAAAACACCGTCCCCACCGTCAAGCATGGGGGTGGAAACATTTTGCTTTGGGGGTGTTTTTCTGCTAAGGGCACAGGACAACTTATTCGCATTAACGGGAAAATGGACGGAGCCATGTATCGTGAAATCCTGAACGACAATCTCCTTCCCTCTGCCAGGAAACTGAAAATGGGTTGTGGATGGGTGTTCCAGCACGACAATGACCCAAAACATACAGCAAAGGCAACAAAGGAGTGGCTCAAGAAGAAGCACATTAAGGTCATGGAGTGGCCTAGTCAGTCTCCGGACCTTAATCCAATAGAAAACCTATGGAGGGAGCTCAAGCTCAGAGATGCACAGAGACAGCCTCGAAACCTTAGGGATTTAGAGATGATCTGCAAAGAGGAGTGGGACCAACATTCCTCCTAAAATGTGCGCAAACTTGGTCATCAATTACAAGAAACGTTTGACCTCTGTGCTTGCAAACAAGGGTTTTTCCACTAAGTATTAGGTCTTTTTTTGTTAGAGGGTTCAAAAACTTATTTCACTCAATGAAATGCAAATCAGTTGCTATCTTTTATTTAAAGTTATTTTTTCGATTTTCCTTTTGATGTGCTATCTGCCACTGTTAAAATAAACCTACCATTGAAATGATACTGTTCTGAGACTTTTCATTTCTTTGTCATTGGACAAACTTACAAAATCAGTGAGGGGTCAAATAATTATTTCCTCCACTGT
>DTXtro1-5
TACAGTGGAGGAAATAATTGTTTGACCCCTCACTGATTTTGTAAGTTTGTCCAATGACAAAGAAATGAAAAGTCTCAGAACAGTATCATTTCAATGGTAGGTTTATTTTAACAGTGGCAGATAGCGCATCAAAAGGAAAATCGAAAAAATAACTTTAAATAAAAGATAGCAACTGATTTGCATTTCATTGAGTGAAATAAGTTTTTGAACCCCTACCAACCATTAAGAGTTCTGGCTCCCACAGAGTGGTTAGACACTTCTACTCAATTAGTCAACCTCATTAAGGACACCTGTCTTAACTAGTCACCTGTATAAAAGACACCTGTCCACAGAATCAATCAATCAAGCAGACTCCAAACTCTCCAACATGGGAAAGACCAAAGAGCTGTCCAAGGATGTCAGAGACAAAATTGTAGACCTGCACAAGGCTGGAATGGGCTACAAAACCATTAGCAAGAAGCTGGGAGAGAAGGTGACAACTGTTGGTGCGATTGTTCGAAAATGGAAGGAGCACAAAATGACCATCAATCGACCTCGCTCTGGGGCTCCACGCAAGATCTCACCTCGTGGGGTGTCAATGATTCTGAGAAAGGTGAAAAAGCATCCTAGAACTACACGGGAGGAATTAGTTAATGACCTCAAATTAGCAGGGACCACAGTCACCAAGAAAACCATTGGAAACACATTACACCGCAATGGATTAAAATCCTGCAGGGCTCGCAAGGTCCCCCTGCTCAAGAAGGCACATGTGCAGGCCCGTCTGAAGTTTGCCAATGAACACTTGAATGATTCTGTGAGTGACTGGGAGAAGGTGCTGTGGTCTGATGAGACCAAAATAGAGCTCTTTGGCATTAACTCAACTCGCTGTGTTTGGAGGAAGAAAAATGCTGCCTATGACCCCCAAAACACCGTCCCCACCGTCAAGCATGGGGGTGGAAACATTTTGCTTTGGGGTTGTTTTTCTGCTAAGGGCACAGGACAACTTATTCGCATTAACGGGAAAATGGACGGAGCCATGTATCGTGAAATCCTGAACGACAACCTCCTTCCCTCTGCCAGGAAACTGAAAATGGGTCGTGGATGGGTGTTCCAGCACGACAATGACCCAAAACATACAGCAAAGGCAACAAAGGAGTGGCTCAAGAAGAAGCACATTAAGGTCATGGAGTGGCCTAGTCAGTCTCCGGACCTTAATCCAATAGAAAACCTATGGAGGGAGCTCAAGCTCAGAGTTTGCACAGAGACAGCCTCGAAACCATAGGGATTTAGAGATGATCTGCAAAGAGGAGTGGACCAACATTCCTCCTAAAATGTGCGCAAACTTGGTCATCAATTACAAGAAACGTTTGACCTCTGTGCTTGCAAACCAGGGTTTTTCCACTAAGTATTAAGTCTTTTTTTGTTAGAGGGTTCAAAAACTTATTTCACTCAATGAAATGCAAATCAGTTGCTATCTTTTATTTAAAGTTATTTTTTCGATTTTCCTTTTGATGTGCTATCTGCCACTGTTAAAATAAACCTACCATTGAAATGATACTGTTCTGAGACTTTTCATTTCTTAGTCATTGGACAAACTTACAAAATCAGTGAGGGGTCAAATAATTATTTCCTCCACTGT
>DTXtro1-6
ACAGTGGAGGAAATAATTATTTGACCCCTCACTGATTTTGTAAGTTTGTCCAATGACAAAGAAATGAAAAGTCTCAGAACAGTATCATTTCAATGGTAGGTTTATTTTAACAGTGGCAGATAGCACATCAAAAGGAAAATCGAAAAAATAACTTTAAATAAAAGATAGCAACTGATTTGCATTTCATTGAGTGAAATAAGTTTTTGAACCCCTACCAACCATTAAGAGTTCTGGCTCCCACAGAGTGGTTAGACACTTCTACTCAATTAGTCAACCTCATTAAGGACACCTGTCTTAACTAGTCACCTGTATAAAAGACACCTGTCCACAGAATCAATCAATCAAGCAGACTCCAAACTCTCCAACATGGGAAAGACCAAAGAGCTGTCCAAGGATGTCAGAGACAAAATTGTAGACCTGCACAAGGCTGGAATGGGCTACAAAACCATTAGCAAGAAGCTGGGAGAGAAGGTGACAACTGTTGGTGCGATTGTTCGAAAATGGAAGGAGCACAAAATGACCATCAATCGACCTCGCTCTGGGGCTCCACGCAAGATCTCACCTCGTGGGGTGTCAATGATTCTGAGAAAGGTGAAAAAGCATCCTAGAACTACACGGGAGGAGTTAGTTAATGACCTCAAATTAGCAGGGACCACAGTCACCAAGAAAACCATTGGAAACACATTAAACCGCAATGGATTAAAATCCTGCAGGGCTCGCAAGGTCCCCCTGCTCAAGAAGGCACATGTGCAGGCCCGTCTGAAGTTTGCCAATGAACACCTGAATGATTCTGTGAGTGACTGGGAGAAGGTGCTGTGGTCTGATGAGACCAAAATAGAGCTCTTTGGCATTAACTCGCTGTGTTTGGAGGAAGAAAAATGCTGCCTATGACCCCCAAAACACCGTCCCCACCGTCAAGCATGGGGGTGGAAACATTTTGCTTTGGGGGTGTTTTTCTGCTAAGGGCACAGGACAACTTATTCGCATTAACGGGAAAATGGACGGAGCCATGTATCGTGAAATCCTGAACGACAACCTCCTTCCCTCTGCCAGGAAACTGAAAATGGGTCGTGGATGGGTGTTCCAGCACGACAATGACCCAAAACATACAGCAAAGGCAACAAAGGAGTGGCTCAAGAAGAAGCACATTAAGGTCATGGAGTGGCCTAGTCAGTCTCCGGACCTTAATCCAATAGAAAACCTATGGAGGGAGCTCAAGCTCAGAGTTGCACAGAGACAGCCTCGAAACCTTAGGGATTTAGAGATGATCTGCAAAGAGGAGTGGGACCAACATTCCTCCTAAAATGTGCGCAAACTTGGTCATCAATTACAAGAAACGTTTGACCTCTGTGCTTGCAAACAAGGGTTTTTCCACTAAGTATTAAGTCTTTTTTTGTTAGAGGGTTCAAAAACTTATTTCACTCAATGAAATGCAAATCAGTTGCTATCTTTTATTTAAAGTTATTTTTTCGATTTTCCTTTTGATGTGCTATCTGCCACTGTTAAAATAAACCTACCATTGAAATGATACTGTTCTGAGACTTTTCATTTCTTTGTCATTGGACAAACTTACAAAATCAGTGAGGGGTCAAATAATTATTTCCTCCACTGTA
>DTXtro1-7
ACAGTGGAGGAAATAATTATTTGACCCCTCACTGATTTTGTAAGTTTGTCCAATGACAAAGAAATGAAAAGTCTCAGAACAGTATAATTTCAATGGTAGGTTTATTTTAACAGTGGCAGATAGCACATCAAAAGGAAAATCGAAAAAATAACTTTAAATAAAAGATAGCAACTGATTTGCATTTCATTGAGTGAAATAAGTTTTTGAACCCCTACCAACCATTAAGAGTTCTGGCTCCCACAGAGTGGTTAGACACTTCTACTCAATTAGTCAACCTCATTAAGGACACCTGTCTTAACTAGTCACCTGTATAAAAGACACCTGTCCACAGAATCAATCAATCAAGCAGACTCCAAACTCTCCAACATGGGAAAGACCAAAGAGCTGTCCAAGGATGTCAGAGACAAAATTGTAGACCTGCACAAGGCTGGAATGGGCTACAAAACCATTAGCAAGAAGCTGGGAGAGAAGGTGACAACTGTTGGTGCGATTGTTCGAAAATGGAAGGAGCACAAAATGACCATCAATCGACCTCGCTCTGGGGCTCCACGCAAGATCTCACCTCGTGGGGTGTCAATGATTCTGAGAAAGGTGAAAAAGCATCCTAGAACTACACGGGAGGAGTTAGTTAATGACCTCAAATTAGCAGGGACCACAGTCACCAAGAAAACCATTGGAAACACATTACACCGCAATGGATTAAAATCCTGCAGGGCTCGCAAGGTCCCCCTGCTCAAGAAGGCACATGTGCAGGCCCGTCTGAAGTTTGCCAATGAACACCTGAATGATTCTGTGAGTGACTGGGAGAAGGTGCTGTGGTCTGATGAGACCAAAATAGAGCTCTTTGGCATTAACGCAACTCGCTGTGTTTGGAGGAAGAAAAATGCTGCCTATGACCCCCAAAACACCCTCCCCACCGTCAAGCATGGGGGTGGAAACATTTTGCTTTGGGGGTGTTTTTCTGCTAAGGGCACAGGACAACTTATTCGCATTAACGGGAAAATGGACGGAGCCATGTATCGTAAAAAACCTGAACGACAACCTCCTTCCCTCTGCCAGGAAACTGAAAATGGGTTGTGGATGGGTGTTCCAGCACGACAATGACCCAAAACATACAGCAAAGGCAACAAAGGAGTGGCTCAAGAAGAAGCACATTAAGGTCATGGAGTGGCCTAGTCAGTCTCCGGACCTTAATCCAATAGAAAACCTATGGAGGGAGCTCAAGCTCACAGTTGCACAGAGACAGCCTCGAAACCTTAGGGATTTAGAGATGATCTGCAAAGAGGAGTGGACCAACATTCCTCCTAAAATGTGCGCAAACTTGGTCATCAATTACAAGAAACGTTTGACCTCTGTGCTTGCAAACAAGGGTTTTTCCACTAAGTATTAAGTCTTTTTTTGTTAGAGGGTTCAAAAACTTATTTCACGCAATGAAATGCAAATCAGTTGCTATCTTTTATTTAAAGTTATTTTTTCGATTTTCCTTTTGATGTGCTATCTGCCACTGTTAAAATAAACCTACCATTGAAATGATACTGTTCTGAGACTTTTCATTTCTTTGTCATTGGACAAACTTACAAAATCAGTGAGGGGTCAAATAATTATTTCCTCCACTGTA
>DTXtro1-8
TACAGTGGAGGAAATAATTATTTGACCCCTCACTGATTTTGTAAGTTTGTCCAATGACAAAGAAATGAAAAGTCTCAGAACAGTATCATTTCAATGGTAGGTTTATTTTAACAGTGACAGATAGCACATCAAAAGGAAAATCGAAAAAATAACTTTAAATAAAAGATAGCAACTGATTTGCATTTCATTGAGTGAAATAAGTTTTTGAACCCCTACCAACCATTAAGAGTTCTGGCTCCCACAGAGTGGTTAGACACTTCTACTCAATTAGTCAACCTCATTAAGGACACCTGTCTTAACTAGTCACCTGTATAAAAGACACCTGTCCACAGAATCAATCAATCAAGCAGACTCCAAACTCTCCAACATGGGAAAGACCAAAGAGCTGTCCAAGGATGTCAGAGACAAAATTGTAGACCTGCACAAGGCTGGAATGGGCTACAAAACCATTAGCAAGAAGCTGGGAGAGAAGGTGACAACTGTTGGTGCGATTGTTCGAAAATGGAAGGAGCACAAAATGACCATCAATCGACCTCGCTCTGGGGCTCCACGCAAGATCTCACCTCGTGGGGTGTCAATGATTCTGAGAAAGGTGAAAAAGCATCCTAGAACTACACGGGAGGAGTTAGTTAATGACCTCAAATTAGCAGGGACCACAGTCACCAAGAAAACCATTGGAAACACATTACACCGCAATGGATTAAAATCCTGCAGGGCTCGCAAGGTCCCCCTGCTCAAGAAGGCACATGTGCAGGCCCGTCTGAAGTTTGCCAATGAACACCTGAATGATTCTGTGAGTGACTGGGAGAAGGTGCTGTGGTCTGATGAGACCAAAATAGAGCTCTTTGGCATTAACTCAACTCGCTGTGTTTGGAGGAAGAAAAATGCTGCCTATGACCCCCAAAACACCGTCCCCACCGTCAAGCATGGGGGTGGAAACATTTTGCTTTGGGGGTGTTTTTCTGCTAAGGGCACAGGACAACTTATTCGCATTAACGGGAAAATGGACGGAGCCATGTATCGTGAAATCCTGAACGACAACCTCCTTCCCTCTGCCAGGAAACTGAAAATGGGTCGTGGATGGGTGTTCCAGCACGACAATGACCCAAAACATACAGCAAAGGCAACAAAGGAGTGGCTCAAGAAGAAGCACATTAAAGTCATGGAGTGGCCTAGTCAGTCTCCGGACCTTAATCCAATAGAAAACCTATGGAGGGAGCTCAAGCTCAGAGTTGCACAGAGACAGCCTCGAAACCTTAGGGATTTAGAGATGATCTGCAAAGAGGAGTGGACCAACATTCCTCCTAAAATGTGCGCAAACTTGGTCATCAATTACAAGAAACGTTTGACCTCTGTGCTTGCAAACAAGGGTTTTTCCACTAAGTATTAAGTCTTTTTTTGTTAGAGGGTTCAAAAACTTATTTCACTCAATGAAATGCAAATCAGTTGCTATCTTTTATTTAAAGTTATTTTTTCGATTTTCCTTTTGATGTGCTATCTGCCACTGTTAAAATAAACCTACCATTGAAATGATACTGTTCTGAGACTTTTCATTTCTTTGTCATTGGACAAACTTACAAAATCAGTGAGGGGTCAAATAATTATTTCCTCCACTGT
>DTXtro2-1
AAATGGCTCAGGTAGTGCAGTTCATCCAGGATGGCGCATCAATGTGAGCTGTGGCAAGAAGGTTTGCTGTGTCTGACAACATAGGTCCAGAGCGTGGAGGCGCTACCAGGAGACAGGCCAGTACATCAGGAGACGGGGAAGGAGGTCGTAGGAGGGCAACAACTAGCAGCAGGACCGCTACCTCCGCCTTTGTGCAAGGAGGAACAGGAGGAGCCCTGCCAGAGCCCTGCAAACTGACCTCCAGAGGGCCACAAATGTGCATGTGTCTGCTCAAACAGTCAGAAACAGACTCCGTGAGGGTGATATGAGGGCCCAACATCCACGGGTGGGGGTTGTGCTTACAGCCCAACACCGTGCAGGATGTTTGGCATTTGCCAGAGAACACCAAGATTGGCAAATTTGCCACTGGCGCCTGTGATCTTCACAGATGAAAGCAGGTTCACACTGAGCACATGTGACAGACGTGACAGAGTCTGAAGATGCCGTGGAGAACTTTCTGCTGCCTGCAACATCTTCCAGCATGACCTGTTTGGCAGTGGGTCAGTAATGGTGTGGGGTGGCATTTCTTTGTGGGCCGCACAGCCCTCCATGTGTTTGCCAGAGGTAGCCTGACTGCCATTAGGTACCAAGATGAGATCCTTCCTGCAAGACAAAGGCATTGATGCTATGAACTGGCCCGCCCGTTCCCCAGACCTGAATCCAATTGAGCACATCTGGGACATCACGTCTCGCTCCATCCACCAACGCCATGTTGCACCTCAGACTGTCCAGGAGCTGGTGGATGCTTTAGTCCAGGCCTGGGAGGAGATCCCTCAGGAGACCATCCGCCACCTCATCAGGAGCATGCCCAGGCGTTGTAGGGAGGTCATACAGGCACGTGGAGGCCACACACACTACTGAGCCTCATTTTGACTTGTTTTAAGGACCTTACATCAAAGTTGGATCAGCCTGTAGTGTTCTTTTCCACTTTAATT
>DTSsa2-13
ATACTGCTCAAAAAAATAAAGGGAACACTTAAACAACACAATGTAACTCCAAGTCAATCACACTTCTGTGAAATCAAACTGTCCACTTAGGAAGCAACACTGATTGACAATAAATTTCACATGCTGTTGTGCAAATGGAATAGACAACAGGTGGAAATGATAGGCAATTAGCAAGACACCCCCAATAAAGGAGTGATTCTGCAGGTGGTAACCACAGACCACTTCTCAGTTCCTATGCTTCCTGGCTGATGTTTTGGTCACTTTTGAATGCTGGCGGTGCTTTCACTCTAGTGGTAGCATGAGACGGAGTCTACAACCCACACAAGTGGCTCAGGTAGTGCAGCTCATCCAGGATGGCACATCAATGCGAGCTGTGGCAAGAAGGTTTGCTGTATCTGTCAGCGTAGTGTCCAGAGCATGGAGGAGCTACCAGGAGACAGGCCAGTACATCAGGAGACGTGGAGGAGGCCGTAGGAGGGCAACAACCCAGCAGCAGGAGCGCTACCTCCGCCTTTGTGCAAGGAGGAGCAGGAGGAGCACTGCCAGAGCCCTGCAAAATGACCTCCAGCAGGCCACAAATGTGCATGTGTCTGCTCAAATGGTCAGAAACAGACTCCATGAGGGTGGTATGAGGGCCCGACGTCCACAGGTGGGGGTTGTGCTTACAGCCCAACACCATGCAGGACGTTTGGCATTTGCCAGAGAACACCAAGATTGGCAAATTCGCCACTGGCGCCCTGTGCTCTTCACAGATGAAAGCAGGTTCACACTGAGCACATGTGACAGACGTGACAGTCTGGAGATGCCGTGGAGAACGTTCTGCTGCCTGCCACATCCTCCAGCATGACCGGTTTGGCGGTGGGTCAGTCATGGTGTGGGGTGGCATTTCTTTGGGGGGCCGCACATCCCTCCATGTGCTCGCCAGAGGTAGCCTGACTGCCATTAGGTACCGAGATGAGATCCTCAGACCCCTTGTGAGATCATATGCTGGTGCGGTTGGCCCTGGGTTCCTCCTAATGCAAGACAATGCTAGACCTCATGTGGCTGGAGTGTGTCAGCAGTTCCTGCAAGAGGAAGGCATTGATGCTATGGACGGGCCCGCCCGTTCACCAGACCTGAATCCAATTGAGCACATCTGGGACATCATGTCTCGCTCCATCCACCAACGCCACGTTGCACCACAGACTGTCCAGGAGTTGGCGGATGCTTTAGTCCAGGTCTGGGAGGAGATCCCTCAGGAGACCATCCGCCACCTCATCAGGAGCATGCCCAGGCGTTGTAGGGAGGTCATGCAGGCACGTGGAGGCCACACACACTACTGAGCCTCATTTTGACTTGTTTTAAGGACATTACATCAAAGTTGGATCAGCCTGTAGTGTGGTTTTCCACTTTAATTTTGAGTGTGACTCCAAATCCAGACCTCCATGGGTTGATAAATTGGATTTCCATTGATTATTTTTGTGTGATTTTGTTGTCAGCACATTCAACTATGTAAAGAAAAAAGTATTTAATAAGATTATTTCATTCATTCAGATCTAGGATGTGTTATTTTAGTGTTCCCTTTATTTTTTTGAGCAGTGTATATA
>DTSsa2-14
TTATTTAATATACTGCTCAAAAAAATAAAGGGAACACTTAAACAACACAATGTAACTCCAAGTCAATCACACTTCTGTGAAATCAAACTGTCCACTTAGGAAGCAACACTGATTGACAATAAATTTCACATGGTGTTGTGCAAATGGAATAGACAACAGTTGGAAATTATAGGCAATTAGCAAGACACCCCCAATAAAGGAGTGGTTCGGCAGGTGGAGACCACAGACCACTTCTCAATTCTTATGCTTCCTGGCTGATGTTTTGGTCACTTTTGAATGCTGGCGGTGCTTTCACTCTAGTGGTAGCATGAGACGGAGTCTACAACCCACACAAGTGGCTCAGGTAGTGCAGGATGGCATATCAATGCGAGCTGTGGCAAGAAGGTTTGCTGTGTCTGTCAGCGTAGCGTCCAGAGCATGGAGGCGCTACCAGGAGACAGGCCAGTACATCAGGAGACGTGGAGGAGGCCGTAGGAGGGCAACAACCCAGCAGCAGGACCGCTACCTCCGCCTTTGTGCAAGGAGGAGCAGGAGGAGCACTGCCAGAGCCCTGCAAAATGACCTCCAGCAGGCCACAAATGTGCATGTGTCTGCTCAAACGGTCAGAAACAGACTCCATGAGGGTGGTATGAGGGCCCGACGTCCACAGCTGGGGGTTGTGCTTACAGCCCAACACCGTGCAGGACGTTTGGCATTTGCCAGAGAACACCAAGATTGGCAAATTCGCCACTGGCGCCATGTGCTCTTCACAGATGAAGCAGGTTCACACTGAGCACGTGACAGACGTGACAGAGTCTGGAGACGCCGTGGAGAACGTTCTGCTGCCTGCAACATCCTCCAGCATGACCGGTTTGGCGGTGGGTCAGTCATGGTGTGGGGTGGCATTTCTTTGGGGGGCCGCACAGCCCTCCATGTGCTCGCCAGAGGTAGCCTGACTGCCATTAGGTAACGAGATGAGATCCTCAGACCCCTTGTGAGACCATTTGCTGGTGCGGTTGGCCCTAGGTTCCTCCTAATGCAAGACAATGCTAGACCTCATGTGGCTGGAGTGTGTCAGCAGGAGGAAGGCATTGATGCTATGGACTGGCCCGCCCGTTCCCCAGACCTGAATCCAATTGAGCACATCTGGGACATCATGTCTCGCTCCATCCACCAATGCCACGTTGCACCACAGACTGTCCAGGAGTTGGTGGATGCTTTAGTCCAGGTCTGGGAGGAGATCCCTCAGGAGACCATCCGCCACCTCATCAGGAGCATGCCCAGGCGTTGTAGGGAGGTCATTCAGGCACGTGGAGGCCACACACACTACTGAGCCTCATTTTGACTTGTTTTAAGGACATTACATCAAAGTTGGATCAGCCAGTAGTGTGGTTTCCACTTTAATTTTGAGTGTGACTCCAAATCCAGACCTCCATGGGTTGATAAATTGGATTTCCATTGATTATTTTTGTGCGATTTTGTTGTCAGCACATTCAACTATGTAAAGAAAAAAGTATTTAATAAGATTATTTCTTTCATTCAGATCTAGGATGTGTTGTTTAAGTGTTCCCTTTATTTTTTTGAGCAGTGT
>DTSsa1-19
GCAGTGGGGGAAAAAAGTATTTGATCCCCTGCTGATTTTGTACGTTTGCCCACTGACAAAGAAAGGATCAGTCTATCATTTTAATGGTAGGTTTATTTGAACAGTGGGAGACAGAATAACAACAAAAATATCCAGAAAAACGCATGTCAGAAATGTTATTAATTGATTTGCATTTTAATGAGGGAAATAAGTATTTGACCCCCTCTCAATCAGAAAGATTTCTGGCTCCCAGGTGTCTTTTATACAGGTAACGAGCTGAGATTAGGAGCACACTCTTAAAGGGAGTGCTCCTAACCGCAGCTTGTTACCTGCAAAAAAGACACCTGTCCACAGAAGCAATCAATCAATCAGATTCCAAACTCTCCACCATGGCCAAGACCAAAGAGCTCTCCAAGGATGTCAGGGACAAGATTGTAGACCTACACAAGGCTGGAATGGGCTACAAGACCATCGCCAAGCAGCTTGGTGAGAAGGTGACAACAGTTGGTGTGATTATTCGCAAATGGAAGAAACACAAAAGAACTGTCAAAAGCCCTTGGCCTGGGGCTCCATGCAAGATCTCACCTCGTGGAGTTGCAATGATCATGAGAACGGTGAGGAATCAGCCCAGAACTACACGGGCGGATCTTGTCAATGATCTCAAGGCAGCTGGGACCATAGTCACCAAGAAAACAATTGGTAACACACTACGCCGTGAAGGACTGAAATCCTGCAGCGCCCGCAAGGTCCCCCTGCTCAGGAATACATATACATGCCCGTCTGAAGTTTGCCAATGAACATCTGAATGACTCAGAGGACAACTGGTGAAAGTGTTGTGGTCAGATGAGGCCAAAATGGAGCTCTTTGACATCAACTCAACTCTGCGTGTTTGGAAGAGGAGGAATGCTGCCTATGACCCCAAGAACACCATCTCCACCGTCAAACATGGAGGTGGAAACATTATGCTTTGGGGGTGTTTTTCTGCTAAGGGGACAGGACAACTTCACCGCATCAAAGGGACGATGGACGGGGCCATGTACCGTCAAATCTTGGGTGAGAACCTTCTTCCCTCAGCCAGGGCATTGAAAATGGGTCGTGGATGGGTATTCCAGCATGACAATGATTCAAAACACACGGCCAAGGCAACAAAGGAGTGGCTCAAGAAGAAGCACATTAAGGTCCTGGAGTGGCCTAGCCAGTCTCCAGACCTTAATCCCATAGAAAATCTGTGGAGGGAGCTGAAGGTTCGAGTTGCCAAACGTCAGCCTCGAAACCTTAATGACTTGGAGAAGATCTGCAAAGAGGAGTGGGACAAAATCCCTCCTGAGATGTGTGCAAACCTGGTGGCTAACTACAAGAAACGTCTGACATCTGTGATTGCCAACAGGGGTTTTGCCACCAAGTATTAAGTCATGTTTTGCAGAGGGGTCAAATACTTATTTCCCTCATTAAAATGCAAATCATTTTATAACATTTTCAACATGCGTTTTTCTGGATTTTTTTGTTGTTATTCTGTCTCTCACTGTTCAAATAAACCTACTATTAAAATTATCGACTGATCATTTCTTTGTAAGTGGGCAAACATACAAAATCAGCAGGGGATCAAATACTTTTTCCCCCCACTGTA
>DTSsa1-20
TGTGGGGGAAAAAAGTATTTGATCCCCTGCTGATTTTGTACGTTTGCCCACTGACAAAGAAAGGATCCGTCTATAATTTTAATGGTAGGTTTATTTGAACAGTGAGAGACAGAATAACAACAACAAAAAACGCATGTAAAAAATGTTATAAATTGATTTGCATTTTAATGAGGGAAATAAGTATTTGACCCCCTCTCAATCAGAAAGATTTCTGGCTCCCAGGTGTCTTTTATACAGGTAACGAGCTGAGATTAGGAGCACACTCTTAAAGGGAGTGATCCTAACCGCAGCTTGTTACCTGTATAAAAGACACCTGTCCACAGAAGCAATCAATCAATCAGATTCCAAACTCTCCACCATGGCCAAGACCAAAGAGCTCTCCAAGGATGTCAAGGACAAGATTGTAGACCTACACAAGGCTGGAATGGGCTACAAGACCATCGCCACGCAGCTTGGTGAGAAGATGACAACATTTGGTGCGATTATTCGCAAATGGCAGAAACACAAAAGAACTGTCAATATCCCTCGGCCTGGGGCTCCATGCAAGATCTCACCTCGTGGAGTTGCAATGATCATGAGAACGGTGAGGAATCAGCCCAGAACTACACGGGAGGATCTTGTCAATGATCTCAAGGCAGCTGGGACCATAGTCACCAAGAAAACAATTGGTAACACACTACGCCGTGAAGGACTGAAATCCTGCAGCGCCCGCAAGGTCCCCCTTCTCAAGAATACATATACAGGCCCATCTGAAGTCTGCCAATGAACATCTGAATGATTCAGAGGACAACTGGTGTGTTGTGGTCAGATGAGACCAAATTGGAGCTCTTTGGCATCAACTCAACTCGCTGTGTTTGGAGGAGGAGGAATGCTGCCTATGACCCCAAGAACACCATCTCCACCGTCAAACATGGAGGTGGAAACATTATGCTTTGGGGGTGTTTTTCTGCTAAGGGGACAGGACAACTTCACCGCATCAAAGGGACGATGGACGGGACCATGTACCGTCAAATCTTGGGTGAGAACCTCCTTCCCTCAGCCAGGGCATTGAAAATGGGTCGTAGATGGGTATTCCAGCATAACAATGACCCAAAACACACGGCCAAGGCAACAAAGGAGTGGCTCAAGAAGAAGCACATTAAGGTCCTGGAGTGGCCTAGTCAGTCTCCAGCCCTTAATCCCATAGAAAATCTGTGGAGTGAGCTTGAAGGTTCGATTTGCCAAACGTCAGCCTCGAAACCTTAATTACTTGGAGAAGATCTGCAAAGAGGAGTGGGACAAAATCCCTCCTGAGATGTGTGCAAACCTGGTGGCCAACTACAAGAAACGTCTGACCTCTGATTGCCAACAAGGGTTTTGCCACCAAGTACTAAGTCATGTTTTGCAGAGGGGTCAAATACTTATTTCCCTCATTAAAATGCAAATCCTTTTATAACATTTTTGACATGCGTTTTTCTGGATTTTTTTGGTGTTATTCTGTCTCTCACTGTTCAAATAAACCTACCATTAAAATTATAGACTGATCATTTCTTTGTAAGTGGGCAAACGTACAAAATC
>DTSsa2-15
CTCATATATACACTGCTCAAAAATATAAAGGAAACACTTAAACAACACAATGTAACTCCAAGTCAATCACACTTCTGTGAAATCAAACTGTCCACTTAGGAAGCAACACTGATTGACAATACATTTCACATGCTGTTGTGCAAATGGAATAGACAACAGGTGGAAATTATAGGCAATTAGCAAGACACCCCCAATAAAGGAGTGGTTCTGCAGGTGGGGACCACAGACCACTTCTCAGTTCCTATGCTTCCTGGCTGATGTTTTGGTCACTTTTGAATGCTGGCGGTGCTTTCACTCTCGTGGTAGCATGAGACGGAGTCTACAACCCACACAAGTGGCTCAGGTAGTGCAGCTCATCCAGGATGGCACATCAATGCGAGCTGTGGCAAGAAGGTTTGCTGTGTCTGTCAGCGTAGTGTCCAGAGCATGGAGGCGCTACCAGGAGACAGGCCAGTACATCAGGAGACGTGGAGGAGGCCGTAGGAGGGCAACAACCCAGCAGCAGGACCGCTACCTCCGCCTTTGTGCAAGGAGGAGCAGGAGAAGCACTGCCAGAGCCCTGCAAAATGACCTCCAGCAGGCCACAAATGTGCATGTGTCTGCTCAAACGGTCAGAAACAGACTCCATGAGGGTGGTATGAGGGCCCGACGTCCACAGGTGGTGGTTGTGCTTACAGCCCAACACCGTGCAGGACGTTTGGCATTTGCCAGAGAACACCAAGATTGGCAAATTCGCCACTGGCGCCCTGTGCTCTTCACAGATGAAAGCAGGTTCACACTGAGCACGCGACAGACGTGACAGAGTCTGGAGACGCCGTGGAGAACGTTCTGCTGCCTGCAACATCCTCCAGCATGACCGGTTTGGCGGTGGGTCAGTCATGGTGTGGGGTGGCATTTCTTTGGGGGGCCGCACAGCCCTCCATGTGCTCGCCAGAGGTAGCCTGACTGCCATTAGGTACCGAGATGAGATCCTCAGACCCCTTGTGAGACCATATGCTGGTGCGGTTGGCCCTGGGTTCCTCCTAATGCAAGACAATGCTAGACCTCATGTGGCTGGAGTGTGTCAGCAGTTCCTGCAAGAGGAAGGCATTGATGCTATGGACTGGCCCGCCCGTTCCCCAGACCTGAATCCAATTGAGCACATCTGGGACATCATGTCTCGCTCCATCCACCAACGCCACGTTGCACCACAGACTGTCCAGGAGTTGGCGGATGCTTTAGTCCAGGTCTGGGAGGAGATCCCTCAGGAGACCATCTGCCACCTCATCAGGAGCATGCCCAGGCGTTGTAGGGAGGTCATACAGGCACGTGGAGGCCACACACACTACTGAGCCTCATTTTGACTTGTTTTAAGGACATTACATCAAAGTTGGATCAGCTTGTAGTGTGGTTTTCCACTTTAATTTTGAGTGTGACTCCAAATCCAGACCTCCATGGGTTGATAAATTGGATTTCCATTGATTATTTTTGTGTGATTTTTGTTGTCAGCACATTCAACTATGTAAAGAAAAAAGTATTTAATAAGATTATTTCTTTCATTCAGATCTAGGATGTGTTGTTTAAGTGTTCCCTTTATTTTTTTGAGCAGTATATTTATA
>DTSsa2-16
ATACTGCTCAAAAAAATAAAGGGAACACTTAAACAACACAATGTAACTCCAAGTCAATCACACTTCTGTGAAATCAAACTGTCCACTTAGGAAGCAACACTGATTGACAATACATTTCACATGCTGTTGTGCAAATGGAATAGACAACAGGTGGACATTATAGGCAATTAGCAAGACACCCCCAATAAAGGAGTGGGGGTGGTGACCACAGACCACTTCTCAGTTCCTATGCTTCCTGGCTGATGTTTTGGTCACTTTTGAATGCTGGCGGTGCTTTCACTCTAGTGGTAGCATGAGACGGAGTCTACAACCCATACAAGTGGCTCAGGTAGTGCAGCTCATCCAGGATGGCACATCAATGCGAGCTGTGGCAAGAAGGTTTGCTGTGTCTGTCAGCGTAGTGTCCAGAGCATGGAGGCGCTACCAGGAGACAGGCCAGTACATCAGGAGACGTGGAGGAGGCCGTAGGAGGGCAACAACCCAGCAGCAGGACCGCTACCTCCGCCTTTGTGCAAGGAGGAACAGGAGGAGCACTGCCAGAGCCCTGCAAAATGACCTCCAGCAGGCCATAAATGTGCATGTGTCTGCTCAAACGGTCAGAAACAGACTCCATGAGGGTGGTATGAGGGCCCGACGTCCACAGGTGGGGGTTGTGCTTACAGCCCAACATCGTGCAGGACGTTTGGCATTTGCCAGAGAACACCAAGATTGGCAAATTCGCCACTGGTGCCCTGTGCTCTTCACAGATGATAGCAGATTCACACTGAGCACATGTGACAGTCTGGAGACGCCGTGGAGAACGTTCTGCTGCCTGCAACATCCTCCAGCATGACCGGTTTGACGGTGGGTCAGTCATGGTGTGGGGTGGCATTTCTTTGGGGGACCGCACAGACCTCCATGTGTACAGGTCTGGGAGGAGATCCCTCAGGAGACCATCCGCCACCTCATCAGGAGCATGCCCAGGCATTGTAGGGAGGTCATACAGGCACGTGGAGGCCACACACACTACTGAGCCTCATTTTGACTTGTTTTAAGGACATTACATCAAAGTTGGATCAGCCTGTAGTGTGGTTTTCCACTTTCATTTTGAGTGTGACTCCAAATCCAGACCTCCATGGGTTGATAAATTGGATTTCCATTGATTATTTTTGTGTGATTTTGTTGTCAGCACATTCAACTATGTAAAGAAAAAAGTATTTAATAAGATTATTTCTTTCATTCAGATCTAGGATGTGTTTGTTAAGTGTTCCCTTTATTTTTTTGAGCAGTATATATATA
>DTSsa1b-21
ACAGTGGGGCAAAAAAGTATTTAGTCACCCACCAATTGTGCAAGTTCTCCCACTTAAAAAGATGAGAGCGGCCTGTAATTTTCATCATAGGTACACGTCAACTATGACAGACAAAATGAGAAAAGAAAATCCAGAAAATCACATTGTAGGGTTTTTAATGAATTTATTTGCAAATTATGGTGGAAAATAAGTATTTGGTCACCTACAAACAAGCAAGATTTCTGGCTCTCACAGACCTGTAACTTCTTCTTTAAGAGGCTCCTCTGTCCTCCACTCGTTACCTGTATTAATGGCACCTGTTTGAACTTGTTATCAGTATAAAAGACACCTGTCCACAACCTCAAACAGTCACACTCCAAACTCCACTATGGCCAAGACCAAAGAGCTGTCAAAGGACACCAGAAACAAAATTGTAGACCTGCACCAGTCTGGGAAGACAATCTGCAATAGCTAAGCAGCTTGGTTTGAAGAAATCAACTGTGGGAGCAATTATTAGGAAATGGAAGACATACAAGACCACTGATAATCTCCCTCGATCTGGGGCTCCAAGCAAGATCTCACCCCGTGGGGTCAAAATGATCACAAGAACGGTGAGCAAAAATCCCAGAACCACACAGGGGGACCTAGTGAATGACCTGCAGAGAGCTGGGACCAAAGTAACAAAGCCTACCATCAGTAACACACTACGCCGCCAGGGACTCAAATCCTGCCGTGCCAGACGTGTCCCCCTGCTTAAGCCAGTACATGTCCAGGCCTGTCTGAAGTTTGCTAGAGAGCATTTGGATGATCCAGAAGAGGATTGGGAGAATGTCATGTGGTCAGATGAAACCAAAATATAACTTTTTGGTAAAAACTCAACTCGTCGTGTTTGGAGGACAAAGAATGCTGAGTTGCATCCAAAGAACACCATACCGACTATGAAGCATGGGGGTGGAAACATAATGCTTTGGGGCTGTTTTTCTGCAAAGGGACCAGGACGACTGATCCGTGTAAAGGAAAGAATGAATGGGGCCATGTATCGTGAGATTTTGAGTGAAAACCTCCTTCCATCAGCAAGGGCATTGAAGATGAAACGTGGCTGGGTCTTTCAGCATGACAATGATCCCAAACACACCGCCCGGGCAACGAAGGAGTGGCTTCGTAAGAAGCATTTCAAGGTCCTGGAGTGGCCTAGCCAGTCTCCAGATTTCAACCCCATAGAAAATCTTTGGAGGGAGTTGAAAGTCCGTGTTGCCCAGCGACAGCCCCAAAACATCACTGCTCTAGAGGAGATCTGCATGGAGAATGGGCCAAAATACCATCAACAGTGTGTGAAAACCTTGTGAAGACTTACAGAAACGTTTGACCTGTGTCATTGCCAACAAAGGGTATATAACAAAGTATTGAGATAAACTTTTGTTATTTACCAAATACTTATTTTCCACCATAATTTGCAAATAAATTCATTAAAAATCCTACAATGTCATTTTCCAGATTTTTTTTCTCATTTTGTCTGTCATAGTTGAAGTGTACCTATGATGAAAATTACAGGCCTCTCTCATCTTTTTAAGTGGGAGAACTTGCACAATATGTGGCTGACTAAATACTTTTTTTCCCCACTGTA
>DTSsa5-10
TAAACTCGGCAAAAAAAGAAACGTCCCTTTTTCAGGACCCTGTCTTTCAGACGGTAGGCAATAAAGGTCACAGTTATGAAAATTTAGGAAACTAAAGAGGCCTTTCTACTGACTGAAAAACAACAAAAGAAAGATGCCCAGGGTCCCTGCTCATCTGCGTGAACGTGCCTTAGGCATGCTGCAAGGAGGCATGAGGACTGCAGATGTGGCCAGGGCAATAAATTGCAATGTCCGTACTGTGAGACGCCTAAGACAGCGCTACAGGGAGACAGGACAGACAGCTGATCGTCCTCACAGTGGCAGACCACGTGTAACAACACCTGCACAGGATCGGTACATCCGAACATCACACCTGCGGGACAGGTACAGGATGGCAACAACAACTGCCCGAGTTACACCAGGAACGCACAATCCCTCCATCAGTGCTCAGACTGTCCACAATAGGCTGAGAGAGGCTGGACTGAGGGCTTGTAGGCCTGTTGTAAGGCAGGTCCTCATCAGACATCACCGGCAACAATGTCACCTATGGGCACAAACCCACCGTCGCTGGACCACATGGGACTGGCAAAAAGTGCTCTTTTACTGACGAGTCTCGGTTTTGTCTTACTGGGTGTAATGGTCGGATTCGCATGTATCGTCAAAGGAATGAGCGTTACACCGAGGCCTGTACTCTGGAGCGGGATCGATTTGGAGGTGGAGGGTCCATCATGGTCTGGGGTGATGTGTCACAGTATCATCGGACTGAGCTTGTCGTCATTGCAGGCAATCTCAACGCTGTGCATTACAGGGAAGGCATCCTCTTCCCTCATGTGGTACCCTTCCTGCAGGCTCATCCTGACATGACCCTCCAGCATGACAGTGACACCAGCCATACTCCTTGTTCTGTGCGTGATTTCCTACAAGACAAGAATGTCTGTGTTTTGCCATGGCCAGTGAAGAGCCCGGATCTCAGTCCCATTGAGCACGTCTGGGACCTGTTGGATCGGAGGATGAGGGCTAGTGCCATTCCCCCTAGAAATGCCCGGGAACTTGCAGGTGCCTTGGTGGAAGAGTGGGGTAACATCTCACAGCAAGAACTGGCAAATCTGGTGCAGTCCATGAGGAGGAAATGCACTCCAGTACTTAATGCAGCTGGTGGCCACACCAGATACTGACTGTTACTTTTGATTTTGACCCCCCCTCCCTTTGTTCAGGGACACATTATTCCATTTCTGTTAGTCACATGTCTGTGGAACTTGTTCAGTTTATGTCTCAGTTGTTGAATCTTGTTATGTTCATACAAATATTTACACATGTTAAGTTTGCTGAAAATAAACGCAGTTGACAGTGAGAGGACATTTCTTTTTTTGCTGAGTTTATA
>DTOmy8-4
CTATGTACAGTGCCTTGCGAAAGTATTCGGCCCCCTTGAACTTTGCGACCTTTTGCCACATTTCAGGCTTCAAACATAAAGATATAAAACTGTATTTTTTTGTGAAGAATCAACAACAAGTGGGACACAATCATGAAGTGGAACGACATTTAATGGATATGTCAAACTTTTTTAACAAATCAAAAACTGAAAAATTGGGCGTGCAAAATTATTCAGCCCCTTTACTTTCAGTGCAGCAAACTCTCTCCAGAAGTTCAGTGAGGATCTCTGAATGATCCAATGTTGACCTAATTAACTAATGATGATAAATACAATCCACCTGTGTGTAATCAAGTCTCCGTATAAATGCACCTGCACTGTGATAGTCTCAGAGGTCCGTTAAAAGCGCAGAGAGCATCATGAAGAACAAGGAACACACCAGGCAGGTCCGAGATACTGTTGTGAAGAAGTTTAAAGCCGGATTTGGATACAAAAAGATATCCCAAGCTTTAAACATCCCAAGGAGCACTGTGCAAGCGATAATATTGAAATGGAAGGAGTATCAGACCACTGCAAATCTACCAAGACCTGGCCGTCCCTCTAAACTTTCAGCTCATACAAGGAGAAGACTGATCAGAGATGCAGCCAAGAGGCCCATGATCACTCTGGATGAACTGCAGAGATCTACAGCTGAGGTGGGAGACTCTGTCCATAGGACAACAATCAGTCGTATATTGCACAAATCTGGCCTTTATGGAAGAGTGGTAAGAAGAAAGCCATTTCTTAAAGATATCCATAAAAAGTGTCGTTTAAAGTTTGCCACAAGCCACCTGGGAGACACACCAAACATGTGGAAGAAGGTGCTCTGGTCAGATGAAACCAAAATTGAACTTTTTGGCAACAATGCAAAACGTTAAGTTTGGCGTAAAAGCAACACAGCTGAACACACCATCCCCACTGTCAAACATGGTGGTGGCAGCATCATGGTTTGGGCCTGCTTTTCTTTAGCAGGGACAGGGAAGATGGTTAAAATTGATGGGAAGATGGATGGAGCCAAATACAGGACCATTCTGGAAGAAAACCTGATGGAGTCTGCAAAAGACCTGAGACTGGGACGGAGATTTGTCTTCCAACAAGACAATGATCCAAAACATAAAGCAAAATCTACAATGGAATAGTTCAAAAATAAACATATCCAGGTGTTAGAATGGCCAAGTCAAAGTCCAGACCTGAATCCAATCGAGAATCTGTGGAAAGAACTGAAAACTGCTGTTCACAAATGCTCTCCATCCAACCTCACTGAGCTCGAGCTGTTTTGCAAGGAGGAATGGGAAAAAAATTCAGTCTCTCAATGTGCAAAACTGATAGAGACATACCCCAAGGGACTTACAGCTGTAATCGCAGCAAAAGGTGGCGCTACAAAGTATTAACTTAAGGGGGCTGAATAATTTTGCACGCCCAATTTTTCAGTTTTTGATTTGTTAAAAAAGTTTGAAATATCCAATAAATGTCGTTCCACTTCATGATTGTGTCCCACTTGTTGTTGATTATTCACAAAAAAATACAGTTTTATATCTTTATGTTTGAAGCCTGAAATGTGGGAAAAGGTCGCAAAGTTCAAGGGGGCCGAATACTTTCGCAAGGCACTGTATAGATGCAGTGATCTGTGAGCTGCTCTGACAGCTGGT
>DTOmySalt-3
TGCATTTGAAAGGTATTCAGACCCCTTGACTTTTTACACATTTTGTTACGTTACAGCCTTATTCTAAAATTGATATTTAAAAAAAAGTCCTCATCAATCTACACACAATTGTGTTATTGACTGTACAATTGTTTATTCCATGTGTAACTCTGTGTTGTTTTTGTCCCACTGCTTTGCTTTATCTTTGCCAGGTCGCAGTTGTAAATGAGAACTTGTTCTCAACTGGCCTACCTGGTTAAACAAAGGTGAAATGTATATATTTTTATAAATAAAACAATACCCCATAATGACAAAGTGAAAACAGGTTTTTAGACATTTTTGCATACTTATTAAAAATTTAAAACAGAAATACCTTATTTCCATAAGTATCCAGATCCTTTGCTATGAGACTTGAAATTGAGTTCAGGTGCATCCTGTTTCCACTGATCATTCTTGAGATGTTTTTACAACTTTATTTGAGTCCACCTGTGGTAAATCAATTGATTGGACATGATTTGGAAAGGCACACACCTGTCTATGCGGTCTCACAGTTGACAGTGCATGTCAGAACAAAAACCAAGCCATGAGTTTGAAGGAATTGTCCGTAGAGCTCTGAGACAAGATTGTGTGGAGGCACAGATCTGGGGAAGGGTACCAAAACATTTCTGCAGCATTGAAGGTCCCCAAGAACACAGCTACCACCATCATTCTAAAATGGAAAAAGTTTGGAACCACCAAGACTCTTCCTAGAGCTGGCCGCCCGGCCAAACTGGAGAAGGGCCTTGGTCAGGGAGGTGACCAAGAACCTGATGGTCACTCTGACAGAGCTCCAGAGTTCCTCTGTGGAGATGGGAGAAGCTTCCAGAAGGACATGCTGTGGGGATGTTTTTCAGGACCTGGGAGACTAGTCAGGATCGAGGGAAAGAGGAACAGAGCAAAGTACAGAGAGAAAAAACCTGCTCCAGAGCACTCAGTACCTCAGACTGGAGCGAAGGTTCACCTTCCAATAGGACAATGACCCCTTAGCACACAGCCAAGACAACGCAGGAGTGGTTTCGAGATAAGTCTCTGAATGTCCTTGAGTGGCCCAGCCAGAGCCCGGACTTAAACCCAATCTAACATCTTTGGAGAGACCTAAAACAGCTGTGCATCGACGCTTCCCATCCAACCTGACAGAGCTTGAGAGGATCTGCAGAGAAGAATGGGAGAAACTCCCCAAATACAGGTGTGCCAAGCTTGTAGCATCATACCCAAGAAGACTCAAGGCTGTAATCGCTGCCATAGGTGCTTCAACAAAGTACTGAGTAAAGGGTCTGAATACTGAAGTAAATGTGATATTTCAGTTTTTTGGGGGAATACATTTGCAAATAAATCTAAAAAACAGTTTTTGCTTTGTCATTATGGGGTATTGTGTGTAGATTGATGAGAAATAAAATACAATTTAATCAATTTTAGAATAAGACTGTAACATAACAAAATGTGGGAAAAGTCAAGGGGTCTGAATACTTTCCGAAGGCACTGCATTGTGATCACTGCATCCAATGGGTACGG
>DTOmy11-4
TCATGTTGTCGTTTCTACTGTAGCCTACAGTATGTACAGTTTAAGTTGGAAGTTTACATACACTTAGGTTGGAGTCATTTTTCAACCACCCCACAAATTTCTTGTTAACAAACTATAGTTTTGGTAAGTCGTTTAGGACATCTACTTTGTGCTTGTGTAACGGATGTGAAATGGCTAGCTAGTTAGCTGTGGTGTGCGCTAATAGCATTTCAATCGTTGACGTCACTCACTTTGAGACCTTGAAGTAGTGGTTCCCCTTGCTCTGCAAGGGCCGTGACTTTTGTGGAGCGATGGGTAACGATGCTTCGTGGGTGTCAGTTGTTGATGTGTGCAGAGGGTCCCTGGTTCGAGCCCGGGTATGGGCGAGGGGACGGGCTAAAGTTATACTGTTACACTTGACACAAGTCATTTTTCCAACAATTGTTTACATACAGATTATTTCACTTATAATTCACTGTATCACAATTCCAGTGGGTCAGACGTTTACATAAACTAAGTTGACTGTGCCTTTAACAGCTTGGAAAATTCCCGAAAATGATATCATGGCATTAGAAGCTTCTGATAGGATAATTTTCATAATTTGAGTCAATTGGAGGTGTACCTGTGGATGTATTTCAAGGCCTACCTTGAAAACTCAGTGCCTCTTTGCTTGACATCATGGAAAAATCAAAAGAAATCAGCCAAGACCTCAGAAAAAAAATTGTAGACCTCCACAAGTCTGGTTCATCATTGGGAGCAATTTCCAAACGTCTGAAGGTACCACGTTCATCTGTACAAACAATAGTATGCAAGTATAAACACCATGGGACTACACAGCCGTCATACCGCTAAGGAAGGAGACACGTTCTGTCTCCTAGAGATGAACGTACTTTGGTGCGAAAAGTGAAAATCAATCACAGAACAACAGCAAAGGACCTTGTGAAGATGCTGGAGGAAACAGGTACAAATGTATCTATATCCACAGTAAAACGAGTCCTATATCGACATAACCTGAATGGCTGCTCAGCAAGGAAGAAGCCACTGCTCCAAAACTGCAATAAAAAAGCCAGACTATGGTTTGCAACTGCACATGGGGACAAATATCGTACTTTTTGGAGAAATGTCCTCTGGTCTGATGAAACAAAAATATAACTGTTTGGCTGTAATGACCGTCGTTATGATTGGAGGAAAAAGGGGGAGGCTTGCAAGCATCATCATGTTTGTGGGGGTGCTTTGCTGCAGGAGGGACTGGTGCACTTCACAAAATAGATGGCATCATGAGGCTGGAAAATTATGTGGATATATTGAAGCAACATCAGTCATGAAGTTAAAGCTTGGTCGCAAATGGGCCTTCCAAATAGACAATGACCCCAAGCATACTACCAAAGTTGTGGCAAAATGGCTTAAGGACAACAAAGTCAAGGTCTTGGAGTGGCCATCACAAAGCCTTAACCTCAATTCTATAGAAAATTTGTTTGCAGAACTGAAAAAGCGTTAGAGCAAGGAGGCCTATTAACCTGACTCAGTTACGCCAGCTCTGTCAGGAGGAATGGGACAAAATTCCCCCAACTTATTGTGGGAAGCTTGTGGAAGGCTACCCGGAACGTTTGACCCAAGTTAAACAATTTAGGCAATGCTACCAAATACTAATTGAGGGTATGTAAACTTCTGACCCACTGGGAATGTGATGAAAGAAATAAAAGCTGAAATAAATCATTCTCTCTTCCATTATTCTGACATTTCACATTCTTAAAATAAAGTGGTGATTCTAAGACAGGTCATTTTTACTAGGATTAAATGTCAGGAATTGTTAAAAACTGAGTGTAAATGTATTTGGCTAGGGTGTATGTAAACTTCCGACTTCAACTGTATATAAATAGAGCAGCATCCCAAACAGCATCATTCCAGCAC
>DTOmy1-2
GGGCAAAAAAGTATTTAGTCAGCCACCAATTGTGCAAGTTAACCCACTTAAAAAGTTGAGAGAGGCCTGTAATTTTCATCATAGGTACATTTCAACTATGACAGACAAAATGAGAAAAGAAATTCCAGAAAATCACATTGTAGGATTTTTTATGAATTTATTTGCAAATTATGGTGGAAAATAAGTATTTGTTCACCTACAAACAAACAAGATTTCTGGCTCTCACAGACCTGTAACTTCTTCTTTATGAGGGTCCTCTGTCCTCCACTCGTTACCTGTATTAATGGCACCTGTTTGAACTTGTTATCAGTATAAAAGACACCTGTCCACAAACTCAAACAGTCACACTCCAAACTAAGACCAAAGAGCTGTCAAAGGACACCAGAAACACAATTGTAGACCTGCACCAGGCTGGGAAGACTGAATCTGCAATAGGTAAGCAGCTTGGTTTGAAGAAATCAACTGTGGGAGCAATTATTAGGAAATGGAAGACATACAAGACCACTGATAATCTCCCTCGATCTGGGGCTCCACGCAAGAACTCACCCCGTGGGGTCAAAATGATCACAAGAACGGTGAGCAAAAATCCCAGAACCACACCGGGAGACCTAGTGAATGACCTGCAGAGAGCTGGAACCAAAGTAACAAAGCCTACCATCAGCAAGGGCATTGAAGATGAAACGTGGTTGGGTCTTTCAGCATGACAATGATCCCAAACACACCGCCCGGGCAACGAAGGAGTGGCTTCATAAGAAGTATTTCAAGGTCCTGGAGTAGCCTAGCCAGTCTCCAGATCTCAACCCCATAGAAAATCTTTGGAGGGAGTTGAAAGTCCGTGTTACCCAGCAACAGCCACAAAACATCACTGCTCTAGAGGAGATCTGCATGGAGGAATGGGCCAAAATACCAGCAACAGTTTGTGAAAACCTTGTGAAGACTTACAGAAAACATTTGACCTCTGTCATTGCCAACAAAGGGTATATAACAAAGTATTGAGATAAACTTTTGTTATTGACCAAATACTTATTTTCCACCATAATTTGCAAATCAATTCATTAAAAATCCTACAATGTGATTTTCTGGATTTTTTTCCCTCATTTTGTCTGTCATATTTGAAGTGTATCTATGATGAAAATTACAGGCCTCTCTCATCTTTTTAAGTGGGAGAACTTGCACAATTGGTGGCTGACTAAAT
>DTOmy8-5
AGAGAGAGAGAGAGAGGGAGAGAGAAATACAGTGCCTTGCGAAAGTATTCGGCCCCTTTGAACTTTGCGACCTTTTGCCACATTTCAGGCTTCAAACATAAAGATATAAAACTGTATTTTTTGTGAAGAATCAACAACAAGTGGGACACAATCATGAAGTGGAACGACATTTATTGGATATTTCAAACTTTTTTAACAAATCAAAAACTGAAAAATTGGGCGTGCAAAATTATTCAGCCCCTTTACTTTCAGTGCAGCAAACTCTCTACAGAAGTTCAGTGAGGATCTCTGAATGATCCAATGTTGACCTAAATGACTAATGATGATAAATACAATCCACCTGTGTGTAATCAAGTCTCCGTATAAATGCACCTGCACTGTGATAGTCTCAGAGGTCCGTTAAAAGCGCAGAGAGCATCATAAAGAACAAGGAACACACCAGGCAGGTCCGAGATACTGTTGTGAAGAAGTTTAAAGCCGGATTGAGATACAAAAAGATTTCCCAAGCTTTAAACATCCCAAGGAGCACTGTGCAAACGATAAATTGAAATGGAAGGAGTATCTGACCACTGCAAATCTACCAAGACCTGGCCGTCCCTCTAAACTTTCAGCTCATACAAGGAGAAGACTGATCAGAGATGCAGCCAAGAGGCCCATGATCACTCTGGATGAACTGCAGAGATCTACAGCTGAGGTGGGAGACTCTGTCCATAGGACAACAATCAGTCGTATATTGCACAAATCTGGCCTTTATGGAAGAGTGGTAAGAAGAAAGCCATTTCTTAAAGATATCCATAAAAAGTGTTGGTTAAAGTTTGCCACAAGCCACCTGGGAGACACACCAAACATGTGGAAGAAGGTGCTCTGGTCAGATGAAACCAAAATTGAACTTTTTGGCAACAATGCAAAACGTTATGTTTGGCGTAAAAGCAACACACCATCCCCACTGTCAAACATGGTGGTGGCAGCATTATGGTTTGGGCCTGCTTTTCTTCAGCAGGGACAGGGAAGATGGTTAAAATTGATGGGAAGATGGATGGAGCCAAATACAGGACCATTCTGGAAGAAAACCTGATGGAGTCTGCAAAAGACCTGAGACTGGGACGGAGATTTGTCTTCCAACAAGACAATGATCCAAAACATAAAGCAAAATCTACAATGGAATGGTTCAAAAATAAACATATCCAGGTGTTAGAATGGCCAAGTCAAAGTCCAGACCTGAATCCAATCGAGAATCTGTGGAAAGAACTGAAAACTGCTGTTCACAAATGCTCTCCATCCAACCTCACTGAGCTTGAGCTGTTTTGCAAGGAGGAATGGGAAAACATTTCAGTCTCTCGGTGTGCAAAACTGATAGAGACATACCCCAAGCGACTTACAGCTGTAATCGCAGCAAAAGGTGGCGCTACAAAGTATTAACTTAAGGGGGCTGAATAATTTTGCACGCCCAATTTTTCAGTTTTTGATTTGTTAAAAAAGTTTGAAATATCCAATAAATGTCATTCCACTTCATGATTGTGTCCCACTTGTTGTTGATTCTTCACAAAAAAAATACAGTTTTATATCTTTATGTTTGAAGCCTGAAATGTGGCAAAAGGTCGCAAAGTTCAAGGGGGCCGAATACTTTCGCAAGGCACTGTATATCAACGAATTGGCAAGGGCACTAGAACAGTCT
>DTSsa4-30
ACAGTACCAGATAAAAGTTAGGACACACCTACTCATTCCAGGGTGTTCTTTACTATTCTACAATGTAGAAAATTGTAAAAATAGTGATGTCACCAAAACAATGAAATAACACATACGGAATCATGTAGTAACCAAAAAAGTGTTAAACAAATGAAAATATATTTTCGATATGAGATTCTTCAAAGTAGCCACCCTTTGCCTTGATGACAGCAATGCACACTCTTGGCATTCTCTCAACCAGCTTCATGAGATGGTAACCTGGAATGCATTTCAATTAACAGGTGTGCCTTGTTAACCTCTATGGGCTAGGTGGGACGCTAGCGTGCCACCCGTGGTGCACTCCATCAACAGCAGGTGCATTTCAAGAGCGGCAAATTTGAATCCAAATAAATGTCAAACTTCAAATTTTTCAAACATACAACTATTTTACACCCTTTCAAAGATAAACATCTCCTTAAAAGTTACTTTTGTGGACTTTCTTTTCTTCTAAATGCAGTGAAGCCAATCAGTTGTGTTGTGACAAGTTAGGGGTGGTATACAGAAGATAGCCTTATTTGGTAAAAGACGAAGTCCATATGATGGCAAGAACAGCTCAAATATGCAGAGAGAAACAATAGTCCATCATTACTTGAAGACATGAAGGACAGACAATCCAGAAAATGTCAAGAACTTTGAAAGCTTCTTCAAGTGAAGTCACAAAAACCATCAAGCGCTATGATGAAACTGGCTCTCATTAGGACTGCCACAGAAAAGGAAGACCTGAGTTACCTCTGCTGCAGATGATAAGTTCATTAGATTTAACTGCACTTCAGATTGTAGCCCAAATAAATGCTTCACAGAGTTCAAGTAACAGACATCAACTATTCAGAGGAGACTGCGTGAATCAGGCCTTCATGGTCAAATTGCTCCAAGGAAACCACTAATAATGACACCACTAAGAAGAAGACACTTTCTTGGGCCAAGAAACACTAGCAAGGGACATTAGACTGGTGAAAATCTGTCCTTTGTTCTAATGAGTCCAAATCTGAGATTTTTAGTTCCAACCGCCGTGTCTTTGTGAGATGCAGTGTAGGTGAACGGATGATCTCCTTAGGTGTGGTTCCCACCGTGAAGCATGGAGGAGGAGGTGTGATGGTATGGGGGTGCTTTGCTGGTGACACTGTCTGTGATTTATTTAGAATTCAACGCACGCTTAACCAACATGGCTACAACAGGATTTTGCGGCGATACGCCATCCCATCTGGTTTGCACTTAGTCGTACTATCATTTGTTTTTCAACAGAACAATGACCCAACACACCTCCAGGCTGTGCAAGGGCTATTTTCTGTGTAAGGGCTATTTGACCAAGAAGGAGAGTGCTGCATCAGATGACCTGGCCCCCACAATCACCCGACCTCAACCCAACTGAGATGGTTTGGGATGAGTTGGACCGCAGAGTGAAGGAAAAGCAGCCAACAAGTGCTCAGCATATGTGGAAACTCCTTCAAGACTATTTGAAAGAATTCCAGATGAAGTTAGTTGAGAGAATTCCAAGAGTGTGCAAAGCTGTCATCAAGGCAAAGGGTGGCTTCTTTGAAGAATCTAAAATATAAAATATACTTTTTTGTTGCTACATGATTCCATATTTCTTATTTCATAGTTTTGATGTCTTTGCTATTATTCTACAGTGTAAATGAAAAATATATATAAATAGACAAACCCTTGAATGAGTAGCTGTGACAAAACTTTTGACTGGTACTGTA
>DTSsa4-33
TACAGTAGCAGTCAAAAGTTTGGACACACCTACTCATTCAAGGGTTTTTCTTTATTTTACTATTTTCTACATCGTGGAATAATAGTGAAGACATCAAAACTATGAAATAACACATATGGAAACAGGCAGTAACCACAAAAGCGTTCAACAAATCAAAACATATTTTATATTTCAGATTTTTCAAAGTAGCCACCCTTTGCCACCCATTGCCTTAGCCACCCTTTGCACACTCTTGGCTCTCAACCAGCTTCATGAGCTAGTCACCTGGAATTAATTTCAATTATCCGGTGTGCCTTGTTATAGTTGATTTGTGGAATTTCTTTCCTTTGTAATGTGTTTGAGCCAATCAGTTGTGTTGTGACAAGGTAGGGGTGGTATACAGAATATAGTACTATTTGGTGAAAGACCAAGTCCATATTATGGCAAGAACAGCTCAAATTAGAAAAGAGAAATGACAGACGATCATTACTTTAAGATATGAAGGTAGGTCAATGTGGAACATTTCGAGAACTTTGAACGTTTCTTAAAATGCAGTCGCAAAAACCATCAAGCACTATCCCCAGAGTTACCTCTGCTGAAGAGGATAAGTTCATTAGAGTTACCAGCCTCTAAAATTGCAGCCCAAATAAATGCTTCACAGAGTTCAAGTGACAGACATCTCAACATCAACTGTTCAGAGGAGACTGCGTGAATCAGATCTTCATGGTCGAATTGCTGCAAACAAACCACTACTAAAGAACATCAATAATAAGAAGAGACTTGCTTGGGACAAGAAACATGAGCAATGGACATTAGACTGGTGGAAATCTGTCCAAATCTGATGCCAAATTTGAGATTTTTGGTTCCAACCGCCATGTCTTTGTGAGACACAGAGTAGGTGAACGGATGATCTCCGCTTGTGTGGTTCCCACCGTGAAGCACAGAGGAGGAGGTGTGATGGTGTGGGGATGCTTTGCTGGTGATAATGTCTGTGACTTATTTAGAATTCAAGGCACACTTAACCAGCATAGCTTCACAGCATTCTGCAGCGATACGCCATCCCATCTGATTTGCACTTAGTGGGACTATCATTTGTTTTTCATCCTGACAATGACCCAACACACCTCCAGGCTGTGTTAGGGACATTTGACCAAGAAGGAGATTGATGGAGTTTTGCATCAGATGACCTGGCCTCCACAATCACCCGACCTCAACCCAATTGAGATGGTTTGGGATGAGTTGGACCACAGAGTGAAGGAAAAGCAGCCAACAAGTGCTCAGGTATGTGGGAACTCCTTGAAGACCATTCCAGGTGAAGCTGGTTGAGAGAATGCTAAGAGTGTGCAAAGCTGTCATCAAGGCAAATTGGAGGCTACTTTGAAGAATCTCAAATATAACATATATTTTGATTTTAATACTTTTTTGGTTACTAGATGATTCCATATGTGTTACTTCATAGTTTTGATGTCTTCACTATT
>DTSsa4-34
CTTAACGCATTTCAGCCAATCAGTTGTGTTCTGACAAGGTAGGGGTGGTATACAGAAGATAGCACTCTTTGGTAAAATACCAAGTCCATATTATGGTAAGAACAGCTCAAATAAGCAAAGACAAATGACAGTCCATCATTACTTTAAGACATGAAGGTCAGTCAACCCGAAAAATGTCAAGAACTTTGAAAGTTTCCCTCAAGTGCAGTCTTAAAAACCATCAAGAGCTATGATGAAACTAGCTCTCAATAGGACCACCAGAGGAAAGGAAGAACTAGAGTTAGCTCTGCTGCAGAAGATAAGTTCATTAGAGTTACCAGCCTCAGAACAGACATCTCAACATCAACTGTTCAGGGGAGACTGCTTGAATCAGACCTTCATGGTCAAATTGCTGTAAAGAAACCACTGCTAAAGGACACCAATAAGAAGAAGAGACCTGCTTGGGTCAAGAAACACGAGCAATGGACATTAGACCGGTGGAAATCTGTCCTTTGGTCTGATGAGTCCAAATTTGAGATTTTTGGTTCCAACCGCCGTGTCTTCGCGAGACGCAGAGTAGGTGAATGGATGATCTCGGCATGTGTGGTTCCCACCGTGAAGCAGGGAGGAGGAGGTGTGATGATGTGGGGATGCTTTGCTGGTGACACTGTCAGTGATTTATTTAGAATTCAAGGCATACTTAATTAGCATGGCTATCACAGCATTCTGCAGCGATACGCCATCCCATCTGGTTTGCGCTTAGTGGGACTATCAATTGTTTTTCAACAGGACAATGACCCAACACACCTCCAGGCTGTGTAATGGCTATTTGACCAAGAAGGAGAGTGATGGAGTGCTGCATCAGATGAACTGGCCACCACAATCACCCGACCTCAAACCAATTGAGATGGTTTGGGATGAGTTGGACTGCAGAGGGAAGGAAAAGCAGCCAACAAAGTGCTCAGAATGTGTGGGAACTCCTTCAAGACTGTTGGAAAAGCAATCCAGGTGAACCTGGTTGAGAGAATGCCAAGCGTGCGCAAAGCTGTCATCAAGGCAAAGGGTGGCTACTTTGAAGAATCTAAAATATAATATATATTTTGATTTGTTTAACACTTGGTTGGTTACTACATGATTCCATATGTGTTATTTCATAGTTTTGATGCTTTCACTATTATTCTACAATTTGGAAAATAGTCAAAATAAAGAAAAACCCTTGAATGAGTAGGTG
>DTSsa11-34
ATTTCATAATGGGTCCATGATTTATACTACACAGAAATACATAATTATGTACAGTTGAAGTCGGAAGTTTACATACACTTAGGTTGGAGTCATTAAAACTCGTTTTTCAACCACTCCACAAATTTCTTGTTAACCAACTATAGTTTTGGCAAGTCGGTTAGGACATCTACTTTGTGCATGACACAAGTAATTTTTCCAACAATTGTTTACAGACAGATTATTTCACTTATAATTCACTGTATCACATTTCCAGTGGGTCAGAAGTTTACATACACTAAGTTGACTGTGCCTTTAAACAGCTTGGAAAATTACAGAAAATTATGTCATGGCTTTAGAAACTTCAGATAGGCTAATTGACATAATTTTTGTCAATTGGAGGTGTACCTGTGGATGTGTTTCAAGGCCTACCTTCAAACTCAGTGCCTCTTTGCTTGACATCATGGGAAAATCAATAGAAATCAGCCAAGACCTCCACAAATCTGGTTCATCCTTGGGAGCAATTTCCAAACGCATGAAGGTACCACGTTCATCTGTACAAAAAATAGTACGCAAGTATAAACACCATGGGACCACGCAGCAGTCATACCGCTCAGGAAGGAGACGTGTTCTGTCTCCTAGAGATGAACGTATTTTGGTGCGAAAAGTGCAAATCAATCCCAGAACAACAGCAAAGGACCTTGTGAAGATGCTGGAGGAAACAGGTACAAAAGTATCTACATCCACAGTAAAACGAGTCCTATATCGACATAACCTGAAAGGCCGCTCAGCAAGGAAGAAGCCACTGCTCCAAAACCGCCATAAAAAAGCCAGACTACGGTTTGCAACTGCACATGAGGACAAAGATTGTACGTTTTGGAGAAATGTCCTCTGGTTTGATGATACTGTTTGGCCATAATGACCATCGTTATGTTTGGAGGAAAAAGGGGGAGGCTTGCAAGCCAAAGAACACCATCACAACTGTGAAGCACGGGGTGGCAGCATCATGTTGTGGGGGTGCTTTGCTGCAGGAGGGACTGGTGCACCTCACAAAATAGATGGCATCATGAGGAGGCAGGAAAATTGTGTGGATATATTGAAGCAACATCTCCAGACATCAGTCAGGAAGTTAAAGCTTGGTCGCAAATGGGTCTTCCAAATGGACAATGACCCCAAGCATACTTCCAAAGTTGTGGCAAAATGGCTTAAGGACAACAAAGTCAAGGTATTGGAGTTGCCATCACAAAGCCCTGACCTCAATCCCATAGAAAATGTGTGGGCCGAACTGAAAAAGCGTGTGCGAGCAAGGAGGCCTACAAACCTGACCCAGTTCCACCAGCTGTGTCAGGAGGAATGGGCCAAAATTCACCCAACTTATTGTGGGAAGCTTGTGGAAAGCTACCTGAAATGTTTGACCCAAGTTAAACAATTTAAAGGCAATGCTACCAAATACTAATTGAGTGTATGTAAACTTCTGACCCACTGGGAATGTGATGAAAGAAATAAAAGCTGAAATAAATCATTCTCTCTACTATTATTCTGACATTTCACATTCTTAAAATTAAGTGGTGATCCTAACTGACCTATGACAGGGAATTTGTACTAGGATTGAATGTCAGGAATTGTGAAAAACTGAGTTTAAATGTATTTGA
>DTSsa11-36
TACACAGTTGAAGTCAGAAGTTTACATACACTTAGGTTGGAGTCATTAAAACTCGTTTTTCAACCACTCCACAAATTTCTTGTTAACAAACTATAGTTTTGGCAAGTCGGTTAGGACATCTACTTTGTGCATGACACAAGTCATTTTTCCAACAATTGTTTACAGACAGATTATTTCACATAATTCATTGCATCACAATTCCAGTGGGTCAGAAGTTCATATACACTAAGTTGACTGTGCCTTTAAACAGCTTGGAAAATTCCAGAAAATGATGTCATGGCTTTAGCTGCTTCTGATAGGCTGATTGACATAATTTGAGTCAATTGGAGGTGTACCTGTGGATATATTTCAAGGCCTACCTTCAAACTCGGTGCCTCTTTGCTTGACATCATGGGAAAATCAAAAGAAATCAGCCAAGACATCAGAAAAAAAACCTCCACAAGTCTGGTTCATCCTTGGGAGCAATTTCCAAATGCCTGAGGGTACCACGTTCATCTGTACAAACAACAGTACGCAAGTGTAAACACCATGGGACCACGCAGCCATCATACCGCTCAGGAAGGAGACGCGTTCTGTCTTCTAGAGATGAACGTACTTTGGTGCGAGAAGTGCAAATCAATCCTAGAACAACAGCAAAAGACCTTGTGAAGATGCTGGAGGAAACAGGTACAAAGTATCTATATCCACAGTAAAACGAGTCCTATATCGAAATAACCTGAAAGGCTGCTCAGCAAGGAAGAAGCCACTGCTCCAAAACCGCCATAAAAAAGCCAGACTACGTTTTGCAACTGCACATGAGGTCTGATGAATCAAAATATATCTGTTAGGCCATAATGACCATCATTATGTTTGGAGGGAAAAGGGGATGCTTGCGAGCCAAAGAACACCATCCCAACCGTGAAGCACGGGGGTGGCAGCATCATGTTGTGGGGGTGCTTTGCTGCAGGAGGGACTGGTGCACTTCACAAAATAGATGGCATCATGAGGCAGGAAAATTATGTGGATATATTGAAGCAACATCTCGAGACATCAGTCAAGAAGTTAAAGCTTGGTCGCAAATGGGTCTTCCAAATGGACAATGACCCCAAGCATACTTCCAAAGTTGTGGTAAAATGGCTTAAGGACAACAAAGTCAAGGTACTGGAGTGGCCATCACAAAGCGCTGACCTCAATCCTATAGAAAATGTGTGGGCAGAATTGAAAAAGCGTGTGCGAGCAAGGAGGCCTACAAACCTGACTCAGTTACACCTGCTCTGTCAGGAGGAATTGCCCGAAATTCACCCAACTTATTGTGAGAAGCTTGTGGAAGGCTACCCGAAACGTTTGACCCAAGTCAAACAATTTAAAGGCAATGCTGCCAAATACAAATTGAGTGTATGTAAACTTCTGACCCACTGGGAAGGTGATGAAAGAAATAAAAGCTGAAATAAATCATTCTCTCTGTTATTATTCTGACATTTAACTTTCTTAAAATAAAGTGGTTATCCTAACTGACCTAAGATGTCAGGCAACGTGAAAAACTGAGTTTAAAATGTATTTGGCTAAGGTGTATGTA
>DTSsa11-37
TCAGAAGATTACATACACTTAGGTTGGAGTCATTAAAACTCGTTTTTCAACCACTCCACAAATTTCTTGTTAACAAACTATAGTTTTGGCGAGTCGGTTAGGACATCTACTTTGTGCATGACACGAGTAATTTTTCCAACAATTGTTTACAAGACAGATTATTTCACTTATAATTCACTGCATCACAATTCCAGTGGGTCAGAAGTTTACATACACTAAGTTGACTGTGTCTTTTAACAGCTTGGAAAATTCCAGAAAATGATGTCATGGCTTTAGAAGCTTCTGATAGGCTAATTAACATAATTGTAGTGAATTGGAGGAGTACCTGTGGATGTATTTCAAGGCCTACCTTCAAACTCAGTGCCTCATGGGAATATCAAAAGAAATCAGCCAAGACCTCTGAAAAAAATTGTAGAACTCCACAAGTCTGGTTCATCTTTGGGAGCAATTTCCAAACGCCTGAAGGAACCACGTTCATCTGTACAAACAATAGTACGCAAGTAATAACACCATGGGACCACGCAGCCGTCATACCGTTCAGGAAGGAGACGCGTTCTGAACGTAGTTTGCTGCGAAAAGTGCAAATCAATCCCAGAACAACAGCAAAGGACCTTGTGAAGATGCTGGAGGAAACAGGTACAAAAGTGTCTATATCCACAGTAAAACGAGTCCTATATTGACATAACCTGAAAGACCGCTCAGCAAGGAAGAAGCCTCTGCTCCAAAACCGCCATAAAAAAGAAAGACTACGCTTTGCAACTGCACATGGAGACAAAGATCATACATTTTTGAAAAATGTCCTCTGGTCTGATGAAACAAAAATAGAACTGTTTAGCCATAATGACCATCATTATGTTTGGAGGAAATAGGGGGAGGCTTGCAAGCCGAAGAACACCATCCCAACTGTGAAGCACGGGGGTGGCAGCATCATGTTGTGGGGATGCTTTGCTGCAGGAGGGACTGGTGCACATCCCAAAATAGATGGCATCATGAGGATGGAAAATTATGTGGATATATTGAAGCAACATATCAAGACATCAGTCACGAAGTTAAAGCTTGGTCGCAGATGGGTCTTCCAAATGGATAATGACCCCAAGCATACTTCCAACATTGCGGCAAAATGGCTTAAAGACAACAAAGTCAAGGTATTGGAGTGGCCATCACAAAGCCAAACTGAAAAAGCGTGTGCGAGCAAGGAGGCCTACAAACCTGACTCAGTTACACCAGCTCTGTCAGGAGGAATGGGCCAAAATTCACCCAAATTATTGTGGGAAGCTTGTGGAAGGCTACCTGAAATGTTTGACCCAAGTTAAACAATTTAAAGGCAATGCTAGCAAATACTAATTGAGTGTATGTAAACTTCTGACCCACTGGGAATGTGATGAAATAAATAAAAGCTGAAATAAATCATTCTCTCTACTATTATTCGGACATTTCACATTCTTAAAATAAAGTGGTGATCCCAACTGACCTAAGACAGGGGAAGTTTAACTAGGATTAAATGTCAGGAATTGTAAAAAACGGAGTTAAAATGTATTTGGCTAAGGTGTGTGTAAACTTCCGAC
>DTOmy11-8
GCAGTTGAAGTCGGAAGTTTACATACACTTAGGTTGGAGTCATTAAAACTCGTTTTTCAACCACTCCACAAATGTCTTGTTAACAAACTATAGTTTTGGCAACTCGGTTAGGACATCTACTTTGTGCATGACACAAGTAATTTTCCCAACAATTGTTTACAGATGGATTATTTCACTTATAATTCACTGTATCACAATTCCAATGGGTCAGAAGTTTACATAAACTAAGTTGACTGTGCCATTAAAGAGCTTGGAAAATTCCAGAAAATGATGTCATGGCTTTGGAAGCTTCTAGGCTAATTGACATTTGAGTCAATTGGAGGTGTACTTGTGGATGTATTTCAAGACCTACCTTCAAACTCAGTGCCTCTTTGCTTGACATCATGGGAAAATCAAAAGAAATCAGCCAAGACTTCAGAAAATAAATTGTAGACCTCCACAAGTCTGGTTCATCCTATCCTTGGGAGTGATTTCCTAACGCCTGAAGGTACCACATTCATCTATCCAAACAATAGTATGCAAGTATAAACACCATGGGACCACGCAGCCGTCATACCACTCAGGAACGAGACGCGTTCTGTCTTCTAGAGATGAACGTACTTTGGTGCGAAGAGTGCAAAACAATCCCAGAACAACAGCAAAGGACCTCGTGAAGATGCTGGAGGAAACAGGTACAAAAGTATCTATATCCACAATAAAACGAGTCCTATATTGACATAACCTGAAAGGCTGCTCAGCAAGGAAGAAGCCACTGCTCCGAAACCACCATAAAAAAGCCAGACTACGGTTTGCAACTACACATATGGGGACAAAGATTGTACTTTTTGGAGAAATGCCCTCTGGTCTGATGAAACCAAATAGAACTGTTTGGCCATAATGATCATCGTTATGTTTGGAGGAAAAGGGGGGAGGCTTGCAAGCCGAAGAACACCATTCCAACCGTGAAGCACTGGGGTGGCAGCATCATGTTGTGGAGGTGCTTTGCTGCAGGAGGGACTGGTGAACTTAGATGGCATCATGAGGGACAAAAATTATGTGGATATATTGAAGCAACATCTCAAGACATCAGTCAGAAAGTTAAAGCTTGGTCGCAAATGGGTCTTCCAAATGGACAATGACCCCAAGCGTACTTCCAAAGTTGTGGCAAAATGGCTTAAGGACAACAAAGTCAAGGTATTGGAGTGGCCATCACAAAGCCCTGACCTCAATCCTATAGAAAATGTGCGGGCAGAACTGAAAAAGCGTGTGCGAGAAGGAGGCCTACAAACCTGACTCAGTTACACCAGCTCTGTGAGGAGGAATGGGCCAACATTCACCCAACTTATTGTGGGAAGCTTGTGGAAGGCTACCCGAAACATTTGACCCAAGTTAAACAATTTAAAGGCAATGCTACCAAATACTAATTGAGTGTGTGTAAATGTATGACCCGCTGGGAATATGATGAAAGAAATAAAAGCTGAAATAAATAATTCTCTCTACTATTATTCTGACATTTCACATTCTTAAAATAGTGGTGATCCTAACTGACCTAAGACAGGAAATGTTTACTAGGATTAAAGGTCAGGAATTGTGAAAAACTTGAGTTTAAATGTATTTGGCTAAGGTTTATGTAAACTTCC
>DTOmySalt-4
TACATACAGTGCATTCGGAAAGTATTCAGACCCCTTCAATTTTTCCACATTTTGTTACGTTACATCCTTATTCTAAAATGTATTTACATTTTTTTATCGATCTACACACAATACCACATAATGACGAAGTGAAAACAGGTTTTTAAAAACAGAAATACCTTACTTACATAAGTATTCAGACCCTTTGCTATGAGACTCGAAATTGAGCTCAGGTGCATCCTGTTTCCATTGATCATCTTTGAGATGTTTCCACAACTTGATTATGAGTCCACCTGTGGTCAATTCAATTGATTGGAAATGATTTTGAAATGCACACACCTGTCTATATAAGGTCCCACAGTTGACAGTGCATGTCAGAGCAAAAACCAAGCCATGAGGTCGAAGGAATTGTCCGTAGAGCTCCGAGAAAGGATAGTGTCGAGCCACAGATCTGGAGAAAGGTACCAAAAAATGTCTGCAGCATTGAAGGTCTTAAGAACACAGTGGCATCCAACATTCTGAAATGGAACAAGTTTGGAACCACCAAGACTCTTCCTAGAGCTGACTGCCTAGCCAAACTGAGCAATTGTGGGAGAAGTGCCTTGGTCAGGGAGGTGACCAAGAACCTGATGGTCACTCTGACAGAGCTCCAGAGTTCCTCTGTGGAGATGGAAGAACCTTCCAGAAGGACAACCATCTCCGTAGCACTCCACCAATCATGTATTTATGGTAGAGTGGCCACTCCTCAGTAAAAGGCACTGAAAGGACTCATGAAGACAAGATTGAACTCTTTGGCCTGAATGCCAAGTGTCACATCTGGATAAACTATCTGTACAGTGAAGCATTTTTCTTTACCTTTAACTAGGCAAGTCAGTTAAGAACAAATTCTTATTTTCAATGACAACCTAGGAACTGCCTTGTTCAGGGGCAGAACGACAGATTTTTACCGTGTCAGCTCGGGGATTCGATCTTCTAACCTTCCGGTTACTAGTCCAACGCTCTAACCACTAGGCTACCTGCCACATGGTGGTAACAGCATCATATTGTGGGGATGTTTTTTAGCGACAGGGACTGAGAGACTAATCAGGATCGAGGGAAAGATGAATGAGATCCTTGATGAAAACTTGCTCCAGAGCGGAGCAGAGAAGAATGGGGAAAAACTCCCCAAATACACGTGCTAAACTTATAGCGTCATACCCAAGAAGACTTGAGGCTGCAATCGCTGCCAAGTACCGAGTAAAGGGTCTGAATACTTTATGTAAATGTGATATAAAAAAATAAAAAAATTGCTTTGTCATTATGGGGTACTGTGCGTAGATTGAGAAGAGGGGTGAAAACAATTGAATCCATTTTAGAATATGGTTGTAACTTAACAAAATGTGGAAAAAGTCAAGGGGTCTGAATACTTCCCGACTGCACCGT
>DTOmySalt-5
AGTGCCTTCGGGAAGTATTCAGGCCCCTTGACTTTTTCCAAATTTTGTTATGTTACAGCCTTATTCTAGAATAGATTTTTTTTAATCCTCAGCCATCTACACACAATAGCCGATAACGAAAATGTATTAAAAAAAACAACTGAAATACCTCATTTAGATAAGTATTCAGACCCTTTGCAATGAGAATCGAGTTGTTTCCACAACTTGATTGGAGTCCACCTGTTGTAAATTCAATTTATATGACATGATTTGGAAAGGCACACACCTGTCTATATAAGGTCTCACAGTTGACAGTGCATGTCAGAACAAAAAACCAAGCCATGAGGGTGAAGGAATTGTCAGTAGAGCCCCGAGACAGGATTGTGTCGAGGCACAGATCTGGAGAAGGGTACCAAAAATCATTCTTAAATGGAAGAAGTTTGGAACCACCAAGACTGTTCTTAGAGCTGACCGCCCGGCCAAACTGAGCAATCGTGGGAGAAGTGCCTTGGTCAGGGAGGTGACCAAGAACCTGATGGTCACTCTGACAGAGCTCCAGAGTTCCTCTGTGGAGATGGCAGAAACTTACAGAAAGACAACCCTCTCTGCAGCACTCCACCAATCAGACCTTTGTGCTAGAGTGGCTAGATGGAAGCCACTCCTCAGTAAAAAAGCACGACAGCCCACTTGGAGTTTGCCAAAAGGCACCTAAACACCCTCAGACCATGAGAAACAAGATGATCTTGTCTGATGAAACCAAGATTGAACTCTTTGGCCTGAATGCCAAGCATCGCGTCTGGAGGGAACCTGGCACCATCCCTATGGTGAAGCATGGTGGTGGTAGCATCACGCCGTGGGGATGTTTTCAGCGGCAGGAACTGGGAGACCAGTCAGGATTGAGGCAAAGATGAACAGAGCAAAGTACAGAGAGATCCTTGATGAAAACCTGCTCCAGAGTGCTCAGGACCTCAGACTGGGGTGAAGGTTCACCTTCCAACAGGACAACGACCCTAAGCACACAGCCAAGACAACTTCAGGACAAGTCTCTGAATGTCCTTGAGTGGCCCTGCCAGAACCCGGACTTAAACCCGATCGGACATCTCTGGAGAGACCTAAAAATAGCTGTGCAGCAACACTCCCCATCCAACCTGACAGACCTTGAGAGGATCTGCAGAGAAGAATGGGAGAAACTCCCCAAATACAGGTGTGCCAAGCTTGTAGCGTCATACCCAAGAAGACTCAAGGCTGCAATCGCTGCCAAAGGTGCTTCAACAATGTACTGAGTAAAGGGTTTGAATATTAATGTAAATGTGATATTTCTGTTTTTAAATTTGTATAAATTAGCTAAACTTTCAAAAACCTGTTTTTGCCTTGTCATTATGAGGTATTGTGTGTAGATTGAGGATGAAAAAACAATTGAATCTATTTTAGAATAAGGCTGTAACCTAATAAAATGTGGAAAAAGTCAAGGGGTCTGAATTATTTGCGAAGGCACTGT
>DTOmy4-5
ATTTTCTACATTGTAGAATAATAGTTAAGACATCAAAACTATGAAATAACACAGATTTGAAGTAACCAAAAAAAGTGTTAAACAAATCAAAATATATTTTATAGTTGAGGTTCTTCAAATAGCCACCTTTGCCTTGATGACAGCACACTCTTGGCATTCTCTCAACCAGCTTAATCTAGGTAGTCAACCAGAATTCATTTCAATTAACAGGTGTGCCTTGTTAAAAGTTCAATTGTGGAATTTCTTTCCTTCTTAATGAGTTTGAGCCAATCAGTTGTGTTGTGACAAGGCAGGGGGCTATACAGAAGATAGCCCTATTTGGTAAAAGACCAAGTCCATATTATGACAAGAACAGCTCAAATAAGCAAAGAGAAACGACATTCCATCATTACTTTAAGACATGAAGGTCAGTCAATAGGGAACATTTCAAGAACTTTGAAAGTGCAGTCGCAAAAACCATCAAGCACTATGGTGAAACTGGCTCTCATGAGGACTGACACGGAAGACCCCAGAGTTACCTCTGCTGCAGAGGATAAGTTCATTAGAGTTACCAGCTAAAATGCAGGCCAAATAAATGCTTCAGAGTTCAAGTAACAGACACATTGCTGCCAAGAAACCACTACTAAATGACACAAATAATAATAAGAGACTTGCTTGGGCCAAGAAACACGAGCAATGGACATTAGACCAGCGGAAATCTGTCCAAATTTGAGATTTCTGATTTCAACCGCCGTGTCTTTGTGAGACGCAGAGTAGGTGAACAGATGATCTCTGCATGTGTGGTTCCCACCGTGAAGCATGGAGGTGGTGTGATGGTGCTTTGCTGGTGACACTGTCTGTGATTAATTTTAATTCAAGGCACACTTAACCAGCATGGCTAACACAGCATTCTGTAGAGATACGCCATCCAATCTGGTTTGCACACTTAGTGGGACAATAATTTGTTTTTCAACAGGATAATGGCACAACACACCTCCAGGCTGTGTAAAGGCTATTTGACCAAGAAGGAGAGCGATGGAGTGCTTGCATCAGATGACCTGGCCTCCACAATCACCTGACCTCAACCCAATTGAGATGCTTTGGGATGAGTTGGACCGCAGAGTGAAGGAAAAGCAGCCAACAAGTGCTCAGCAAATGTGGAAACTCCAAGACAGTTGGAAAAGCATTCCAGGTGAAGCTGGTTGAGAGAATGGCTACTTCGAAGAATCTAAAATCTCAAATATATTTGGATTTGTTTAAGACTTTTTTGGTTACTACATGATTATTCAATGTGTTATTTCATAGTTTTGATATCTTCACTATTATTCTACAATGAAGAAAATAGTAAAACAAAGAAAGAAAAACCCTTGAATGAGTAGGTGTTA
>DTSsa2-19
CACACATATACACTGCTCAAAAAAATAAAGGGAACACTTAAACAACACAATGTAACTCCAAGTCAATCACACTTCTGTGAAATCAAACTGTCCACTTAGGAAGCAACACTGATTGACAATAAATTTCACATGCTGTTGTGCAAATGGAATAGACAACAGGTGGAAATTACAGGCAATTAGCAAGACACCCCCAATAAAGGAGGGGTTCTGCAGGTGGTGACCACAGACCACTTCTCAGTTCCTATGCTTCCTGGCTGATGTTTTGGTCACTTTTGAATGCTGGCGGTGCTTTCACTCTAGTGGTAGCATGAGACGGAGTCTACAACCCACACAAGTGGCTCAGGTAGTGCAGCTCATCCAGGATGGCACATCAATGCGAGCTGTGGCAAGAAGGTTTGCTGTGCAACAACCCAGCAGCAGGACCGCTACCTCCGCCTTTGTGCAAGGAGGAGCAGGAGGAGCACTGCCAGAGCCCTGCAAAATGACCTCCAGCAGGCCACAAATGTGCATGTGTCTGCTCAAACGGTCAGAAACAGACTCCAGGGTGGTATGAGGGCCCGACGTCCACAGGTGGGGGTTGTGCTTACAGCCCAACACCGTGCAGGACATTTGGCATTTGCCAGAGAACACCAAGATTGGCAAATTCGCCACTGGCGCCCTGTGCCCTTCACAGATGAAAGCAGGTTTACACTGAGCACATGTGACAGACGTGACAGAGTCTGGAGACGCCGTGGAGAACGTTCTGCTGCCTGCAACATCCTCCAGCATGACCGGTTTGGCGGTGGGTCAGTCATGGTGTGGGGTGGCATTTCTTTGGGGGGCCGCACAGCCCTCCATGTGCTCGCCAGAGGTAGCCTGACTGCCATTAGGTACCGAGATGAGATCCTCAGACCCCTTGTAAGACCATATGCTGGTGCGGTTGGCCCTGGGTTCCTCCTAATGCAAGACAATGCTAGACCTCATGTGGCTGGAGTGTGTCAGCAGTTCCTGCAAGAGGAAGGCATTGATGCTATGGATTGGCTCGCCCGTTCCCCAGAACCTGAATCCAATTGAGCACATCTGGGACATCATGTCTCGCTCCATCCACCAACGCCACGTTGCACCACAGACTGTCCAGGAGTTGGCGGATGCTTTAGTCCAGGTCTGGGAGGAGATCCCTCAGGAGACCATCCGCCACCTCATCAGGAGCATGCCCAGGCATTGTAGGGAGGTCATACAGGCACGTGGAGGCCACACACACTACTGAGCCTCATTTTGACTTGTTTTAAGGACATTACATCAAAGTTGGATCAGCCTGTAGTGTGGTTTTCCACTTTAATTTTGAGTGTGACTCCAAATCCAGACCTCTATGGGTTGATAAATTGGATTTCCATTGATTATTTTTGTGTGATTTTGTTGTCAGCACATTCAAGTATGTAAAGAAAAAAGTATTTAATAAGATTATTTCATTCATTCAGATCTAGGTTGTGTTATTTTAGTGTTCCCTTTATATTTTTGAGCAGTGTATAT
>DTSsa12-38
GCATTCGGAAAGTATTCAGACCCCTTGACTTTTTCCACATTTTGTTACATTACAGCCTTATTCTAAAAAAAGGTTTTAATCTTCATCAATCTACACACAATACCCCATAATGACAAAGCAAAAACAGGTTTTTTGAATTTTTTGCAAACGTGAGACTCGAAATTCAGCTCAGGTGCATCCTGTTTCCTTTGATCATCCTTGAGATGTTAACTACAACTTGATTTGAGTCCACCTGTGGTAAATTCAATTGATTGTAGATGTTTGGAAAGGCACATCCCTGTCTATATAAGGTCCCACAGTTGACAATGCATGTCATTGAAAAAACGAAGCCAAGAGGTTGAAAGAATGGTCCGTGGAGCTCCAAGACAGGATTGTGTCGAGGCACAGATCTGGGGAAGGGTGCCAAAGAATGTGTGCAGCATTGAAGGTCCCCAAGAACACAGCAACCTCCATCATTCTTAAACAGAAGAAGTTTGGAACCACCAAGACTCTTTCTAGAGCTGTCCGCCCGGCCAAACTGAGCTATCGGGGGGGAAGGACCTTGGTCAGGGAGGTGACCAAGAACCCAATGGACTCTCAGACCATGAGAAACAAGATTCCCTGGTTTGATGAAACCAAGATTGAACTCTTTGGCCTGAATGCCAAGCGTCATGTCTGGAGAAAACCTGGCACCATCCCTATGGTGAAGCATGGTGGTGGCAGCATCATGCTGTGGGGATGTTTTTCAGCGGCAGGGACTGGGCGATTAGTCAGGATCGAGGCAAAGATCAACGGAGCAAAGCACAGAGAGATCCTTGATGAAAACCTGGTCCGGAGCGCTCAGGACCTCAGACTGGGGGGAAGGTTCACCTTCCAACACGACAGCGACCCTAAGCACACAGCCAAGACAATGCAGGACTGGCTTCAGGACATGTCTCTGAATGTCCTTGAGTGGCCCAGCCAGAGCCTGGACTTGGACCCGATCGAACATCTCTGGAGAGACCTGAAAATAGCTGTGCAGCAATGCTCCCCATCCAACCTGACAGAGCTTGAGAGGATCTGCAGACAAGAATGGGAGAAACTCCCCAAATACAGGTGTGCCAAGCTTGTAGCGTCATACCCAAGAAGACTTGAGGCTGTAATCGCTGCCAAAGGTGCTACAACAAAGTACTGAGTAAAGGGTCTGAATACTTATGTGAATGTGATATCAGTTTAAAAATATATATATATATTTGCCAACATTTCTAAAAAACTGTTTTTGCTTTGTCATTATTGAGTATTGTGTGTAGATTGATGAGGGGGAAAACAATTTAATCAACTTTAGAATAAGGCTGTAACTTAACAAAATGTGGAAAAAATCAAGGGGTCTGAATGCTTCCCGAAGGCACTGTATA
>DTSsa2-20
TACACTGCTCAAAAAAATAAAGGGAACACTTAAGCAACACAATGTAACTCCAAGTCAATCACACTTCTGTGAAATCAAACTGTCCACTTAGGAAGCAACACTGATTGACAATAAATTTCACATGCTGTTGTGCAAATGGAATAGACAACAGGTGGAAATTATAGGCAATAAGCAAGACACCCCCAATAAAGGAGTGGTTCTGCAGGTGGAGACCACAGACCACTTCTCAGTTCCTATGCTTCCTGGCTGATGTTTTGGTCACTTTTGAATGCTGGCGGTGGTTTCACTCTAGTGGTAGCATGAGACGGAGTCTACAACCCACACAAGTGGCTCAGGTAGTGCAGCTCATCCAGGATGGCACATCAATGCGAGCTGTGGCAAGAAGGTTTGCTGTGTCTGTCAGCATAGTGTCCAGAGCATGGAGGCGCTACCAGGAGACAGGCCAGTACATCAGGAGATGTGGAGGAGGCCGTAGGAGGGCAACAACCCAGCAGCAGGACCGCTACCTCCGCCTTTGTGCAAGGAGGAGCAGGAGGAGCACTGCCAGAGCCCTGCAAAATGACCTCCAGCAGGCCACAAATGTGCATGTGTCTGCTCAAACGGTCAGAAACAGACTCCATGAGGGTGGTATGAGGGCCCGACGTCCACAGGTGGGGGTTGTGCTTACAGCCCAACACCGTGCAGGATGTTTGGCATTTGCCAGAGAACACCAAGATTGGCAAATTCGCCACTGGCGCCCTGTGCTTTTCACAGATGAAAGCAGGTTCACACTGAGCACGTGACAGACGTGACAGAGTCTGGAGACGCCGTGGAGAACGTTCTGCTGCCTGCAACATCCTCCAGCATGACAGGTTTGGCGGTGGGTCAGTCATGGTGTGTGGTGGCATTTCCTCCATGTGCTCGCCAGAGGTAGCCTGACTGCCATTAGGTACCGAGATGAAATCCTCAGACCCCTTGTGAGATCATATGCTGGTGCGGTTGGCCCTGGGTTCCTCCTAATGCAAGACAATGCTAGACCTCATGTGGCTGGAGTGTGTTAGCAGTTCCTGCAAGAGGAAGGCATTGATGCTATGGATTGGCCCGCCCGTTCCCCAGACCTGAATCCAATTGAGCACATTTGGGACACCCACCAACGCCATCCACCAATGCTCCATCCACCAATGCCACGTTGCACAGCAGACTGTCCAGGAGTTGGCGGATGCTTTAGTCCAGGTCTGGGAGGAGATCCCTCAGGAGACCATCCGCCACCTCATCAGGAGCATGCCCAGGCGTTGTAGAGAGGTCATACAGGCACGTGGAGGCCACACACACTACCGAGCCTCATTTTGACTTGTTTTAAGGACATTACATCAAAGTTGGATCAGCCTGTAGTGTGGTTTTCCACTTTAATTTTGAGTGTGACGCCAAATCCAGACCTCCATGGGTTGATAAATTGGATTTCCATTGATTATTTTTGTGATTTTGTTGTCAGCACATTCAACTATGTAAAGAAAAAAGTATTTAATAAGATTATTTCTTTCATTCAGATCTAGGATGTGTTGTTTAAGTGTTCCCTTTATTTTTTTGAGCAGTGTATATATT
>DTSsa4-37
TACAGTACCTGTCAAAAGGTTAGCCACACCTACTCATTCAAGGGTTTTTTATTTTTTATATTTTCTACATTGTAGAATAATATTGAACACATCAAAACGATGAAATAACACACATGGAAACATTTAGTGACCAAAAAAGTGTAAAACAAATTAAAATATATTTTGTATTTGAGATTCTTCAAAGTAGCCACCCTTTGCCTTGATAGCTTTGCATGCTCTTGGCATTCTTTCAACCAGCTTTATGAGGTAGTCATGTGGAATGCATTTCAATTAACAGGTGTGCCTTGTTAAAAGTTAATTTGTGGAATGTCTTTCCTTCTTAATGCGTTTGAGCCAATCAGTTGTGTTGTGACAAGGTAGGGGGGGTATACAGAAGATAGCCCTATTTGGTAAAAGACCAAGTCCATATTATGTCAAGAACAGCTCAAATAAGCGAAGAGAAACGACAGTCCATCATTACTTTAAGACATGAAGGTCAGTCATTCTGGAAAATTAAGAACTTTGAAAGTTTCTTCAAGTGCAGGTGCAAAAACCAGCAAGCACTATCATGAAACTGGCTCTCATGAGGACCGCCACAGGAAGAGAAGACCCAGAGTTACCTCTGCTGCAGAGTATAAGTTCATATAGAGTTACCAGCCTCAGAAATCGGCAATTAACTGCCCCTCAGATTGCACCTCACAGAGTCCAAGTAACAGACATCTCAACATCAACTGTTGAGAGGAGACTGCGTGAATCAGGCCTTCATGGTCGAATTGCTGCATAGAAGTCAATACTAAAGAACACCAATAAGAAGAGACTTGCTTGGGCCAAGAAACACGAGCAATGGATATTAGACAGGTGGAAATCTGTCCTTTGGTCTGATGAGTCCAAATTGGATATTTTTGGTTCACACTGCCGTGTCTTTGTGAGACATGGAGTAGGTGAACGGATGATCTCCGCATGTGTGGTTCCCACCATGAAGGAGGAGGTGTGATGGTGTGGGGGTGCTTTGCTGGTGACACTGTCAGTGATTTATTTAGAATTCAAGGCATGCTCAACTAGCATGGCTACCACAGCATTCTGCAGGAATACACCATCCCATCTGGTTTGCATTTAGTGGGACTATCATTTGTTTTTCAAGATGACAATGACCCAAAACACACTTCCAGGCTGTGAAAGGGCTATTTGACCAAGGAGGAGAGTGATGGAGTGCTGCATCAGATAACCTGGCCTCCACGATCACCCAAGCTCAACCCAATTGAGATGGTTTGGGATGAGTTGGACCGCAGAGTGAAGGAAAAGCAGCCAACAAGTGCTTAGCATATGTGGGAACTCCTTCAAGACTGTTGGCAAAGCATTTCAGGTGAATCTGGTTGAGAGAATGCCAAGATTGTGCAAAGCTGTCAAAGGCAAAGGGTGGCTACTTCGAAGAATCTCAAATATAAAATAAATGTAGATTTGTTTTATACTTTTTTTGGTTACTACATGATTCCATATGTGTTATTTCAGAGTTTTGATGTCTTCACTATTATTCTACAATGTAGAACATAGTAAAAAAAAAAGAAGGAGAACCCAAACTTGACTGGTACTGTATGTGTAAGCTACCTGTTAGATATTGGTCA
>DTSsa4-38
TACAGTACCAGTTAAAAGTTTGGACACACCTACACATTCAAGGGTTTTTCTTTATTATTAACAATTTTCTACATTGTAGAATAATAGTGAAGACATCAAAACTATGAAGTAACATATATGGAATCATGTAGTAACCTAAAAAGTTTTAAACAAATCAAAATAGATTTCAGATTCTTCAAAGTAGCCACCCTTTGCCTTGATGACTGCAGGTAGGTAGCCTAGTGGTTAGAGCGTTGGACTAGTAACCGAAAGGTTGCGAGATCGAATCCCTTAGCTGACAAGGTAATAATCTGTCGCACTGCCCCTGAACAAGGCAGTTAACCCACTCTTCCTAGGCCATCATTGAAAATAAGAATTTGTTCTTAACTGACTTGCCTAGTAAAATGAAGGTAAAATAAAAAAAAAAGGACAGCTTTGCACACTCTTGACATTCTCTCAACCAGCTTCATGATGTAGTCACCTGGAAGATAGCCCTATTTGGTAAAAGAGCAAGTCCATATTATGGCAAGAACAGCTCAAATAAGCAAAGAGAAACGACAGTCCATCATTACTTTAAGACATGATGGTCAGTCAATCTGGAACATTTCATGAACATTGAACGTTTTTTCAAGTGCAGTCGCAAAAACCATCAAGCGCTATGATGAAACTGGCTCTCATGAGGACTGCCAAAGGAAGAGAAGACCCAGAGTTACCTCTGCTACAGAGGATCAGTTCATTAGAGTTAACTGCACTTCAGATTGCAGCCACTCTGCTTCACAGAGTTCAAGTAACAGACGCATCTCAACTTCAACTTTTCAGAGGAGACTGTGTTAATCAGGCCTTCATGGTCAAATTGCTACAAAGAACCCACTCTAAAGAACACCAATAATAATAATAATAATAAGAGACTTGCTTGGGCCAAGAAACATGAGCAATGGACTTTAGACTGGTGCAAGTCTGTCCTTTGGTCTGATGAGTCCGAATTTAAGATTTTTGGTTCCAACCGCCGTGTCTTTGTGAGATGCAGAGTAGGTGAACGGATGATCTCTGCATGTGTGGTTCCCACCATGAAGCATGTAGGAGGAGATGTGGGGGTGCTTTGTGACACTGTCTGTGATTTATTTAGAATTCAAGGCACACTTAACCGGCATGGCTACCACAGCATTCTGCAGCGATACGCCATCCCATCTGGTTTGCGCTTAGTGGGACTATCATTTGTTTTTCAACAGGACAATGACCCACATACCTTCAGGCTGTGTAAGGGCTATTTGACCAAGAAGGAGAGTGATGGAGTGCTGCATCAGATGACCTGGCCTCCACGATCACCCGACCTCAACCCAATTGAGATGGTTTGGGATGAGTTGGACCACAGAGGGAAGGAAAAGCCAACAAGTGCTCAGCATATGTGGGAACTCCTTCAAGACTGTTGGGAAATCATTCATCATGAAGCTGGTTGAGAGAATGCCAAGAGTGTGCAAAGCTGTCATCAAGGCAAAGGATGGCTGCTTTGAAGAATATATAAATATATTTAGATTTGTTGAAAATCTGATTCCATATGTGTTCATGGTTTTGATGTCTTCACTATTATTCTACAATATATAAAAAATCAAGAAAAACCCTTGAATGAGTAGGTGTGTCCAAACTTTTTACTGATAC
>DTSsa9-19
CCTTCAGAAAGTTCTCACACCCCTCGATTTCTTCCACATTTTGTTGTGTTACAACCTGAATTTAAAATGGGTTAAATTGAGATTGTGTGTGACTGGCCTACACACAATACCCCATCCATAATGTCAAAGTGGAATTATGTTTTTAGATATCATTGCAAATTAATAAAAAATAAAAAGCTGAAATGTCTTGAGTCAATAAGTATTCAACCCCTTTGTTATGGCAAGCCTAAATACGTTCAGGAGTAGAAATGTGCTTAAAAAGTCACATAATAAGTTGCATGGACTCACTGTGTGCAATTGTGTTTAACAAGATTTTTTAAATGACTACCTCATCTCTGTACCCCACACATACGTATAATTCTAAGGTCCCTCGGTCAAGCAGTGAATTTCAAACCCAGATTCAACCAAAGGCCAGGGAGGGTTTCCAATGCCTCGCAAAGGGTGGCACATATTGGCAGATGGGTAAAAAAAAAAGCAGACATTGAATATCCCTTGAGCATTTTGAAGTTATTAATTACACTTTGGATGGTGTATCAATACACCTAGTCACTACAAAGATACAGGCGTCCTAACTCAGTTGCCGGAAAGGAAGGAAACCCCTCAGCGATTTCACCAAGAAGCCAATGGTGACTTAAAACCCTTAGTTTTCTCCAATCACAGCCATTAAACTCTGAGGATGGATCAACAACATTGTACTTACTCCACAATACTAACCTAAATGACAGAGCAAAAAGAAGGAAGCCTGTACACAATAAAAATATTCCAAAACACGCATCCTGTTTGCAATAAGGCACTAAAGTAAAACTACAAAAATGTGGCAAAGAAATTAACTTTATGTCCTGAATACAAAGCGTTATGTTTGGGGAAAATCCAACAACATATCACTGAGTACCACTTCATATTTTCAAGCATGGTGGTGGCTGCATCATGTTATGGATACGCCTGTCATCGGCAAGGACTATGGAGTTTTTTAGGATAAAAAGAATTGGAATAGAGCTAAGCACAGGCAAAATCCTAGAGGAAAACCTGGTTCTGCTTTCCAAATTCACCTTTCAGCAGGTCATTAACCTACAACAAGGTCAAATATACACTTGAGTTGCTTTCCAAGAGAAATGTTCTTGAGTGGCCTAGTCACAGTTTTGACTTAAGTCAGCATGAAAATCTATGAAAAGACTGTCTAGCAATGATCAACAACCAACTTGACAGAGCTTGAAGAATTTTTTTAAATAATGTGCAAATATTGTCCAATCCAGGAGTGCAACGCTTTAGAGACTTAAAAAAAAAAAAAAACTCACAGCTGTAATCGCTGCCAAATGTGATTCTAACATGTATTGACTCAGGAGTGTGAATACTTATATAAATGAGATATTTCTGTATTTCATTTGCAATAAATGTGCAAACATTTATAAAAACATGTTTTCACTTTGTCATTATGGGGTATTGGGTGTAGATGAATGAGAAAAAAAAAAGAAATAATAGTTTTTATTCAGGCTGTAACACAACAAAATGTGCAGTAAGTCAAGGGGTATGAATACTTTCT
>DTSsa12-39
ACAGTGCAGTCGGAAAGTATTCAGACTCCTAGACGTTTTCCACATTGTTACGTTACAGCCTTATTCTAAAATGGATAAAATAAAAAAATTTCCTAAACAATCAACACACAAATCCCCATGACGACAAAGTGAAAACAGGTTCTTAGACATTTTTGCAAATGTTTTCAAAATAAAAAACAGAAATAGCTTATTTACATAAGTATTCAGCCCCTTTGCTATGAGACTCAAAATTGAGCTCAGGTGCATCATTTTTACAGTGATCATCCTTGAGATGTTTCTACAACTTGATTGAAGTCCACCTGTGGTAAATTCAATTGATTGGACATGATTTGGAAAGGCACACACCTGTCTATATAAGGTCCCACAGTTGAAAGTGCATGTCAGAGCAAAAACCAAGCCATGTGGTCGAAGGAATTGTCCGTAGAGCTCCGAGACAGGATTGTGTCGAGGCACAGATCTGGGGAAGGGTAACAAAACATTTCCTGCAGCATTTAAGGTCCCCAAAAACAGTGGCCTCCATCATTCTTAAATGGAATAAGTTTGGAACCACCAAGAATCTTCCTAGAGCTTGCCCCCAGGCCAAACTGAGCAATTGGGGGAGAAGGGCCTTGGTCAGGGAGGTGACCAAGAACCCAATGGTCACTCTGACAGAGCTCCAGATTTCCTCTGTGGAGGTGGGAGAACCTTTCAGAAAGACAACCATCTCTTCAGTACTCCACCAATCAAGCCTTTATGGTAGAGTGGCTAGACGGAAGCCACTCCTCAGTAAAAGGCACGGCAGCCTGCTTGTAGTTTGCCAAAAGGCACCTAAAGGCCTCACAGACCATGAGAAACAAGATTCTCTGGTCTGATGAAACCAAGTTGGACTCTTTGGCCTGAATGCCAAGCGTCATGTCTGGAGGAAACCTAACACAATCACTACGGTGAAGCATGTTGGTGGCAGCATCATGCTGTGGGGATGTTTTTCAGCGCTAGGGACTGGGAGTCAGGATCGAGGGAAAGATGAACAGAGTAAAGTACAGCGAGATCCTTGATAAAAACCTGCTCCAGAGTGCTCAGGACCTCAGACTGGGGCGAAGGTTCACCAACAAGACAATGACCCTAAGCACACAGCCAAGACAACACGGGAGTGGCTTCGGGACAAGTCTCCGAATGTCCTTGAGTGCCACAGCCAGAGCCCGGACTTGAACCCTATCTAAAATCTCTGGAGACACCTGAAAATAGCTGTGCAGCAACACTCCCCATTCAACCTGACTGAGCTTGAGAGGATCTGCAGAGAAGAATGGGAGAAACTCCCCAAATACAGGTGTGCCAAACTTGTAGCGTCATACCCAAGAAGACTCGAGGCTGTACTTGCTGCCAAAGGTGCTTCAAAAAAGTACTGAGTAAAGGTTATGTAAATAGAATATTTCATTTTTTTATACATTTGCAACCATTTAAAAAAAA
>DTSsa7-17
GGACATACATACACTGCATGGCCAAAAGTATGTGGACACTCCATCAAATGAGTGGATTCGGCTATTTCAGTCACACCCATTGCTGATATGTGTATAAAATCAAACACATAGCCATGCAATCTCCATAGACAAACATTGACAGTAGAATGGCCCGTACTGAAGAGCTCAGTGACTTTCAATGTGGCACCGTCATAGGATGACACCTTTCCAACAAGTCAGTTCATTAAACTTCTGCCCTGCTAGAGCTGCCCCCGTCAACTATAAGTGCTGTTATGAAATGGAATTGTCTAGGAGCAACAACGGCTCAACTGCGAAGTGTAGGCCACACAATCTCACAGAATGGGACCGCCGAGTGCTGAAGCGGGTAGTGCGTAAAAATCATCTGTCCTTGGTTGCAACACACTACCGCCTTTGGAAGCAACATCAGCACAAGAAGTGTTCGTCAAGAGCTTCATGAAATGGGTTTCCATGGATGAGCAGCCGCACACAAGCCTAACATAACTATTCGCAATGCCAACCGTGTAAAGCTCGCCACTATTGGACTCTTGAGCAGTGGAAACGTTCTCTGGAGTGATAATTCACACTTCACCATCTGGAAGTCCGATGGACTAATCTGGGTTTGGTGGATGCCAAGAGAACGCTACCTGCCCCGATGCATAGTGCCAACTGTAAAGTTTGGTGTAGGAGGAATAATGGTCTGGGGCTGTTTTTAATGGTTCGGGCTAAGCCCCTTCGTTCCAATGAAGCGAAATCTTAACGCTACAGCATACGATGATATTCTAGACTATTCTGTATTTTCAACTTTTTGGCAACAGTTTGGGGAAGGCCCATTCCTGTTTCTGCATGACAATGCCTCCGTGCACAAAGCAAGGTCCATACAGAAATGGTTTGTCAAGATCGTTGTGGAAGAACTTGACTGGCCTGCACAGAGCCCTGACCTCAACCCCATTGAACACCTTTGGGATGAATTGGAACGCCGACTGCGAACGCAGAGGTCAGTGCCCGACTTCACTAATGCTCTTGTGGCTGAATGGAAGCAAGTCCCAGCAGCAATGTTCCAACATCTAGTGGAAAGCCTTCCCAGAAGAGTGGAGGTTGTTATAGCAGCAAAGGGGGACCAACTCCATATTAATGCCCATGATTTTGGATTGAGATGTTCGACGAG
>DTSsa1b-23
ACAGTGGGGCAAAAAAGTATTTAGTCAGCCACCAATTGTGCAAGTTCTCCCACTTAAAAAGATGAGAGAGGCCTGTAATTTTCATCATAGGTACACGTCAACTATGACAGACAAAATGAGAAAAAAAATCCAGAAAATCACATTGTAGGATTTTTAATGAATTTATTTGCTAATTATGGTGGAAAATAACTATTTGGTCACCTACAAACAAGCAAGATTTCTGGCTCTCACAGACCTGTAACTTCTTCTTTAAGAGGCTCCTCTGTCCTCCACTCGTTACCTGTATTAATGGCACCTGTTTGAACTTGTAATCAGTATAAAAGACACCTGTCCACAACCTCAAACAGTCACACTCCAAACTCCACTATGGCCAAGACCAAAGAGCTGTCAAAGGACACCAGAAACAAAATTGTAGACCTGCACCAGGCTGGGAAGACTGAATCTGCAATAGGTAAGCAGCTTGGTTTGAAGAAATCAACTGTGGGAGCAATTATTAGGAAATGGAAGACATACAAGACCACTGATAATCTCCCTCGATCTGGGGCTCCAAGTAAGATCTCACCACGTGGGGTCAAAATTATCACAAGAACGGTGAGCAAAAATCCCAGAACCACACGGGGGGACCTAGTGAATGACCTGCAGAGAGCTGGGACCAAAGTAACAAAGCCTACCATCAGTAACACACTCCGCCGCCAGGGACTCAAATCCTGCCGTGCCAGACGTGTCCCCCTGCTTAAGCCAGTACATGTCCAGGCCTGTCTGAAGTTTGCTAGAGAGCATTTGGATGATCCAGAAGAGGATTGGGAGAATGTCATATGGTCAGATGAAACTAAAATATAACTTTTTGGTAAAAACTCAACTCGTCGTGTTTGGAGGACAAAGACTGCTGAGTTGCATCCAAAGAACACCATACCTACTGTGAAGCATGGGGGTGGAAACATCATGCTTTGGGGCTGTTTTTCTGCAAAGGGACCAGGACGACTGATCCGTGTAAAGGAAAGAATGAATGGGGCCATGTATCGTGAGATTTTGAGTGAAAACCTCCTTCCATCAGCAAGGGCATTGAAGATGAAACGTGGCTGGGTCTTTCAGCATGACAATGATCCCAAACACACCGCCCGGGCAACGAAGGAGTGGCTTCGTAAGAAGCATTTCAAGGTCCTGGAGAGGCCTAGCCAGTCTCCAGATCTCAACCCCATAGAAAATATTTGGAGGGAGTTGAAAGTCCGTGTTGCCCAGCGACAGCCCCAAAACATCACTGCTCTAGAGGAGATCTGCATGGAGGAATGGGCCAAAATACCAGCAACAGTGTGTGAAAACCTTGTGAAGACTTACAGAAAACGTTTGACCCATGTCATTACCAACAAAGGGTATATAACAAAGTATTGAGAAACTTTTGTTATTGACCAAATACTTATTTTCCACCATAATTTGCAAATAAAGTCATTAAAAATCCTACAATGTGATTTTCTGGATTTTTTTTCTTCTCATTTTGTCTGTCATAGTTGAAGTGTACCTATGATGAAAATTACAGGCCTCTCTCATCTTTTTAAGTGGGAGAACTTGCACAATTGGTGGCTGACTAAATACTTTTTTGCCCCACTGTACCTAC
>DTSsa11-45
TACAGTTGAAGTCAGAAGTTTACATACACTTAGGTTGGAGTCGTTAAAACTCGTTTTTCAACCACTCCACAAATTTCTTGTTAACAAATTATAGTTTTGGTAAGTCGGTTAGGACATCTACTTTGTGCATGACACAAGTGAATCAAGCAATTGTTTACAGACAGATTATTTCACTTAGAACTCACTGTATCACAATTCCAGTGGGTCAGAAGTTTACATACAAGTTCACATACACTAAGTTGACTGTGTCTTTAAACAGCTTGGAAAATTACAGAAAATGATGTCATGGCTTTAGAAGCTTCTGATAGGCTACTTGACATCATTTGAGTCAATCGGAGGTGTACCTGTGGATGTATTTCAAGGCCTACCTTTAAACTCAGTGCCTCTGTGCTTGACATCATGGGAAAATCAAAATAAATCAGCCAAGACCTCAGAAAAAAATGGTAGACCTCCACAAGTCTGGTTCATCCTTGGGCACAATTTCCAAACGCCTGAAGGTACCACGTTCATCTGTACAAACAATAGTACGCAAGTATAAACACCATGGGATCACGCAGCCATCATACCGCTCAGGAAGGAGATGTGTTCTGTCTCCTAGAGATGAACGTACTTTGGTGCGAAAAGTGCAAATAAATCCCAGAACAACAGCAAAGGACCTTGTGAAGATGCTGGAGGAAACAGGTACAAAAGTATCTATGTCCACAGTAAAACAGTCCTATATCGACATGACCTGAAAGGCCACTCAGCAAGGAAGAAGCCACTGCTCCAAAACCGCCATAAAAAAGCCAGACTACGGTTTGCAACTGCACATGGGGACAAAGATCGTACTTTTTTGAGAAATGTCCTATGGTCTGATGAAAAAAAATAGAACTGTTTCACCATAATGACAATCGTTGTGTTTGGAGGAAAAAGGCGGAGGCTTGCAAGCCGAAGAACACCATCCCAACCGTGAAGCACAGGGGTGGCAGCAGCATGTTGTGGGAGTGATTTGCTGCAGGAGGGACTGGTGCACAAAATAGATGGCATCATGAGGGAGAAAAATTATGTGGATATATTGAAGCAACATCTCAAGACATCAGTCAGGAAGTTAAAGCTTGGTCACGAATGGGTCTTCCAAATGGACAATGACCCCAAGCATACTTCCAAAGTTGTGGCAAAATGGCTTAAGGACAACAAAGTCAAGGTATTGGAGTGGCCATCATAAAGCCCTGACCTCAATCCTATAGAAAATTTGTGGGCAAAACTGAAAAAGTGTGTGTGAGCAAGGAGACCTACAAACCTGACTCAGTTACACCAGCTCTGTCAGGAATGGGCCAAAATTCACCCACTTATTGTGGGAAGCTTGTGGAAGGCTACCCAAAGCGTTTGACCCAAGTTAAACAATTTAAAGGCAATGCTACAAAATAATAATTGAATGTATGTAAACTTCTGATCCACTGGGAATGTGATGAAAGAAATAAAAGCTGAAATAAATCATTCTCTCTACTATTATTCTGACATTTCACATTCTAAAAATAAAGTGGGGATCCTAACGGACCTAAGACAGGGAATTTTTACTAGGATTAAATGTAAGGAATTGTGAAAAACTGAGTTTAAATGTATTTGGCTAAGGTGTATGTAAACTTCTGA
>DTSsa10-1
TATAAAGTGCTGTGAAAAAGTATTTGCCTCCTTCCTGATTTATTTTTTTGCACGTCACACTTAAATGTTTCAGATCATCAAACAAATTGTAATATTACACAAAGATAACCTAAGTAAACACAAAATGCAGTTAAGTGATAATTTTATTTATTAAGGGAAAAAAGCTATCCGAACCTTCATGGCCCTATGTGACAAAGTAATTGAAAATTTGGAACAGTGGTGAACCTTCCCAGGAGCGGCCGGCCTACCAAAATTACCCCAAGAGCACAGTGACGACTCATCCAAGAGGTCACAAAAGAACCCACAATTATGGTCAGTGTTCATGACGCAACCATAAGAAAGAGACTGGGCAAAAATGGCATCCATGGCAGAGTTCCAAGGCAAAAACCACTGCTGACCAAAAAGAACATAAAGGCTCATCTCACTTTTGGCAAAAAAACATCTTAATGATCCCCAAGACTTTTGGGAAAATATTCTGTGGACTGACGAGACAAAAGTTTAACTTTTTGGAAGGTGTGCGTCCCGTTACATCTGGTGTAAAAGTAACACAGCATTTCAGAAAAAGAACATCATATCAACAGTCAAATGTGGTGGTGGTAGTGTGATGGTCTGGGGCTGCTTCGCTGCTTCAGGACCTGGATGACTTGCTGTGATTGATGGAACCATGAATTCTGCTCTCTACCAAAACATCTTGAAGGAGAATGTCCAGCCATCAGTTTGTGACCTCAAGCTGAAGCGCACTTGGGTTTTGCAGCAGGACAATGATCCAAAACACACCAGCAAGTCCACCTCTGAATGGCTTAAAAAAAAGTGGCCTAGTCAAAGTGGCCTAGTCAAAGTCCGGACTTGAATCTGATTGATATGCTGTGGCGTGACCTAAAAGGCGCTTCATGCTCTCAAACCCTCCAATGTGGCTGAATTAAAACAATTCTGCAAAGAAGAGTGGGCCAAAATCCCTCCACAGTGAAGTGAAAGACTCATTGCCAGTAATTGCAAATGCTTGATTGCAGTTGTTGCTGAGGGTGTCACAATCAGTTATTAGGGGGCAATTACTTTTAACATCGGGCCATGAAGGTTCAGATAGCTTTTTTCCCTTAATAGATTCACTTAACCCAAGTCAACACAAAATGCAGTTTATCTTTGTGTAATGTTTAAAATGTTTCAGATCAAACGTTTACGTGTGAATAATGTGCAAAAAAATAAGGAAGGGGGTAAATACTTTTTCACAGCACTGTAT
>DTSsa4-39
AAGGTTTTAGAACATCTACTCATTCAAGGGTTTTTCTTATTTTTTTTTTTACTATTTTCTACATTGTAGAATAATAGTGAAGACAATAAAATAACACATAGTTTTGTAGTAACCCAAAAAAGTGTTAAACAAATCAAAATATATTTTATAGTTGGGATTCTTCAAATAGCCACCTTTGCCTTGATGACAGCACACTCTTGGCATTCTCTCAACCAGCTTCATTAGGTAGTCACCTAGAATATATTTAAATTAACAGGTGTGCCTTGTAAAAAGTTAATTTGTGGAATTTCTTTCCTTCTTAATGAGTTTGAGCCAATCAGTTGTGTTGTGACAAGGCAGGGGGTGGGTGGGGGGGTATACAGAAGATAGCCCTATTTGGTAAAAGACCAAGTCCATATTATGGCAAGAACAGCTCAAATAAGCAAAGAGAAACGACAGTCCATCATTACTTAAGACATGAAGGTCAGTCAATATGGAACATTTCAAGAACTTTGAAAGTGCAGTCGCAAAAACCATCAAGCACTATGGTGAAACTGGCTCTCATGAGGACTGATAATGGAATGGAAGACCCCAGAGTTACCTCTGCTGCAGAGGATAAGTTCATTAGAGTTACCAGCCTCAGAAAATGCAGGCCAAATAAATGCTTCACAGAGTTCAAGTAACAGACATCTCAACATCAACTGTTCAGAGGAGACTGCTGCGAATCAGGCCTTCGTTGTTGAATTGCTGCAAAAAAACACTACTAAAGGACACCAATAATAAGAGACTTGCTTGGGCCAAGAAACCCGAGCAATGGACATTAGACCAGAAATCTGTCCTTTGGTCTGATGAGTCCAAATTTGAGATTTCTGATTTCAACCGCCGTGTCTTTGTGAGACGCAGAGTAGGTGAACAGATGATCTCCGCATGTGTGGTTACCACCGTGAAGCATGGAGGAGGTGTAATGGTGTGGGGGTGCTTTGCTGGTGATTCTGTCTGTGATTTATTTATAATTCAAGGTACACTTAACCAGCATGGCTACCACAGCATTCTGCAGCGATACACCATCCCATCTGGTTTGGGCTTACTGGGACTATCATTTGTTTATTAACTTGACAATGACACAACACATCTCCAGGCTGTGTAAAGGCAATTTGACCAAGAAGGAGAGCGATGAAGTGCTTGCATCAGATGACCTGGCCTCCACAATCACCTGACCTCAACCCAATTGAGATGCTTTGGGATGAGTTGGACCGCAGAGTGAAGGAAAAGCAGCCAACAAGTGCTCAGCATATGTGGGAACTCCTTCAAGACAGTTGGAAAAGCATTCCAGGTGAAGCTGGTTGAGAGAATGTCAAGCGTGTGCAAAGCTGTCATCAAGGCAAAGGGTGGCTACTTTGAAGAATCTAAAATCTATTTGGATTTGTTTAACACTTTTTTGGTTACTACATGATTCTTCAATGTGTTATTTCATAGTTTTGATGTCTTCACTATTATCATACAATGAAGAAAATAGTAAAAAAATAAAGAAAGAAAAACCCTTGAATGAGTAGGTGTTCTAAAACTTTTGACCGGTAATG
>DTSsa11-46
ATATACAGTTGAAGTCAGAAGTTTACATACACTTAGGTTGGAGTCATTAACTTTTTTTCAACTTCTCCACAAATTTCTTGTTAACAAACTATAGTTTGGCAAGTCGTTAAGGACATCTACTTTGTGCATGACACAAGTACATTTTTCCAACAATTGTTTACAGACAGATTATTTCACTTATAATTCACTGTATCACAATTCCAGTGGGTCAGAAGTTTACACACACTAAGTTGACTGTGCCTTTAAACAGCTTGGACAATTCCAGAAAGTTATGTCATGGCTTTAGAAGATTCTGATAGGCTAATTGACATAATTTGAGTCAATTGGAGGTGTACCTGTGGATGTATTTCAAAGCCTGCCTTCAAACTCAGTGCCTCTGCTTGACATAATGGGGAAATCAAAAGAAATCAGCCAGGACCCCCCCCAAAAAAATGTGGACCTCCACAAGTCTGGTTCATCCTTGGGAGCAATTTCCAAATGCCTGAAGGTACCACGTTCATCTGTACAAACAATAGTACGCAAGTATAAACACCATGGGACCATGCAGCCGTCAAACTGCTCAGGAAGGAGACGTGTTCTGTCTCCTAGAGATGAACGTACTTTGGTGCAAAAAGTGCAAATAAATCCCAGAACAACAGCAAAGGACCTTGTGAAGATGCTGGAGGAAACAGGTACAAAATATCTATATCCACAGTAAAACGAGTCCTATGTCGACATAACCTGAAAGGCCGCTCAGCAAGGAAGCCATAAAAAAGCCAGACTACGGTTTGCAACTGCACATGGGGACAGAGATCCTCTGGTCTGATGAAACAAAAATAGAACTGTTTGGCCATAATGACCATGGTTATGTTTGGAGGAAAAGAGGGGAGGCTTGTAAGCCGAAGAACACCATCCCAACCATGAAGCACGGGTGTGGCAGCATCATGTTGTGGGGGTGCTTTGCTGCAGGAGGGACTGGTGCACTTCACAAAATAGATGGCATCATGAGGAAGGAAAATGATGTGGATATATTGAAGCAACATCTCAAGACATCACTTAGGAAGTTAAAGCTTGGTCGCAAATGGGTCTTCCAAATGGACAATGACCCAAAGCATACTTCCAAAGTTGTTGCAAAATGGCTTAAGGACAACAAAGTCAAGGTATTGGAGTGGCCATCACAATGCCTTGACCTCAATCCTATAGAAAATTTGTAAGCAGAACTGAAAAATCGTGTGTGAGGAAGGAGGCCTACAAACCTGACTCAGTTACACCAGCTCTGTCAGGAGGAATGGGCTAAAATTCACCAAACTTATTGTGGGAAGCTTGTGGAAAGCTACCTGAAACGTTTGACCCAAGTTAAACAATTTAAAGGCAATGCTACCAAATAGTAATTGAGTGTATGTACATTTCTGACCCACTGGGAATGTGATGAAAGAAATAAAAGCTGAAATAAATAATTATCTCTACTATTACTCTAACATTATACGTTCTTAAAATAAAGTGGTGATCCTAACTGACCTAAGACAGGGAATTTTTACAAGGAATGAATGTCAGGAATTGTGAAAAACTGAGTTTAAATGTATTTGGCTAAGGTGTATGTAAACTTCTGA
>DTSsa4-40
TACGGCACCAGTCAAAAGTTTGGACACACCTACTCATTCAAGGGTTTTTCTTTATTTTTATTATTTTCTACACTGTATGAATAATGGAATTATGTAGTAACCAAAAATATATTTGAGATTCTTCAAAGTAGCCACCCTTTGCCTTGATGACAGCTTTGCACACTCTTGGCATTCTCTCAACCACTTATGAGGTAGTCACCTGGAATGCATTTCAATTAACAGGTGTGCCTTCTTAAAAGTTAATTTGTGGAATTTCTTTCCTTAATGCGTTTGAGCCAATCAGTTGTGCTGTGACAAGGTAGGGGTGGTATACAGAAGACAGCCCTATTTGGTAAAAGACGAAGTCCATATTATGGCAAGAACAGGTCAAATAACCAAAGAGAAATGACAGTCCATCATTACTTTAAGACATGAAAGTCAGTCAATATGGAACATTTCAAGAACTTTGAAAGTTTCTTCAAGTGCAGTCGCAAAAACCATCAAGCGCTATGATGAAACTGGCTCTCATGAGGACAGCCACAGGAAAGAATGACCCAGAGTTATCTCTGTTGCAGAGGATAAGTTCATTAGAGTTACCAGCCTCAGAAATTGCAGCCCAAATAAATGCTTCACAGAGTTCAAGTAACAGACACATCTCAACATCAACTGTTCAGAGCAGACTGCGTGAATCAGGCCTTCATTGTTGAATTGCTGCAAAGAAACCACTACTAAAGGACACCAATAATAAGAAGAGACTTGCTTGGGCAAGAAACACAAGCAATGGACATTAGACCAGTGGAAATCTGTCCTTTGGTCTGATGAGTCCAAATTTGAGATTTCTGATTCCAACTGCCGTGTCTTTGTGAGACGCAGAGTAGGCGAACAGATGATCTCTACATGTGTTGTTCCCACCGTGAAGCATGGAGGAGGAGGTGTAATGATGTGCGGGTGCTTTGCTGGTGACACTGTGTGATTTATTTATAATTCAAGGCACACTTAACCAGGATGGCTACCACAGCATTCTGCAGCGATACTCCATCCCATCTGGTTTGCACTTAGTGGGACTATCATTTGTCATTTGTTTTTCAACAGGACAATGACCCAACACACCTCCAGGCTGTGTAAAGGCTATTTGACCAAGAAGGAGAGCGATGGAGTGCTTGCATCAGAAGACCTGGCCTCCACAACCACCCGACCTCAACCCAATTGAGATGGTTTTGGATGAGTAGGACCGCAAAGTGATGGAAAAGCAGCCAACAAGTGCTCAGTATATGTTAGAACTCCTTCAAGACTGTTGGAAAAGCATTCCAGGTGAAGCTTGGCCTTCCCTGTGGCTCAGTTGGTAGAGCATGGTGTTTGCAACGCCAGGGTTGTGGGTTCGATTCCCACGGGGGGCCAGTACAAACACAAAAAAGACATGAAATGTATGCATTCACTACTGTAAGTCGCTCTGGATAAGAGCGTCTGCTAAATGACTAAACTGTAATGTACATGTTTACTGGAACACAAGCTGGTTGAGAGAATGCCAAGAGTGTGCAAAGCTGTCATCAAGGCAAAGGGTGATACTTTGAAGAATCTAAAATCTAAACTATATGTTTGTTTAACACTTTTTTGGTTACTACATGATTCCACATGTGCTGTTTCATAGTTTTGGCGTCTTCACTATTATTCTACAATGTAGAAAATAGTAAAAATAAAGAAAA
>DTSsa11-47
TACAGTTGAAGTTGGAAGTTTACATACACTTAGGTTGGAGTCATTAAAACTCTTTTTTCAACCACTCTACAAATTTCTTGTTAACAAACTATAGTTTTGGCAAGTCGGTTAGGACATCTACTTTGTGCATGACACAAGTCATTTTTCCAACAATTGTTTACAGACAGATTATTTCACTTATAATTCACTGTGTCACGATTCCAGTGGGTCAGAAGTTTACATACACTAAGTTGACTGTGCCTTTTAACAGCTTGGAAAATTCCAGAAAATGATGTCATGGCTTTAGAAGCATCTGATAGGCTAATTGACTTGAGTCAATTGGAGGTGAATGTGTGGATGTATATCAAGGCCTACCTTCAAACTCAGTGCCTCTTTGCTTGACATCATGGGAAAATCAAAAGAAATCAGCCAGGACCTCAAAAAAAAGGTTGTAGACCTCCACAAGTCTGGTTCATCCTTGGGAGCAATTTCCAAACACCTTAAGGTACCACGTTCATCTGTACAAACAATAGTACGCAAGTATAAACACCATGGGAACACGCAGCCGTCAAACTGCTCAGGAAGGAGACACGTTCTGTCTCCTAGAGATGAACGTACTTTGGTGCGAAAAGTGCAAATCAATCCCAGAACAACAGCCAACAGCAAAGGACCTGGTGAAGATGCTGGAGGAAACAGGTACAAAAGTATCTATATCCACAGTAAAACGAGTCCTATATCGACATAACCTGAAAGGCCACTCAGCAAGGAAGAAGCCACTGCTCCAAAACCGCCATAAAAAAGCCAGACTATGGTTTGCAACTGCACATGGGGACAAAGATTGTACTTTTTGGAGAAATGTCCTTTGGTCTGATGAAATAGAACTGTTTGGCCGTAATGACCATCATTATGTTTGGAGGAAAAAGGGGGAGGCTTGCAAAACGAAGAACACCATCCCAACAGTGAACCACAGCGGTGGCAGCATCATGTTGTGGGGGTGCTTTGCTGCAGGAGGGACTGGTGCACTTCACAAAATAGATGGCATCATGAGGATGGAAAATTATGTGGATATATTGAAGCAACATCTCAAGACATCAGTCAGGAAATTAAAGCTTGGTTGCAAATGGGTCTTCCAAATGGACAATGACCCCAAGCATACTTCCAAAGTTGTGGCAAAATGGCTTAAGGACAACAAAGTCAAGGTATTGGAGTGGCCATCACAAAGTCCTGACCTCAATCCTATAGAAAATTTGTGGGCAGAACTGAAAAAGTGTGTGCGAGCAAGGAGGCTTACAAACCTGACTCAGTTACACCAGCTCTGTCAGGAAGAATGGGCCAAAATTCACCCAACTTATTGTGGGAAGCTTGTGGAAGGC
>DTSsa4-43
GGCCGGACATGGAAAACACACAGTACCAGTCAAAAGTTTGGACACACCTACTCATTCAAGGATTTTTTTAATTTTTACTATTTTCTACATTGTTGAATAATAGTGAAGACATCAAAACGATGAAATAACACATTTGTAATCATGTAGTAACCAAAAAAGTGTTAAACAAATCAAAATATATTTTATATTTGAGATTCTTCAAAGTAGCCACCCTTTGCCTTGATGTCAGCTTTGCACACTCTTGGCATTCTCTCAACCAGCTTCATGAGGTAGTCACCTGGAATGCATTTCAATTAACAGGTGTGTGTTATAAAAAGTTAATTTGTGGAATTTCTTTCCTTCTTAATGCGTTTGAGCCAATCAGTTGTGTTGTGGCAAGGTAGGGGTGGTATACAGAAAATAGCCCTATTTGGTAAAATACCAAGTCCATATTATGGCAAGAACAGGTCAAATAAGCAAAGAGAAATGACAGTCCATCATTACTTTAAGACATGAAGGTCAGTCAATGCGGAAAATTTGAAGAACTTTGAAAGTTTCTTCAAGTGCAGTCACAAAAACCATCAAGCGCTATGATGAAACTGGCTCTCATGAGGACCACCACAGGAAAGGAAGACCCAGAGTTACCTCTGCTACAGAGGATAAGTTCATTAGAGTTAACTGCACCTCAGATTGCAGCCCAAATAAATGCTTCACAGAGTTCAAGTAACAGATACATCTCAACATCAACTGTTCAGAGGAGACTGCTTGAATCAGGCCTTCATGGTCGAATTGCTGCAAAGAAACCACTACTAAAGGACACCAAGAAGATGAAGAGACATGCTTGGGCCAAGAAACATGAGCAATGGACATTAGACAAGTGGAAATCTGTCCTTTGGTCTGATGAGTCCAAATTGGAGATTTTTGGTTCCAACTGCCGTGTCTTTGTGAGACGCAGAGTAGGTGAATGGATGATCTCTGCATGTGTGGTTCCCACTGGGAAGCATGGAGGAGGAGGTGTGATGGTGTGGGGGTGCTTTGCTGGTGACACTGTCTGGGATTTATTTACAATTCAAGGCACACTTAACCAGCATGGCTACCACAGCATTCTGCAGTGATACTCCATCCCATCTGGTTTGTGCTTAGTGGGACTATAATTTGTTTTCAACAGGACAATGACACAACACACCTCCAGGCTGTGTAAGGGATATTTGACCAAGGAGGAGAGTGATGGAGTGCTGCACAGATGATCTGACCTCCACAATCACCCAACCTCAACCCAATTGAGATGGTTTGGGATGAGTTGGACCGCAGAGTGAAGGAAAAGCAGCCAACAAGGGCTCAGCATATGTGGGAACTCCTTGAAGACTATTGGAAAAGCATTCCAGGTGAAGCTGGTTGAGAGAATGCCAAGAGTGTGCAAAGCTGTCATCAAGGCAAAGGGTGGCTACTTTGAAGAATCTAAAATCTAAAATATATTTGGATTTCTTTAACACTTTTTTGGTTACTACATGATTCCATATATGCTATTTCATAGTTTTGATGTCTTCACTATTATTCTACAATGTAAAAAAAATTAAGAAAAACCCTTGGCTAAGTAGATGTGTCCAAACTTTTGACTGGTACTGTACATATTACCTCAATTA
>DTSsa8-4
ACAGTGCCTTGTAAAAGTATTCATCCCCCTTGGCGTTTTCCTATTTTGTTGCATTACAAACTGTCATTTCAATGGATTTCATGTAATGGACATAAAGAAAATAGTCGAAATTGGTGAAGTGAAATGAAAAAAATGACTTATAAAATAAAAAACGGAAAAGTGGTGCGTGCATATGTATTCACCCCTCTGCCATGAAGCCCCTAAATAAGATCTGGTGCAACCAATTACCTTCAGAAGTCACATAATTAGTTAAATAAAGTCCACCTGTGTGCAATCTAAGTGTCACATGATCTGTCACATGATCTCAGTATATATACACCTGTTCTGAAAGGCCCCAGAGTCTGTAACACCACTAAGCAAGGGGCACCACCAAGCAAGCAACACCATGAAGACCAAGGAGCTCTCCAAACAGGTCAGGGACAAAGTTGTGGAGAAGTACAGATCATGATTGGGTTATAAAAAAAGAAACTTTGAACATTCCACGGAGCAACATTAAATCCATTATTAAAAAATTGAAAGAATATGGCACCACAACAAACCTGCCAAGAGAGGGCTGCCCACCAAAACTCATGGACCAGGCAAGGAGGGCATTAAGCAGAGAGGCAACAAAGAGACCAAAGATAACCCTGAAGGAGCTGCAAAGCTCCACAGCGGAGATTGGAGTATCTGTCCATAGGACCACTTTAAGCCGTACACTCCACAGAGCTGGGGTTTACGGAAGAGTGGCCAGAAAAAAAGCCATTGCTTAAAGACAAAAATAAGCAAACAAGTTTGGTGTTCGCCAGAAGGCGTGTGGTTGACTCCCCAAACATATGGAAGAAGGAACTCTGGTCAGATGAGACTAAAATTGAGCTTTATGGCCATCAAGGAAAATGCTATGTCTGGCGCAAACCCAACACCTCATCACCCAGAGAACACCATCCCTACAGTGAAGCATGGTGGTGGCAGCATCATGCTGTGGGGATGTTTTTCATCGGAAGGGACTGGGAAACTGGTCAAAATTGAAGGAATGATGGATGGCGCTAAATACAGGGAAATACTTGAGGGAAACCCGTTTCAGTCTTCCAGAGATTTGAGACGGCAACGGAGGTTCACCTTCCAGCAGGATAATGGCCCTAAGCATACTGCTAAAGCAACACACGAGTGGTTTAAGGGAAAACTTATAAATGTCTTGGAATGGCCTAGTCAAAGCCCAGACCTCAATCCAATTGAGAATCTGTGGTACGACTTAAAGATTGCTGTACACCAGCGGAACCCATCCTACTTGAAGGAGCTGGAGCAGTTTTGCCTTGAAGAATGGGCAAAAATCCCAGTGGTTAGATGTGCCAAGCTTATAGAGACATGCCCCAAGAGACTTGCAGCTGTAATTGCTGCAAAAGGTGGCTCTACAAAGTATTGACTTTGGGGAGGTGAATAGTTATGCACAACTGTTCTGTTTTTTTGTCTTATTTCTTGTTTCACTAGAAAAAATATTTTGCATCTTCAACGCAGTAGGCATGTTGTGTAAATCAAATGATACAAACCTATCAAAATAAATTTTAATTCCAGGTTGTACGAAAACAAAATAGGAAAAATGCCAAGGGGGG
>DTSsa4-44
TACACTACCGATCAAAAGTTTTAGAACACCTACTCATTTTAGGGTTTTTCTTTATTTTTACTATTTTCTACATTGTAGAATAATAGTGAATATATCAATACAATGAAATAACACATGGAATCATGTAGTTACCAAAAAAGTGTTAAACAAATCAAAATATATTTGAGATTTGAGATTCTTCAAATAGCCACCCTTTGCCTTGATGACAGCTTTGCACACTCTTGGCATTCTCTCAACCAGCTTCAGGAGGTAGTCACCTGGAATGCATTTCAATTAACAGGTGTGCCTTCTTAAAAGTTAATTTGTGGAATTTATTTCCTCCTTAATGCGTTTGAGCCAATCAGTTGTGTTGTGACAAGGTAGCCGAAGATAGCCCTATTATGGCAAGAACAGCTCAAATAAGCAAAGAGTAATGACAGTCCATCATTACTTTAAGACATGAAGGTAAGTCAATACGAAAAATTTCAAGAACATTGAAAGTGCAGTCGCATAAACCATCAAGCGCTATGATGAAACTGGCTCTCATGGGGACAGCCACAGGAAAGGAAGACTCAGAGTTACCTCTGCTGCAGAGGATAAGTTCTTTAGAGTTACCAGCCTCTGAAATTGCATCTCAAATAAATGCTTCACAGAGTTCAAGTAACAGACACATCTCAACATCAACTGTTCACAGGAGATTATGTGAATCAGGCCTTCATGGTCGAATTGCTGCACCTGCAAAAAAGATTGCTCTGATGTGCGAGTGCCTTTTGAATTTTGAATTGCTGCAAATAAACCACTACTAAAGGACACCAATAATAAGAGGAGACTTGCGAGCAATGGAAATTAGACCGGTGGAAATTAGAGATTTTTGATTCCAACCTCTGTGTCTTTGTGAGACACAGTGTGGGTGAACGGATGATCTCTGCATGTGTATTTCCCACCGTGAAGCATGGAGGTGGAGGTGTTATGGTGTGGGGATGCTTTGCTGGTGACACTCTCTGAAATATTTAGAATTCTTCGGCACACTTAACCAGCTTGGCTACCACAGCATTCTGCAGCGATACACCATCCCATCTGGTTTGGACTTAGTCCCACTATCATTTATTTTTCAACAGGATAATGACCCAACACACCTCCAGGCTGTGTAAGGGCTATTTTACCAAGAAGGAAAGTGATGGAATGCTGCATCAGATGACCTGGCCTCCACCAAATTGAGAGGGTTTGGGATGAGTTGGACCGCAGAGTGAAGGAAAAGCAGCCAACAAGTGCTCAGCATATGTGGGAACTCCTTCAAGACTGTTGGAAAAGTGTTCTAGGTGAAGCTGGTTGAGAGAATGCCAAGTGTACAAAGCTGTAATCAATGCAAAGGGTGGCTATTTTAAGAGTCTCAAATATAAAGTATATTTTGATTTGTTTAACACATTTTTGGTTACTACATGATTCCATATGTGTTATTTCATAGTTGTGATGTCTTCACTATCATTCTACAATGTAGAAAATAGTAAAAAATAAAGATAAACCCTTGAATGAGTAGGTGTTCTAAAACTTTTGACCTGTAGTGT
>DTSsa12-43
TATACAGTGCATTCGGAAAGTTTTCAGACCCCTTTTTCCACATTTTATTACATTACAGCCTTATTCTAAAATGGATTAAATAAAAAAAATACTTGTCAATCTACACAAAATACCCCATAATGACGAAGAGAAAACAGGTTTTTAGATTTTTTTGCAAATTTATTACATATAAAAATCTGAAATACCTTTTACATATCTATTCAGACACTTTGCTATAAGACTTGAAATTGAGCTCAGGCGCATCCTGTTTCCATTGATCATCCTTGAGATGTTTCTACAACTTGCTTGGAGTCCACTTGTGGTAAATTCAATTGATTGGACATGATTTGGAAAGGCACACACCTGTCTATATAAGGTCCCACAGTTGACAGTGCATGTCAGAGCAAAAAACAAGCCATGAGGTTGAAGGAATTGTCCGTAGAGCTCCGAGACACGATTGTGTTGGGGCACAGATCTGGGGAAGGGTACCAAAAAATGTCTTCAGCATTGAAGGTCCCCAACAACACGGTGGCCTCCATCATTCTTAAATGGAAGAAGTTTGGAATCACCAAGGCTCTTCCTAGAGCTGGCCGCCCTGCCAAACTGAGCAATCAGGGGAGAAGGGCCTTGGTCAGGGAGGTGACCAAGAACCCGATGGTCACTCTGAGAGAGCTCCAGAGTTCCTCTGTGGGGATGGGAGACCCTTCCAGAAGGACAACCATCTCTGCAGCCCTCCACCAATCAGGCCTTTATGCTTGAGTGGCCAGATGGAAGCCACTTCTCAGTAAAAGGCACATGACAGCTCGCTTGGAGTTTGCCAAAAGGCATCTACAGGACTCTGACCATGAGAAACAAGATTCTCTGGTCTGTTGAAACCAAGATTGTTGAAACCAAGATTGTTGTCTCTGGTCTGTTGAAACCAACTCTTTGTCCTGAATGCCAAGCGTCACGTCTGGAGGAAACCTGGCACCATCCCTACGGTGAAGCATGGTGGTGGCAGCATCATGCTGTGGGGATATGTTTCAGTGGCAGGGACTGGGAGACTTGTCAGGTTTGAGGGAAAGATGAATGGAGCAAAGTACAGAGAGATCCTTGATGAAAACCTGCTCCAGAGTGCTCAGGACCTCAGACTGGGGCAAAGGTTTTCCTTCCATCAGGATAACGACACTAAGCACACAGCCAAGACAATGCAGGAGTGGCTTCGGGACAAGTCTCTGAATGTTCTTGAGTGGCCCAGCCAGAGCCCGGACTTGAACCCGATTGGACATCTCTGGAGAGACCTGAAAATAGCTGTGCAGCGACGCTCCCCATCCAACCTGACAGAGCTTGAGAGGATCTGCAGAGAAGAATGTGAGAAACTCTCCAAATACAGGTGTGCCAAGCTTGTAGCGCCATACCCAAGAAGACTCGAGACTGTAATCGCTGCCAAGGTGCTTCAACAAAGTACTGAGTAAAGGATCTGAATACTTATGTAAATGTGACATTTCAGTTTTTTAGTTCAAATAAATTTACGAAAAAAATCTAAAAACCTGTTTTTGCTTTGTCATTATGGGGTATTGTGTGTAGAGTGATGAGTGAAAAAAAATAATTTATTCCATTTTAGAATAAGGCTGTAACATAACAAAACGTAAAAAAAGTCAAGGGGTCTAAATACTTTCCAAATGCACTGTATA
>DTXtro8-1
CCTCGGCTCCTCTCAGAGCCTCCGTCTTTTTACACTATCCACACCCACTGCGCTCTCTCGTCTTAAACCTTTCTATTTCGCTGCTCCTTATGACTAAATAGAGTGCACCTGTGTGTAATCTAATGTCAGTACAAATACAGCTGCTCTGTGACGGCCTCAGAGGTTGTCTAAGAGAATATTGGGAGCAACAACACCATGAAGTCCAAAGAACACACCAGACAGGTCAGGGATAAAGTTATTGAGAAATTTAAAGCAGGCTTAGGCTACAAAAAGATTTCCAAAGCCTTGAACTTCCCACGGAGCACTGTTCAAGCGATCATTCAGAAATGGAAGGAGTATGGCACAACTGTAAACCTACCAAGACAAGGCCGTCCACCTAAACTCACAGGCCGAACAAGGAGAGTGCTGATCAGAAATGCAGCCAAGAGGCCCATGGTGACTCTGGACGAGCTACAGAGATCTACAGCTCAGGTGGGGGAATCTGTCCATAGGACAACTATTAGTCGTGCGCTGCACAAAGTTGGCCTTTATGGAAGAGTGGCAAGAAGAAAGCCATTGTTAACAGAAAACCATAAGAAGTCCCGTTTGCAGTTTGCCACAAGCCATGTGGGGGACACAGCAAACATGTGGAAGAAGGTGCTCTGGTCAGATGAGACCAAAATGGCACTTTTAGGCCAAAATGCAAAATGTGTGTGGCAGAAAACTAACACTGCACATCACTCTGAACACACCATCCCCACTGTCAAATATGGTGGTGGCAGCATCATACTCTGGGGGTGCTTCTCTTCAGCAGGGACAGGGAAGCTGGTCAGAGTTGATGGGAAGATGGATGGAGCCAAATACAGGGCAATCTTGGAAGAAAACCTCTTGGAGTCTGCAAAAGACTTGAGACTGGGGCGGAGGTTCACCTTCCAGCAGGACAACGACCCTAAACATAAAGCCAGGGCAACAATGGAATGGTTTAAAACAAAACATATCCATGTGTTAGAATGGCCCAGTCAAAGTCCAGATCTAAATCCAATCGAGAATCTGTGGCAAGATCTGAAAACTGCTGTTCAGAAACGCTGTCCATCTAATCTGACTGAGCTGGAGCTGTTTTGCAAAGAAGAATGGGAAAGGATTTCAGTCTCTAGATGTGCAAAGCTGGTAGAGACATACCCTAAAAGACTGGCAGCTGTAATTGCAGCAAAAGGTGGTTCTATAAAGTATTGACTCAGGGGGCTGAATAATTACGCACACCCCACTTTGCAGTTATTTATTTGTAAAAAATGTTTGGAATCATGTATGATTTTCGTTCCACTTCTCACGTGTACACCACTTTGTATTGGTCTTTCACATGGAATTCCAATAAAAATGATTCATGTTTGTGGCTGTAATGTGACAAAATGTGGAAAAGTTCAAGGGGGCCGAATACTTTTGCAAGCCACTGTAT
>DTXtro8-2
TACAGTGGCTTGCAAAAGTATTGAACTTTTCCACATTTTGTCACATTACAGCCACAAACATGAATCAATTTTATTGGAATTCCACGTGAAAGACCAATACAAAGTGGTGTACACGTGAGATGTAGAACGAAAATCCTACATGATTCCAAACATTTTTTACAAATAAATAACTGCAAAGTGGGCTGTGCGTAATTATTCAGCCCCCTTTGGTCTGAGTGCAGTCAGTTGCCCATAGACATTGCCTGATGAGTGCTAATGACTAAATAGAGTGCACCTGTGTGTAATCTAATGTCAGTACAAATACAGCCGCTCTGTGACGGCCTCAGAGGTTGTCTAAGAGAATATTGGGAGCAACAACACCACGAAGTCCAAAGAACACACCAGACAGGTCAGGGATAAAGTTATTGAGAAATTTAAAGCAGGCTTAGGCTACAAAAAGATTTTCAAAGCCTTGAACATCCCACGGAGCACTGTTCAAGCGATCATTCAGAAATGGAAGGAGTATGGCACAACTGTAAACCTACCGAGACAAGGCCGTCCACCTAAACTCACAGGCCGAAGAAGGAGAGCACTGATCAGAAATGCAGCCAAGAGGCCCATGGTGACTCTGGGGGAGCTGCAGAGATCTACAGCTCAGGTGGGGGAATCTGTCCATAGGACAACTATTAGTCGTGCACTGCACAAAGTTGGCCTTTATGGAAGAGTGGCAAGAAGAAAGCCATTGTTAACAGAAAACCATAAGAAGTCCTGTTTGCAGTTTGCCACAAGCCATGTGGGGGACACAGCAAACATGTGGAAGAAGGTGCTCTGGTCAGATGAGACCAAAATGGAACTTTTTGGCCAAAATGCAAAACGCTATGTGTGGCGGAAAACTAACACTGCACATCACTCTGAACACACCATCCCCACTGTCAAATATGGTGGTGGCAGCATCATGCTCTGGGGGGGGGGCTTCTCTTGATGGGAAGATGGATGGAGCCAAATACAGGGCAATCTTGGAAGAAAACCTCTTGGAGTCTGCAAAAGACTTGAGACTGGGGCGGAGGTTCACCTTCCAGCAGGACAACGACCCTAAACATAAAGCCAGGGCAACAATGGAATGGTTTAAACCCAAACATATCCATGTGTTAGAATGGCCCAGTCACAGTCCAGATCTAAATCCAATGGAGAATCTGTGGCAAGATCTGAAAACTGCTGTTCACAAATGCTGTCCATCTAATCTGACTGAGCTGGAGCTGTTTTGCAAAGAAGAATGGGCAAGGATTTCAGTCTGTAGATGTGCAAAGCTGGTAGAGACATACCCTAAAAGACTGGCAGCTGGAATTGCAGCAAAAGGTGGTTCTACAAAGTATTGACTCAGGGGGCTGAATAATTACGCACACCCCACTTTGCAGTTATTTATTTGTAAAAAATGTTTGGAATCATGTATGATTTTCCTTCCACTTCTCACGTGTACACCACTTTGTATTGGTCTTTCACGTGGAATTCCAATAAAATTGATTCATGTTTGTGGCTGTAATGTGACAAAATGTGGAAAAGTTCAAGGGGGCCGAATACTTTTGCAAGCCACTGTAT
>DTPmar1-1
ACAGTGAGGGAAAAAAGTATTTGATCCCCTGCTGATTTTGTACGTTTGCCCGCTGACAAAGAAATGATTAGTCTATAATTTTAATGGTAGGTTAAATTGATCAGTGAGAGACAGAATAACAACAACAAAATCCAGAAAAACGCATGTCAAAAATGTTATAAATTGATTTGCATTTTAATGAGGGAAATAAGTATTTGACCCCTCTCAATCAGAAAGATTTCTGGCTCCCAGGTGTCTTTTATACAGGTAACGAGCTGAGAATAGAAGCACACTCTTAAAGGGAGTGCTCCTAATCTCAGCTTGTTGCCTGTATAAAAGACACCTGTCCACAGAAGCAATCAATAAGATTCCAAACTCTACACCATGGCCAAGACCAAAGAGCTCTCCAAGAATGTCAGGGACAAGATTGTAGACCTACAAAAGGCTGGAATGGGCTACAAGACCATTGCCAAGCAGCTTGGTGAGAAGGTGACAACAGTTGGTGCTATTATTCGCAAATGGAAGAATCACAAAAGAACTGTCAATCTCCCTCGGTCTGGGGCTCCATGCAAGATCTCACCTCGTGGAGTTGCAATGATCATGAGAACGGTGAGGAATCAGCCCAGAACTACACGGGAGGATCTTGTCAGTGATCTCAAGGCAGCTGGGACCATAGTCACCAAGAAAACAATTGGTAACACACTACGCCGTGAAGGACTGAAATCCTGCAGCGCCCGCAAGGTCCCCCTGCTCAAGAAAGCACATATACATGCCCGTCTGAAGTTTGCCAATGAACATCTGAATCATTCAGAGAACAACTGAGTGAAAGTGTTGTCGTCAGATGAGACCAAAATGGAGCTCTTTGGCATCAACTCAACTCACCGTGTTTGGAGTAGGAGTAATGCTGCCTATGACCCCAAGAACACCATCCCCACCCTCAAACATGGAGGTGGAAACATTATGCTTTGGGGATGTTTTTCTGCTAAGGGGACAGGACAACTTCACTGCATCAAAGGGACGATGGACGGGACCATGTACCGTCAAATCTTGGGTTAGAACCTCCTTCCCTCAGCCAGGGCATTGAAAATGGGTCGTGGATGGGTATTCCAGCATGACAATGACCCAAAACACACGGCCAAGGCAACAAAGGAGTGGCTCAAGAAGAAGCACATTAAGGTCCTGGAGTGGCCTAGCCAGTCTCCAGACCTTAATCCCATAGAAAATCTGTGGAGGGAGCTAAAGGTTTGAGTTGCCAAACGTCAGCCTCGAAGCCTTAATGACTTGGAGGTCTGCAAAGAGGAGTGGGACAAAATCCCTCCTGAGATGTGTGCAAAACTGGTGGCCAACTACAAGAAACGGCTGACCTCTGTGATTGCCAACAAGGGGTTTGCCACCAAGTACTAAGTCATGTTTTGCAGAGGGGTCAAATACTTATTTCCCTCATTAAAATGCAAATCAATTTATAACGTTTTTGACATGCGTTTTTCTGGATTTTTGTTTTTGTTATTCTGTCTCTCACTGTTCAAATAAACCTACCATTACAATTATAGACTGATAATTTGTCAGTGGGCAAACGTACAAAATCAGCAGGGGATCAAATACTTTTTTCCCTCACTGTA
>DTIpu1-1
TACAGTGAGGGAAAGAAGTATTTGATCCCCTGCTGATTTTGTACATTTGCCCACTGACAAAGAAATGATCATTCTATAATTTTAATGATAGGTTTATTTGAACAGTGAGAGACAGAATAACAACAAGAAAATCCAGAAAAACGCATGTCAAAATTTTTATAAATTGATTCGCATTTTAATGAGGGAAATAAGTATTTGACCCCCTCTCAAACAGAAAGATTTCTGGCTCCCAGGTGTCTTTTATACAGGTGACGAGCTGAGATTAGGAGCACACTGTTAAAGGGAGTGCTCCTAATATCAGTTTGTTACCTGTATAAAAGACATCTGTCCACAGAAGCAATCAATCAATCAGATTCCAAACTCTCCACCATGGCCAAGACCAAAGAGCTCTCCAAGGATGTCAGGGACAAGATTGTAGACCTACACGAGTCTGGAATGGGCTACAAGACCATTGCCAAGCAGTTTGGTGAGAAGGGGACAACAGTTGGTGCGATTATTCGCAAATGGAAGAAGCACAAAAGAACTGTCAATCTCCCTCGGCCAGGGGCTCCATGCAAGATCTCACCTCGTGGAGTTGCAGTGATCATGAGAACAGTGAGGAATCAGCCCAGAACTACACGGGAGGATCTTGTCAATGATCTCAAGGCAGCTGGCACCATAGTCACCAAGAAAACAATTGGTAACACACTACGCCGTGAAGGACTGAAATCCTGCAGCGCCCGCCAGGTCTGCTGCTCAAGAAAGCACATATACATGCCCGTCTGAAGTTTGCCAATGAACATCTGCATGGTTCAGAGGACAACTGGGTTTAAGTGTTGTGGTCAGATGAGACCAAAATGGAGCTCTTTGGCATCAACTCAACTCGCCGTGTTTGGAGGAGGAGGAATTCTGCCTATAACCCCAAGAACACCATCCCCACCGTCAAACATGGAGGTGGAAACATTATGCTTTGGGGGTGTTTTTCTGCTAAGGGGACAGGACAACTTCACCGCATCAAAGGGACGATGGACGGGGCCATGTACTGTCAAATCTTGGTTGAGAACCTCCTTCCCTCAGCCAGGGCATTGAAAATGGGTCGTGGATGGGAATTCCAGCATGACAATGACCCAAAACACACAGCCAAGGCAACAAAGAAGTGGCTCAAGAAGAAGCACATTAAGGTCCTGGAGTGGCCTAGCCAGTCTCTAGACCTTAATCCCATAGAAAATCTGTGGAGGGAGCTGAAGGTTCGAGTTGCCAAACGTCAGCCTCGAAACCTTAATGACTTGGAGAAGATCTGCAAAGAGGAGTGGGACAAAATCCCTCCTGAAATGTGTGCAAACCTGGTGGCCAACTACAAGAAACGTCTGACCTCTGTGATTGCCAACAAGGGTTTTTCCACCAAGTACTAAGTCATGTTTTGCAGAGGGGTCAAATACTTATTTCCCTCATTAAAATGCAAATCAATTTATAACATTTTTGACATGTGTTTTTCTGGATTTTCTTGTTGTTATTCTGTCTCTCACTGTTCAAATAAATCTACCATTAAAATTATAGACTGATCATTTCTTTGTCAGTGGGCAAACGTACAAAATCAGCAGGGGATCAAATACTTTTTTCCCTCACTGT
>DTIpu1-2
TACAGTGAGGGGAAAAAAGCATTTGATCCCCTGCTGATTTGTAAGTTTGCCCACTGACAAAGAAATGATCAGTCTATAATTTTAATGGTAGATTTATTTGAACAGTGAGAGACAGAATAACAACAAGAAAATCCAGAAAAACGCATGTCAAAAATGTTAGAAATTGATTTGCATTTTAATGAGGGAAATAAGTATTTGACCCCCTCTCAGTCAGAAAGATTTCTGGCTCCCAGGTGTCTTTTATACAGGTAACGAGCTGAGATTAGGAGCACACTCTTAAAGGGAGTGCTCCTAATCTCAGCTTGTTACCTGTATAAAAGACATCTGTCCACAGAAGCAATCAATCAATCAGATTCCAAACTCTCCACCATGGCCAAGACCAAAGAGCTCTCCAAGGATGTCAGGGACAAGATTGTAGACCTACACAAGTCTGGAATGGGCTACAAGACCATTGCCAAGCAGCTTGGTGAGAAGGTGACAACAGTTGGTGCGATTATTCGCAAATGGAAGAAACACAAAAGAACTGTCAATCTCCCTCGGCCTGGGGCTCCATGCAAGATCTCACCTCGTGGAGTTGCAATGATCATGAGAACAGTGAGGAATCAGCCCAGAACTACACGGGAGGATCTGGTCAATGATCTCAAGGCAGCTGGGACCATAGTCACCAAGAAAACAATTGGTAACACACTACGCCATGAAGGACTGAAATCCTGCAGCGCCCGCAAGGTCCCCCTGCTCAAGAAAGCACATGTACATGCCCGTCTGAAGTTTGCCATTGAACATCTGGATGATTCAGAGGACAACTGGGTGAAAGTGTTGTGGTCAGATGAGACCAAAATGGAGCTCTTTGGCATCAACTCAACTCGCCGTGTTTGGAGGAGGGTGAATGCTGCCTATGACCCCAAGAACACCATCCCCACTGTCAAACATGGAGGTGGAAACATTATGCTTTGGGGGTGTTTTTCTGCTAAGGGGACAGGACAACTTCACCGCATCAAAGGGACGATGGACGGGGCCATGTACCATCAAATCTTGGGTGAGAACCTCCTTCCCTCAGCCAGGGCATTGAAAATGGGTCGTGGATGGGTATTCCAGCATGACAATGACCCAAAACACACGGCCAAGGCAACAAAGGAGTGGCTCAAGAAAAAGCACATTAAGGTCCTGGAGTGGCCTAGCCAGTCTCCAGACCTTAATCCCATAGAAAATCTGTGGAGGAAGCTGAAGGATCGAGTTGCCAAACGTCAGCCTCGAAACTTTAATGACTTGGAGAAGATCTTCAAAGAGGAGTGGGACAAAATCCCTCCTGAGATGTGTGCAAACCTGGTGGCCAACTACAAGGAACGTCTGACCTCTGTGATTGCCAAGAAGGGTTTTGCCACCAAGTACTAAGTCATGTTTTGCAGAGGGGTCAAATACTTATTTCCCTCATTAAAATGCAAATCAATTTATAACATTTTTGACATGCGTTTTTCTGGATTTTCTTGTTGTTATTCTGTCTCTCACTGTTCAAATAAATCTACCATTAAAATTATAGACTGATCATTTCTTTGTCAGTGGGCAAACGTACAAAATCAGCAGGGGATCAAATACTTTTTTCCCTCACTGT
>DTIpu1-3
TACAGTGAGGGAAAGAAGTATTTGATCCCCTGCTGATTTTGTACGTCTGAAATGACCAGTCTATAATTTTAATGGTAGGTTTATTTGAACAGTGAGAGACAGAATAACAACAAGAATATCCAGAAAAAACCATGTCAAAAATGTTATAAATTGATTTGCATTTTAATGAGGGAAATAAGTATTTGACCCCCTTTCAATCAGAAAGATTTCTGGCTCCCAAGTGTCTTTTATACAGGTAACGAGCTGAGATTAGGAGGACACTCTTAAAGGGAGTGCTCCTAATCTCAGCTTGTTACCTGTATAAAAGACACCTGTCCACAGAAGCAATCAATCAATCAGATTCCAAACTCTCCACCATGGCCAAGACCAAAGAGCTCTCCAAGGATGTCAGGGACAAGACTGTAGACCTACGCAAGTCTGGAATGGGATACAAGACCATTGCCAAGCAGCTTGGTGAGAAGGTGACAACAGTTGGTGCGATTATTCGCAAATGGAAGAAACACAAAAGAACTGTCAATCTCCCTCGGCCTGGGGCTCCATGCAAGATCTCACCTCGTGGAGTTGCAATGATCATGGGAACAGTGAGGAATCAGCCCAGAACTACACAGGAGGATCTTGACAATGATCTCAAGGCAGCTGGGACCATAGTCACCAAGAAAACAATTGGTAACACACTACGCTGTGAAGGACTGAAATCCTGCGTCGCCCGCAAGGTCCCCCTGCTCAAGAAAGCACATATACATGCCCGTCTGAAGTTTGCCAATGAACATCTGAATGATTCAGAGGACAACTGGGTGAAAGTGTTGTGGTCAGATGAGACCAAAATGGAGCTCTTTGGCATCAACTCAACTCGCCATGTTTGGAGGAGGAGGAATGCTGCCGATGACCGCAAGAACACCATCCCCACCATCAAACATGGAGGTGGAAACATTATGCTTTGGGGGTGTTTTTCTGCTAAGGGGACAGGAAAACTTCACCGCATCAAAGGGACGATCAACGGGGCCATGTACTGTCAAATCTTGGGTGAGAACCTCCTTCCCTCAGCCAGGGCATTGAAAATGGGTCGTGGATGGGTATTCCAGCATGATAATGACCGAAAACACACGGCCAATGCAACAAAGGAGTGGCTCAAGAAGAAGCACATTAAGGTCCTGGAGTGGCCTAGCCAGTCTCCAGACCTTAATCCCATAGAAAATCTGTGGAGGGAGCTGAAGGTTCGAGTTGCCAAACGTCAGCCTCGAAACCTTAATGACTTGGAGAAGATCTGCAAAAAGGAGTGGGACAAAATCCCTCCTGAGATGTGTACAAACCTGGTGGCCAACTACAAGAAACGTCTGACCTCTGTGATTGCCAACAAGGGTTTTGCCACCAAGTACTAAGTCATGTTTTGCAGAGGGGTCAAATACATATTTCCCTCATTAAAATGCAAATCAATTTATAACATTTTTGACATGCGTTTTTTCTGGATTTTTTTGTTATGATTCTGTCTCTCACTGTTCAAATAAATCTACCATTAAAATTATAGACTGATCATTTTTTTGTCAGTGGGCAAACGTACAAAATCAGCAGGAGATCAAATACCTTTTTCCCTCACTGT
>DTXtro1-9
ACAGTGGAGGAAATAATTATTTGACCCCTCACTGATTTTGTAAGTTTGTCCAATGACAAAGAAATGAAAAGTCTCAGAACAGTATCATTTCAATGGTAGGTTTATTTTAACAGTGGCAGATAGCACATCAAAAGGAAAATCGAAAAAATAACTTTAAATAAAAGATAGCAACTGATTTGCATTTCATTGAGTGAAATAAGTTTTTGAACCCCTACCAACCATTAAGAGTTCTGGCTCCCACAGAGTGGTTAGACACTTCTACTCAATTAGTCAACCTCATTAAGGACACCTGTCTTAACTAGTCACCTGTATAAAAGACACCTGTCCACAGAATCAATCAATCAAGCAGACTCCAAACTCTCCAACATGGGAAAGACCAAAGAGCTGTCCAAGGATGTCAGAGACAAAATTGTAGACCTACACAAGGCTGGAATGGGCTACAAAACCATTAGCAAGAAGCTGGGAGAGAAGGTGACAACTGTTGGTGCGATTGTTCGAAAATGGAAGGAGCACAAAATGACCATCAATCGACCTCGCTCTGGGGCTGCATGCAAGATCTCACCTCGTGGGGTGTCAATGATTCTGAGAAAGGTGAAAAAGCATCCTAGAACTACACGGGAGGAGTTAGTTAATGACCTCAAATTAGCAGGGACCACAGTCACCAAGAAAACCATTGGAAACACATTACACCGCAATGGATTAAAATCCTGCAGGGCTCGCAAGGTCCCCCTGCTCAAGAAGGCACATGTGCAGGCCTGTCTGAAGTTTGCCAATGAACACCTGAATGATTCTGTGAGTGACTGGGAGAAGGTGCTGTGGTCTGATGAGACCAAAATAGAGCTCTTTGGCATTAACTCAACTCGCTGTGTTTGGAGGAAGAAAAATGCTGCCTATGACCCCCAAAACACCGTCCCCACCGTCAAGCATGGGGGTGGAAACATTTTGCTTTGGGGGTGTGTTTCTGCTAAGGGCACAGGACAACTTATTCGCATTAACGGGAAAATGGACGGAGCCATGTATCGTGAAATCCTGAACGACAACCTCCTTCCCTCTGCCAGGAAACTGAAAATGGGTCGTGGATGGGTGTTCCAGCACGACAATGACCCAAAACATACAGCAAAGGCAACAAAGGAGTGGCTCAAGAAGAAGCACATTAAGGTCATGGAGTGGCCTAGTCAGTCTCCGGACCTTAATCCAATAGAAAACCTATGGAGGGAGCTCAAGCTCAGAGTTGCACAGAGACAGCCTCGAAACCTTAGGGATTTAGAGATGATCTGCAAAGAGGAGTGGACCAACATTCCTCCTAAAATGTGCGCAAACTTGGTCATCAATTACAAGAAACGGTTGACCTCTGTGCTTGCAAACAAGGGTTTTTCCACTAAGTATTAAGTCTTTTTTTGTTAGAGGGTTCAAAAACTTATTTCACTCAATGAAATGCAAATCAGTTGCTATCTTTTATTTAAAGTTATTTTTTCGATTTTCCTTTTGATGTGCTATCTGCCACTGTTAAAATAAACCTACCATTGAAATGATACTGTTCTGAGACTTTTCATTTCTTTGTCATTGGACAAACTTACAAAATCAGTGAGGGGTCAAATAATTATTTCCTCCACTGTA
>DTAbu1-1
TACAGTGGGGCAAAAAAGTATTTAGTCAGCCACCGATTGTGCAAGTTCCCCCACCTAAAATGATGACAGAGGTCAGTAATTTGCACCAGAGGTACACTTCACCTGTGAGAGACAGAATGTGAAAAAAAAATCCATGAATCCACATGGTAGGATTTGTAAAGAATTTATTCGTAAATTAGGGTGGAAAATAAGTATTTGGTCACCTCAAACAAGGAAGATCTCTGGCTCTCACAGACCTGTAACGTCTTCTGTAAGAAGCTTTTTTGTCCCCCACTCGTTACCTGTATGAATGGCACCTGTTTGAACTCATCATCTGTATAAAAGACACCTGTCCACAGCCTCAAACAGTCAGACTCCAAACTCCGCCATGGCCAAGACCAAAGAGCTTTCGAAGGACACCAGGAAAAGTATTGTAGACCTGCACCAGACTGGGAAGAGTGAATCTACAATAGGCAAGCAGCTTGGTGTGAAAAAATCAACTGTGGGAGCAATCATCAGAAAATGGAAGACATACAAGACCACTGATAATCTCCCTCGATCTGGGGCTCCACGCAAGATCTCATCCCGTGGGGTCAAAATGATCATGAGAACGGTGAGCAAAGATCCCAGAACCACACGGGGGGACCTGGTGAATGACCTGCAGAGAGCTGGGACCAAAGTAACAAAGGTCACCATCAGTAACACACTACAACGGCAGGGAATCAAATCCCGCAGTGCCAGACGTGTTCCGCTGCTGAAGCCAGTGCATGTCCAGGCCCGTCTGAAGTTTGCCAGAGAGCACATGGATGATACAGCAGAGGATTGGGAGAATGTCATGTGGTCAGATGAAACCAAAGTAGAACTTTTTGGTATAAACTCAACTCGTTGTGTTTGGAGGAAGAAGAATACTGAGTTGCATCCCAAGAACACCATACCTACTGTGAAGCATGGGGTGGAAACATCATGCTATGGGGCTGTTTTTCTGCCAAGGGGACAGGACGACTGATCCGTGTTAAAGTCATAATGAATGGGGCCATGTATCGTGAGATTTTGAGCCAAAACCTCCTTCCATCAGTGAGAACTTTGAAGATGAAACGAGGCTGGGTCTTCCAACATGACAACGATCCAAAACACACCGCCCGGGCAACAAAGGAGTGGCTCCGTAAGAAGCATTTGAAAGTCCTGGAGTGGCCTAGCCAGTCTCCAGACCTCAACCCCATAGAAAATCTGTGGTGGGAGTTGAAAGTCTGTGTTGCTCGGCGACAGCCCCAAAACATCACTGCTCTCGAGAAGATCTGCATGGAGGAATGGGCCAAAATACCAGCTACTGTGTGTGCAAACCTGGTAAAGACCTATAGTAAACGTTTGACCACTGTTATTGCCAACAAAGGTTATGTTACAAAGTATTGAGTTGTATTTTTGTTATTGACCAAATACTTATTTTCCACCCTGATTTACGAATAAATGCTTTACAAATCCTACCATGTGGATTCATGGATTTTTTTTTTCACATTCTGTCTCTCACAGTTGAAGTGTACCTCTGGTGCAAATTACTGACCTCTGTCATTATTTTAGGTGGGGGAACTTGCACAATCGGTGGCTGACTAAATACTTTTTTGCCCCACTGT
>DTAbu1-2
TACAGTGGGGCAAAAAAGTATTTAGTCAGCCACCGATTGTGCAAGTTCCCCCACCTAAAATAATGACAGAGGTCAGTAATTTGCACCAGAGGTACACTTCAACTGTGAGAGACAGAATGTGAAAAAAAAATCCATGAATCCACATGGTAGGATTTGTAAAGCATTTATTCGTAAATTAGGGTGGAAAATAAGTATTTGGTCACCTCAAACAAGGAAGATCTCTGGCTCTCACAGACCTGTAACGTCTTCTGTAAGAAGCTTTTTTGTCCCCCACTCGTTACCTGTATGAATGGCACCTGTTTGAACTCATCATCTGTATAAAAGACACCTGTCCACAGCCTCAAACAGTCAGACTCCAAACTCCGCCATGGCCAAGACCAAAGAGCTTTCGAAGGACACCAGGAAAAGTATTGTAGACCTGCACCAGACTGGGAAGAGTGAATCTACAATAGGCAAGCAGCTTGGTGTGAAAAAATCAACTGTGGGAGCAATCATCAGAAAATGGAAGACATACAAGACCACTGATAATCTCCCTCGATCTGGGGCTCCACGCAAGATCTCATCCCGTGGGGTCAAAATGATCATGAGAACGGTGAGCAAAGATCCCAGAACCACACGGGGGGACCTGGTGAATGACCTGCAGAGAGCTGGGACCAAAGTAACAAAGGTCACCATCAGTAACACACTACAACGGCAGGGAATCAAATCCCGCAGTGCCAGACGTGTTCCGCTGCTGAAGCCAGTGCATGTCCAGGCCCGTCTGAAGTTTGCCAGAGAACACATGGATGATACAGCAGAGGATTGGGAGAATGTCATGTGGTCAGATGAAACCAAAGTAGAACTTTTTGGTATAAACTCAACTCGTTGTGTTTGGAGGAAGAAGAATACTGAGTTGCATCCCAAGAACACCATACCTACTGTGAAGCATGGGGGTGGAAACATCATGCTATGGGGCTGTTTTTCTGCCAAGGGGACAGGACGACTGATCCGTGTTAAGGACATAATGAATGGGGCCATGTATCGTGAGATTTTGAGCCAAAACCTCCTTCCATCAGTGAGAACTTTGAAGATGAAACGAGGCTGGGTCTTCCAACATGACAATGATCCAAAACACACCGCCCGGGCAACAAAGGAGTGGCTCCGTAAGAAGCATTTGAAAGTCCTGGAGTGGCCTAGCCAGTCTCCAGACCTCAACCCCATAGAAAATCTGTGGTGGGAGTTGAAAGTCTGTGTTGCTCGGCGACAGCCCCAAAACATCACTGCCCTCGAGAAGATCTGCATGGAGGAATGGGCCAAAATACCAGCTACTGTGTGTGCAAACCTGGTAAAGACCTATAGTAAACGTTTGACCTCTGTTATTGCCAACAAAGGTTATGTTACAAAGTATTGAGTTGTATTTTTGTTATTGACCAAATACTTATTTTCCACCCTGATTTACGAATAAATTCTTTACAAATCCTACCATGTGGATTCATGGATTTTTTTTTTCACATTCTGTCTCTCACAGTTGAAGTGTACCTCTGGTGCAAATTACTGACCTCTGTCATCATTTTAGGTGGGGGAACTTGCACAATCGGTGGCTGACTAAATACTTTTTTGCCCCACTGT
>DTSfo4-1
ATAGTACCAGTCAAGTTTGGACACACCTACTCATTCAAGGGGTTTTCTTTATTTTTACTATTTTCCACATTGTAGAATAATAGTGAAGACATCAAACCTATGAAGTACACATATGGAATCATGTATTAACCAAAAAGTAACCCTTTCCCTTGATGACAGCTTTGCACACTCTTGGCATTCTCTCAACCAGATTCATGAGGTAGTCACCTGGAATGCATTTCAATTAACAGGTGTGCATTGTTAAAAGTTAATTTGTGGAATTTCTTTCCCTCTTAATGCGTTTGAGCCAATCAGTTGTGTTGTGACAAGGTAGGGGGTATACAGAAGATACCCCTATTTGGTAAAATACCAAGTCCATATAATGGCAAGAACAGTTAAAATAAGCAAAGAGAAATGACAGTCCATCATTACTAAAAGACATGTCAGTCAATCAGTCAATCCAGAAAACTTCAAGAACTTTGAAAATTTCTTCAAGTGCAGTCGCAAAAACCATCAAGCGCTATGATGAAACTGGCTCTCATGAGGACCGCCACAGGAAAGGGAGACCCAGAGTTACATCTGCTGCAGAGGATAAGTTCATTAGAGTTACCAGCCTCAGAAATTGCAGCCCAAATAAATGCTTCACTGAGTTCAAGTAACACAAACATCTCAACATCAACTATTCAGAGGAGACTGTGTGAATCAGGCCTTCATGGTCGAATTGCTGCAAAGAAACCGTTACTAAAGGACATCAATAATAAGAAGAGACTTGCTTGGGCCAAGAAACATGAGAAATGTACATTAGACCGGAGGAAATCTGTCCTTTGGTCTGATGAGTCCAAATTTGAGATTTTTGGTTCCAACCGCCGTGTCTTTGTGAGACGTAGGGTAGGTGAACGGATGATCTCTGCATGTGTGGTTCCCACCAGGAAGCATGGAGGAGGAGGTGTGAGGATGTGGGGGTGCTTTGCTGTTGACACTGTCAGTGATTTATTTAGAATTCAAGGCACACTTAACCAGCATGGCTACCACAGCATTCTGCAGCGATACGCCATCCCATCTGGTTTGGGCTTAGTGGGACTATCATTTGTTTTTCAACAGGACAATGACCCAACACACCAGGCTTTGTAAGGGCTATTTGACCAAGAAGGAGAGTGCTGGAGTGCTGCATCAGATGACCTGACCTCCACAATCACCCGACCTCAACCCAATTGAGATGATTTGGGATGAGTTGGACTGCAGCGGGAAGGAAACACGTGCCAACAAGTGCTGAGCATATGTGGGAACTCCTTCAAGACTAGTGGAAAAGCATTCCAGGTGAAGCTGGTTGAGAGAATGCCAAGAGTGTGCAAAGCTGTCAAAGGGTGGCCACTTTGAAGAATCTAAAATCTAAAATAGATTTTGATATTTTTAACACCTTTTTTGTTTACTACATGATTCCATATACATGTTATTTCATAGGTTTGATGTCATCACTATTATTCTACAATGCAGAAAATAGTAAAAATAAAGAAAAACCCTTGAATGAGTAGGTGTATCCAAACTTTTGACTGGTACTGTA
>DTCau11-1
CAGTTGAAGTCGGAAGTTTACATACACTTAAGTTGGAGTCATTAACTCGTTTTTCAACCACTCCACACATTTATTGTTAACAAACTATGGTTTTGGCAAGTCGGTTATGACATCTACTTTGTGCATCACACAAGTAATTTTTCCAACAATTGTTTACAGACAGATTCATTTCACATATTATTCACTGTATCACAATTCCAGTGGGTCAGAAGTTTACAAACACTAAGTTGACTGTGCCTTTTAAACAGCTTGGAAAATTCCAGAAATTATATCATACCTTTTAGAAGCTTCTGATTGGCTAATTGACATAATTTGAGTCAATTGGAGGTGTACCTGTGGATGTATTTCAAGGCCTACATTCAAACTCGGTGTCTCTTTGCTTGACATCATGGGAAATTCAAAAGAAAAAGATTGTAGACCTCCAAGTCTGGTTCATCCTTGGGAGCAATTTCCAAACGCCTGAAGATACCACATTCATCTGTACAAACAATAGTACGCAAGTATAAACACTATGGGACCACTCTGCCATCGTACCGCACAGGAAGGAGACACGCTCTGTCTCCTAGTAATGAACGTACTTTGGTGCAAAAAGTGCAAATGAATCCCAGAACAACAGCAAAGGACCATGTGAAGATACTGGAGGAGTCAGGTACAAAAGTATCTATATCCACAGTAAAACGAGTCCTATATCGACATACCCTGAAAGGCCGCTCAGCAAGGAAGAAGCCACTGCTCCAAAGCTGCCATAAAAAAGCAAGACTACGGTTTGCAACTGCACATGGGGACAAAGATCGTACTTTTTGGAGAAATGTCCTCTGGTCTGATGAAACAAAAATAGAACTGTTTGGCCGTAATGACCATCGTTATGTTTGGAGGAAAAAGGGGGATGCTTGCAAGCCGAAGTACACAATCCCAACTGTGAAGCACGGGGGTGGCAGCTACATGTTGTGGGAGTGCTTTGCTGCAGGAGGGACTGGTGCACTTCACAAAATAGATGGCTTCATGAGAAGGAAAATTATGTGGATATATTGAAGCAACATCTCAAGACATCAGTCAGGAAGTTGAAGCTTGGTCGCAAATGGGTCTTCCAAATGGACAATGACCCCAAGCATACAGTACTTCCAAAGTTGTGGCAAAATGGCTTAAGGACAACAAAGTCAAGGTATTGGAGTGGCCATCACAAAGCCCTAACCTCCAACCTATAGAACATTTGTGGGCAGAACTGAAAAAGTGTGAGCAAGGTGGCCTACAAACCTGACTCTGTTACACCAGCTCTGTCAGGAGGAATGTGGCAGATTTCACTCAACTTCTTGTGGGAAGGTTGTGGAAGCTGCCAGAAACGTTTGACCCAAGTGAAACAATTTTAAGCAATGCTACCAAATACTAATTGATTATGTTAACTTCTGACCACTGGGAATGTGATGAAAGAAATAAAAGCTGAAATTAATAATTCTCTGTACTATTTTCTGACATTTCACATTCTTAAAATAAAGTGGTTTTACTTGGATTAAATGTCAGGAATTGTGAAACACTTAAACTCAAGTTATTTGGTTTAGGTGTATGTAAACTTCCGACTTCAACT
>DTCca11-1
CAGTTGAAGTCGGAAGTTTACATACACGGAGGTTGGAGTCATTAAAACTAGTTTTTCAACCTCTCCAAAAATGTCTTGTTAACAAACTATAGTTTTGGCAAGTCGGTTAGGACATCTACTGCATGACACAATACCTTTTTCCAACAATTGTTTACAGACAGAATATTTCACTTATCACAATTCCAGTGGGTCAGAAGTTTACATACACTAAATGGACTGTGCCTTTAAACAACTTGGAAAATTCCAGAAAATGATGTCATGGCTTTAGAAGCTTCTGATAGGCTAATTGACATGTATTTCAAGGCCTACCATCAAACTCAGTGCCTTTTTGCTTGACATCATAGGAAAATCTAAAGAAACCAGCCAAGACCTCAGAAAAAAATTGCAGACCTCCACAAGTCTTGTTCATCCTTGGGAGCAATTTCCAAACACCTGAAGATACGACGTTCATCTGTACAAATAGTAGTACGCAAGAATAAACAGCATGGGACCACGCAGCCGTCATACCGCTCAGAAAGGAGACGTGTTCTGTCTGATAGAGATGAACGTACTTTGGTGCGAAAAGTGCAAATCAATTCCAGAACAACAGCAAAGCACATGGGGACAAAGAGCGTACTTTTTGGAGAAATGTCCTCTGGTCTGATGAAACAAAAATAAAACTGTTTGGCCATAATGACCATCGTTATGGATGGAGGAAAAAGGGGGAGGCTTGCAAGCTGAAGAACACCATCCCAACCGTGAAGCACGGGGGTGGCAGCATCATGTTGTGGGGGTGCTTTGCTGCAGGAGGGACTGTTGCACTTCACAAAATCGATGACATCATGAGGTAGGGAAATCATGTGGATATATTGAAGCAACATCTCAAGACATCAGTTAAAGTTCAAGTTAAAGCTTGTTCACAAATGGGTCTTCCAAATGGACAATGACCCCAAGCATACTTCCAAAGTTGTGGCAAAATGGCTTGAGGACAACAAAGTCAAGCTATTGGAGTGGCCATTACAAAGCCCTGACCTCAGTCCTATAGAAAACTTGTGGGCAGAACTGAAAAAGCGTGTGCGAGTAAGGAGGCCTACAAACCTGACTCAGTTACACCAACTCTTAGGAGGAATGGGCCAAAATGCACCCAACTGATTGTGGGAAGCCTGTAGAAGGCTACCCGAAATGTTTGACCCAAGTTAAACAATTGAAAGGCAATGCTACCAAATACTAATTGAGTGTATGTAAACTTCTGCCCCTCTCGGAATGTGAAATGTGAAGAAATAAAAGCTGAAATAAATCATTCTCTCTACTACTATTCTGACATTTCACATTCTTAAAATAAAGTGGTGATCCTAACTGACCTAAGACAGGGAATTTTTACTAGGATTAAATGTTAGGAATTGTGAAAAACTGAGTTTAACTTCAATGTATGTGAACTTTCGACTTCGAC
>DTElu11-1
CAGTTGAAGTCGGAAGTTTACATACGCTTAGGTTGGAGTCATTAAACTCGTTTTTCAACCACTCCACAAATTTCTTGTTCACAAACTGTAGTTTTTGCAAGTTGATTAGGACATCTACTCTGTGCATGACACAAGTCATTTTCCAATAATTGTTTACAGACAGGTTATTTAACTTGTAATTCACTGTATCACAATTCCAGTGGGTCAGAAGTTTACATACACTAAGTTGACTGTGCCATTAAACAGCTTGGAAAATTCCAGAAAATGATGTCATGGCTTTAGAAGCTTCTGATAGGATAATTGACATCATTTGAGTCAATTGGAGGTGTATCTGTGGATGTATTTCAAGGCCGACCTTCAAACTCAGTGCCTCTTTGCTTGACATCATGGGAAAATCAAAAGAAATCATGCAAGACCTCAGAAAAATAATTGTAGACCTCCACAAGACTGGTTCATCCTTGGGAGCAATTCCAAATGCCTGAAGGTACCACGTTCATCTGTACAAAGAATAGTATGCAAGTATTAACACCATGGGACCACGCAGCCATCATACCGCTCAGGAAGGAGACGCGTTCTGTCTCCTAGAGATGAACGTACTTTGGTGCGAAAAGTGCAAATCAATCCCAGGACAACAGCAAAGGACCTTGGGAAGATGCTAGATGAAACAGGTACAAAGTTATCTATATCCACAGTAAAACGAGTCCTATATCGACATAACCTGAAAGGCCGCTCAGCAAGGAAGAAGCCGCAGCTCCAAAACCGCCATAAAAAAGCCAAACTATGATTTGCAACTGCACATGGGGACAAAGATCGTACTTTTTGGAGAAATGTCCTCTGGTCTGATGAAACAAAAAGGTCATAAAGACCATTGTTATGTTTGGAGGAAAAAGGGGGAGGTTTGCAAGTTGAAGAACTCCATCCCAACGTGAAGCACGGTGGTGGCAGCATCATGTTGTGGGGGTGCTCTGCTGCAGGAGGGACTGGTGCACTTCACAAAATAGATGGCATCATGAAGAAGAAAAATGATGTGGATATATTGAAGCAACATCTAATGACATCAGTCAGAAAGTTAAAGCTTGTTCGCAAATGGGTCTTCCAAATGGACAATGACCCCAAGCATACTTCCAAAGTTGTGGCAAAATGGCTTAAGGTCAACAAAGGCAAGGTATTGGAGTGGCCAACACAAAGCCCTGACCTCAATCCTATAGAAAATGTGTGGGCAGAACTGAAAAGGCGTGTGTGAGCTTGGAGGCCTACAAACCTGACTCAGTTACACTGGCTCTGTCAGGAGGAATGGCCCAAAATTCACCAAACTTATTGTGGGAAGCTTGTGGAAGGCTACCTGAAAAGTTTGACCCAAGTTAAACAATTTAAAGGCAATGCGACCAAATACTAATTGAGTGTATGTAAACTTCTGACCCAATGGAATGTGATGAAAGAAATAAAAGCTGAAATAAATCTTTATCTCTACTATTATTCTGACATTTAACATTCTTAAAACAAAGTGGTGATCCTAACTGGCCTAAGACAGGGAATTTTTGCTAGGATTAAATGTCAGGAATTGTGAAAAACTAAGTTTAAATGTAGTTGGCTAAGGTGTATGTAAACTTCCGACTTCAACT
>DTOmy5-1
AAAAAGAAACGTCCCTTTTTCAGGACCACGTCTTTCAAAGATAATTTGTGAAAATCCAAATAACTTCACCGATCTTCATTGTAAAGGGTTTAAACACTGTTTCCCATGCTTGTTCAATGAACCATAAACAATTAATGAACATGCACCTGTGGAACGGTCGTTAAAACACTAACCGCTTACAGACGGTAGACAATTAAAGGTCACAGTTATGAAAATTTAGGAAACTAAAGAGGCCTTTCTACTGACCCTGAAAAACACCAAAAGAAAGATGCCCGGGGTCCCTGCTCATCTGCATGAATGTGCCTTAGGCATGCTGCAAGGAGGCATGAAGACTGATGTGGCCAGGGCAATAAATTGCAATGTCCGCACTATGAGGCGTTTAAGACAGCGCTACAGAGAGACAGGACGGACAGCTGATTATCCTCGCAGTGGCAGACCATGTATAACAACACCTGCACAGGATCGGTACATCCGAACATCACACCTACGGGACAGGTACAGGATGGCAACAACAACTGCCAGAGTTACACCAGGAACGCACAATCCCTCCATCAGTGCTCAGACTGTCCACAATAGGCTGAGAGAGGCTGGACTGAGGGCTTGTAGGCTTGTAGAAAGGCAGGTCCTCACCAGACATCATCAGCAATAATGTCACCTACAGGCACAAACCCACCGTTGCTGGACCAGACAGGACTGGCAAAAAGTCCTCTTCAATGAGGAGTCACGGTTTTGTCTCACCAGGGGTGATGGTCGGATTCACGTTTATCGAGACCTGTACTCTGGAGCGGGATCGATTTGGAGGTGGAGGGTCCGTCATGGTCTGGGGCGGTGTGTCACAGCATATCGGACTGAGCTTGTTGTCATTGCAGGCAATCTCAACTCTGTGCGTTACAGGGAAGACATCCTCCTCCCTAATGTGGTACCCTTCCTGCAGGCTCATCCTGACATGACCCTCCAGCATGACAATGCCACCAGCCATACTGCTCGTTCTGTGCGTGATTTCCTGCAAGACAGGAATGTCAGTATTCTACCATATGGCCAGCGAAGAGCCCGGATCTCAATCCCATTGAGCACGTCTGGGACCTGTTGGCTCGGAGGGTGAGGGCTAGGGCCATTCCCCCCAGAAATGTCTGGGAACTTGCAGGTGCCTTGGTGGAAGAGAGGGGTGACATCTCACAGCAAGAACTGGGACATCTGGTGCAGTCCTTTGTTCTGGGACACATTATTACATTTCTGTTAGTCACATGTCTGTGGAACTTGTTCAGTTTGTGTCTCAGTTGTTGAATCTTGTTATGTACATACAAATATTTACACATGTTAAGTTTGCTGAAAATAAATGCAGTTGACAGTGAGAGGAC
>DTIpuSALT-1
TACAGTGCATTCAGAAAGCATTCACAGTGCTTCCCTTTTCCCACATTTTGTTATGTTACAGTCTTATTCCAAAATGGATTAAATTAATTATTTTCCTCAAAATTCTACATACAATACCCCATAATGACAACATGAAAGAAGTTTGTTTGAAATCTTTACAAATTTATTAAAAATAAAAAACAAAAAAAGCACACTTACATAAGTATTCACAGACTTTGCCATGACACTCAAAATTGAGCTCAGGTGCATCCTGTTTCCACTGATCATCCTTGAGATGTTTCTACAACTTGATTGGAATCCACCTGTGGTAAATTCAGTTGATTGGACATGATTTGGAAAGGCACACACCTGTCTATATAAGGTCCCACAATTAACAATGCATGTCAGAGCACAAAACATGCCATGAAGTCCAAGGAATTGTCTGTAGACTGCCAAGACAGGATTGTATCGAGGCACAGATCTGGGGAAGGGTACAGAAACATTTCTGCAGCATTGAAGGTCCCAATGAGCACAGTGGCCTCCATCATCCGTAAATGGAAGAAGTCTGGAATCAGCAGGACTCTTCCTAGAGCTGGCCGCCCCGCCAAACTGAGCGATCGGGGGAGAAGGGCCTTAGTCAGGGAGGTGACCAAAAACCCGATGGTCACTCTGACAGAGCTCCAGCGTGTCTCTGTAGAGAGAGGAGAAACTTCCAGAAGAACAACCATATCTCTAGAACTCCATCAATCAAGCCTGAATGGTAGAGTGGCCAGATGGAAGCCACTCCTCAGTAAAAGGCTCATGACAGCTTGCCTGGAGTTTGCCACAAGGCACCTGAAGGACTTTCAGACCAAAGATTAAACAAAGATTGAACTCTTTGGCCTGAATGGCAAGCATCACGTCTGGAGGAAACCAGGCACCACTGATCACCTGGCCAATACCATCCCTACAGTGAAGCATGGTGGTGGCAGCATCATGCTGTGGGGATGTTTTTCAGTGGCAGGAACTGGGAGACTAGTCAGGATCGAGGGAAAGATGAATGCAGCAATATACAGAGACACTAGTGATGAAAACCTGCTCCAGAGCACTCTGGACCTCAGACTGGGGCAAAGGTTCATCTTCCAACAGGACAACGACCCTAAGCACACAGCCAAGATAACAAAGGAGTGGCTACAGGACAATTCTCTGAATGTCCTTGAGTGGCCCAGCCACAGCACAGACTTGAACCTGATTGAACATCTCTGGAGAGATCTGAAAATGGCTGTGCACCAACGCTCCCCATCCAACCTGATGGAGCTTGAGAGGTCCTGCAAAGAAGATTGGGAGAACCTGCCCAAAAATAGGTGTGCCAAGCTTGTAGCATCATTCTCAAAAAGACTTGAAGCTGTTATTGGTGCCAAAGGTGCTTCAACAAAGTATTGAGCAAAGGCTGTGAATACTTATGTACATGTGCTTTTTTTTGTTTTTTATTTTTAATAAATTTGTAAAGATTTCAAACAAACTTCTTTCACGTTGTCATTATGTCGTATTGTTTGTAGAATTTTGAGGAAAATAATTAATTTAATCCATTTTGGAATAAGGCTGTAACATAACAAAATGTGGAAAAA
>DTDre2-1
TACACTGCTTGAAAAAATAAATAGAACACTCAAACAACACAGTGTAGCTCAAAGTCAATCACACTTCTGTGAAATCAAACTACCCACTTATTAAGCAAAACTGATGGACAGTCAATTTCACATGCTGCTGTGCAAATGGAAAAGACAAAAAGAGGGAATTATAGGCAATTAGCAAGACACTGTGTTCACCACAGATCACGTCTCAGTCCTTATGCTTTCTGGCTAATGTTTTGGTCACTTTTGAATGCTGGCAGTGCTTTCGGTGGTAGCATGTGATGGAGTTCCGGGGGGTTACGGATGAAATAGAGGATGGGGGTGGGGGTGTTGTGAGGACGTGGGTGGTGAGGGAGGTGACACGGACGTCGCCCTCTCTATTTTGCCACCTTAGGTGGCCACCTAGGTTGCCTCTATGGACGCGCCGGCCCTGTCTACAACCCACACGAGTGGCTCTGGTAGTGCAGCTCATCCAGGATGGCACATCAATGCGAGCTGTGGCAAGAAAGTTTGCTGTGACTGTCAGCGTATTGTCCAGTGCATGAAGGTGTTACAAGGAGACAGGCCAATACATCAGAAGACATGGAAGAGACTGTAGTAGGGCAACAACCCAGCAGCAGGACTGCTACCTTTGTCTTTGTGCAAGAAGGAACAGGAGGAGCACTGGCAGAGCACAGTAAAATGACCTCCAGCAGGCCCCAAATGTGCATATGTCTGCTCAAACAGTAAGAAACAGAGACCATGAGAGTGGTATGAGGGCCAGACATCCACAGGTGTGGGTTGTGCTTATAGCCCAACACCGTGCAAGACGTTTGGCATTTGCCAAAGAACACCAAGACAAATTCGCCACTGGCACCCTGTGCTCTTCACAGATAAAACCAGGTTCACACTGACAAACTTGACAGAGTCTGGAGACACTGTGGAGAACATTGTGTTGCTTGCAACATCCTGCAGCATGACCCATTTTGGGGTGGCATTTCTTTGGAGGGCCGCATAGCCCTCCATGGGCTTGCCAGAGGTAGCCTGACTGCCATTAGGTACCGAGATGAGATCCTCAGACCCCTTGTGAGACTATATGCCAGTGTAGTTGGCCCAGGGTTCCTCCTAATGCAGGACAATGCTAGACCTCATGTGGCTGGAGTGTGTCAGCAGTTCCTGCAAGACAAAGGCACTGATGCTATGGACTGACATTGTATGGAGGTCATACAGGCATGTGGAGGCCATACACTCTAATAAGCCTCCTTTGACTTGTTTAAAGACATTACATCAAAGTTGGATCAGCCTGTAGTCTGTTTTTTCCGCTAAAATGTTAAGTGTGACTCCACATCTAGACCTTCATGGGTTAGTAAAGTTGATTTCCATTGATTAATTTTGTGTGATTTTGTTGTCAGGATGTGTTATTTTTGTGCTCTCTTTATTTTTTTAAACATTGTATAT
>DTDre1-1
TACAGTGAGAGTAAAAACTATTTGATCCTTTGCTGATTTTGTTGGTTTGCCCACTAATAAAGACCTGATCATTCTGTACTTTTAATGGTAGATGTATTCTAACATGGAGAGACAGAGTATAAAAAAGAAAATCCAGAAAATAACTTTAAAGAATATATATTAATTGATTTGTATTTCATTGAGGGAAATAAGTATTTGATCCCCTAGTATGCATTAGGAGTTCTGGCTTTCACAGACCAGTTAGACACTCCCAATCAACTTGTTACCTGAATTGAAGACACCTGTTCTAACTAAACACCTGTGTGAAAGACACGTGTTCACAGAATCAGACAATCAGACAGATTCCAAACTCTCCAACATGGTTAAGACCAAAGAACTCTCTCAGGATGTCAGAGACAGGATTGTTGACCTGCACAAATCTGGAACGGGCTACAAAAACATCAGCAAGATGCTGGGTATTAAAGTAACAACCATTGGGGCAATTGTGAGAAAATTTAAGAAGTATAACCTGACCATCAATAGACCTTGGTCTGGTGCTCCACAAAAGATTTCACCTCGTGGGGTGGCAATGATCATGAGAACTGTGAGAAATCGGCCTGCAACCACACAGCAGGAGTTAGTGAATGACCTCAAGGCAGCTGGGACCACAGTCACCAGGAAAACAATTGGCAACACTTTGCGCCGCAATGGATTAAAATCCTGCAGTGCCCGAAAGGTACCCCTGCTTAAGAAGGCACATGTGAAGGCCCGCCTAAAGTATGCCAATGATCACCTCAAAGATGTACAAAGTAATTGGGAGAAGGTTCTGTGGTCAGATGCGACCAAAATTGAACTATTTGGCCTAAACTCTACTCGTCATGTGTGGAGGAAGAAAAATGCTGCCTATGACCCCAGGAACACTGTACCCACCGTCAAGCATGGAGGTGGAAGCATTATGTTTTGGGGTTGTTTCTCTGCCAAGGGCACAGGGCTACTTCACCGCATCAGTGGGAAGATTGATGGAGCCATGTACTGTGCAGTCCTGGGGGACAACCTCCTCCCCTCTGCCAGGGAGTTGAAAATGGGCCGTGGTTGGGTGTTCTAACATGACAACGACCCGAAGCATACAGCAAAGGCAACAAAGGAGTGGCTCAAGAAGAACCACATTAAGGTCATGGAGTGGCCCAGCCAGTCTCCGGACCTCAATCCAATCGAAAATCTATGGAGGGAGCTGAAGGTCCGAGTTGGCAAGCGACAGCCCACCAACCTTAATGATTTAGAGAGGATCTGCAAAGAAGAGTGGGCCAAAATTCCCCCTGATATGTGTGCTAACCTTGTGGTTAAGTACAACAAACGTCTGTCCGCTGTGCTTGCAAACAAAGGCTGTGCCACCAAGTATTAGGTGCTTTTGGCTAGAGGGATCAAATACTTATTTCCCTCAATGAAATACAAATGAATTAAAATATTTTCTTTAAAGTTATTTTCTGGATTTTCTTTTTTATACTCTGTCTCTCCATGTTAGAACACATCTACCATTAAAAGTACAGAATGATCATGTCTTTATTAGTGGGCAAACCAACAAAATAAGCAAGGGATCAAATACTTTTTACTCTCACTGT
>DTOla6-1
ACTGACCAAAAATATAAACGCAACACTTTTGTTATTGCTCCCATTTCTTATGGTATGAACTCAAAGATGTATTTTCCACATACACAAAATAACCAGTTCTCTGAAATATTGTTCACAAATCTGTCTAAATCTGTGATAGTGAGCACTTCTCCTTTGCCAAGACAATCCATCCCACCTCGCAGGTGTGCCATATCAAGCTGCTTATTAGACAGCATGATTATTGCACAGGTGTGCCTTAAACTGGCCACAAGAAAAGACCACTCTAAAAACTTCAGTTGTATCACACAGCACAATGCCACAGATGGCGCTAGTTTTGAGGGAGCGTGCCATTGGCATGCTGATAGCAGGAATGTCCACCAGAGCTGTTGCTTTGGAATTGAATGTCAATTTCTCCAAACGCGTTTACGAGAATTTGGCAGCACATCCAACCAGCCTCAAAACCGCAGACCACGTGTAATCACACCAGCCCAAGACCTCCACATCCAGCATGTCCACCTCCAAGATCGTCTGAGACCAGCCACTCGGACAGCTGCTGAAACAATCGGTTTGCATAACTACAGAATTTCTGCACAAACTGTCAGAAACCGTCTCAGGGAAGCTCATCTGCATGCTCGTCATCCTCATCGAGGTCTCGACCTCACTCCAGTTCATCGTCGTAACCGACTTGAGTGGGCAAATGCTCACATGCGATGGCATCTGGCACGTTGGAGAGGTGTTCTCTTCACGTATGAATCCCGGTTTACACTGTTCAGGGCAGATGGCAGGCAGGGTGTGTGGCGTCGAGTGGGTGAGCGGTTTTCTGATGTCAATGTTGTGGATCGAGTAGCCCATGGTGGTGGTGGGGTTATGGTATGGGCAGGCATATGTTATGGGCGACGAACACAGGTGCATTTCATTGATGGCATTTAGAATGCACAGATACCGTGACGAAATCCTGGGGCGCATTGTTGTGCCGTACATCCAACAACATCACTTCATGTTGCAGCATGATAATGCACGGCCCCATGTTGCAAGGATCTGTACACAATTCTTGGAAGCTGAAAACATCCCAGTTCTTGCATGGCCAGCATACTCACCGGACATGTCAACCATTGAGCATGTTTGGGATGCTCTGGATCGGCGTATGCGACAGCGTGTTCCAGTTCCTGCCAATATCCAACAACTTCGCACAGCCATTGAAGAAGAGTGGACCAACATTCCACAGGCCACAATAGACAACAGGATCAACTCTGTGCGAAGGAGATGTGTCGCACTTCATGAGGCAAATGGTGGTCACACCAAATACTGACTGGTTGTCTG
>DTOtsSALT1-1
ACAGTGTCTTCGGAAATCATTCAGACACCTTGACTTTTACCAAATTTTGTTACGTTATAATCTTATTTTAAAATGTATTAAATAAATAAAAATCCTCAGCAATCTACACACAATACCCCTTAATGACGAAGCAAAGACAGCCTTTTAGAAATGTTTGCAAATTTATCCAAAATTAAAAACAGAAATACCTATTCAGACCCTTTGCTATGAGACTCGAAATTGAGCTCAGGTGCATCCTGTTTCCATTGATCATCCTTGAGATGTTTCTACAACTTGATTGGAGTCCACCTGTGGTAAATTCAATTGATTTGGACATGATTTCGAAAGGCACACACCTGCCTATATAAGGTCCCACAGTTGACACTGCATGTCAGAGCAAAAACCAAGCCATGAGGTCAAAGGAATTGTCCGATGAGCTCCGAGACAGGGTTGTGTTGAGGCACAGATCTGGGGAAGGGTACCAAAAAATGTCTGCAGCATTGAAGGTCCCCAAGAACCTTCAAGGCTCCCGAGTGGCACAGCGGTCTAAGGCACTGCATCTCAGTGCTAGAGGTGTCACTACAGACCCTGGTTCGGTCCCAGGCTGTTTCACAATTGACCGTGATCGAGAGTCCCATAGGGCGGCGCACAATTGACCCAGCGTCATCTGGGTTAGGGGAGGGTTTGGCCAAGGTAGGCCGTCAGTGTAAAATAAGTATTTGTTCTGACCTGCCTAGTTAAATAAAATAATTTAAATAAGAACACAGTGGCCTCCATCATCCTTAAATGGAAGAAGTTTGGAACCAGCAAGACTCTTGTTAGAGCTGGCCGCCAGGCCAAACTAAGCAATAGGGGGAGAAGGGCCTTGGTCAGGGAGGTGATCAAGAACATGATGGTCACTCTGACAGAGCTCTAGAGTTCCTCTGTGGAGATGGGAGAACCTTCCAGAAGGACAACTATTTATGCAGCACTCCAACAATCTGGCCTTTATGGTATAGTGGCCAGATGGAGGCCACTCCTCAGTAAAAGGCACATTACAGCCATCTTGGAGTTTGCCAAAAGGTACCTAAAGACTCAGATCATGAGATAAATGATTGGTCTGATGAAACTAAGATGTTTCATACTCTTTGGCCTGAATGCCAAGCGTCACACCTGGAGGAAATCTGGCACCAACCCTATGGTGAAGCATGGTGGTGGCAGCATCATGCTGTGGGGATTTTTTCAGCAGCATGGACTGGGAGACTAGACAGGATCGAGGCAAAGATGAACGGAACAATGTACAGAGAGATCCTTGATGAAAACCTGCTACAGAGCGCTCAGGACTTCAGACTGGGGTGAAGGTTCATCTTCCAACAGGACAACGACCCTAAGCACACAGCCAATACAACACAGGAGTGGCTTCGGGACAAGTCTCTGAATGTCCTTGAGTGGCCCAGCCAGAGACCAGACTTGAACCCAATTGAACATTTCTGAAGAGACCTGAAAATAACTGTGCAGCAACGCTCCCCATCCAACCTGACAGAGCTTGAGAGGATCTGCAGAGAAGAATGGGAGAAACTCCCCAAATACAGGTGTGCCAACCTTGTAGCGTCATACTCAAGAAGACTCGTGGCTGTAATCGCCGCCAAAGGTGCTTCGACAAAGTACTGAGTAAAGGGTCTGAATACTTATGTAAATGTGATATTCTTCGTTTCATATTTAATTTTGGGGTATTGTGTGTAGATTAATGAGGGGAAAAAACAATTTCATGAATTTTATAATAAGGCTGTAACATAACAAAATGTGGAAAAAGTAAAGTTGTCTGAATACTTTCTGAATGCACCGTAT
>DTGacSALT1-1
GCAGTGCATCCGGAAAGTATTCACAGCGCTTCACGTTTTTCCACATTTTGTTATGTTACAGCCTTATTCCAAAATGGATTAAATTCATTATTTTCCTCAACATTCTACACACACCAACCCATAATGACAAAGTGAAAACTGTTTTTTGCAATTTTTTTCAAATCTGTTAAAAAATGAACAAAAACATAACATATACATAAGTATTCACAGCCTTTGCCATGATACTCACAATTTAGCTCAGGTGCCTCCTGTTTCCACTGATCATCCTTGAGATGTTTCTACAACTTGATTGAGTCCACCTCTGCTAAATTCAGTTGATTGGACATGACTGAGAAGGGCACACACCTGTCTATATAAGGTATCACAGTTGACAGTGCATATCAGAGCATAAACCAAGCCATGAGGTCCAAGGAATCATCTGTAGACCTCCGAGACAGAATTGTATCGAGGACGGATCTGGCGAAGGGTACAGAAAGATTTCTGCAGCATTGAAAGTCCCAATGAGCACAGTGGCCTCCATCATCCGGAAATGTAGTTTGGAACCACCAGGACTCTTCCTAGAGTTGGCCGCCCAGCCAGACTGAGCGATTGGGGGAGAAGGGCCTTAGTCAGGGAGATGACCAGGAACCCGATGGTCACTCTGACAGAGCTCCAGTGTTGTTCTATGAAGAGAGGAGAACCTTCCAGAAGGACAAACATCTCTCCAGCGCTCCACAAATCAGGCCTGTTTGGTAGAGTGGCCAGACGGAAACCACTTCTCAGTAAAAAGCACATGACAGCCTGCCTGGAGTTTGTAAAAAAGCACCTGAAGGACTCTCAGACCATGAGAAACAAAATTCTCTGGTCTGATGAAACAAAGATTGAACTCTTTGGCCAGAATGCCAAGCGTCATGTCTGGAGGAAACCAGCCACTGCTCATCACCTGGCCAATACCATCCCTACAGTGAAGCATGGTGGTGGCAGCATCATGCTGTGGGGATGTTTTTCAGCGGGAGGAACTGGGAGACTAGTCAGGATTGAGGGAAAGATGAATGCAGCAATGTACAAAGACATCCTCAATGAAAACATGCTCCAAAGTGCTCTGGACCTCAGACTGGGGCGATGGGTCATCTTCCAACAGGACAAAAACCCGAAGCACACAGCCAAGATAACAAAGGAGTAGCTTCGGGACAACTCTGTGAATGTCCTTGAGTGGCCCAGCCAGAGCCCTGACTTGAACCCGATTGAACATCTCTGGAGAGATCTGAAAATGGCTGTGCACCGACGCTCCCCATCCAACCTGATGGAACTTAGGAGGTTCTGCAAAGAAGAATGGGAGAAACTTCCCAGAAATAGGTGTGCCACGCTTGCGGAATCATACCCAAGAAGACTTGAGGCTGTAATTGCTGCCAAAAGGTGCTTCAACAAAGTATTGAGCAAAGGCTGTGAATACTTATGTACATGTTATGTTTTCATTCTTTAATTTTTAACAGATTTGCAAAA
>DTDreSALT1-1
AGTGCATCCGGAAAGAATTGATAGCGCTTCACTTTTTCCACATTTTTTTAATGTTACAGCCTTATTCCAAAATGGATTAAATTCCTCAAAATTCTACCCACAAAACCCCATAATAACAATGTGAATTTTTTTTTTTTAAATTGTTGCAAATTTAAAAAAATTTAAAAACCTGAAGAATTCACATGTACACCAGTATTCACACAGTATTCGTGAAGCTCTAAATTGAGCTCAGGTCCATTCTGTTTCCACTGATCATTCTTGAGATGTTTCAGCAGCTTAATTGGAGTTCTTCTGTGGTAAATTCAGTTGATTGAACATGATTTGAAAAGGCATACACCTGTCTATACAAGGTCCCAGGGTTGACAGTGCATGTCAAAGCACAAAGGAATTGTCTGTAGACCTCCGAGACAGGATGGTCTCAAGGCACAAGTTCTAGGGAAGGTTACAGAAAAATTTCTGCTGCTCTGAAAGTTCCATTGAGCACAGTGGCCTCCATCATCCTTAAGTGGAAGATGTTTGGAACCACCAGGACTCTTCTTAGAGCTGGTCGGCCATCTAAGCTGAGTGATCGGGGAAAAAGAGCCTTAGTCAGGGAGGTGATCAATAACCCGATGGTCACTCTGTGTAAACTCCAGCGTTCTTCTGTGGAGAGAGGAGAACCTTACAGAAGGACAACCATCTGTGCAGCAATCCAACAATCAGGCCTGTATGGTAGAGTGGCCAGACGGAAGCCACTGCCTGCCTGGAATTTGCCAAAAGGCATCTGAAGGACTCTTAAACCATAAGAAACAAAACTCTCTGGTCTAATGAGACTAAAATTGAACTCTTTGGAGTGAATGCCAGGTGTTACGTCTGGAGAAAACCAGAAACTGCTCATCACCAGGCTAATACCGTCCCTACAGTGAAGCATGGTGGTAGCAGCATCATGCTGTGGGGATGTTTTTCAGCAGCAGGAACTGGAAGGCTAGTCAGGATAGAGGGAAAGATGAATGCAGCAATGTACAGAGACATCCTGAATGAAAGCCTGCTTCAGAGTGCTCTTGACCTCAGAGTGGGGCGATAGTTCATCTTCCAGCAGGACAATGAGCCAAAGCACAGCGCCAAAATATCAATGGAGTGGCTTCACAACAACTCTGTGAATGTCCTTGAGCGGCCCAACCAGAGCCCAAACTTAAATCCTATTGAACATCTCTGGAGAGATCTGAAAATGGCTGTACACCGTCGCTTCACATCCAACCTGATAAAGCTTGAGAGGTACTGCAAAGAGGAATGGGCAAAAATTCCTAAAGACTGGTGTGCCAAGCTTGTGGCATCATATTCAAAAAGACTTGAGGCTGTAATTACTGCCAAAGGTGCATCAACAAAGTATTGAGCAAAGGCTGTGAATACTTGTATGTGATTTTTCAGCTTTTTTATTTTTAATAAATTTGCAACATTTTCCAAAAAAAGCTTTTCACATTGTCATCGTGGCGTATTGTGTGTAGAATTTTTTGAAAATAAATGAATTTAATCCATTTTGGAATAAGGCTGTAACAAAAAAAAAATGTGGAAAAAGTAAAGCGCTGTAAATACTTAATAGCTGCACTGA
>DTPbiSALT1-1
TACAGTGCATCCGGAAAGTATTCACAGCACATCCCTTTATCCACATTTTGTTATGTTACAGCCTTATTCCAAAATGGATTCAATTCATTTTTTTCCTCAGAATTCTACACACAACACCCCATAATGGCAACGTGAAAAAAGTTTACTTGAGGTTTTTGTAAATTTATTAAAAATAAAAAAATTGAGAAGCACATGTACATAAGTATTCACAGCCTTTGCCATGAAGCTCAAAATTGAGCTCAGGTGCATCCTGTTACCCCTGATCATCCTTGAGATGTTTCTGCAGCTTAATTGGAGTCCACCTGTGATAAATTCAGTTGATTGGACATGATTTGGAAAGGCACACAGCTGTCTATATAAGGTCCCACAGTTGACAGTTCATGTCAGAGCACAAACCAAGCATGAAGTCAAAGGAATTGTCTGTAGACCTCCGAGACAGGATTGTCTCAAGGCACAAATCTGGGGAAGGTTACAGAAAAGCTTTGAAGGTCCCAATGAGCACAGTGGTCTCCACCAGCCGTAAGTGGAAGAAGTTTGAAACCACCAGGACTCTTCCTAGAGCTGGCCGGCCATCTAAACTGAGCGATCGGGGGAGAAGGGCCTTAGTCAGGGAGGTGACCAAGAACCCGATAGTCACAGAGCTCCAGAGGTCTTCTGTGGAGAGTGGAGAACCTTCCAGAAGGACAACCATCTCTGCAACAATCCACCAATCAGGCCTGTATGGTAGAGTGGCCAGACGGAAGCCATTCCTTAGTAAAAGGCATATGGCAGCCCGCCTGGAATTTGCCAAAAGGCACCTGAAGGACTTTCAGGCCATTAGAAACAAAATTCTCTGGACTGATGAGACAAAGATTAAACTCTTTGGTGTGAATGCCAGGTGTCACGTTTGGAGGAAACCAGGCACCGCTCATCACCAGGCCAATACCATCTCTACAGTGAAGCATGGTGGTGGCAGCATCATGCTGTCGGGATTTTTTTTCAGCGGCAGGAACTGGGAGACTAGTCAGGACAAAGGGAAAGATGACGGCAGCAATGTACAGAGACATCCTGGATGAAAACCTGCTCCAGAGTGCTCTTGACCTCAGACTAGGGCGACGGTTCATTTTTCAGCAGGACAACGACCCTAAGCACACAGCCAATATATCAAAGGAGTGGCTTCAGGACAACTCTGTGAATGTCCTTGAGTGGCCCAGCCAGAGCTCAGACTTGAATCTGATTGAACATCTCTGGAGAGATCTTAAAATGGCTGTGCACCGACGCTTCCCATCCAACCTGATGGAGCTTGAGAGGTGCTGCAAAGAGGAATGGGCGAAACTGGCCAAGGATAGGTGTGCCAAGCTTGAGGCATCATATTCAAAAAGACTGGAGGCTGTAATTGCTGCCAAAGGTGCATCGACAAAGTATTGAGCAAAGGCTTTGAATACTTATGTACATGTGATTTCTCAGGTTTTTTTTATTTTTAATAAATTTGCAAAAACCTCAAGTAAACTTTTTTCACACTGTCATTATGGGGTGTTTTGTGTAGAATTCTAAGAAAAAAAAAGAATTTAATCCATTTTGAAATAAGGCTGTAACATAACAAAATGTGGAAAAAGTGATGCGCTGTGAATACTTTCCGGATGCACTGT
>DTRpi10-1
TGGAACAGTGGTGAACCTTCCCAGGAGTGGCCGGCCGCCCAAAATTACCCCAAGAGCGCAGCGACGACTCATCCAAGAGGTCACAAAAGACCCCACAACAACGTCCAAGGAACTGCAGGCCTCACTTGCCTCAGTTAAGGTCAGCGTTCATGCCTCCACCATCAGGAAAAGACTGGGCAAAAATGGCCTGCATGGCAGAGTTCCAAGGAGAAAACCACTGCTGAGCAAAAAGAACATCAAAGCTCGTCTCAATTTCTCCACAACACATCTTGATGATCCCCAAGACTTTTGGGACAACATTCTGTGGACCGATGAGACAAAAGTGGAACTCTTTGGAAGGTGTGTGTCCAAGTATATCTGGCGTAGAAGGAACACTGCATTTCATAAAAAGAACATTATACCAACAGTAAAATATGGTGGTGGTAGTGTGATGGTCTGGGGCTGTTTTGCTGCTTCAGGACCTGGAAGACTTGCCGTGATAAAAGGAACTATGAATTCTGCTGTCTACCAAGAGATCCTGAAGGAGAATGTCCGACCATCTGTTCGTGTACTCAAGCTGAAACGAACTTGGGTTCTGCAGCAGGACAATGATCCTAAACACACCAGCAAGTCCACCACCGAATGGCTGAAGAAAAACAAAATGAAGACTTTGGAGTGGCCTAGCCAAAGTCCTGACCTGAATCCTATTGAGATGTTGTGGTATGACCTTAAAAAGGCCGTTCATGCTCGAAAACCCTCTAATGTAACTGAATTAGGACAATTCTGCAAAGATGAGTGGGCCAAAATTCCTCCAGGACGCTGTAAAAGCCTCATTGCACGTTATCGCAAACGCTTGGTTGCAGTTGTTGCTGCTAAGGGTGGCCCAACCAGTTATT
>DTXla10-1
CTTATTCTTTTGCATGTTTGTCACACTTAAATGTTTCTGCTCATCAAAAACCGTTAACTATTAGTCAAAGATAACATAATTGAACACAAAATGCAGTTTTTAAATGAAGGTTTACGTTATTAAGGGAGAAAAAAACTGGAACAGTGGTGAACCTTCCCAGGAGTGGCCGGCCGACCAAAATTACCCCAAGAGCGCAGAGACAACTCATCCGAGAGGCCACAAAAGACCCCAGGACAACATCTAAAGAACTGCAGGCCTCACTTGCCTCAATTAAGGTCAGTGTTCACGACTCCACCATAAGAAAGAGACTGGGCAAAAACGGCCTGCATGGCAGATTTCCAAGGCGCAAACCACTTTTAAGCAAAAAGAACATTAAGGCTCGTCTCAATTTTGCTAAAAAACATCTCAATGATTGCCAAGACTTTTGGGAAAATACCTTGTGGACCGACGAGACAAAAGTTGAACTTTTTGGAAGGTGCGCGTCCCGTTACATCTGGTGTAAAAGTAACACAGCATTTCAGAAAAAGAACATCATACCAACAGTAAAATATGGTGGTGGTAGTGTGATGGTCTGGGGTTGTTTTGCTGCTTCAGGACCTGGAAGACTTGCTGTGATAGATGGAACCATGAATTCTACTGTCTACCAAAAAATCCTGAAGGAGAATGTCCGGCCATCTGTTCATCAACTCAAGCTGAAGCGATCTTGGGTGCTGCAGCAGGACAATGACCCAAAACACACCAGCAAATCCACCTCTGAATGGCTGAAGAAAAACAAAATGAAGACTTTGGAGTGGCCTAGTCAAAGTCCTGACCTGAATCCTATTGAGATGTTGTGGCATGACCTTAAAAAGGCGGTTCATGCTAGAAAACCCTCAAATAAAGCTGAATTACAACAATTCTGCAAAGATGAGTGGGCCAAAATTCCTCCAGAGCGCTGTAAAAGACTCGTTGCAAGTTATCGCAAACGCTTGATTGCAGTTATTGCTGCTAAGGGTGGCCCAACCAGTTATTAGGTTCAGGGGGCAATTGCTTTTTCACACAGGTTTGGATTTCTTTTCTCCCTAAATAATAAAAACCCTCATTTAAAAACTGCATTTTGTGTTTACTTGTGTTTACTTGTGTTATCTTTGACTAATAGTTAAATGTGTTTGATGATCAGAAACATTTTGTGTGACAAACATGCAAAAGAATA
>DTDlu5-1
CAGCGGTATTGATTTGNAGGGGAGGGATCCGTCACGGTNTGGGCCAGTGTGCAGCATTATCGGACTGAGCTTGTCATCATTGCAGGCAATCCTGACATGACCCTCCAACATGCAATGCCACCAACCATACTGCTCGTTCTGTGCGTATTGTCCTTCAAGACAGGAATGTCGTTGTTCTGCCATGACCAGCAAAGAGCCCAGATCTCAATCCCATTGAGCATGTCTGGGACCTGTTGGATCAGAGGGTGAGGGTCATTCCTGCATTAAATCTCTGGGAACTTACAAATGGTCTGCACTTATTTAGTGCTTTTGTAACCTTAGCGGTTTTCAAAGCACTTTACACTGTCTCACACACACACACACACACACACACTGTCTTAGTTGTTGAATCTTTTTATGTTCATAAATATTTAAACATGTTAAGTTTACTGAAAATAAAAGCAGTTGAGAGTGAGAGGAAGTTTCTTTTTTTGCTGAGTTTATATATTTTATTAGCCACT
>DTAku11-1
CAGTTGAAGTCGGAAGTTTACATACACTTAGGTTACACTCCACAAATGAACAAACTATAGTTTTGGCCTGTCGGTTAGGACGTCTACTTTGTGCATGACACAAGTAATTTTTCCAACAATTGTTTACAGACAGATTACTTATCTGTATCACAATTCTAGTGAGTCAGAAGTTTACATTACACTAAGTTGACTGTGCCTTTAAACAGCTTGGAAAATTCCAGAAAATGATGTCATGGCTTTAGAAGCTTCTCATAGGCTAATTGACATCATTTGAGTCAATTGGAGGTGTACCTGTGGATGTCTTTCAAGGCCTACCTTCAAACTCAGTGCCTCTTTGCTTGACATCATGGGAAAATCAAAAGAAATCAGCCAAGACCTCAGAAAAAAAATTGTAGACCTCCACAAGTCTGGATCATCCTTGGGAGCAATTTCCAAACGCCTGAAGGTACCACGTTCATCTGTACAAACAATAGTATGCAAGAATAAACATCATGGGACCACGCAGCCGTCATACTGCTCAGGAAGGAGACGTCTTCTGTCTCCTAGAGATTAACGTACTTTGGTGCAAGAAGTGCAAATCAATCCCAGAACAACAGTAAAAGACCTTGTGAAGATGCTGGAGGAAACAGGTACAAAAGTAGCTATATCCACAGTAAAACAAGTCCTATATCGACATAACCTGAAAGGCTGCTCAGCAAGGAAGAAGTCACTGCTCCAAAACCACAATAAAAAAAGCCAGACTGCGGTTTGCAACTGCACATGGGGACAAAAATCATACTTTGGAGAAATGTCCTCTGGCCATAATGACCATCGTTATGTTTGAAGGAAAAAGGGGGAGCTTGCAAGCCGAAGAACACCATCCCAACCGCGAAGCATGGGGGTGGCAGCATCATGTTGTTGGGGTGCTTTGCTGCAGGAGGGACTGGTGCACCTCACAAAATAGATGGCATCATGAGGGAGGAAAATTATGTGGATATATTGAAGCAACATCTCAAGACAACAGTCGGGAAGTTAATACTTGGTCGCAAATGGGTCTTCCAAATGGACAATGACCCCAAGCATACTTCCAAAGCTGTGGCAAAATGGCTTATGGACAACACAGTCAAGGTATTGGAGTGGCCATCACAAAGCCCTGACCTCAATCCCATAGAAAATGTGTGGGCAGACCTGAAAAAGTGTGTGTGAGCAAGGAGGCCATATTTCACCCAACTTCTTGTGGGAAGCTTGTGGAAGGCTACCTGAAACGTTAAACAATTTAAAGGCAATGCTACCAAATACTAATTGAGTGTATGTAAACTTCTGACCACTGGGAATGTGATGAAAGAAAGAAATGCTGAAATAAATCATTCTCTCTACTATTATTCTGACATTTCACCTTCTTAAAATAAAGTGGTGTTCCTAACTGACCTAAGACAGGGCATTTTTACTAGGATTAAATGTCAGGAATTGTGAAAAATTGAGTTTAAATGAATTTGGCTAAGGTGTATGTAAACTTACACTTTCAACT
>DTOki11-1
ACAGTTGAAGTCGGAAGTTTACATACTCTTAGGTTGCAGTCATTAAAACTCATTTTAAAAGACACAAATTTCTTGTTAACAAACTATACTTTTGGCAAGTCGGTTAGGACATATACTTTGTGCATTACACAAGTAATTTTTCCAACAATTGTTAACAGACAGATTATTTAACTAAAATTCCATGTATCATAATTCCAGTGGATCAGAAGTTTACATACCAAGTTGACTGTGCCTCTAAACAGCTTGGAAAATTCCAGCTGAAGCTTCTGATAGGCTAATTGACATCATTTGAGTCAATTGGAAATGTACCTGTGGATGTATTTCAAGGCCTACCTTCGAACTCAGTGCCTCTTTGCTTGACATCATGGGAAAATCAGAAGAAATCAGCCAAGACCTCAGAAAACAAATTGTAGACCTCCACAAGTCTGGTTCATCCTTGGCAGCAATTTCCAAATGCCAGAAGTTACCACGTTCATCTGTACAAACAATAGTATGCAAGTATAAACACCATGGGACCGCGCAGCCGTCATACCGCTCAGGAAGGAGACGCATTCTGTCTTCAGGAGATGAATGTACGTTGGTGTGAAACGTGCAAATCATCCCCAGAATAGCAACGGACCTTGTGAATATTCTCGATGAAACCGGTACAAAAGTATCTATATCCACAGTAAAACGAGTCCTATATCGACATAACCTGAAAGGCCGCTCAGCAAGAAAGAAGCCACTGCTCCAAAACCGCCATAAAAAAAGCCAGACTAGGTTTGCAACTGCACATGGGGACAAAGAACATGCTTTTTGGAGAAATGTCTGATGAAACAAATATAGAACGGTTTGGCCATAATGACCATCATTATGTTTGGAGGAAAAAGTTGAAGCTTGCAAGCTAAAGAACACCATCCCAATCGTGTAGCACGGGGGTGGCAGCATCATGTTGTGGAGGTGCTTTGCTGATGGAGGGACTAGTGCACTTCACAAATAGATGACATCAGTCAGGAAGTTGAAGCTTGTCGCAAACAGGTCTTCCTAATGGACATGACCCAGCATAATATCAAGATGTGACAAATAGCTTAATGAAGCAAAGTAAGGATTGGAGGGCATCACAAAGCCCTGACTCATCTTTGGAAATTGTGGGCAGAACTGAAAAAGTGTGTGCGAGCAAGGAGGCCTACAACTGACTCAGTTACAACAGCTCTGTCAGGAGGAATGGGCCCAAAATTCACCCAACTTATTGTAGGAAGCTTGTGGATGGCCACCCAAAAAGTTTGACCCAAGTTAAACAATTTAAAGGCAATGCTACCAAATACTAATTGAGTGTATATAAACTTCTGACCCACTGGGAATGTGATGAAAGAAATAAAAGCTGAAATAAATCATTCTCTCAACTATGTTATTCTGACATTTCACATTCTTAAAATAAATTGGTGATCTTAATTGACCTAAGACAGGGAATTTTTACTCTGATTAAATGTCAGGAATTGTGAAAAACCGAGTTTAAATGTATTTTGGCTAAGGTGTATGTAAACTTCCGAGTTAAAATGTACATG
>DTXtr10-1
TATACAGTGGTGTGAAAAACTATTTGCCCCCTTCCTGATTTCTTATTCTTTTGCATGTTTGTCACACTTAAATGTTTCTGCTCATCAAAAACCGTTAACTATTAGTCAAAGATAACATAATTGAACACAAAATGCAGTTTTTAAATGAAGGTTTACGTTATTAAGGGAGAAAAAAAACTCCAAATCTACATGGCCCTGTGTGAAAAAGTGATTGCCCCCCTTGTTAAAAAATAACTTAACTGTGGTTTATCAATTTCAATTTTCAATTTCAATATCAATTTCTGTAGTCACCCCCAGGCCTGATTACTGCCACACCTGTTTCAATCAAGAAATCACTTAAATAGGAGCTACCTGACACAGAGAAGTAGACCAAAAGCACCTCAAAAGCTAGACATCATGCCAAGATCCAAAGAAATTCAGGAACAAATGAGAACAAAAGTAATTGAGATCTATCAGTCTGGTAAAGGTTATAAAGCCATTTCTAAAGCTTTGGGACTCCAGCGAACCACAGTGAGAGCCATTATCCACAAATGGCAAAAACATGGAACAGTGGTGAACCTTCCCAGGAGTGGCCGGCCGACCAAAATTACCCCAAGAGCGCAGAGACAACTCATCCGAGAGGCCACAAAAGACCCCAGGACAACATCTAAAGAACTGCAGGCCTCACTTGCCTCAATTAAGGCCAGTGTTCACGACTCCACCATAAGAAAGAGACTGGGCAAAAACGGCCTGCATGGCAGATTTCCAAGGCGCAAACCACTTTTAAGCAAAAAGAACATTATGGCTCGTCTCAATTTTGCTAAAAAACATCTCAATGATTGCCAAGACTTTGGGGAAAATACCTTGTGGACCGACGAGACAAAAGTTGAACTTTTTGGAAGGTGCGTGTCCCGTTACATCTGGCGTAAAAGTAACACAGCATTTCAGAAAAAGAACATCATACCAACAGTAAAATATGGTGGCGGTAGTGTGATGGTCTGGGGTTGTTTTGCTGCTTCAGGACCTGGAAGGCTTGCTGTGATAGATGGAACCATGAATTCTACTGTCTACCAAAAAATCCTGAAGGAGAATGTCCGGCCATCTGTTCGTCAACTCAAGCTGAAGCGATCTTGGGTGCTGCAGCAGGACAATGACCCAAAACACACCAGCAAATCCACCTCTGAATGGCTGAAGAAAAACAAAATGAAGACTTTGGAGTGGCCTAGTCAAAGTCCTGACCTGAATCCTATTGAGATGTTGTGGCATGACCTTAAAAAGGCGGTTCATGCTAGAAAACCCTCAAATAAAGCTGAATTACAACAATTCTGCAAAGATGAGTGGGCCAAAATTCCTCCAGAGCGCTGTAATAGACTCGTTGCAAGTTATCGCAAACGCTTGATTGCAGTTATTGCTGCTAAGGGTGGCCCAACCAGTTATTAGGTTCAGGGGGCAATTACTTTTTCACACAGGGCCATGTAGGTTTGGATTTTTTTTCTCCTTAAATAATAAAAACCCTCATTTAAAAACTGCATTTTGTGTTTACTTGTGTTATCTTTGACTAATAGTTAAATGTGTTTGATGATCAGAAACATTTTGTGTGACAAACATGCAAAAGAATAAGAAATCAGGAAGGGGGCAAATAGTTTTTCACACCACTGTAT
>DTXtr10-2
TACAGTGGTGTGAAAAACTATTTGCCCCCTTCCTGATTTCTTATTCTTTTGCATGTTTGTCACACTGTTTCTGCTCATCAAAAACCGTTAACTATTAGTCAAAGATAACATAATTGAACTCAAAATGCAGTTTTTAAATGAAGGTTTACGTTATTAAGGGAGAAAAAAAACTCCAAATCTACATGGCCCTGTGTGAAAAAGTGATTGCCCCCCTTGTTAAAAAATAACTTAACTGTGGTTTATCAATTTCAATTTTCAATTTCAATATCAATTTTTGTAGTCACCCCCAAGCCTGATTACTGCCACACCTGTTTCAATCAAGAAATCACTTAAATAGGAGCTACCTGACACAGAGAAGTAGACCAAAAGCACCTCAAAAGCTAGACATCATGCCAAGATCCAAAGAAATTCAGGAACAAATGAGAACAAAAGTAATTGAGATCTATCAGTCTGGTAAAGGTTATAAAGCCATTTCTAAAGCTTTGGGACTCCAGCGAACCACAGTGAGAGCCATTATCCACAAATGGCAAAAACATGGAACAGTGGTGAACCTTCCCAGGAGTGGCCGGCCGACCAAAATTACCCCAAGAGCGCAGAGACAACTCATCCGAGAGGCCACAAAAGACCCCAGGACAACATCTAAAGAACTGCAGGCCTCACTTGCCTCAATTAAGGTCAGTGTTCACGACTCCACCATAAGAAAGAGACTGGGCAAAAACGGCCTGCATGGCAGATTTCCAAGGCGCAAACCACTTTTAAGCAAAAAGAACATTATGGCTCGTCTCAATTTAGCTAAAAAACATCTCAATGATTGCCAAGACTTTTGAGAAAATACCTTGTGGACCGACGAGACAAAAGTTGAACTTTTTGGAAGGTGCGTGTCCTGTTACATCTGGCGTAAAAGTAACACAGCATTTCAGAAAAAGAACATCATACCAACAGTAAAATATGGTGGTGGTAGTGTGATGGTCTGGGGTTGTTTTGCTGCTTCAGGACCTGGAAGGCTTGCTGTGATAGATGGAACCATGAATTCTACCGTCTACCAAAAAATCCTGAAGGAGAATGTCCGGCCATCTGTTCGTCAACTCAAGCTGAAGCGATCTTGGGTGCTGCAGCAGGACAATGACCCAAAACACACCAGCAAATCCACCTCTGAATGGCTGAAGAAAAACAAAATGAAGACTTTGGAGTGGCCTAGTCAAAGTCCTGACCTGAATCCTATTGAGATGTTGTGGCATGACCTTAAAAAGGCGGTTCATGCTAGAAAACCCTCAAATAAAGCTGAATTACAACAATTCTGCAAAGATGAGTGGGCCAAAATTCCTCCAGAGCGCTGTAAAAGACTCGTTGCAAGTTATCGCAAATGCTTGATTGCAGTTATTGCTGCTAAGGGTGGCCCAACCAGTTATTAGGTTCAGGGGGCAATTACTTTTTCACACAGGGCCATGTAGGTTTGGATTTTTTTTCTCCCTAAATAATAAAAACCCTCATTTAAAAACTGCATTTTGTGTTTACTTGTGTTATCTTTGACTAATAGTTAAATGTGTTTGATGATCAGAAACATTTTGTGTGACAAACATGCAAAAGAATAAGAAATCAGGAAGGGGGCAAATAGTTTTTCACACCACTGTAT
>DTXtr10-3
TACAGTGGTGTGAAAAACTATTTGCCCCCTTCCTGATTTCTTATTCTTTTGCATGTTTGTCACACTTAAATGTTTCTGCTCATCAAAAACCGTTAACTATTAGTCAAAGATAACATAATTGAACACAAAATGCAGTTTTTAAATGAAGGTTCACGTTATTAAGGGAGAAAAAAAACTCCAAATCTACATGGCCCTGTGTGAAAAAGTGATTGCCCCCCTTGTTAAAAAATAACTTAACTGTGGTTTATCAATTTCAATTTTCAATTTCAATATCAATTTCTGTAGTCACCCCCAGGCCTGATTACTGCCACACCTGTTTCAATCAAGAAATCACTTAAATAGGAGCTACCTGACACAGAGAAGTAGACCAAAAGCACCTCAAAAGCTAGACATCATGCCAAGATCCAAAGAAATTCAGGAACAAATGAGAACAAAAGTAATTGAGATCTATCAGTCTGGTAAAGGTTATAAAGCCATTTCTAAAGCTTTGGGACTCCAGCGAACCACAGTGAGAGCCATTATCCACAAATGGCAAAAACATGGAACAGTGGTGAACCTTCCCAGGAGTGGCCGGCCGACCAAAATTACCCCAAGAGCGCAGAGACAACTCATTCGAGAGGCCACAAAAGACCCCAGGACAACATCTAAAGAACTGCAGGCCTCACTTGCCTCAATTAAGGTCAGTGTTCACGACTCCACCATAAGAAAGAGACTGGGCAAAAACGGCCTGCATGGCAGATTTCCAAGGCGCAAACCACTTTTAAGCAAAAAGAACATTAAGGCTCGTCTCAATTTTGCTAAAAAACATCTCAATGATTGCCAAGACTTTTGGGAAAATACCTTGTGGACCGACGAGACAAAAGTTGAACTTTTTGGAAGGTGCGTGTCCCGTTACATCTGGTGTAAAAGTAACACAGCATTTCAGAAAAAGAACATCATACCAACAGTAAAATATGGTGGTGGTAGTGTGATGGTCTGGGGTTGTTTTGCTGCTTCAGGACCTGGAAGGCTTGCTGTGATAGATGGAACCATGAATTCTACTGTCTACCAAAAAATCCTGAAGGAGAATGTCCGGCCATCTGTTCGTCAACTCAAGCTGAAGCGATCTTGGGTGCTGCAGCAGGACAATGACCCAAAACACACCAGCAAATCCACCTCTGAATGGCTGAAGAAAAACAAAATGAAGACTTTGGAGTGGCCTAGTCAAAGTCCTGACCTGAATCCTATTGAGATGTTGTGGCATGACCTTAAAAAGGCAGTTCATGCTAGAAAACCCTCAAATAAAGCTGAATTACAACAATTCTGCAAAGATGAGTGGGCCAAAATTCCTCCAGAGCGCTGTAAAAGACTCGTTGCAAGTTATCGCAAACGCTTGATTGCAGTTATTGCTGCTAAGGGTGGCCCAACCAGTTATTAGGTTCAGGGGGCAATTACTTTTTCACACAGGGCCATGTAGGTTTGGATTTTTTTTCTCCCTAAATAATAAAAACCCTCATTTAAAAACTGCATTTTGTGTTTACTTGTGTTATCTTTGACTAATAGTTAAATGTGTTTGATGATCAGAAACATTTTGTGTGACAAACATGCAAAAGAATAAGAAATCAGGAAGGGGGCAAATAGTTTTTCACACCACTGT
>DTTal11-1
CAGTTGAAGTCGGAAGTTTACATACACTTAAGTTGGAGTCATTAAAACTCGTTTTTCAACTACACCACAAATTTCTTGTTAACAAACAATAGTTTTGGCAAGTCAGTTAGGACATCTACTTTGTGCATGACACAAGTCATTTTTCCAACAATTGTTTACAGACAGATTATTTCACTTATAATTCACTGTATCACAATTCCAGTGGGTCAGAAGTTTACATACACTAAGTTGACTGTGCCTTTAAACAGCTTGGAAAATTCCAGAAAATGATGTCATGGCTTTAGAAGCTTCTGATAGACTAATTGACATCATTTGAGTCAATTGGAGGTGTACCTGTGGATGTATTTCAAGGCCTACCTTCAAACGCAGTGCCTCTTTGCTTGACATAATGGGAAAATCAAAAGAAATCAGCCAACACCATGGGACCACGCAGCCGTCATACCGCTCAGGAATGAGACGCATTCTGTCTCCTAGAGATAAACATACTGTGGTGCGAAAAGTGCAAATCAATCCCAGAACGACAGCAAAGGACCTTGTGAAGATGCTGGAGAAAACAGGTATGAATGTTTCTATATCCACAGTAAAAACGAGTCCTATATCGACATAACCTGAAAGGCCGCTCAGCAAGGAAGAAGCCACTGCTCCAAAACCGCCATAAAAAAGCCAGACTACGGTTTGCAACTGCACATGGGGACAAATATGGTACTTTTTGGAGAAATGTCCTCTCTTCTGGTCTGATGAAAAAAAAATAGAACTATTTGGCCATAATGACCATCGTTATGTTTGGAGGAAAAAGGGGGAGCTTGCAAGCCGAAGATCACCATCCCAAGCGTGAAGCACGGGGGTGGCAGCATCATGTTGTGGGGGTGCTTTGCTGCAGGAGGGACTGGTGCACTTCACAAAATAGATGGCATCATGACAAAGGAAAATTATGTGGCTATATTGAAGCAACATCTCAAGACATCAGTCAGGAAGTTCAAGCTTGGTCACAAATGGGTCTTCCAAATGGACAATGACCTCAAGCATACTTCCAAAGTTGTGGCAAAATGGCTTAAGGTCAACAAAGTCAAGGTATTGGAGTGGCCATCACAAAGCTCTGACCTCAATCCTATAGAAAGGAGGAATGAGCCAAAATTCACCCAACTTATTGTGGGAAGCTTGTGGAAGGCTACTCGAAATGTTTGACCCAAGTTAAACAATTTAAAGGCAATGCTACCAAATACTAATTGAGTGTATGTTAACTTCTGACCCACTGGGAATGTGATGAAAGAAATAAAAGCTGAAATGAATCATTCTCTCTACTATTATTCTGATATTTCACATTCTTAAAATAAAGTGGTGATCCTAACTGACCTTAAGACAGGGAATCTTTACTCGGATTAAATGTCAGGAATTGTGAAAAAGTGAGTTTAAATGTATTTGGCTAAGGTGTATGTAAACTTCC
