# Supplementary material for: Bursts and horizontal evolution of DNA transposons in the speciation of pseudotetraploid salmonids
Source: BMC Genomics. 2007 Nov 16;8:422. doi: 10.1186/1471-2164-8-422 (PMC2198921; doi:10.1186/1471-2164-8-422)
Supplement: Additional file 2 — Sequences of the piggyBac-like DNA transposons in multiple FASTA format. The data shows the DNA sequences of all the piggyBac-like transposons that were used in the analysis [file 1471-2164-8-422-S2.aln]

CLUSTAL W (1.83) multiple sequence alignment


DTOmy1-3        ------------------------------------------------------------
DTOmy1-2        ------------------------------------------------------------
DTSsa1b-5       ------------------------------------------------------------
DTSsa1b-23      ------------------------------------------------------------
DTSsa1b-21      ------------------------------------------------------------
DTSsa1b-8       ------------------------------------------------------------
DTOmy1-1        ------------------------------------------------------------
DTOmy1-5        ------------------------------------------------------------
DTAbu1-1        ------------------------------------------------------------
DTAbu1-2        ------------------------------------------------------------
DTSja1-1        ------------------------------------------------------------
DTSsa1-19       ------------------------------------------------------------
DTSsa1-20       ------------------------------------------------------------
DTSsa1-2        ------------------------------------------------------------
DTSsa1-6        ------------------------------------------------------------
DTSsa1-7        ------------------------------------------------------------
DTOmy1-4        ------------------------------------------------------------
DTIpu1-1        ------------------------------------------------------------
DTPmar1-1       ------------------------------------------------------------
DTSsa1-14       ------------------------------------------------------------
DTIpu1-3        ------------------------------------------------------------
DTIpu1-2        ------------------------------------------------------------
DTSsa1-1        ------------------------------------------------------------
DTSsa1-10       ------------------------------------------------------------
DTXtro1-6       ------------------------------------------------------------
DTXtro1-9       ------------------------------------------------------------
DTXtro1-8       ------------------------------------------------------------
DTXtro1-4       ------------------------------------------------------------
DTXtro1-7       ------------------------------------------------------------
DTXtro1-5       ------------------------------------------------------------
DTDre1-1        ------------------------------------------------------------
DTSja1-2        ------------------------------------------------------------
DTSsa8-1        ----------------------------------------------------------CA
DTSsa8-4        ------------------------------------------------------------
DTSja8-1        ------------------------------------------------------------
DTSsa9-7        --------GATTTGAAATTTTCTTTCCTCTACTTTTTGATGTATTGTTGCTGTTTTCTTT
DTSsa9-19       ------------------------------------------------------------
DTSsa9-10       ------------------------------------------------------------
DTSsa12-16      -------------------------------------------------------CACGA
DTOmy12-4       ------------------------------------------------------------
DTSsa12-1       ------------------------------------------------------------
DTSsa12-20      ------------------------------------------------GTTATCTAATAT
DTSsa12-43      ------------------------------------------------------------
DTSsa12-38      ------------------------------------------------------------
DTSsa12-9       --------------------------TACAGGGAGGATGGTAATATGTGGTGTGCGCGCG
DTSsa12-31      --------------------------------------------------GGAAGTATAT
DTOmy12-5       ------------------------------------------------------------
DTSsa12-28      ------------------------------------------------------------
DTSsa12-7       ------------------------------------------------------------
DTSsa12-19      ------------------------------------------------------------
DTOts12-1       ------------------------------------------------------------
DTSsa12-34      ------------------------------------------------------------
DTSsa12-30      ------------------------------------------------------------
DTSsa12-8       ----------------------------------------CCATTTCTATCAGAAATATT
DTSsa12-39      ------------------------------------------------------------
DTIpu12-1       ------------------------------------------------------------
DTGac12-1       ------------------------------------------------------------
DTDre12-1       ------------------------------------------------------------
DTPbi12-1       ------------------------------------------------------------
DTSsa12-24      ------------------------------------------------------------
DTOmy12-3       ------------------------------------------------------------
DTOmy8-1        -------------------------------------------------------CTTAA
DTOmy8-4        ------------------------------------------------------------
DTOmy8-5        ----------------------------------------AGAGAGAGAGAGAGAGGGAG
DTOmy8-2        ------------------------------------------------------------
DTSja8-2        ------------------------------------------------------------
DTXtro8-1       ------------------------------------------------------------
DTXtro8-2       ------------------------------------------------------------
DTXtr10-1       ------------------------------------------------------------
DTXtr10-2       ------------------------------------------------------------
DTXtr10-3       ------------------------------------------------------------
DTXla10-1       ------------------------------------------------------------
DTRpi10-1       ------------------------------------------------------------
DTSsa10-1       ------------------------------------------------------------
DTSsa11-20      ------------------------------------------------------------
DTOki11-1       ------------------------------------------------------------
DTElu11-1       ------------------------------------------------------------
DTSsa11-7       ------------------------------------------------------------
DTSsa11-47      ------------------------------------------------------------
DTCau11-1       ------------------------------------------------------------
DTSsa11-25      ------------------------------------------------------------
DTSsa11-28      ------------------------------------------------------------
DTAku11-1       ------------------------------------------------------------
DTSsa11-45      ------------------------------------------------------------
DTSsa11-30      ------------------------------------------------------------
DTSsa11-37      ------------------------------------------------------------
DTSsa11-32      ------------------------------------------------------------
DTTal11-1       ------------------------------------------------------------
DTOmy11-8       ------------------------------------------------------------
DTSsa11-34      ------------------------------------------------------------
DTSsa11-36      ------------------------------------------------------------
DTSsa11-46      ------------------------------------------------------------
DTSsa11-24      ------------------------------------------------------------
DTCca11-1       ------------------------------------------------------------
DTSsa11-17      ------------------------------------------------------------
DTSsa11-10      ------------------------------------------------------------
DTSsa11-14      ------------------------------------------------------------
DTSsa11-21      ------------------------------------------------------------
DTSja11-1       ------------------------------------------------------------
DTOmy11-4       TCATGTTGTCGTTTCTACTGTAGCCTACAGTATGTACAGTTTAAGTTGGAAGTTTACATA
DTSsa11-11      ------------------------------------------------------------
DTSsa4-17       ------------------------------------------------------------
DTSsa4-27       ------------------------------------------------------------
DTSsa4-21       ------------------------------------------------------------
DTOmy4-2        ------------------------------------------------------------
DTSsa4-44       ------------------------------------------------------------
DTOmy4-5        ------------------------------------------------------------
DTSsa4-39       ------------------------------------------------------------
DTSsa4-43       ------------------------------------------------------------
DTSfo4-1        ------------------------------------------------------------
DTSsa4-28       ------------------------------------------------------------
DTSsa4-22       ------------------------------------------------------------
DTSsa4-30       ------------------------------------------------------------
DTSsa4-38       ------------------------------------------------------------
DTSsa4-33       ------------------------------------------------------------
DTSsa4-37       ------------------------------------------------------------
DTSsa4-34       ------------------------------------------------------------
DTSsa4-40       ------------------------------------------------------------
DTSja4-2        ------------------------------------------------------------
DTSsa7-5        ------------------------------------------------------------
DTOmy7-1        ------------------------------------------------------------
DTSja7-2        ------------------------------------------------------------
DTSsa7-17       ------------------------------------------------------------
DTSsa7-1        ------------------------------------------------------------
DTSsa7-3        ------------------------------------------------------------
DTSsa7-6        ------------------------------------------------------------
DTSsa7-9        ------------------------------------------------------------
DTSsa7-11       ------------------------------------------------------------
DTSja5-1        ------------------------------------------------------------
DTSsa5-9        ------------------------------------------------------------
DTSsa5-10       ------------------------------------------------------------
DTSsa5-1        ------------------------------------------------------------
DTOmy5-1        ------------------------------------------------------------
DTSsa5-6        ------------------------------------------------------------
DTSsa5-7        ------------------------------------------------------------
DTSsa5-4        ------------------------------------------------------------
DTSsa5-5        ------------------------------------------------------------
DTDlu5-1        ------------------------------------------------------------
DTSsa6-1        ------------------------------------------------------------
DTSsa6-12       ------------------------------------------------------------
DTSsa6-7        ------------------------------------------------------------
DTOla6-1        ------------------------------------------------------------
DTSsa2-1        ------------------------------------------------------------
DTSsa2-13       ------------------------------------------------------------
DTSsa2-15       ------------------------------------------------------------
DTSsa2-16       ------------------------------------------------------------
DTSsa2-11       ------------------------------------------------------------
DTSsa2-3        ------------------------------------------------------------
DTSsa2-14       ------------------------------------------------------------
DTSsa2-9        ------------------------------------------------------------
DTSsa2-10       ------------------------------------------------------------
DTSsa2-2        ------------------------------------------------------------
DTSsa2-5        ------------------------------------------------------------
DTSsa2-12       ------------------------------------------------------------
DTSsa2-4        ------------------------------------------------------------
DTOmy2-1        ------------------------------------------------------------
DTSsa2-19       ------------------------------------------------------------
DTSsa2-20       ------------------------------------------------------------
DTXtro2-2       ------------------------------------------------------------
DTXtro2-1       ------------------------------------------------------------
DTDrel2-15      ------------------------------------------------------------
DTDre2-1        ------------------------------------------------------------
                                                                            

DTOmy1-3        ------------------------------------------------------------
DTOmy1-2        ------------------------------------------------------------
DTSsa1b-5       ------------------------------------------------------------
DTSsa1b-23      ------------------------------------------------------------
DTSsa1b-21      ------------------------------------------------------------
DTSsa1b-8       ------------------------------------------------------------
DTOmy1-1        ------------------------------------------------------------
DTOmy1-5        ------------------------------------------------------------
DTAbu1-1        ------------------------------------------------------------
DTAbu1-2        ------------------------------------------------------------
DTSja1-1        ------------------------------------------------------------
DTSsa1-19       ------------------------------------------------------------
DTSsa1-20       ------------------------------------------------------------
DTSsa1-2        ------------------------------------------------------------
DTSsa1-6        ------------------------------------------------------------
DTSsa1-7        ------------------------------------------------------------
DTOmy1-4        ------------------------------------------------------------
DTIpu1-1        ------------------------------------------------------------
DTPmar1-1       ------------------------------------------------------------
DTSsa1-14       ------------------------------------------------------------
DTIpu1-3        ------------------------------------------------------------
DTIpu1-2        ------------------------------------------------------------
DTSsa1-1        ------------------------------------------------------------
DTSsa1-10       ------------------------------------------------------------
DTXtro1-6       ------------------------------------------------------------
DTXtro1-9       ------------------------------------------------------------
DTXtro1-8       ------------------------------------------------------------
DTXtro1-4       ------------------------------------------------------------
DTXtro1-7       ------------------------------------------------------------
DTXtro1-5       ------------------------------------------------------------
DTDre1-1        ------------------------------------------------------------
DTSja1-2        ------------------------------------------------------------
DTSsa8-1        TGACATGTACAGTGCCTTGCAAAAGTATTCATCCCCCTTGGC-GTTTTTCCTAT-TTT--
DTSsa8-4        --------ACAGTGCCTTGTAAAAGTATTCATCCCCCTTGGC-GTTTT-CCTAT-TTTGT
DTSja8-1        ------------------------------------------------------------
DTSsa9-7        TCTGCCTGGTATTGCCTTCAGAAAGTATCC---CCCCTTGAC-TTTTTCCACAT-TTTGT
DTSsa9-19       --------------CCTTCAGAAAGTTCTCACACCCCTCGAT-TTCTTCCACAT-TTTGT
DTSsa9-10       -------------------------TATTCACACCCCTTGCC-TTTCTCCAAAT-GTTGT
DTSsa12-16      CTGTATATACAGTGCATTTGGAAAGTATTCAGACTCCTTGAC-TTTTTCCACAT-TTTGT
DTOmy12-4       ---TACATACAGTGCATTCGGAAAGTATTCAGACCCCTTCAA-TTTTTCCACAT-TTTGT
DTSsa12-1       --AAATGATCCCAAACTTTTGAAAGTATTCAGACGCCTTGAC-TTTTTCCACAT---TGT
DTSsa12-20      CATTATATACAGTGCCTTCAGAAAGTATTCAGACCCCTTGAC-TTTTTCCACAT-TTTGT
DTSsa12-43      -----TATACAGTGCATTCGGAAAGTTTTCAGACCCCTT------TTTCCACAT-TTTAT
DTSsa12-38      -------------GCATTCGGAAAGTATTCAGACCCCTTGAC-TTTTTCCACAT-TTTGT
DTSsa12-9       CGCACGCTGCGGTGCATTGGGAAAGTATTCAGACCCCTTGAC-TTTTTCCACAT-TTTCT
DTSsa12-31      CCCCATATACAGTGTCTTCAGAAAGTGTTCAGACCCCTTGAA-CTTTTCCACAT-TTTGT
DTOmy12-5       ----------AGTGCCTTCGGGAAGTATTCAGGCCCCTTGAC-TTTTTCCAAAT-TTTGT
DTSsa12-28      ------------------TAGAGCGCCTTCAGACCGCTTGAC-TTTTTCCACAT-TTTGT
DTSsa12-7       ------------------------------------------------------------
DTSsa12-19      ------------------------------------------------------------
DTOts12-1       --------ACAGTGTCTTCGGAAATCATTCAGACACCTTGAC-TTTTACCAAAT-TTTGT
DTSsa12-34      ---GCAAAGATGTGCATTCAGAAAGTATTCAGACCCCTTGAC-TTTTTCCACAT-TTTGT
DTSsa12-30      ------ATCCAGTTCATTCAGAAAGTATTCAGACCCCTTGAC-TTTTTCCACAT-TTTGT
DTSsa12-8       TAGGAGATAGAGTGCATTCAGAAAGTATTCAGACCCCTTGAC-CTTTTCCACAT-TTTGA
DTSsa12-39      --------ACAGTGCAGTCGGAAAGTATTCAGACTCCTAGAC-GTTTTCCACAT---TGT
DTIpu12-1       -------TACAGTGCATTCAGAAAGCATTCACAGTGCTTCCC-TTTTCCCACAT-TTTGT
DTGac12-1       --------GCAGTGCATCCGGAAAGTATTCACAGCGCTTCACGTTTTTCCACAT-TTTGT
DTDre12-1       ----------AGTGCATCCGGAAAGAATTGATAGCGCTTCAC-TTTTTCCACAT-TTTTT
DTPbi12-1       -------TACAGTGCATCCGGAAAGTATTCACAGCACATCCC-TTTATCCACAT-TTTGT
DTSsa12-24      -----------------------------------------------AAAACATGTTTGT
DTOmy12-3       ------------TGCATTTGAAAGGTATTCAGACCCCTTGAC-TTTTTACACAT-TTTGT
DTOmy8-1        CAGCATATACAGTGCATTGCGAAAGTATTCGGCCCCCTTGAA-CTTTGCAACCT-TTTGC
DTOmy8-4        --CTATGTACAGTGCCTTGCGAAAGTATTCGGCCCCCTTGAA-CTTTGCGACCT-TTTGC
DTOmy8-5        AGAGAAATACAGTGCCTTGCGAAAGTATTCGGCCCCTTTGAA-CTTTGCGACCT-TTTGC
DTOmy8-2        ------------------------------------------------------------
DTSja8-2        ------------------------------------------------------------
DTXtro8-1       ------------------------------------------------------------
DTXtro8-2       -----------------TACAGTGGCTTGCAAAAGTATTGAA-CTTTTCCACAT-TTTGT
DTXtr10-1       ---------------TATACAGTGGTGTGAAAAACTATTTGCCCCCTTCCTGAT--TTCT
DTXtr10-2       -----------------TACAGTGGTGTGAAAAACTATTTGCCCCCTTCCTGAT--TTCT
DTXtr10-3       -----------------TACAGTGGTGTGAAAAACTATTTGCCCCCTTCCTGAT--TTCT
DTXla10-1       ------------------------------------------------------------
DTRpi10-1       ------------------------------------------------------------
DTSsa10-1       ------------------------------------------------------------
DTSsa11-20      ------------------------------------------------------------
DTOki11-1       ------------------------------------------------------------
DTElu11-1       ------------------------------------------------------------
DTSsa11-7       ------------------------------------------------------------
DTSsa11-47      ------------------------------------------------------------
DTCau11-1       ------------------------------------------------------------
DTSsa11-25      ------------------------------------------------------------
DTSsa11-28      ------------------------------------------------------------
DTAku11-1       ------------------------------------------------------------
DTSsa11-45      ------------------------------------------------------------
DTSsa11-30      ------------------------------------------------------------
DTSsa11-37      ------------------------------------------------------------
DTSsa11-32      ------------------------------------------------------------
DTTal11-1       ------------------------------------------------------------
DTOmy11-8       ------------------------------------------------------------
DTSsa11-34      ------------------------------------------------------------
DTSsa11-36      ------------------------------------------------------------
DTSsa11-46      ------------------------------------------------------------
DTSsa11-24      ------------------------------------------------------------
DTCca11-1       ------------------------------------------------------------
DTSsa11-17      ------------------------------------------------------------
DTSsa11-10      ------------------------------------------------------------
DTSsa11-14      ------------------------------------------------------------
DTSsa11-21      ------------------------------------------------------------
DTSja11-1       ------------------------------------------------------------
DTOmy11-4       CACTTAGGTTGGAGTCATTTTTCAACCACCCCACAAATTTCTTGTTAACAAACTATAGTT
DTSsa11-11      ------------------------------------------------------------
DTSsa4-17       ------------------------------------------------------------
DTSsa4-27       ------------------------------------------------------------
DTSsa4-21       ------------------------------------------------------------
DTOmy4-2        ------------------------------------------------------------
DTSsa4-44       ------------------------------------------------------------
DTOmy4-5        ------------------------------------------------------------
DTSsa4-39       ------------------------------------------------------------
DTSsa4-43       ------------------------------------------------------------
DTSfo4-1        ------------------------------------------------------------
DTSsa4-28       ------------------------------------------------------------
DTSsa4-22       ------------------------------------------------------------
DTSsa4-30       ------------------------------------------------------------
DTSsa4-38       ------------------------------------------------------------
DTSsa4-33       ------------------------------------------------------------
DTSsa4-37       ------------------------------------------------------------
DTSsa4-34       ------------------------------------------------------------
DTSsa4-40       ------------------------------------------------------------
DTSja4-2        ------------------------------------------------------------
DTSsa7-5        ------------------------------------------------------------
DTOmy7-1        ------------------------------------------------------------
DTSja7-2        ------------------------------------------------------------
DTSsa7-17       ------------------------------------------------------------
DTSsa7-1        ------------------------------------------------------------
DTSsa7-3        ------------------------------------------------------------
DTSsa7-6        ------------------------------------------------------------
DTSsa7-9        ------------------------------------------------------------
DTSsa7-11       ------------------------------------------------------------
DTSja5-1        ------------------------------------------------------------
DTSsa5-9        ------------------------------------------------------------
DTSsa5-10       ------------------------------------------------------------
DTSsa5-1        ------------------------------------------------------------
DTOmy5-1        ------------------------------------------------------------
DTSsa5-6        ------------------------------------------------------------
DTSsa5-7        ------------------------------------------------------------
DTSsa5-4        ------------------------------------------------------------
DTSsa5-5        ------------------------------------------------------------
DTDlu5-1        ------------------------------------------------------------
DTSsa6-1        ------------------------------------------------------------
DTSsa6-12       ------------------------------------------------------------
DTSsa6-7        ------------------------------------------------------------
DTOla6-1        ------------------------------------------------------------
DTSsa2-1        ------------------------------------------------------------
DTSsa2-13       ------------------------------------------------------------
DTSsa2-15       ------------------------------------------------------------
DTSsa2-16       ------------------------------------------------------------
DTSsa2-11       ------------------------------------------------------------
DTSsa2-3        ------------------------------------------------------------
DTSsa2-14       ------------------------------------------------------------
DTSsa2-9        ------------------------------------------------------------
DTSsa2-10       ------------------------------------------------------------
DTSsa2-2        ------------------------------------------------------------
DTSsa2-5        ------------------------------------------------------------
DTSsa2-12       ------------------------------------------------------------
DTSsa2-4        ------------------------------------------------------------
DTOmy2-1        ------------------------------------------------------------
DTSsa2-19       ------------------------------------------------------------
DTSsa2-20       ------------------------------------------------------------
DTXtro2-2       ------------------------------------------------------------
DTXtro2-1       ------------------------------------------------------------
DTDrel2-15      ------------------------------------------------------------
DTDre2-1        ------------------------------------------------------------
                                                                            

DTOmy1-3        --CAGTGGGGCAAAAAA-GTATTTAGTTAGCCACCAATTGTGCAAGTTCTCCC--ACTTA
DTOmy1-2        -------GGGCAAAAAA-GTATTTAGTCAGCCACCAATTGTGCAAGTTAACCC--ACTTA
DTSsa1b-5       TACAGTGGGGCAAAAAA-GTATTTAGTCAGCCACCAATTGTGCAAGTTCTCCC--ACTTA
DTSsa1b-23      -ACAGTGGGGCAAAAAA-GTATTTAGTCAGCCACCAATTGTGCAAGTTCTCCC--ACTTA
DTSsa1b-21      -ACAGTGGGGCAAAAAA-GTATTTAGTCACCCACCAATTGTGCAAGTTCTCCC--ACTTA
DTSsa1b-8       TACAGTGGGGCAAAAAA-GTATTTAGTCAGCCACCAATTGTGCAAGTTCTCCC--ACTTA
DTOmy1-1        ---AGTGGGGCAAAAAAAGTATTTAGTCAGCCACCAATTGTGCCTGT-------------
DTOmy1-5        ------------------------------------------------------------
DTAbu1-1        TACAGTGGGGCAAAAAA-GTATTTAGTCAGCCACCGATTGTGCAAGTTCCCCC--ACCTA
DTAbu1-2        TACAGTGGGGCAAAAAA-GTATTTAGTCAGCCACCGATTGTGCAAGTTCCCCC--ACCTA
DTSja1-1        ------------------------------------------------------------
DTSsa1-19       -GCAGTGGGGG-AAAAAAGTATTTGATCCCCTGCTGATTTTGTACGTTTGCCC--ACTGA
DTSsa1-20       ---TGTGGGGG-AAAAAAGTATTTGATCCCCTGCTGATTTTGTACGTTTGCCC--ACTGA
DTSsa1-2        TACAGTGGGGG-GAAAAAGTATTTGATCCCCTGCTGATTTTGTAGGTTTGCCC--ACTGA
DTSsa1-6        TACAGTGGGGG-AAAAAATTATTTGATCCCCTGCTGATTTTGTACGTTTGCCC--ACTGA
DTSsa1-7        TACAGTGAGGG-AAAAAAGTATTTGATCCCCTGCTGATTTTGTACGTTTGCCC--ACTGA
DTOmy1-4        -ACAGTGAGGG-AAAAAAGTATTTGATCCCCTGCTGATTTTGTACATTTGCCC--ACTGA
DTIpu1-1        TACAGTGAGGG-AAAGAAGTATTTGATCCCCTGCTGATTTTGTACATTTGCCC--ACTGA
DTPmar1-1       -ACAGTGAGGG-AAAAAAGTATTTGATCCCCTGCTGATTTTGTACGTTTGCCC--GCTGA
DTSsa1-14       TACAGTGAGGG-AAAAAAGTATTTGATCCCCTGCTGATTTTGTACGTTTGCCC--ACTGA
DTIpu1-3        TACAGTGAGGG-AAAGAAGTATTTGATCCCCTGCTGATTTTGTACGTCTG----------
DTIpu1-2        TACAGTGAGGGGAAAAAAGCATTTGATCCCCTGCTGATTT-GTAAGTTTGCCC--ACTGA
DTSsa1-1        TACAGTGAGGA--AAAAAGTATTTGATCCCCTGCTGATTTTGTACGTTTGCCC--ACTGA
DTSsa1-10       ------------------------------------------------------------
DTXtro1-6       -ACAGTGGAGG-AAATAATTATTTGACCCCTCACTGATTTTGTAAGTTTGTCC--AATGA
DTXtro1-9       -ACAGTGGAGG-AAATAATTATTTGACCCCTCACTGATTTTGTAAGTTTGTCC--AATGA
DTXtro1-8       TACAGTGGAGG-AAATAATTATTTGACCCCTCACTGATTTTGTAAGTTTGTCC--AATGA
DTXtro1-4       TACAGTGGAGG-AAATAATTATTTGACCCCTCACTGATTTTGTAAGATTGTCC--AATGA
DTXtro1-7       -ACAGTGGAGG-AAATAATTATTTGACCCCTCACTGATTTTGTAAGTTTGTCC--AATGA
DTXtro1-5       TACAGTGGAGG-AAATAATTGTTTGACCCCTCACTGATTTTGTAAGTTTGTCC--AATGA
DTDre1-1        TACAGTGAGAG-TAAAAACTATTTGATCCTTTGCTGATTTTGTTGGTTTGCCC--ACTAA
DTSja1-2        ------------------------------------------------------------
DTSsa8-1        --------TAAA----TTGATTTTT--------------ATTTGGATTTCATGTAATGGA
DTSsa8-4        TG-CATTACAAA----CTGTCATTT--------------CAATGGATTTCATGTAATGGA
DTSja8-1        ------------------------------------------------------------
DTSsa9-7        ----GTTACAGC----CTGAATTTTAAAAATGTATTTAAACTTAGATTTTGTGTCACTGA
DTSsa9-19       TG-TGTTACAAC----CTGAATTT--AAAATG-GGTTAAATTGAGATTGTGTGTGACTGG
DTSsa9-10       TG-TGTTACAGC----TTGAATTC------------------------TTTTGTCACTGG
DTSsa12-16      TA-CGTTACGTTACAGCCGTATTCTAAAATGGATTAAATAA-AACAAATTCTC--ATCAA
DTOmy12-4       TA-CGTTACAT-----CCTTATTCTAAAATGTATT-------TACATTTTTTT--ATCGA
DTSsa12-1       TA-CGTTACAG-----CCCTATTCTAAAATGGATTAAAAAAAAAAAAATCCTC--AGCAA
DTSsa12-20      TA-TGTTACAG-----CCTTGTTCTAAAATGGATAATAAAAATAAAAAAACTC--AGCAA
DTSsa12-43      TA-CATTACAG-----CCTTATTCTAAAATGGATTAAATAA-AAAAAATACTT--GTCAA
DTSsa12-38      TA-CATTACAG-----CCTTATTCTAAAAAAAGGT--------TTTAATCTTC--ATCAA
DTSsa12-9       TA-CATTACAG-----CCTTATCCTAAAATGGATTAAAGAG-AAAAAATGGTC--ATCAT
DTSsa12-31      TAACGTTAAAG-----ATTTATTCTAAAATTGATTCCATTTTCTAAAATCCTC--AGCAA
DTOmy12-5       TA-TGTTACAG-----CCTTATTCTAGAATAGATTTTTTTT-----AATCCTC--AGCCA
DTSsa12-28      TA-TGTTAATATA---GATTTTTTTTGAATG---------------------C--ATCTA
DTSsa12-7       ------------------------------------------------------------
DTSsa12-19      ------------------------------------------------------------
DTOts12-1       TA-CGTTATAA-----TCTTATTTTAAAATGTATTAAATAAATAAAAATCCTC--AGCAA
DTSsa12-34      TA-CATGTTG------CCTTATTCTAAAATGAATTAAATAA---------ATT--AAAAA
DTSsa12-30      TA-CGTTACAG-----CCATATTCTAAAATTGATTACATTT-----TTTCCTC--ATCAA
DTSsa12-8       TA-CATTACAG-----CCTTATACTAAAATGGATTAAATTAAATGTTTTTTCATCATCAA
DTSsa12-39      TA-CGTTACAG-----CCTTATTCTAAAATGGATAAAATAAAAAAATTTCCTA--AACAA
DTIpu12-1       TA-TGTTACAG-----TCTTATTCCAAAATGGATTAAATTAATTATTTTCCTC--AAAAT
DTGac12-1       TA-TGTTACAG-----CCTTATTCCAAAATGGATTAAATTCATTATTTTCCTC--AACAT
DTDre12-1       TAATGTTACAG-----CCTTATTCCAAAATGGATTAAATTC---------CTC--AAAAT
DTPbi12-1       TA-TGTTACAG-----CCTTATTCCAAAATGGATTCAATTCATTTTTTTCCTC--AGAAT
DTSsa12-24      TT-TTTTGCA----------AATGGAAAACAAAT-------------------------A
DTOmy12-3       TA-CGTTACAG-----CCTTATTCTAAAATTGAT-------------------------A
DTOmy8-1        CA-CATTTCAGG----CTTCAAACATAAAAATATAAAACTGTATTTTTTTGTG--AAGAA
DTOmy8-4        CA-CATTTCAGG----CTTCAAACATAAAGATATAAAACTGTATTTTTTTGTG--AAGAA
DTOmy8-5        CA-CATTTCAGG----CTTCAAACATAAAGATATAAAACTGTATTTTTT-GTG--AAGAA
DTOmy8-2        ------------------------------------------------------------
DTSja8-2        ------------------------------------------------------------
DTXtro8-1       ------------------------------------------------------------
DTXtro8-2       CA-CATTACAG-----CCACAAACATGAATCAATTTTATTGGAATTCCACGTG--AAAGA
DTXtr10-1       TATTCTTTTGCATGTTTGTCACACTTAAATGTTTCTGCTCATCAAAAACCGTT--AACTA
DTXtr10-2       TATTCTTTTGCATGTTTGTCACACT-----GTTTCTGCTCATCAAAAACCGTT--AACTA
DTXtr10-3       TATTCTTTTGCATGTTTGTCACACTTAAATGTTTCTGCTCATCAAAAACCGTT--AACTA
DTXla10-1       ------------------------------------------------------------
DTRpi10-1       ------------------------------------------------------------
DTSsa10-1       ------------------------------------------------------------
DTSsa11-20      ------------------------------------------------------------
DTOki11-1       ------------------------------------------------------------
DTElu11-1       ------------------------------------------------------------
DTSsa11-7       ------------------------------------------------------------
DTSsa11-47      ------------------------------------------------------------
DTCau11-1       ------------------------------------------------------------
DTSsa11-25      ------------------------------------------------------------
DTSsa11-28      ------------------------------------------------------------
DTAku11-1       ------------------------------------------------------------
DTSsa11-45      ------------------------------------------------------------
DTSsa11-30      ------------------------------------------------------------
DTSsa11-37      ------------------------------------------------------------
DTSsa11-32      ------------------------------------------------------------
DTTal11-1       ------------------------------------------------------------
DTOmy11-8       ------------------------------------------------------------
DTSsa11-34      ------------------------------------------------------------
DTSsa11-36      ------------------------------------------------------------
DTSsa11-46      ------------------------------------------------------------
DTSsa11-24      ------------------------------------------------------------
DTCca11-1       ------------------------------------------------------------
DTSsa11-17      ------------------------------------------------------------
DTSsa11-10      ------------------------------------------------------------
DTSsa11-14      ------------------------------------------------------------
DTSsa11-21      ------------------------------------------------------------
DTSja11-1       ------------------------------------------------------------
DTOmy11-4       TTGGTAAGTCGTTTAGGACATCTACTTTGTGCTTGTGTAACGGATGTGAAATGGCTAGCT
DTSsa11-11      ------------------------------------------------------------
DTSsa4-17       ------------------------------------------------TACACTACCGGT
DTSsa4-27       ------------------------------------------------TATACTACCGGT
DTSsa4-21       ------------------------------------------------TATAGTACCAGT
DTOmy4-2        ------------------GTCTCTCCTTGTGGTCATCCAGCAGTGATATACAGTACCAGT
DTSsa4-44       ------------------------------------------------TACACTACCGAT
DTOmy4-5        ------------------------------------------------------------
DTSsa4-39       ------------------------------------------------------------
DTSsa4-43       ------------------------------GGCCGGACATGGAAAACACACAGTACCAGT
DTSfo4-1        -------------------------------------------------ATAGTACCAGT
DTSsa4-28       ------------------------------------------------TATAGTACCAGT
DTSsa4-22       ------------------------------------------------------------
DTSsa4-30       -------------------------------------------------ACAGTACCAGA
DTSsa4-38       ------------------------------------------------TACAGTACCAGT
DTSsa4-33       ------------------------------------------------TACAGTAGCAGT
DTSsa4-37       ------------------------------------------------TACAGTACCTGT
DTSsa4-34       ------------------------------------------------------------
DTSsa4-40       ------------------------------------------------TACGGCACCAGT
DTSja4-2        ------------------------------------------------------------
DTSsa7-5        ------------------------------------------------------------
DTOmy7-1        ------------------------------------------------------------
DTSja7-2        ------------------------------------------------------------
DTSsa7-17       ------------------------------------------------------------
DTSsa7-1        ------------------------------------------------------------
DTSsa7-3        ------------------------------------------------------------
DTSsa7-6        ------------------------------------------------------------
DTSsa7-9        ------------------------------------------------------------
DTSsa7-11       ------------------------------------------------------------
DTSja5-1        ------------------------------------------------------------
DTSsa5-9        ------------------------------------------------------------
DTSsa5-10       ------------------------------------------------------------
DTSsa5-1        ------------------------------------------------------------
DTOmy5-1        ------------------------------------------------------------
DTSsa5-6        ------------------------------------------------------------
DTSsa5-7        ------------------------------------------------------------
DTSsa5-4        ------------------------------------------------------------
DTSsa5-5        ------------------------------------------------------------
DTDlu5-1        ------------------------------------------------------------
DTSsa6-1        ------------------------------------------------------------
DTSsa6-12       ------------------------------------------------------------
DTSsa6-7        ------------------------------------------------------------
DTOla6-1        ------------------------------------------------------------
DTSsa2-1        ------------------------------------------------------------
DTSsa2-13       ------------------------------------------------------------
DTSsa2-15       ------------------------------------------------------------
DTSsa2-16       ------------------------------------------------------------
DTSsa2-11       ------------------------------------------------------------
DTSsa2-3        ------------------------------------------------------------
DTSsa2-14       ------------------------------------------------------------
DTSsa2-9        ------------------------------------------------------------
DTSsa2-10       ------------------------------------------------------------
DTSsa2-2        ------------------------------------------------------------
DTSsa2-5        ------------------------------------------------------------
DTSsa2-12       ------------------------------------------------------------
DTSsa2-4        ------------------------------------------------------------
DTOmy2-1        ------------------------------------------------------------
DTSsa2-19       ------------------------------------------------------------
DTSsa2-20       ------------------------------------------------------------
DTXtro2-2       ------------------------------------------------------------
DTXtro2-1       ------------------------------------------------------------
DTDrel2-15      ------------------------------------------------------------
DTDre2-1        ------------------------------------------------------------
                                                                            

DTOmy1-3        AAAAGATGAGAGAGGCCT---------GTAATTTTCATCATAGGTACACTTCAACTATGA
DTOmy1-2        AAAAGTTGAGAGAGGCCT---------GTAATTTTCATCATAGGTACATTTCAACTATGA
DTSsa1b-5       AAAAGATGAGAGAGGCCT---------GTAATTTTCATCATAGGTACACGTCAACTATGA
DTSsa1b-23      AAAAGATGAGAGAGGCCT---------GTAATTTTCATCATAGGTACACGTCAACTATGA
DTSsa1b-21      AAAAGATGAGAGCGGCCT---------GTAATTTTCATCATAGGTACACGTCAACTATGA
DTSsa1b-8       AAAAGATGAGAGCGGCCT---------GTAATTTTATTCAAAGGTACACGTCAACTATGG
DTOmy1-1        ----------AAGGGCCC---------GTAATTTTCATCATAGGTACACTTCAACTATGA
DTOmy1-5        ------------------------------------------------------------
DTAbu1-1        AAATGATGACAGAGGTCA---------GTAATTTGCACCAGAGGTACACTTCACCTGTGA
DTAbu1-2        AAATAATGACAGAGGTCA---------GTAATTTGCACCAGAGGTACACTTCAACTGTGA
DTSja1-1        ------------------------------------------------------------
DTSsa1-19       CAAAGAAAGGATCAGTCT---------ATCATTTTAATGGTAGGTTTATTTGAACAGTGG
DTSsa1-20       CAAAGAAAGGATCCGTCT---------ATAATTTTAATGGTAGGTTTATTTGAACAGTGA
DTSsa1-2        TAAAGAAAGGATCAGTCT---------ATAATTTTAATGGTATGTTTATTTGAACAGTGA
DTSsa1-6        TAAAGAAAGGATCAGTCT---------ATAATTTTAATGCTAGGTTTATTTGAACAGTGA
DTSsa1-7        CAAAGAAATGATCAGTCT---------ATAATTTTAATGGTAGGTTTATTTGAACAGTGA
DTOmy1-4        CAAATAAATTATCAGTCT---------ATAATTTTAATGGTAGGTTTATTTGAACAGTGA
DTIpu1-1        CAAAGAAATGATCATTCT---------ATAATTTTAATGATAGGTTTATTTGAACAGTGA
DTPmar1-1       CAAAGAAATGATTAGTCT---------ATAATTTTAATGGTAGGTTAAATTGATCAGTGA
DTSsa1-14       CAAAGGAATTATCAGTCT---------ATAATTTTAATGGTAGGTTTATTTGAACAGTGA
DTIpu1-3        -----AAATGACCAGTCT---------ATAATTTTAATGGTAGGTTTATTTGAACAGTGA
DTIpu1-2        CAAAGAAATGATCAGTCT---------ATAATTTTAATGGTAGATTTATTTGAACAGTGA
DTSsa1-1        CAAAGAAATCATTAGTCT---------ATAATTTTAATGGTAGGTTTATTTGAACAGTGC
DTSsa1-10       ------------------------------------------------------------
DTXtro1-6       CAAAGAAATGAAAAGTCTCAGAACAGTATCATTTCAATGGTAGGTTTATTTTAACAGTGG
DTXtro1-9       CAAAGAAATGAAAAGTCTCAGAACAGTATCATTTCAATGGTAGGTTTATTTTAACAGTGG
DTXtro1-8       CAAAGAAATGAAAAGTCTCAGAACAGTATCATTTCAATGGTAGGTTTATTTTAACAGTGA
DTXtro1-4       CAAAGAAATGAAAAGTCTCAGAACAGTATCATTTCAATGGTAGGTTTATTTTAACAGTGG
DTXtro1-7       CAAAGAAATGAAAAGTCTCAGAACAGTATAATTTCAATGGTAGGTTTATTTTAACAGTGG
DTXtro1-5       CAAAGAAATGAAAAGTCTCAGAACAGTATCATTTCAATGGTAGGTTTATTTTAACAGTGG
DTDre1-1        TAAAGACCTGATCATTCT-------GTAC--TTTTAATGGTAGATGTATTCTAACATGGA
DTSja1-2        ------------------------------------------------------------
DTSsa8-1        CATACACAAAATAG----TCCAAATTGGTGAAGTGAAATGAAACAAATTACTTGTTTCAA
DTSsa8-4        CATAAAGAAAATAG----TCGAAATTGGTGAAGTGAAATGAAAAAAATGACTTAT-----
DTSja8-1        ------------------------------------------------------------
DTSsa9-7        TCTACGTACAATA----ACCTATAATGTCA--GTGGAATT--TGGTTTTAGAAATGTTTA
DTSsa9-19       CCTACACACAATACCCCATCCATAATGTCAAAGTGGAATTA-TGTTTTTAGATATCATTG
DTSsa9-10       CCTACACACAATAC----CCCATAACATCAAAGTCGAATCA-TGTTTTTTGAAAATTTTA
DTSsa12-16      TCTACACACAATAC----CCCATAATGACAAAATAAAAA---------CTGT--TTTTTA
DTOmy12-4       TCTACACACAATAC----CACATAATGACGAAGTGAAAA---------CAGG--TTTTTA
DTSsa12-1       TCTACACACAACAC----CCCATAATGTCAAAGAGAACAGA-----TTTAGA--CATGTG
DTSsa12-20      TCTACACACAATAC----CCCATAATGACGAAGCAAAAACA-GGTTTTTAGACATTTTTG
DTSsa12-43      TCTACACAAAATAC----CCCATAATGACGAAGAGAAAACA-GGTTTTTAGATTTTTTTG
DTSsa12-38      TCTACACACAATAC----CCCATAATGACAAAGCAAAAA---------CAGG---TTTTT
DTSsa12-9       TCTACACACAATAC----CCCATAATGACAAAGTGAAAACA-GG--TTTAGACATTTTTG
DTSsa12-31      TCTACACACAA-AG----TGAAAAACAGGTTTTTAGAAA---------------TGTTTG
DTOmy12-5       TCTACACACAATAG----CCGATAACGA--------------------------------
DTSsa12-28      TCTACACACAATAC----ACCATAATGACAAAGTGAAAACA-GG--TTTAGCCATTTTTG
DTSsa12-7       ------------------------------------------------------------
DTSsa12-19      --------------------------------------------TTTGTAAATGTATAAA
DTOts12-1       TCTACACACAATAC----CCCTTAATGACGAAGCAAAGACA-GCCTTTTAGAAATGTTTG
DTSsa12-34      TCCTCATCAAAATC----CTCATCA-----AAGCGAAAACC-GTTTTTTCGAT-TTTTTG
DTSsa12-30      TCTACACAC--TAC----ACCATAACGACAAAGTGAATACA-GG--TTTAGACATTTTTG
DTSsa12-8       TCTACACAGAATAT----CCCATAATGACAAA-------CA-GCTTTTTAGAAACGTTGG
DTSsa12-39      TCAACACACAAATC----CCCATGACGACAAAGTGAAAACA-GGTTCTTAGACATTTTTG
DTIpu12-1       TCTACATACAATAC----CCCATAATGACAACATGAAAGAA-GTTTGTTTGAAATCTTTA
DTGac12-1       TCTACACACACCAA----CCCATAATGACAAAGTGAAAACT-GTTTTTTGCAATTTTTTT
DTDre12-1       TCTACCCACAAAAC----CCCATAATAACAATGTGAATTTT-TTTTTTTTAAA-TTGTTG
DTPbi12-1       TCTACACACAACAC----CCCATAATGGCAACGTGAAAAAA-GTTTACTTGAGGTTTTTG
DTSsa12-24      ---AAATAAAATAC----CTTAT--------------------------------TTACA
DTOmy12-3       TTTAAAAAAAAGTC----CTCAT--------------------------------CAATC
DTOmy8-1        TCAACAACAAGTGG----GACACAATCATGAAGTGGAACGA---CATTTATTGGATATTT
DTOmy8-4        TCAACAACAAGTGG----GACACAATCATGAAGTGGAACGA---CATTTAATGGATATGT
DTOmy8-5        TCAACAACAAGTGG----GACACAATCATGAAGTGGAACGA---CATTTATTGGATATTT
DTOmy8-2        ------------------------------------------------------------
DTSja8-2        ------------------------------------------------------------
DTXtro8-1       ------------------------------------------------------------
DTXtro8-2       CCAATACAAAGTGG----TGTACACGTGAGATGTAGAACGA---AAATCCTACATGATTC
DTXtr10-1       TTAGTCAAAGATAACATAATTGAACACAAAATGCAGTTTTTAAATGAAGGTTTACGTTAT
DTXtr10-2       TTAGTCAAAGATAACATAATTGAACTCAAAATGCAGTTTTTAAATGAAGGTTTACGTTAT
DTXtr10-3       TTAGTCAAAGATAACATAATTGAACACAAAATGCAGTTTTTAAATGAAGGTTCACGTTAT
DTXla10-1       ------------------------------------------------------------
DTRpi10-1       ------------------------------------------------------------
DTSsa10-1       ------------------------------------------------------------
DTSsa11-20      ------------------------------------------------------------
DTOki11-1       ------------------------------------------------------------
DTElu11-1       ------------------------------------------------------------
DTSsa11-7       -------------------------------------TGTTAAGGGTTTCAGTGACATCA
DTSsa11-47      ------------------------------------------------------------
DTCau11-1       ------------------------------------------------------------
DTSsa11-25      ----------------------------------------------------------AG
DTSsa11-28      ------------------------------------------------------------
DTAku11-1       ------------------------------------------------------------
DTSsa11-45      ------------------------------------------------------------
DTSsa11-30      ------------------------------------------------------------
DTSsa11-37      ------------------------------------------------------------
DTSsa11-32      ----------------------TGAACTTGATGTCAAGCAGTGGTTCAATTGTATTCTAG
DTTal11-1       ------------------------------------------------------------
DTOmy11-8       ------------------------------------------------------------
DTSsa11-34      --------------------------------ATTTCATAATGGGTCCATGATTTATACT
DTSsa11-36      ------------------------------------------------------------
DTSsa11-46      ------------------------------------------------------------
DTSsa11-24      -----------------------------AGTGGCAGCGGCCACGCGGTGTGGAGCGTTT
DTCca11-1       ------------------------------------------------------------
DTSsa11-17      -----------------------------------------------GGGTGATGCTTTT
DTSsa11-10      ------------------------------------------------------------
DTSsa11-14      ------------------------------------------------------------
DTSsa11-21      ------------------------------------------------------------
DTSja11-1       ------------------------------------------------------------
DTOmy11-4       AGTTAGCTGTGGTGTGCGCTAATAGCATTTCAATCGTTGACGTCACTCACTTTGAGACCT
DTSsa11-11      ------------------------------------------------------------
DTSsa4-17       CAAAAGTTTTAGAACACTTACTCATTCAAGGGTTTTTCTT------TATTT-ACCATTTT
DTSsa4-27       CAAACGTTTTAGAACACCTACTAATTCAAGGGTTTTTCTT------TATTTTACTATTTT
DTSsa4-21       CAAAAGTTTGGACACACCTACTCATTCCAGGGTTTCTCTT-----TATTTTTACTATTTT
DTOmy4-2        CAAAAGTTTGGACACACCTACTCATTT--GAGTTTTTCTT-----TATTTTCACTATTTT
DTSsa4-44       CAAAAGTTTTAGAACACCTACTCATTTTAGGGTTTTTCTT-----TATTTTTACTATTTT
DTOmy4-5        -------------------------------------------------------ATTTT
DTSsa4-39       --AAGGTTTTAGAACATCTACTCATTCAAGGGTTTTTCTTATTTTTTTTTTTACTATTTT
DTSsa4-43       CAAAAGTTTGGACACACCTACTCATTCAAGGATTTTTTTA------ATTTTTACTATTTT
DTSfo4-1        C--AAGTTTGGACACACCTACTCATTCAAGGGGTTTTCTT-----TATTTTTACTATTTT
DTSsa4-28       CAAAAGTTTGGACACACCTACTCATTCAAGGGTTTTTCTTAA----TTTTTTAAAATGTT
DTSsa4-22       -AAAAAGTTGGACACACCTACTCATAAAAGGG-GTTTTCT----TTATTTTGACATTATT
DTSsa4-30       TAAAAGTTAGGACACACCTACTCATTCCAGGGTGTTCTTT----ACTATTCTACAATGTA
DTSsa4-38       TAAAAGTTTGGACACACCTACACATTCAAGGGTTTTTCTT----TATTATTAACAATTTT
DTSsa4-33       CAAAAGTTTGGACACACCTACTCATTCAAGGG--TTTTTC----TTTATTTTACTATTTT
DTSsa4-37       CAAAAGGTTAGCCACACCTACTCATTCAAGGG---TTTTT----TATTTTTTATA-TTTT
DTSsa4-34       ------------------------------------------------------------
DTSsa4-40       CAAAAGTTTGGACACACCTACTCATTCAAGGGTTTTTCTT-----TATTTTTATTATTTT
DTSja4-2        ------------------------------------------------------------
DTSsa7-5        ------------------------------------------------------------
DTOmy7-1        ------------------------------------------------------------
DTSja7-2        ------------------------------------------------------------
DTSsa7-17       ------------------------------------------------------------
DTSsa7-1        ------------------------------------------------------------
DTSsa7-3        ------------------------------------------------------------
DTSsa7-6        ------------------------------------------------------------
DTSsa7-9        ------------------------------------------------------------
DTSsa7-11       ------------------------------------------------------------
DTSja5-1        ------------------------------------------------------------
DTSsa5-9        ------------------------------------------------------------
DTSsa5-10       ------------------------------------------------------------
DTSsa5-1        ------------------------------------------------------------
DTOmy5-1        ------------------------------------------------------------
DTSsa5-6        ------------------------------------------------------------
DTSsa5-7        ------------------------------------------------------------
DTSsa5-4        ------------------------------------------------------------
DTSsa5-5        ------------------------------------------------------------
DTDlu5-1        ------------------------------------------------------------
DTSsa6-1        ------------------------------------------------------------
DTSsa6-12       ------------------------------------------------------------
DTSsa6-7        ------------------------------------------------------------
DTOla6-1        ------------------------------------------------------------
DTSsa2-1        ---------------------------------------------------CAATATATA
DTSsa2-13       ---------------------------------------------------------ATA
DTSsa2-15       ------------------------------------------------CTCATATATACA
DTSsa2-16       ---------------------------------------------------------ATA
DTSsa2-11       --------------------------------------------------TTATAATATA
DTSsa2-3        ------------------------------------------------TATATATATATA
DTSsa2-14       -----------------------------------------------TTATTTA-ATATA
DTSsa2-9        -----------------------------------------------------ATATACA
DTSsa2-10       --------------------------------------------------TATATATATA
DTSsa2-2        --------------------------------------------------TACAAGTACA
DTSsa2-5        -------------------------------------------------CGATTG-TATA
DTSsa2-12       -----------------------------------------------ATCTCTAACTACA
DTSsa2-4        ------------------------------------------------GTCCTAAATACA
DTOmy2-1        ----------------------------------------------TATGTGTATATACA
DTSsa2-19       ------------------------------------------------CACACATATACA
DTSsa2-20       --------------------------------------------------------TACA
DTXtro2-2       ------------------------------------TTTGCACAGCCGTTTTTTCACATT
DTXtro2-1       ------------------------------------------------------------
DTDrel2-15      -----------------------------------------------ATTTGCATCTACA
DTDre2-1        --------------------------------------------------------TACA
                                                                            

DTOmy1-3        CAGACAAAATTAGAAAAATAAATCCAGAAAATCACATTGTAGGATTTTTTATGAATTTAT
DTOmy1-2        CAGACAAAATGAGAAAAGAAATTCCAGAAAATCACATTGTAGGATTTTTTATGAATTTAT
DTSsa1b-5       CAGACAAAATGAGAAAAA-AAATCCAGAAAATCACATTGTAGGATTTTT-ATGAATTTAT
DTSsa1b-23      CAGACAAAATGAGAAAAA-AAATCCAGAAAATCACATTGTAGGATTTTTAATGAATTTAT
DTSsa1b-21      CAGACAAAATGAGAAAAGAAAATCCAGAAAATCACATTGTAGGGTTTTTAATGAATTTAT
DTSsa1b-8       CAGACAAGATGAAAAAAA-ATATCCAGAAAATCACATTGTAGGATTTTTTATGAATTTAT
DTOmy1-1        CAGACAAAATGAGAAAAA-AAATCCAGAAATTCACATTGTAGGATTTTTTATTAATTTAT
DTOmy1-5        ------------------------------------------------------------
DTAbu1-1        GAGACAGAATGTGAAAAAAAAATCCATGAATCCACATGGTAGGATTTGTAAAGAATTTAT
DTAbu1-2        GAGACAGAATGTGAAAAAAAAATCCATGAATCCACATGGTAGGATTTGTAAAGCATTTAT
DTSja1-1        ------------------------------------------------------------
DTSsa1-19       GAGACAGAATAACAACAAAAATATCCAGAAAAACGCATGTCAGAAATGTTATTAATTGAT
DTSsa1-20       GAGACAGAATAACAACAACAA--------AAAACGCATGTAAAAAATGTTATAAATTGAT
DTSsa1-2        GAGACAGAATAACAACAAAAATATCCAGAAAAACGCATGTCAAAAATTTTATAAATTGAT
DTSsa1-6        GAGACAGAATAACAACACAAATATCCAGAAAAACGCATGTCAAAAATGTTATAAATTGAT
DTSsa1-7        GAGACAAAATAACAACAAAAAAATCCAGA--------TGTCAAAAACGTTATAAATTGAT
DTOmy1-4        GAGACAGAATAACAACAACAAAATCCAGAAAAACGCATGTCAAAAATGTTAGAAATTGAT
DTIpu1-1        GAGACAGAATAACAACAAGAAAATCCAGAAAAACGCATGTCAAAATTTTTATAAATTGAT
DTPmar1-1       GAGACAGAATAACAACAACAAAATCCAGAAAAACGCATGTCAAAAATGTTATAAATTGAT
DTSsa1-14       GAGACAGAATAACAACAACAAAA-------------ATATCAGCAATTTTATAAATTGAT
DTIpu1-3        GAGACAGAATAACAACAAGAATATCCAGAAAAAACCATGTCAAAAATGTTATAAATTGAT
DTIpu1-2        GAGACAGAATAACAACAAGAAAATCCAGAAAAACGCATGTCAAAAATGTTAGAAATTGAT
DTSsa1-1        GAGACAGAATAACAACAAAAGAATCCAGAAAAACGCATGTCAAAAATGTTATAAATTGAT
DTSsa1-10       ------------------------------------------------------------
DTXtro1-6       CAGATAGCACATCAAAAGGAAAATCGAAAAAATAACTTTAAATAAAAGATAGCAACTGAT
DTXtro1-9       CAGATAGCACATCAAAAGGAAAATCGAAAAAATAACTTTAAATAAAAGATAGCAACTGAT
DTXtro1-8       CAGATAGCACATCAAAAGGAAAATCGAAAAAATAACTTTAAATAAAAGATAGCAACTGAT
DTXtro1-4       CAGATAGCACATCAAAAGGAAAATCGAAAAAATAACTTTAAATAAAAGATAGCAACTGAT
DTXtro1-7       CAGATAGCACATCAAAAGGAAAATCGAAAAAATAACTTTAAATAAAAGATAGCAACTGAT
DTXtro1-5       CAGATAGCGCATCAAAAGGAAAATCGAAAAAATAACTTTAAATAAAAGATAGCAACTGAT
DTDre1-1        GAGACAGAGTATAAAAAAGAAAATCCAGAAAATAACTTTAAAGAATATATATTAATTGAT
DTSja1-2        ------------------------------------------------------------
DTSsa8-1        AAAATTTGAAATTAA--AAAAGAATGGAAAAGTGGTGGGTGCATATGTATTCACCCCCTT
DTSsa8-4        AAAAT-------------AAAAAACGGAAAAGTGGTGCGTGCATATGTATTCACCCC-TC
DTSja8-1        ------------------------------------------------------------
DTSsa9-7        CAAGTTAATACAAAA--TCAAA--------CGTCTTGAGTCAA---GTATTCAACCCTTT
DTSsa9-19       CAAATTAATAAAAAA--TAAAAAGCTGAAATGTCTTGAGTCAATAAGTATTCAACCCCTT
DTSsa9-10       CAAATAAAT-TAAAA--TGAAAAGCTAAAATGTCTTGAGTCAGTAAGTATTCAACCCCTT
DTSsa12-16      TAATTTTTTTGCCTT-ATTTTTGCCTTAT---------TTACTTAAGTATTCAGACCCTT
DTOmy12-4       AAAAC-----------AGAAATACCTTAC---------TTACATAAGTATTCAGACCCTT
DTSsa12-1       CAAATGTATAAAAAT-AATAATAAAAAAAAAAAATA--CCATATAAGTATTCAGAACCTT
DTSsa12-20      CAAATGTCTAAACAA-TAAAAAACAGAAATACCTTAT-TTACACAAGTATTCAGACCCTT
DTSsa12-43      CAAATTTATTACATA-TAAAAATCTGAAATACCTT---TTACATATCTATTCAGACACTT
DTSsa12-38      TGAATTT----------------------------------------TTTGCAAAC----
DTSsa12-9       CAAATGTATTCAACA-TAAAAAATATATATATTAT---TTCGATAATTATTCAGACCCTT
DTSsa12-31      CAAAT-----------------------------------------GTATTAAAAA----
DTOmy12-5       -AAAT-----------------------------------------GTATTAAAAA----
DTSsa12-28      TACATTTATT--------TAAAACAGAAATACCTTAT-TTACATAAGTATTCAGACCTTT
DTSsa12-7       ---ATTT------------AGTGAAACATTTTCATAA-GTACATAAGAATTCAGATCCTT
DTSsa12-19      AAAACAA------------AAACCAGAAATATCTTAT-TTGCATAAGTATTCAGGCCCTT
DTOts12-1       CAAATTT------------ATCCAA--AATTAAAAAC-AGAAATACCTATTCAGACCCTT
DTSsa12-34      CAAATGTATAAAAAAATAAAAAACAGAAATACCTTAT-TTACATAGGTATTCAGACTCTT
DTSsa12-30      CAAATGTATTTTTTT------TGTTGAAATACCTTATATTTTTTAAGTATTCAGACCCTT
DTSsa12-8       CAAATTTATAAATAAATAAAAAACAGAAATACCTTAT-TTACACAAATATTCAGAACCGT
DTSsa12-39      CAAATGTTTTCA-AAATAAAAAACAGAAATAGCTTAT-TTACATAAGTATTCAGCCCCTT
DTIpu12-1       CAAATTTATTAAAAATAAAAAACAAAAAAAG--CACACTTACATAAGTATTCACAGACTT
DTGac12-1       CAAATCTGTTAAAAA--ATGAACAAAAACAT--AACATATACATAAGTATTCACAGCCTT
DTDre12-1       CAAATTTAAAAAAATTTAAAAACCTGAAGAATTCACATGTACACCAGTATTCACACAGTA
DTPbi12-1       TAAATTTATTAAAAATAAAAAAATTGAGAAG--CACATGTACATAAGTATTCACAGCCTT
DTSsa12-24      TAAGT-----------------------------------------AC--TCAGACCCTT
DTOmy12-3       TACAC-----------------------------------------ACAATTGTGTTATT
DTOmy8-1        CAAACTTTTTTAACAAACCAAAAACTGAAAAATTGGGCGTGCAAAATTATTCAGC-CCCT
DTOmy8-4        CAAACTTTTTTAACAAATCAAAAACTGAAAAATTGGGCGTGCAAAATTATTCAGC-CCCT
DTOmy8-5        CAAACTTTTTTAACAAATCAAAAACTGAAAAATTGGGCGTGCAAAATTATTCAGC-CCCT
DTOmy8-2        ------------------------------------------------------------
DTSja8-2        ------------------------------------------------------------
DTXtro8-1       ------------------CCTCGGCTCCTCTCAGAGCC-TCCGTCTTTTTACA---CTAT
DTXtro8-2       CAAACATTTTTTACAAATAAATAACTGCAAAGTGGGCTGTGCGTAATTATTCAGCCCCCT
DTXtr10-1       TAAGGGAGAAAAAAAACTCCAAATCTACATGGCCCTGTGTGAAAAAGTGATTGCCCCCCT
DTXtr10-2       TAAGGGAGAAAAAAAACTCCAAATCTACATGGCCCTGTGTGAAAAAGTGATTGCCCCCCT
DTXtr10-3       TAAGGGAGAAAAAAAACTCCAAATCTACATGGCCCTGTGTGAAAAAGTGATTGCCCCCCT
DTXla10-1       ------------------------------------------------------------
DTRpi10-1       ------------------------------------------------------------
DTSsa10-1       ------------------------------------------------------------
DTSsa11-20      ---------TTTTCATGATTATACAGTTGAAGTCGGAAGTTTACATACACTTAGTTTGGA
DTOki11-1       ----------------------ACAGTTGAAGTCGGAAGTTTACATACTCTTAGGTTGCA
DTElu11-1       -----------------------CAGTTGAAGTCGGAAGTTTACATACGCTTAGGTTGGA
DTSsa11-7       TTAGCTGTGGTTGCTGATGCGTACAGTTGAAGTCGGAAGTTTACATACACTTAGGTTGGA
DTSsa11-47      ---------------------TACAGTTGAAGTTGGAAGTTTACATACACTTAGGTTGGA
DTCau11-1       -----------------------CAGTTGAAGTCGGAAGTTTACATACACTTAAGTTGGA
DTSsa11-25      TAATGATGCGCAACATATGCCTACAGTTGAAGTCGGAAGTTTACATACACTTAGGTTGGC
DTSsa11-28      -----CACACACACACACACACACAGTTGAAGTCGGAAGTTTACATACACTTATGTTGGA
DTAku11-1       -----------------------CAGTTGAAGTCGGAAGTTTACATACACTTAGGTTA--
DTSsa11-45      ---------------------TACAGTTGAAGTCAGAAGTTTACATACACTTAGGTTGGA
DTSsa11-30      -----------------------CAGTTGAAGTCGGAAGTTTACATACACTTAGGTTGGA
DTSsa11-37      --------------------------------TCAGAAGATTACATACACTTAGGTTGGA
DTSsa11-32      GCCTATGTGTGGACCCCCATGTACAATTGAAGTCAGAAGTTTACATACACTTAGGTTGGA
DTTal11-1       -----------------------CAGTTGAAGTCGGAAGTTTACATACACTTAAGTTGGA
DTOmy11-8       ----------------------GCAGTTGAAGTCGGAAGTTTACATACACTTAGGTTGGA
DTSsa11-34      ACACAGAAATACATAATTATGTACAGTTGAAGTCGGAAGTTTACATACACTTAGGTTGGA
DTSsa11-36      -------------------TACACAGTTGAAGTCAGAAGTTTACATACACTTAGGTTGGA
DTSsa11-46      ------------------ATATACAGTTGAAGTCAGAAGTTTACATACACTTAGGTTGGA
DTSsa11-24      GTATGGCCTGAAGAATACAGATACAGTTGAAGTCAGAAGTTTACATAGACTTAGGTTGGA
DTCca11-1       -----------------------CAGTTGAAGTCGGAAGTTTACATACACGGAGGTTGGA
DTSsa11-17      TAGGATCCTGCTCTGTTTAGATACCGTTGAAGTCGGAAGTTTACATACACTTAGGTTGGA
DTSsa11-10      ---TATTTATAACAAAATATATACAGTTGAAGTCAGAAGTTTACATACACTTAGGTCGGA
DTSsa11-14      ----------------------------------------------AATCCCGGCTCGGG
DTSsa11-21      ----------------------------------------------------AAGTAAAG
DTSja11-1       ------------------------------------------------------------
DTOmy11-4       TGAAGTAGTGGTTCCCCTTGCTCTGCAAGGGCCGTGACTTTTGTGGAGCGATGGGTAACG
DTSsa11-11      ------------------------------------------------------------
DTSsa4-17       CCATATTGTAGAATAATAGTGAAGACATCAAAACA---------CACAT------GTAGG
DTSsa4-27       CTACATTGTAGAATAATAGTGAAGACATCAAGAT----------------------TATG
DTSsa4-21       CTACATTGTATAATAATAGTGAAAACAACAAAACTATGAAATAACACATATGGAATCATG
DTOmy4-2        CTACATTGTATAATAATAGTGAAGACATCAAAACTATGAAATAACACATATGGAATCATG
DTSsa4-44       CTACATTGTAGAATAATAGTGAATATATCAATACAATGAAATAACACAT--GGAATCATG
DTOmy4-5        CTACATTGTAGAATAATAGTTAAGACATCAAAACTATGAAATAACACA------GATTTG
DTSsa4-39       CTACATTGTAGAATAATAGTGAAGACAATAAAATAAC------ACATA------GTTTTG
DTSsa4-43       CTACATTGTTGAATAATAGTGAAGACATCAAAACGATGAAATAACACATTTGTAATCATG
DTSfo4-1        CCACATTGTAGAATAATAGTGAAGACATCAAACCTATGAAGT-ACACATATGGAATCATG
DTSsa4-28       CTACATTGTAGAATAATAGTGAAGATATCAAAACTAGGAAATAACACAT--GGAGTCATG
DTSsa4-22       CTACATTATAGAATAATAGTGAAGATATCAAAACTATGAAATAACACATATGGAATCATG
DTSsa4-30       GAAAATTGTAAAA--ATAGTGATGTCACCAAAACAATGAAATAACACATACGGAATCATG
DTSsa4-38       CTACATTGTAGAATAATAGTGAAGACATCAAAACTATGAAGTAACATATATGGAATCATG
DTSsa4-33       CTACATCGTGGAATAATAGTGAAGACATCAAAACTATGAAATAACACATATGGAAACAGG
DTSsa4-37       CTACATTGTAGAATAATATTGAACACATCAAAACGATGAAATAACACACATGGAAACATT
DTSsa4-34       ------------------------------------------------------------
DTSsa4-40       CTACACTGTATGA--ATAATGGAA-------------------------------TTATG
DTSja4-2        ------------------------------------------------------------
DTSsa7-5        ------------------------------------------------------------
DTOmy7-1        ------------------------------------------------------------
DTSja7-2        ------------------------------------------------------------
DTSsa7-17       ------------------------------------------------------------
DTSsa7-1        ------------------------------------------------------------
DTSsa7-3        ------------------------------------------------------------
DTSsa7-6        ------------------------------------------------------------
DTSsa7-9        ------------------------------------------------------------
DTSsa7-11       ------------------------------------------------------------
DTSja5-1        ------------------------------------------------------------
DTSsa5-9        ------------------------------------------------------------
DTSsa5-10       ------------------------------------------------------------
DTSsa5-1        ----------------------CTGGAGAAACTTCTAAACTCAGCAAAAAAAGACACGTC
DTOmy5-1        -----------------------------------------------AAAAAGAAACGTC
DTSsa5-6        ---------------------CCTCCTGTATATTTTAAACTCAGCA-AAAAATAAATGTC
DTSsa5-7        ------------------------ACTGTATATTTTAAACTCAGCA-AAAAAGAAACGTC
DTSsa5-4        -------------------------ATCTCATATGTAAACTCAGCA---AAAGAAAAGTA
DTSsa5-5        -----------------------AAGACTGCTAAATAAACTCAGCA---AAAGAAACAGC
DTDlu5-1        ------------------------------------------------------------
DTSsa6-1        -------------------------GTACTGAACAAAAATATAACATGTAAAGTGTTGGT
DTSsa6-12       ------------------------------------------------------------
DTSsa6-7        ------------------------------------AAACGCAAAACGTAAAGTGTTGGT
DTOla6-1        ---------------------ACTGACCAAAAATATAAACGCAACACTTTTGTTATTGCT
DTSsa2-1        CTGCTCAAAAAAATA-AAGGGAACACTTAAACAACACAATGTAACTCCAAGTCAATCACA
DTSsa2-13       CTGCTCAAAAAAATA-AAGGGAACACTTAAACAACACAATGTAACTCCAAGTCAATCACA
DTSsa2-15       CTGCTCAAAAATATA-AAGGAAACACTTAAACAACACAATGTAACTCCAAGTCAATCACA
DTSsa2-16       CTGCTCAAAAAAATA-AAGGGAACACTTAAACAACACAATGTAACTCCAAGTCAATCACA
DTSsa2-11       CTGCTCAAAAACATA-AAGGGAACACTTAAACAACACAATGTAACTCCAAGTCAATCACA
DTSsa2-3        CTGCTCAAAAAAATT-AAGGGAACACTTAAACAACACAATGTAACTCCAAGTCAATCACA
DTSsa2-14       CTGCTCAAAAAAATA-AAGGGAACACTTAAACAACACAATGTAACTCCAAGTCAATCACA
DTSsa2-9        CTGCTCAAAAACATA-AAGGGAACACTTAAACAACACAATGTAACTCCAAGTCAATCACA
DTSsa2-10       TTGCTCAAAAAAATA-AAGGGAACACTTAAACAACACAATGTAACTCCAAGTCAATCACA
DTSsa2-2        CTGCTCAAAAAAATA-AAGAGAACACTTAAACTACACAATGTAACTCCAAGTCAATCACA
DTSsa2-5        CTGCTCAAAAAAATA-AAGGGAACACTTAAACAACACAATGTAACTCCAAGTCAATCACA
DTSsa2-12       CTGCTCAAAAAAATA-AAGGGAACACTTAAACAACACAATGTAACTCCAAGTCAATCATA
DTSsa2-4        CTGCTCAAAAAAATA-AAGGGAACACTTAAACAACACAACGTAACTCCAAGTCAATCACA
DTOmy2-1        CTGCTCAAAAAAATA-AAGGGAACACTTAAACAACACAATGTAACTCCAAGTCAATCACA
DTSsa2-19       CTGCTCAAAAAAATA-AAGGGAACACTTAAACAACACAATGTAACTCCAAGTCAATCACA
DTSsa2-20       CTGCTCAAAAAAATA-AAGGGAACACTTAAGCAACACAATGTAACTCCAAGTCAATCACA
DTXtro2-2       TGATTTAATTTCATTTAAGGGAACACTTAAATAACACAATGTAACTCCAGGTCAATCACA
DTXtro2-1       ------------------------------------------------------------
DTDrel2-15      CTGCTCAAAAA-ATA-AAGGGAACACTTAAACAACACAATATAACTCAATGTCA----CA
DTDre2-1        CTGCTTGAAAAAATA-AATAGAACACTCAAACAACACAGTGTAGCTCAAAGTCAATCACA
                                                                            

DTOmy1-3        TTGCAAATTATGGTGGAAA------ATAAGTATTTGGTCACCTACAAACAAG-CACGATT
DTOmy1-2        TTGCAAATTATGGTGGAAA------ATAAGTATTTGTTCACCTACAAACAAA-CAAGATT
DTSsa1b-5       TTGCAAATTATGGTGGAAA------ATAAGTATTTGGTCACCTACAAACAAG-CAAGATT
DTSsa1b-23      TTGCTAATTATGGTGGAAA------ATAACTATTTGGTCACCTACAAACAAG-CAAGATT
DTSsa1b-21      TTGCAAATTATGGTGGAAA------ATAAGTATTTGGTCACCTACAAACAAG-CAAGATT
DTSsa1b-8       TTGCAAATTATGCTGGGAA------ATAAGTATTTGGTCACCTACAAACAAG-TAAGATT
DTOmy1-1        TTGCAAATTATGGTGGAAA------ATAAGTATTTGGTCACCTACAAACAAG-CAAGATT
DTOmy1-5        ------------------------------------------------------------
DTAbu1-1        TCGTAAATTAGGGTGGAAA------ATAAGTATTTGGTCACCT-CAAACAAG-GAAGATC
DTAbu1-2        TCGTAAATTAGGGTGGAAA------ATAAGTATTTGGTCACCT-CAAACAAG-GAAGATC
DTSja1-1        ------------------------------------------------------------
DTSsa1-19       TTGCATTTTAATGAGGGAA------ATAAGTATTTGACCCCCTCTCAATCAG-AAAGATT
DTSsa1-20       TTGCATTTTAATGAGGGAA------ATAAGTATTTGACCCCCTCTCAATCAG-AAAGATT
DTSsa1-2        TTGCATTTTAATGAGGGAA------ATAAGTATTTGACCCCCTCTCAATCAG-AAAGATT
DTSsa1-6        TTGCATTTTAATGAGGGAA------ATAAGTATTTGACCCCCTCTCAATCAG-AAAGATT
DTSsa1-7        TTGCATATTAATGAGGGAA------ATAAGTATTTGACCCCCTCTCAATCAG-AAAGATT
DTOmy1-4        TTGCATTTTAATGAGGGAA------ATAAGTATTTGACCCCCTCTCAATCAG-AAAAATT
DTIpu1-1        TCGCATTTTAATGAGGGAA------ATAAGTATTTGACCCCCTCTCAAACAG-AAAGATT
DTPmar1-1       TTGCATTTTAATGAGGGAA------ATAAGTATTTGACCCC-TCTCAATCAG-AAAGATT
DTSsa1-14       TTGCATTTTAATGAGGGAA------ATAAGTATTTGACCCCCTCTCAATCAG-AACGATT
DTIpu1-3        TTGCATTTTAATGAGGGAA------ATAAGTATTTGACCCCCTTTCAATCAG-AAAGATT
DTIpu1-2        TTGCATTTTAATGAGGGAA------ATAAGTATTTGACCCCCTCTCAGTCAG-AAAGATT
DTSsa1-1        TTGCATTTTAAGGAGGGAA------ATAAGTATTTGACCCCCTCTCAATCAG-AAAGATT
DTSsa1-10       ------------------------------------------------------------
DTXtro1-6       TTGCATTTCATTGAGTGAA------ATAAGTTTTTGAACCCCTACCAACCAT-TAAGAGT
DTXtro1-9       TTGCATTTCATTGAGTGAA------ATAAGTTTTTGAACCCCTACCAACCAT-TAAGAGT
DTXtro1-8       TTGCATTTCATTGAGTGAA------ATAAGTTTTTGAACCCCTACCAACCAT-TAAGAGT
DTXtro1-4       TTGCATTTCATTGAGTGAA------ATAAGTTTTTGAACCCCTACCAACCAT-TAAGAGT
DTXtro1-7       TTGCATTTCATTGAGTGAA------ATAAGTTTTTGAACCCCTACCAACCAT-TAAGAGT
DTXtro1-5       TTGCATTTCATTGAGTGAA------ATAAGTTTTTGAACCCCTACCAACCAT-TAAGAGT
DTDre1-1        TTGTATTTCATTGAGGGAA------ATAAGTATTTGATCCCCTAGTATGCAT-TAGGAGT
DTSja1-2        ------------------------------------------------------------
DTSsa8-1        T-ATTATGAAGCCCCTG--------AAT--AAGATCTGGTGCAACCAATTAT-CTTCA--
DTSsa8-4        T-GCCATGAAGCCCCTA--------AAT--AAGATCTGGTGCAACCAATTAC-CTTCA--
DTSja8-1        ------------------------------------------------------------
DTSsa9-7        T-GTTATGGCAAGCCTA--------AGT--AAGTTCAAGAGTAAAAATGTG--CTTAA--
DTSsa9-19       T-GTTATGGCAAGCCTA--------AAT--ACGTTCAGGAGTAGAAATGTG--CTTAA--
DTSsa9-10       T-GTTATGGCAAGCCTA--------AAT--ATGTTCATGAGTAAACATTTG--CTTAA--
DTSsa12-16      T-GCTATGAGACTCGAA--------ATT--GAGCTCAGTTGCATCCTGTTTC-CATTG--
DTOmy12-4       T-GCTATGAGACTCGAA--------ATT--GAGCTCAGGTGCATCCTGTTTC-CATTG--
DTSsa12-1       T-GCTATGAGACATGAAGACATGAAATT--GAGCTCAGGTGCACCCTGTTTC-CATTG--
DTSsa12-20      T-GCTATGAGACTCGAA--------ATT--GAACTCAGGTGCATCCTGTTTC-CATTG--
DTSsa12-43      T-GCTATAAGACTTGAA--------ATT--GAGCTCAGGCGCATCCTGTTTC-CATTG--
DTSsa12-38      -----GTGAGACTCGAA--------ATT--CAGCTCAGGTGCATCCTGTTTC-CTTTG--
DTSsa12-9       TTGCTATGAGACACGAA--------ATT--CAGCTCAGGTGCATCCTGTCTC-CATTG--
DTSsa12-31      -----TAAAAACCTGAAAATACCTTATT--TACATAAG---TATTC-------CATTG--
DTOmy12-5       -----AAACAACT--GAAATACCTCATT--TAGATAAG---TATTCAGAC-C-CTTTGCA
DTSsa12-28      T-GCTATGAGACTCGTA--------ATT--GAGCTCAGGTGCATCCTGTTTC-CATTG--
DTSsa12-7       T-GCTATGAGCATCGAA--------ATT--GAGATCAGGTGCATCATGTTTC-CATT---
DTSsa12-19      T-GCTATGAAACTTGAC--------ATT--GAGCTCAGGTGCATCCTGTTTC-CATTG--
DTOts12-1       T-GCTATGAGACTCGAA--------ATT--GAGCTCAGGTGCATCCTGTTTC-CATTG--
DTSsa12-34      T-GCTATGAGACTTGAA--------ATT--GAGCTCAGATGCATCCTGTTTC-CATTG--
DTSsa12-30      T-CCTATGAGACTCAAA--------ATT--GAGCTCAGGTGCATCCTGTTTC-CATTG--
DTSsa12-8       T-GCTATGAGACTCGAA--------ATT--GAGCTCAGGTGCATCCTGTCTC-CATTG--
DTSsa12-39      T-GCTATGAGACTCAAA--------ATT--GAGCTCAGGTGCATCATTTTTA-CAGTG--
DTIpu12-1       T-GCCATGACACTCAAA--------ATT--GAGCTCAGGTGCATCCTGTTTC-CACTG--
DTGac12-1       T-GCCATGATACTCACA--------ATT--TAGCTCAGGTGCCTCCTGTTTC-CACTG--
DTDre12-1       T--TCGTGAAGCTCTAA--------ATT--GAGCTCAGGTCCATTCTGTTTC-CACTG--
DTPbi12-1       T-GCCATGAAGCTCAAA--------ATT--GAGCTCAGGTGCATCCTGTTAC-CCCTG--
DTSsa12-24      T-GCAATGAGACTCGAA--------ATT--GAGCTCAGCTGCATCCTGTTTT-CTTTG--
DTOmy12-3       G-ACTGTACAATTGTTT--------ATTCCATGTGTAACTCTGTGTTGTTTT-TGTCC--
DTOmy8-1        TTACTTTCAGTGCAGCAA-------ACTCTCTCCAGAAGTTCAGTGAGGATC-TCTGA--
DTOmy8-4        TTACTTTCAGTGCAGCAA-------ACTCTCTCCAGAAGTTCAGTGAGGATC-TCTGA--
DTOmy8-5        TTACTTTCAGTGCAGCAA-------ACTCTCTACAGAAGTTCAGTGAGGATC-TCTGA--
DTOmy8-2        ------------------------------------------------------------
DTSja8-2        ------------------------------------------------------------
DTXtro8-1       CCACACCCACTGCGCTCT-------CTCGTCTTAAACCTTTC--------TA-TTTCG--
DTXtro8-2       TTGGTCTGAGTGCAGTCA-------GTTGCCCATAGACATT----------G-CCTGA--
DTXtr10-1       TGTTAAAAAATAACTTA--------ACT--GTGGTTTATCAATTTCAATTTT-CAATT--
DTXtr10-2       TGTTAAAAAATAACTTA--------ACT--GTGGTTTATCAATTTCAATTTT-CAATT--
DTXtr10-3       TGTTAAAAAATAACTTA--------ACT--GTGGTTTATCAATTTCAATTTT-CAATT--
DTXla10-1       ------------------------------------------------------------
DTRpi10-1       ------------------------------------------------------------
DTSsa10-1       ------------------------------------------------------------
DTSsa11-20      G-TCATTAAAACTAAAACTAGTTTTTCAACCACTCCACAAATTTCTTGTTA---ACAAAC
DTOki11-1       G-TCATTAAAACTCA-------TTTTAAAAGAC---ACAAATTTCTTGTTA---ACAAAC
DTElu11-1       G-TCATTAAA-CTCG------TTTTTCAACCACTCCACAAATTTCTTGTTC---ACAAAC
DTSsa11-7       G-TCATTAAAACTCGT-----TTTT-CAACCACTCCACAAATTCCTTGTTAATAACAAAC
DTSsa11-47      G-TCATTAAAACTCTT-----TTTT-CAACCACTCTACAAATTTCTTGTTA---ACAAAC
DTCau11-1       G-TCATTAA--CTCGT-----TTTT-CAACCACTCCACACATTTATTGTTA---ACAAAC
DTSsa11-25      A-TCGGTAAAACTAGT-----TTTT-CAACCACTCCAAAAATGTCTTGTTA---ACAAAC
DTSsa11-28      G-TCATTAAAATTTGT-----TTTTTCAACCACTCCACAAATTTCTTGTTA---ACAAAC
DTAku11-1       ------------------------------CACTCCACAAATG-------A---ACAAAC
DTSsa11-45      G-TCGTTAAAACTCGT-----TTTT-CAACCACTCCACAAATTTCTTGTTA---ACAAAT
DTSsa11-30      G-TCATTAAAACTTGT-----TTTT-CAACCACTCCACAAATTTATTGTTA---ACAAAC
DTSsa11-37      G-TCATTAAAACTCGT-----TTTT-CAACCACTCCACAAATTTCTTGTTA---ACAAAC
DTSsa11-32      G-TCATTAAAACTCTT-----TTTT-CAACCACTCCACAAATTTCTTGTTT---ACAAAC
DTTal11-1       G-TCATTAAAACTCGT-----TTTT-CAACTACACCACAAATTTCTTGTTA---ACAAAC
DTOmy11-8       G-TCATTAAAACTCGT-----TTTT-CAACCACTCCACAAATGTCTTGTTA---ACAAAC
DTSsa11-34      G-TCATTAAAACTCGT-----TTTT-CAACCACTCCACAAATTTCTTGTTA---ACCAAC
DTSsa11-36      G-TCATTAAAACTCGT-----TTTT-CAACCACTCCACAAATTTCTTGTTA---ACAAAC
DTSsa11-46      G-TCATTAA---CTTT-----TTTT-CAACTTCTCCACAAATTTCTTGTTA---ACAAAC
DTSsa11-24      G-TCATTTAAACTCGT------TTTTCAACCACTCCACAATT-TATTGTTA---ACAAAC
DTCca11-1       G-TCATTAAAACTAGT------TTTTCAACCTCTCCAAAAATGTCTTGTTA---ACAAAC
DTSsa11-17      A-TCATTAAAACTCAT------TTTTCAACCACTCCACAAATTTCTTGTTA---ACAAAC
DTSsa11-10      A-TCATTAAAACTCAT-------TTTCAACCACTCCACACATTTCTTGTTA---ACAAAC
DTSsa11-14      G-T--TCATTGCTAAC-------CTGTAGCCCCA--ACAGGTT-----TTA---AGAAAC
DTSsa11-21      T-ACATTAAGACTCGT------TTTTCAACCACTCCACAAATGTCTTGGTA---AAACAC
DTSja11-1       ------------------------------------------------------------
DTOmy11-4       A-TGCTTCGTGGGTGT--CAGTTGTTGATGTGTGCAGAGGGTCCCTGGTTCGAGCCCGGG
DTSsa11-11      ------------------------------------------------------------
DTSsa4-17       AAACAAATC-AAAATAGT----------------------TTGTATTTGAGATTCTTCAA
DTSsa4-27       AAATAACAC-ATA---------------------------TGGAATCATACAGTAACCAA
DTSsa4-21       TAGGAACC--AAAAAAGTGTTAAACAAATCAAAATATATTTTATATTTGAGATTCTTCAA
DTOmy4-2        TAGTAACC--AAAAAAGTGTTAAACAAATCTAAATATATTTTATATATGAGATTCTTCAA
DTSsa4-44       TAGTTACC--AAAAAAGTGTTAAACAAATCAAAATATATTTGAGATTTGAGATTCTTCAA
DTOmy4-5        AAGTAACCA-AAAAAAGTGTTAAACAAATCAAAATATATTTTATAGTTGAGGTTCTTCAA
DTSsa4-39       TAGTAACCC-AAAAAAGTGTTAAACAAATCAAAATATATTTTATAGTTGGGATTCTTCAA
DTSsa4-43       TAGTAACC--AAAAAAGTGTTAAACAAATCAAAATATATTTTATATTTGAGATTCTTCAA
DTSfo4-1        TATTAACC---AAAAAGTA-----------------------------------------
DTSsa4-28       TAGTAACCCCCCAAAAATG---AACAAATCTAAATATATTTTATATTTGAGATTCTTCAA
DTSsa4-22       TAGAAACC--AAAAA---------CAAATCTAAAAACAGTTTATATTGTAGATTCTTCAA
DTSsa4-30       TAGTAACC--AAAAAAGTGTTAAACAAATGAAAATATATTTTCGATATGAGATTCTTCAA
DTSsa4-38       TAGTAACC--TAAAAAGTTTTAAACAAATCAAAATAGATTTC-------AGATTCTTCAA
DTSsa4-33       CAGTAACC--ACAAAAGCGTTCAACAAATCAAAACATATTTTATATTTCAGATTTTTCAA
DTSsa4-37       TAGTGACC--AAAAAAGTGTAAAACAAATTAAAATATATTTTGTATTTGAGATTCTTCAA
DTSsa4-34       ------------------------------------------------------------
DTSsa4-40       TAGTAACCAAAAA----------------------------TATATTTGAGATTCTTCAA
DTSja4-2        ------------------------------------------------------------
DTSsa7-5        ------------------------------------------------------------
DTOmy7-1        ------------------------------------------------------------
DTSja7-2        ------------------------------------------------------------
DTSsa7-17       ------------------------------------------------------------
DTSsa7-1        ------------------------------------------------------------
DTSsa7-3        ------------------------------------------------------------
DTSsa7-6        ------------------------------------------------------------
DTSsa7-9        ------------------------------------------------------------
DTSsa7-11       ------------------------------------------------------------
DTSja5-1        ------------------------------------------------------------
DTSsa5-9        ------------CCATGTCTTTCAAAGATAATTCGTA-AAAATGCAATTAACTTCACAGA
DTSsa5-10       ------------------------------------------------------------
DTSsa5-1        CCTTTTTCAGGACCCTGTCTTTCAAAGAAATTTCATA-AAAGTCCAAATAACTTCACAGA
DTOmy5-1        CCTTTTTCAGGACCACGTCTTTCAAAGATAATTTGTG-AAAATCCAAATAACTTCACCGA
DTSsa5-6        CCTTTTTCAGGACCCTGTCTTTCAAAGTTAATTAGTA-AAAATCCAAATAACTTCACAGA
DTSsa5-7        CCTTTTTCAGGACCCTGTCTTTCAAAGTTAATTAGTA-AAAATCCAAATAACTTCACAGA
DTSsa5-4        TATTTTTCAGGACCCTGTCTTTCAAAAAAATAAAAAATAAATTCCAAATAACTTCAGAGA
DTSsa5-5        CCTTTCTCAGGACCCTGTCTTTCTAAAATACTTTGTA-AAAATCCAATTAACTTCACAGA
DTDlu5-1        ------------------------------------------------------------
DTSsa6-1        CCCATGTTTCATAAGCTGAAATTAAAGATCCCATTAA-TGTTCCATATGCACAAAACAAC
DTSsa6-12       -----------------------------------AA-TGTTTCATATGCTCAAGAAGCA
DTSsa6-7        CCCATGTTTCACGAGCTGAAATAAAAGATCCCA--GA-AATGTTACAAACTCGCAAAAAT
DTOla6-1        CCCATTTCTTATGGTATGAACTCAAAGATGT-----A-TTTTCCACATACACAAAATAAC
DTSsa2-1        CTTCTGTGAAATCAAACTGTCCACTTAGGAAGCAACACTGATTGACAATAGATTTCACAT
DTSsa2-13       CTTCTGTGAAATCAAACTGTCCACTTAGGAAGCAACACTGATTGACAATAAATTTCACAT
DTSsa2-15       CTTCTGTGAAATCAAACTGTCCACTTAGGAAGCAACACTGATTGACAATACATTTCACAT
DTSsa2-16       CTTCTGTGAAATCAAACTGTCCACTTAGGAAGCAACACTGATTGACAATACATTTCACAT
DTSsa2-11       CTTCTGTGAAATCAAACTGTCCACTTAGGAAGCAACACTGATTGACAATAAATTTCACAT
DTSsa2-3        CTTCTGTGAAATCAAACTGTCCACTTAGGAACCAACACTGATTAACAATACATTTCACAT
DTSsa2-14       CTTCTGTGAAATCAAACTGTCCACTTAGGAAGCAACACTGATTGACAATAAATTTCACAT
DTSsa2-9        CTTCTGTGAAATCAAACTGTCCACTTAGGAAGCAACACTGATTGACAATAAATTTCACAT
DTSsa2-10       CTTCTGTGAAATCAAACTGTCCACTTAGGAAGCAACACTGATTGACAATAAATTTCACAT
DTSsa2-2        CTTCTGTGAAATCAAACTGTCCACTTAGGAAGCAACACTGATTGACAATACATTTCACAT
DTSsa2-5        CTTCTGTGAAATCAAACTGTCCACTTAGGAAGCAACACTGATTGACAATAAATTTCACAT
DTSsa2-12       GTTCTGTGATATCAAACTGTCCGCTTAGGGAGCAACACTGATTGACAATAAATGTCACAT
DTSsa2-4        CTTCTGTGAAATCAAACTGTCCACTTAGGAAGCAACACTGATTGACAATACATTTCACAT
DTOmy2-1        CTTCTGTGAAATCAAACTGTCCACTTAGGAAGCAACACTGATTGACAATAAATTTCACAT
DTSsa2-19       CTTCTGTGAAATCAAACTGTCCACTTAGGAAGCAACACTGATTGACAATAAATTTCACAT
DTSsa2-20       CTTCTGTGAAATCAAACTGTCCACTTAGGAAGCAACACTGATTGACAATAAATTTCACAT
DTXtro2-2       CGTCTGTGAAATCA---------CTTAGGTAGCAACACTGATTGACAATCAATTTCACAT
DTXtro2-1       ------------------------------------------------------------
DTDrel2-15      TTTCTGTGAAATCAAAC---CCACTTAGGAAGCAACAATGATTGACAATCAATTATTCAT
DTDre2-1        CTTCTGTGAAATCAAACTACCCACTTATTAAGCAAAACTGATGGACAGTCAATTTCACAT
                                                                            

DTOmy1-3        TCTGGCTCTCACAGACCTGTAACTTCTTCTTTAAGAGGCTCCTCTGTCCTCCACTCTTTA
DTOmy1-2        TCTGGCTCTCACAGACCTGTAACTTCTTCTTTATGAGGGTCCTCTGTCCTCCACTCGTTA
DTSsa1b-5       TCTGGCTCTCACAGCCCTGTAACTTCTTCTTTAAGAGGCTCCTCTGTCCTCCACTTGTTA
DTSsa1b-23      TCTGGCTCTCACAGACCTGTAACTTCTTCTTTAAGAGGCTCCTCTGTCCTCCACTCGTTA
DTSsa1b-21      TCTGGCTCTCACAGACCTGTAACTTCTTCTTTAAGAGGCTCCTCTGTCCTCCACTCGTTA
DTSsa1b-8       TCTGGCCCTCACAGACCTGTAACTTCTTCTTTAAGAGGCTCCTCTGTCCTCCACTCGTTA
DTOmy1-1        TCTGTCTCTCACAGACCTGTAACTTCTTCTTTAAGAGGCTCCTCTGTCCTCCCCTCATTA
DTOmy1-5        ------------------------------------------------------------
DTAbu1-1        TCTGGCTCTCACAGACCTGTAACGTCTTCTGTAAGAAGCTTTTTTGTCCCCCACTCGTTA
DTAbu1-2        TCTGGCTCTCACAGACCTGTAACGTCTTCTGTAAGAAGCTTTTTTGTCCCCCACTCGTTA
DTSja1-1        ------------------------------------------------------------
DTSsa1-19       TCTGGCTCCCAGGTGTCTTTTATACAGGTAACGAG-----CTGAGATTAGGAGCACACTC
DTSsa1-20       TCTGGCTCCCAGGTGTCTTTTATACAGGTAACGAG-----CTGAGATTAGGAGCACACTC
DTSsa1-2        TCTGGCTCCCAGGTGTCTTTTATACAGGTAATGAG-----CTGAGATTAGGAGCACACTC
DTSsa1-6        TCTGGCTCCCAGGTGTCTTTTATACAGGTAACGAG-----CTGAGATTCGGAGCACACTC
DTSsa1-7        TCTGGCTCCCAGGTGTCTTTTATACAGGTAACGAG-----CTGAGATTAGGAGCACACTC
DTOmy1-4        TCTGGCTCCCAGGTG-----------------------------------------ACTC
DTIpu1-1        TCTGGCTCCCAGGTGTCTTTTATACAGGTGACGAG-----CTGAGATTAGGAGCACACTG
DTPmar1-1       TCTGGCTCCCAGGTGTCTTTTATACAGGTAACGAG-----CTGAGAATAGAAGCACACTC
DTSsa1-14       TCTGTCTCCCAGGTGTCTTTTATACAGGTAACGAG-----CTGAGATTAGGAGGACACTC
DTIpu1-3        TCTGGCTCCCAAGTGTCTTTTATACAGGTAACGAG-----CTGAGATTAGGAGGACACTC
DTIpu1-2        TCTGGCTCCCAGGTGTCTTTTATACAGGTAACGAG-----CTGAGATTAGGAGCACACTC
DTSsa1-1        TCTGGCTCCCAGGTGTCTTTTATACAGGTAACGAG-----CTGAGATTAGGAGCACACTC
DTSsa1-10       ------------------------------------------------------------
DTXtro1-6       TCTGGCTCCCACAGAGTGGTTAGACAC-------------TTCTACTCAATTAGTCAACC
DTXtro1-9       TCTGGCTCCCACAGAGTGGTTAGACAC-------------TTCTACTCAATTAGTCAACC
DTXtro1-8       TCTGGCTCCCACAGAGTGGTTAGACAC-------------TTCTACTCAATTAGTCAACC
DTXtro1-4       TCTGGCTCCCACAGAGTGGTTAGACAC-------------TTCTACTCAATTAGTCAACC
DTXtro1-7       TCTGGCTCCCACAGAGTGGTTAGACAC-------------TTCTACTCAATTAGTCAACC
DTXtro1-5       TCTGGCTCCCACAGAGTGGTTAGACAC-------------TTCTACTCAATTAGTCAACC
DTDre1-1        TCTGGCTTTCACAGACCAGTTAGACAC-------------TCCCAATCAACTTGTTACCT
DTSja1-2        ------------------------------------------------------------
DTSsa8-1        GAAGTCACTTAATTTGTTAAATTAAGTCCACCT-GTG-TGCA--ATCTAAGTGTCACATG
DTSsa8-4        GAAGTCACATAATTAGTTAAATAAAGTCCACCT-GTG-TGCA--ATCTAAGTGTCACATG
DTSja8-1        ------------------------------------------------------------
DTSsa9-7        CAAGTCA---AATAAGTTGCATGGACTCACTCT-GTG-TGAAATAATAGTGTTTTAAGAT
DTSsa9-19       AAAGTCACATAATAAGTTGCATGGACTCACTGT-GTG-C-----AATTGTGTTTAACAAG
DTSsa9-10       CAAGTCACAAAATAAGTTGCCTGGACTCC---------------AATAGTGTTTTAC-AG
DTSsa12-16      ATCATCCTTGAGATGTTT-CTACAACATGATTG-GAG-TCCACCTGTGGTAAATTCAATT
DTOmy12-4       ATCATCTTTGAGATGTTT-CCACAACTTGATTATGAG-TCCACCTGTGGTCAATTCAATT
DTSsa12-1       ATCCTCCTTGAGATGTTC-CTACCACTTGATTG-GAG-TCCACCTGTGGTAAATTCAATT
DTSsa12-20      ACCATCCTTGAGATGTTT-CTACAACTTGATTG-GAG-TCCACCTGTGGTAAATTTAATT
DTSsa12-43      ATCATCCTTGAGATGTTT-CTACAACTTGCTTG-GAG-TCCACTTGTGGTAAATTCAATT
DTSsa12-38      ATCATCCTTGAGATGTTAACTACAACTTGATTT-GAG-TCCACCTGTGGTAAATTCAATT
DTSsa12-9       CACATGCTTGAGATGTTT-CTACAACTTGATTG-GAG-TCCACCTGTGGTAAATTCAATT
DTSsa12-31      ATCATCCTTGAGATGTTT-GTTCAACATGATTG-GAG-TCCACTTGTGGTAAATTCAATT
DTOmy12-5       ATGAGAATCGAGTTGTTT-CCACAACTTGATTG-GAG-TCCACCTGTTGTAAATTCAATT
DTSsa12-28      ATCATCCTTGA--TGTTT-CTACAACTTGATTG-GAG-TCCACCTGTGGTAAATTCAAAT
DTSsa12-7       ---ATCCTTGAGATGTTT-CTACAACTTGATTG-GAG-TCCACCTCTAGTAAATTAAATT
DTSsa12-19      ATCATCATTGAGATGTTT-CTACAACTTGATTG-GAG-TCTATCTATGATAAATTCAATT
DTOts12-1       ATCATCCTTGAGATGTTT-CTACAACTTGATTG-GAG-TCCACCTGTGGTAAATTCAATT
DTSsa12-34      ATTATCCTTGAGATGTTT-CTACAACTTCATTG-GAG-TCCACCTGTGGTACATTCAATT
DTSsa12-30      ATCATCCTTGACATGTTT-CTACAACTTGACTG-GAG-TCCACCTGTGGTAAATTCAATT
DTSsa12-8       ATCATCCTTGAGATGTTT-GTACAACTTGATTA-GAG-TCCACCTGTGGTAAATTCAACT
DTSsa12-39      ATCATCCTTGAGATGTTT-CTACAACTTGATTG-AAG-TCCACCTGTGGTAAATTCAATT
DTIpu12-1       ATCATCCTTGAGATGTTT-CTACAACTTGATTG-GAA-TCCACCTGTGGTAAATTCAGTT
DTGac12-1       ATCATCCTTGAGATGTTT-CTACAACTTGATTG--AG-TCCACCTCTGCTAAATTCAGTT
DTDre12-1       ATCATTCTTGAGATGTTT-CAGCAGCTTAATTG-GAG-TTCTTCTGTGGTAAATTCAGTT
DTPbi12-1       ATCATCCTTGAGATGTTT-CTGCAGCTTAATTG-GAG-TCCACCTGTGATAAATTCAGTT
DTSsa12-24      ATCGTCCTTGAGATGTTT----CTACCTG-----------------TGGTAAATTCAATT
DTOmy12-3       CACTGCTTTGCTTTATCT----TTGCCAG----------------GTCGCAGTTGTAAAT
DTOmy8-1        ATGATCCAATGTTGACCT--AAATGACTAATGATGA--------TAAATACAATCCACCT
DTOmy8-4        ATGATCCAATGTTGACCT--AATTAACTAATGATGA--------TAAATACAATCCACCT
DTOmy8-5        ATGATCCAATGTTGACCT--AAATGACTAATGATGA--------TAAATACAATCCACCT
DTOmy8-2        ------------------------------------------------------------
DTSja8-2        ------------------------------------------------------------
DTXtro8-1       CTGCTCC--------------------TTATGAC----------TAAATAGAGTGCACCT
DTXtro8-2       TGAGTGC--------------------TAATGAC----------TAAATAGAGTGCACCT
DTXtr10-1       -TCAATATCAATTTCTGTAGTCACCCCCAGGCCTGAT-TACTGCCACACCTGTTTCAATC
DTXtr10-2       -TCAATATCAATTTTTGTAGTCACCCCCAAGCCTGAT-TACTGCCACACCTGTTTCAATC
DTXtr10-3       -TCAATATCAATTTCTGTAGTCACCCCCAGGCCTGAT-TACTGCCACACCTGTTTCAATC
DTXla10-1       ------------------------------------------------------------
DTRpi10-1       ------------------------------------------------------------
DTSsa10-1       -----------------------------------------------------------T
DTSsa11-20      TATAGTTTTGGCAAGTCGGTTAGGACATCTATT----TTGTGCATGACACAAGTA-ATTT
DTOki11-1       TATACTTTTGGCAAGTCGGTTAGGACATATACT----TTGTGCATTACACAAGTA-ATTT
DTElu11-1       TGTAGTTTTTGCAAGTTGATTAGGACATCTACT----CTGTGCATGACACAAGTC-ATTT
DTSsa11-7       TATATTTTTGGCAAGTCGGTTAGGACATCTACT----TTGTGCATGACACAAGTC-ATTT
DTSsa11-47      TATAGTTTTGGCAAGTCGGTTAGGACATCTACT----TTGTGCATGACACAAGTC-ATTT
DTCau11-1       TATGGTTTTGGCAAGTCGGTTATGACATCTACT----TTGTGCATCACACAAGTA-ATTT
DTSsa11-25      TATAGTTTTGGCAAGTTGGTTAGGACATTTTCT----TTGTGCATGACACAAGTA-ATAT
DTSsa11-28      TATAGTTTTGGCAAGTCGGTTAGGACATCTACT----TTGTGCATGACACAAGTA-ATTT
DTAku11-1       TATAGTTTTGGCCTGTCGGTTAGGACGTCTACT----TTGTGCATGACACAAGTA-ATTT
DTSsa11-45      TATAGTTTTGGTAAGTCGGTTAGGACATCTACT----TTGTGCATGACACAAGTG-AA--
DTSsa11-30      TATAGTTTTGGCAAGTCGGTTAAGACATCTACT----TCATGCATGACACAAGTA-ATTG
DTSsa11-37      TATAGTTTTGGCGAGTCGGTTAGGACATCTACT----TTGTGCATGACACGAGTA-ATTT
DTSsa11-32      TATAGTTTTGGCAAGTCAGTTAGGACATCTACT----TTGTGCATGACA--AGTA-ATTT
DTTal11-1       AATAGTTTTGGCAAGTCAGTTAGGACATCTACT----TTGTGCATGACACAAGTC-ATTT
DTOmy11-8       TATAGTTTTGGCAACTCGGTTAGGACATCTACT----TTGTGCATGACACAAGTA-ATTT
DTSsa11-34      TATAGTTTTGGCAAGTCGGTTAGGACATCTACT----TTGTGCATGACACAAGTA-ATTT
DTSsa11-36      TATAGTTTTGGCAAGTCGGTTAGGACATCTACT----TTGTGCATGACACAAGTC-ATTT
DTSsa11-46      TATAGTTT-GGCAAGTCGTTAAGGACATCTACT----TTGTGCATGACACAAGTACATTT
DTSsa11-24      TATAGTTTTGGCAAGTCGGTTAGGACATCTACT----TTGTGCATGACACAAGTC-ATTT
DTCca11-1       TATAGTTTTGGCAAGTCGGTTAGGACATCTACT--------GCATGACACAATAC-CTTT
DTSsa11-17      TATAGTTTTGGCAAGTCGGTTAGGACATCTACT----TTTTGCATGACACAAGTA-ATTT
DTSsa11-10      TATAGTTTTA--TAATCGGTTAGGACATCTACT----TTGTGCATGACGCAAGTA-ATTT
DTSsa11-14      TATAGTTTTGGCAAGTCGGTTAGGACATCTACT----TTGTACATGACACAAGGA-ATTT
DTSsa11-21      TATAGTTTTGTCAAGTCGGTTAGGACATCTACT----TTGTGCATAACACAAGTA-ATTT
DTSja11-1       ------------------------------------------------------------
DTOmy11-4       TATGGGCGAGG-GGACGGGCTAAAGTTATACTG----TTACACTTGACACAAGTC-ATTT
DTSsa11-11      ------------------------------------------------------------
DTSsa4-17       A-TAGCCACCGTTTGCTTTG-------------CACACTCTTGGCA---TT----CTCTC
DTSsa4-27       A-AAAGGAAAACCTGGAATG-------------CA---------------------TTTC
DTSsa4-21       AGTAGCCACCCTATGCTTTGATGACAGCTT-TGCACACTATTGGCA---TT----CTCTC
DTOmy4-2        AGTAGTCACCCTTTGCCTTGATGACAGCTT-TGCACTCT--TGGCA---TT----CTCTC
DTSsa4-44       A-TAGCCACCCTTTGCCTTGATGACAGCTT-TGCACACTCTTGGCA---TT----CTCTC
DTOmy4-5        A-TAGCCACC-TTTGCCTTGATGACAGC------ACACTCTTGGCA---TT----CTCTC
DTSsa4-39       A-TAGCCACC-TTTGCCTTGATGACAGC------ACACTCTTGGCA---TT----CTCTC
DTSsa4-43       AGTAGCCACCCTTTGCCTTGATGTCAGCTT-TGCACACTCTTGGCA---TT----CTCTC
DTSfo4-1        -------ACCCTTTCCCTTGATGACAGCTT-TGCACACTCTTGGCA---TT----CTCTC
DTSsa4-28       ATCAGCCACCCTTTGACTTGATGACAGCTT-TGCACAATCTTGGCA---TT----CTCAC
DTSsa4-22       AGTAGCCACCCGTTGCCTTGATGACAGCTT-TGCACACTCTTGGCA---TT----CTCTC
DTSsa4-30       AGTAGCCACCCTTTGCCTTGATGACAGCAA-TGCACACTCTTGGCA---TT----CTCTC
DTSsa4-38       AGTAGCCACCCTTTGCCTTGATGACTGCAGGTAGGTAGCCTAGTGG---TTAGAGCGTTG
DTSsa4-33       AGTAGCCACCCTTTGCCAC--CCATTGCCT-TAGCCACCCTTTGCACACTCTTGGCTCTC
DTSsa4-37       AGTAGCCACCCTTTGCCTT---GATAGCTT-TGCATGCTCTTGGCA---TT----CTTTC
DTSsa4-34       ------------------------------------------------------------
DTSsa4-40       AGTAGCCACCCTTTGCCTTGATGACAGCTT-TGCACACTCTTGGCATT-------CTCTC
DTSja4-2        ------------------------------------------------------------
DTSsa7-5        ------------------------------------------------------------
DTOmy7-1        ------------------------------------------------------------
DTSja7-2        ------------------------------------------------------------
DTSsa7-17       ------------------------------------------------------------
DTSsa7-1        ------------------------------------------------------------
DTSsa7-3        ------------------------------------------------------------
DTSsa7-6        ------------------------------------------------------------
DTSsa7-9        ------------------------------------------------------------
DTSsa7-11       ------------------------------------------------------------
DTSja5-1        ------------------------------------------------------------
DTSsa5-9        TCTTCATTGTAAA--GGGTTTAAACAC--TTTCCCATGCTTGTTCAATGAACCATAAAC-
DTSsa5-10       ------------------------------------------TAAACTCGGCAAAAAAA-
DTSsa5-1        TCTTCATTGTAAA--AGGTTTAAACACTGTTCCCCATGCTTGTTCAATGAACCATAAAC-
DTOmy5-1        TCTTCATTGTAAA--GGGTTTAAACACTGTTTCCCATGCTTGTTCAATGAACCATAAAC-
DTSsa5-6        TCTTCATTGTAAA--GGGTTTGAACACTGTTTCCCATGCTTGTTCAATGAACAATAAAC-
DTSsa5-7        TCTTCATTGTAAA--GGGTTTGAACACTGTTTCCCATGCTTGTTCAATGAAAAATAAAC-
DTSsa5-4        TCTTCATTAAAAAAAGGGTTTAAACACCGTTTCCGATGCTTGTTCAATGAACCATAAAC-
DTSsa5-5        TCTTCATTGTGAA--GGGTTTAAACATTGTTTCTCATGCTTGTTAAGTGAACCATAAAC-
DTDlu5-1        ------------------------------------------------------------
DTSsa6-1        TATTTCTCTCAAATTTCCTGCACAAATGT-TTTACATCCCGGTT-AGTGAACATTTTC--
DTSsa6-12       TATTGTTTTCAAATGTTGTGCTCAAATTTGTTTACATCCCTGTT-AGTCAGCATTTCTC-
DTSsa6-7        -ATTTCTCTAAAATGTTGTGCATAAATTTGTATACATCCCTGTT-AGTGACCATTTCTC-
DTOla6-1        CAGTTCTCTGAAATATTGTTCACAAATCTGTCTAAATCTGTGAT-AGTGAGCACTTCTC-
DTSsa2-1        GCTGTTGTGCAAATGGAATAGACA-ACAGGTGGAAATT-ATAGGCAATGAGCAAGACAC-
DTSsa2-13       GCTGTTGTGCAAATGGAATAGACA-ACAGGTGGAAATG-ATAGGCAATTAGCAAGACAC-
DTSsa2-15       GCTGTTGTGCAAATGGAATAGACA-ACAGGTGGAAATT-ATAGGCAATTAGCAAGACAC-
DTSsa2-16       GCTGTTGTGCAAATGGAATAGACA-ACAGGTGGACATT-ATAGGCAATTAGCAAGACAC-
DTSsa2-11       GCTGTTGTGCAAATGGAACAGACA-ACAGGTGGAAATT-ATAGGCAATTAGCAAGACAC-
DTSsa2-3        GCTGTTGTACAAATGGAATAGACA-ACAGGTGGAAATT-ATAGGCAATAAGCAAGACAC-
DTSsa2-14       GGTGTTGTGCAAATGGAATAGACA-ACAGTTGGAAATT-ATAGGCAATTAGCAAGACAC-
DTSsa2-9        GCTGTTGTGCAAATGGAATAGACA-ACAGGTGGAAATT-ATAGGCAATTAGCAAGACAC-
DTSsa2-10       GCTGTTGTGCAAATGGAATAGACA-ACAGGTGGAAATT-ATAGGCAATTAGCAAGACAC-
DTSsa2-2        GCTGTTGTGGAAATTGAATAGACA-ACAGGTGGAAATT-ATAGGCAATTAGCAAGACAC-
DTSsa2-5        GCTGTTGTGCAAATGGAATAGACA-ACAGGTGGAAATT-ATAGGCAATAAGCAAGACAC-
DTSsa2-12       GCTGTTGTGCAAATGGAATAGACA-ACAGGTGGAAATT-ATAGGCAATTAGCAAGACAC-
DTSsa2-4        GCTGTTGTGCAAATGGAATAGACA-ACAGGTGGAAATT-ATAGGCAATTAGCAAGACAC-
DTOmy2-1        GCTGTTGTGCAAATGGAATAGACA-ACAGGTGGAAATT-ATAGGCAATTAGCAAGACAC-
DTSsa2-19       GCTGTTGTGCAAATGGAATAGACA-ACAGGTGGAAATT-ACAGGCAATTAGCAAGACAC-
DTSsa2-20       GCTGTTGTGCAAATGGAATAGACA-ACAGGTGGAAATT-ATAGGCAATAAGCAAGACAC-
DTXtro2-2       GCTGTTGTGCAAATGGAATAGACA-ACAGGTGGAAATT-ATAAGCAATTAGCAACACAT-
DTXtro2-1       ------------------------------------------------------------
DTDrel2-15      GCTGTTGTGCAAACAGAACAGACG-ACAGGTCTAAATTTACAGGCAATTAGCAAGACAC-
DTDre2-1        GCTGCTGTGCAAATGGAAAAGACA-AAAAGAGGGAATT-ATAGGCAATTAGCAAGACACT
                                                                            

DTOmy1-3        CCTGTATTAATGGCACCTGTTTGAACTTGTTATCAGTATAA-AA-----GAGACCTGTCC
DTOmy1-2        CCTGTATTAATGGCACCTGTTTGAACTTGTTATCAGTATAA-AA-----GACACCTGTCC
DTSsa1b-5       CCTGTATTAATGGCACCTGTTTGAACTTGTTATCAGTATAA-AA-----GACACCTGTCC
DTSsa1b-23      CCTGTATTAATGGCACCTGTTTGAACTTGTAATCAGTATAA-AA-----GACACCTGTCC
DTSsa1b-21      CCTGTATTAATGGCACCTGTTTGAACTTGTTATCAGTATAA-AA-----GACACCTGTCC
DTSsa1b-8       CCTGTATTAATGGCACCTGTTTGAACTTGTTATCAGTATAA-AA-----GACATCTGTCC
DTOmy1-1        CCTGTATTAATGGCACCTGTTTGAACTTGTTATCAATATAA-AA-----GACACCTGTCC
DTOmy1-5        ------------------------------------------------------------
DTAbu1-1        CCTGTATGAATGGCACCTGTTTGAACTCATCATCTGTATAA-AA-----GACACCTGTCC
DTAbu1-2        CCTGTATGAATGGCACCTGTTTGAACTCATCATCTGTATAA-AA-----GACACCTGTCC
DTSja1-1        ------------------------------------------------------------
DTSsa1-19       TTAAAGGGAGTGCTCCTAACCGCAGCTTGTTACCTGCAAAA-AA-----GACACCTGTCC
DTSsa1-20       TTAAAGGGAGTGATCCTAACCGCAGCTTGTTACCTGTATAA-AA-----GACACCTGTCC
DTSsa1-2        CTAAAGGTAGTGCTCGTAACCGCAGCTTGTTACCTGTATAA-AA-----GATACCTGTCC
DTSsa1-6        TTAAAGGGAGTGCTCCTTACCGCTGCTTGTTACCTGTAAAA-AA-----GACACATGTTC
DTSsa1-7        TTAAAGGGAGTGCTCCTAATCTCAGTTTGTTACCTGTATAA-AA-----GACACCTGTCC
DTOmy1-4        TTAAAGGGAGTGCTCCTAATCTCAGTTTGTTACCTGTATAA-AAT----AATACCTGTCC
DTIpu1-1        TTAAAGGGAGTGCTCCTAATATCAGTTTGTTACCTGTATAA-AA-----GACATCTGTCC
DTPmar1-1       TTAAAGGGAGTGCTCCTAATCTCAGCTTGTTGCCTGTATAA-AA-----GACACCTGTCC
DTSsa1-14       TTAAAGGGAGTGCTGCTAATCTCAGTTTGATACCTGTATAA-AA-----AACATCTGTCC
DTIpu1-3        TTAAAGGGAGTGCTCCTAATCTCAGCTTGTTACCTGTATAA-AA-----GACACCTGTCC
DTIpu1-2        TTAAAGGGAGTGCTCCTAATCTCAGCTTGTTACCTGTATAA-AA-----GACATCTGTCC
DTSsa1-1        TTAAAAGGAGTGCTCCTAATCTCAGTTTGTTACCTGTATAA-AA-----GATACCTGTCC
DTSsa1-10       ------------------------------------------------------------
DTXtro1-6       TCATTAAGGACACCT---GTCTTAACTAGTCACCTGTATAA-AA-----GACACCTGTCC
DTXtro1-9       TCATTAAGGACACCT---GTCTTAACTAGTCACCTGTATAA-AA-----GACACCTGTCC
DTXtro1-8       TCATTAAGGACACCT---GTCTTAACTAGTCACCTGTATAA-AA-----GACACCTGTCC
DTXtro1-4       TCATTAAGGACACCT---GTCTTAACTAGCCACCTGTATAA-AA-----GACACCTGTCC
DTXtro1-7       TCATTAAGGACACCT---GTCTTAACTAGTCACCTGTATAA-AA-----GACACCTGTCC
DTXtro1-5       TCATTAAGGACACCT---GTCTTAACTAGTCACCTGTATAA-AA-----GACACCTGTCC
DTDre1-1        GAATTGAAGACACCT---GTTCTAACTAAACACCTGTGTGA-AA-----GACACGTGTTC
DTSja1-2        ------------------------------------------------------------
DTSsa8-1        ATCTGTCACACGATCTCAGTATATATACACATCTGTTCTGA-AAGGCCCCAGAGTCTGCA
DTSsa8-4        ATCTGTCACATGATCTCAGTATATATACAC--CTGTTCTGA-AAGGCCCCAGAGTCTGTA
DTSja8-1        ------------------------------------------------------------
DTSsa9-7        GATTTTTAAATGACTACCCCATCGCTGTACCCCACACATAC-AGTTATCTGTTAG--GTC
DTSsa9-19       ATTTTTTAAATGACTACCTCATCTCTGTACCCCACACATAC-GTATAATTCTAAG--GTC
DTSsa9-10       GATTTTTAAGTGACTACCTAATCTCTGTAACTC----------TGTAACTA-AAG--GTT
DTSsa12-16      GATT-GGACATGATTTGGAAAGGCACACACTTGTCTA------------TATAA--GGTC
DTOmy12-4       GATT-GGAAATGATTTTGAAATGCACACACCTGTCTA------------TATAA--GGTC
DTSsa12-1       ------GACATGATTTGAAAAGGCACACACCTGTCTA------------TATAA--GGTT
DTSsa12-20      GATT-GGACATGATTTGGAAAGGAACACACCTGTCTA------------TATAA--GGTC
DTSsa12-43      GATT-GGACATGATTTGGAAAGGCACACACCTGTCTA------------TATAA--GGTC
DTSsa12-38      GATT-GTAGATG-TTTGGAAAGGCACATCCCTGTCTA------------TATAA--GGTC
DTSsa12-9       GATT-GGACATGATTTGGAAAGGCACCCACCTGTCTA------------TATAA--GGTC
DTSsa12-31      GATT-GGACATGATTTGGAAAGGTACACACCTGTTTA------------TATAA-----C
DTOmy12-5       TATA-TGACATGATTTGGAAAGGCACACACCTGTCTA------------TATAA--GGTC
DTSsa12-28      GATT-GGACATGATTTGGTAAGGCATACACCTGTCTA------------TATAA--GGTT
DTSsa12-7       GATT-GGACATGATTTGAAAAGGCACACACCTGTCTA------------TATAA--GGTC
DTSsa12-19      GATT-GGACATGATTTGGAAAGGCACACACGTGTCTA------------TATAA--GGTC
DTOts12-1       GATTTGGACATGATTTCGAAAGGCACACACCTGCCTA------------TATAA--GGTC
DTSsa12-34      GATT-GGACATGATTTGGAAAGGCACACACCTGTCTAC-------TGTATGTAA--GGTC
DTSsa12-30      GATT-GGACATGATTTGGAAAGGCACACGCCTGTCTA------------TGTAA--GATC
DTSsa12-8       GATT-GGACATGATTTGGACAGGCACACACATCTATA------------TAAAAA-GGTC
DTSsa12-39      GATT-GGACATGATTTGGAAAGGCACACACCTGTCTA------------TATAA--GGTC
DTIpu12-1       GATT-GGACATGATTTGGAAAGGCACACACCTGTCTA------------TATAA--GGTC
DTGac12-1       GATT-GGACATGACTGAGAAGGGCACACACCTGTCTA------------TATAA--GGTA
DTDre12-1       GATT-GAACATGATTTGAAAAGGCATACACCTGTCTA------------TACAA--GGTC
DTPbi12-1       GATT-GGACATGATTTGGAAAGGCACACAGCTGTCTA------------TATAA--GGTC
DTSsa12-24      GATT-GGACATGATTTGGAA-GGCACAAACCTGTCTA-------------TAGAA-GGTC
DTOmy12-3       GA---GAACTTGTTCTCAAC-TGGCCTACCTGGTTAA-------------ACAAA-GGTG
DTOmy8-1        GTGTGTAATCAAGTCTCTGTATAAATGCACCTGCACT-------------GTGAT-AGTC
DTOmy8-4        GTGTGTAATCAAGTCTCCGTATAAATGCACCTGCACT-------------GTGAT-AGTC
DTOmy8-5        GTGTGTAATCAAGTCTCCGTATAAATGCACCTGCACT-------------GTGAT-AGTC
DTOmy8-2        -----------------------------------------------------AT-CTCT
DTSja8-2        ------------------------------------------------------------
DTXtro8-1       GTGTGTAATCTAATGTCAGTACAAATACAGCTGCTCT-------------GTGAC-GGCC
DTXtro8-2       GTGTGTAATCTAATGTCAGTACAAATACAGCCGCTCT-------------GTGAC-GGCC
DTXtr10-1       AA----GAAATCACTTAAATAGGAGCTACCTGACACA------------GAGAAGTAGAC
DTXtr10-2       AA----GAAATCACTTAAATAGGAGCTACCTGACACA------------GAGAAGTAGAC
DTXtr10-3       AA----GAAATCACTTAAATAGGAGCTACCTGACACA------------GAGAAGTAGAC
DTXla10-1       ------------------------------------------------------------
DTRpi10-1       ------------------------------------------------------------
DTSsa10-1       AT----AAAGTGCTGTGAAAAAGTATTTGCCTCCTTC------------CTGATTTATTT
DTSsa11-20      TTCCAACAATTGTTTACA-GACAGATT-ATTTCATTTATAA-TTCATTGTATCACAATTC
DTOki11-1       TTCCAACAATTGTTAACA-GACAGATT-ATTTAACT-AAAA-TTCCATGTATCATAATTC
DTElu11-1       T-CCAATAATTGTTTACA-GACAGGTT-ATTTAACTTGTAA-TTCACTGTATCACAATTC
DTSsa11-7       TTCCAACAATTGTTTACA-GACAGATT-ATTTCACT------------GTATCACAATTC
DTSsa11-47      TTCCAACAATTGTTTACA-GACAGATT-ATTTCACTTATAA-TTCACTGTGTCACGATTC
DTCau11-1       TTCCAACAATTGTTTACA-GACAGATTCATTTCACATATTA-TTCACTGTATCACAATTC
DTSsa11-25      TTCCAACAATTGTTTACA-GACAGATT-ATTTAACTTATAA-TTCACAAT-TCACAATTC
DTSsa11-28      TTCCAACAATTGTTTACA-GACAGATT-ATTTCACTTATAA-TTCACTGTATCACAATTC
DTAku11-1       TTCCAACAATTGTTTACA-GACAGATT-A-----CTTAT-------CTGTATCACAATTC
DTSsa11-45      -TCAAGCAATTGTTTACA-GACAGATT-ATTTCACTTAGAA-CTCACTGTATCACAATTC
DTSsa11-30      TTCAAATAATTGTTTACA-GACAGATT-ATTTCACTTATAA-TTCACTGTATCACAATTC
DTSsa11-37      TTCCAACAATTGTTTACAAGACAGATT-ATTTCACTTATAA-TTCACTGCATCACAATTC
DTSsa11-32      TTCTAACAATTGTTTACA-GACAGATT-ATTTCACTTATAA-TTCACTGTATCACAATTC
DTTal11-1       TTCCAACAATTGTTTACA-GACAGATT-ATTTCACTTATAA-TTCACTGTATCACAATTC
DTOmy11-8       TCCCAACAATTGTTTACA-GATGGATT-ATTTCACTTATAA-TTCACTGTATCACAATTC
DTSsa11-34      TTCCAACAATTGTTTACA-GACAGATT-ATTTCACTTATAA-TTCACTGTATCACATTTC
DTSsa11-36      TTCCAACAATTGTTTACA-GACAGATT-ATTTCAC--ATAA-TTCATTGCATCACAATTC
DTSsa11-46      TTCCAACAATTGTTTACA-GACAGATT-ATTTCACTTATAA-TTCACTGTATCACAATTC
DTSsa11-24      TTCCAAT-------------------T-ATTTCACT------------GTATCACATTTC
DTCca11-1       TTCCAACAATTGTTTACA-GACAGAAT-ATTTCACT-------------TATCACAATTC
DTSsa11-17      ------------------------------------------------GTATCACAATTC
DTSsa11-10      TTCCAACAACTGTTTACA-GACATATT-ATTTCACTTATAAATTCACGGTATCACAATTC
DTSsa11-14      GTCCAACAATTGTTTACA-GACAGATT-ATTTCACTTATAA-TTCACTGTATCACAATTC
DTSsa11-21      TTTCAACAATTGTTTACA-GACAGATT-ATTTCACTTATAA-TTCTCTGTATCACAATTC
DTSja11-1       ------------------------------------------------------------
DTOmy11-4       TTCCAACAATTGTTTACA-TACAGATT-ATTTCACTTATAA-TTCACTGTATCACAATTC
DTSsa11-11      ------------------------------------------------------------
DTSsa4-17       AACCAGCT-TCAT-GGGGTAGTCACCAGGAACGCATTT----CAATTAACAGGT--GTAC
DTSsa4-27       AATTAAC-------AGGTGTGCCTTCATAAAAGTG--------AATTTGGGGAA--TTTC
DTSsa4-21       AACCAGCT-TCAT-GAGGTAGTCACCTGGAATGCATTT----CAATTAACAGGT--GTAC
DTOmy4-2        AACCAGCT-TCAT-GAGGTAGTCATCTGGAATGCATTTTTTTCAATTCACAGGT--GTAC
DTSsa4-44       AACCAGCT-TCAG-GAGGTAGTCACCTGGAATGCATTT----CAATTAACAGGT--GTGC
DTOmy4-5        AACCAGCT-TAATCTAGGTAGTCAACCAGAATTCATTT----CAATTAACAGGT--GTGC
DTSsa4-39       AACCAGCT-TCAT-TAGGTAGTCACCTAGAATATATTT----AAATTAACAGGT--GTGC
DTSsa4-43       AACCAGCT-TCAT-GAGGTAGTCACCTGGAATGCATTT----CAATTAACAGGT--GTGT
DTSfo4-1        AACCAGAT-TCAT-GAGGTAGTCACCTGGAATGCATTT----CAATTAACAGGT--GTGC
DTSsa4-28       AACCAGCT-TAGT-GAGGTAGTCACCTGGAATGCATTT----CAATTAACAAGT--GTGC
DTSsa4-22       AACCAGCT-TCAT-GAGTTAATCAACTGGAATGCATTT----CAATTAACAGGC--GTGC
DTSsa4-30       AACCAGCT-TCAT-GAGATGGTAACCTGGAATGCATTT----CAATTAACAGGT--GTGC
DTSsa4-38       GACTAGTAACCGA-AAGGTTGCGAGATCGAATCCCTT------AGCTGACAAGGTAATAA
DTSsa4-33       AACCAGCT-TCAT-GAGCTAGTCACCTGGAATTAATTT----CAATTATCCGGT--GTGC
DTSsa4-37       AACCAGCT-TTAT-GAGGTAGTCATGTGGAATGCATTT----CAATTAACAGGT--GTGC
DTSsa4-34       ------------------------------------------------------------
DTSsa4-40       AACCACTT----ATGAGGTAGTCACCTGGAATGCATTT----CAATTAACAGGT--GTGC
DTSja4-2        ------------------------------------------------------------
DTSsa7-5        ------------------------------------------------------------
DTOmy7-1        ------------------------------------------------------------
DTSja7-2        ------------------------------------------------------------
DTSsa7-17       ------------------------------------------------------------
DTSsa7-1        ------------------------------------------------------------
DTSsa7-3        ------------------------------------------------------------
DTSsa7-6        ------------------------------------------------------------
DTSsa7-9        ------------------------------------------------------------
DTSsa7-11       ------------------------------------------------------------
DTSja5-1        ------------------------------------------------------------
DTSsa5-9        --------CT--------GTGGAACGGTCGTTAA---------------GACACTAACAG
DTSsa5-10       --------GA--------AACGTCCCTTTTTCAG---------------GACCCTGTC--
DTSsa5-1        --------AATTA--ATGAACATGCACCTGTGGAACGGTCGTTAA----GATACTAACAG
DTOmy5-1        --------AATTA--ATGAACATGCACCTGTGGAACGGTCGTTAA----AACACTAACCG
DTSsa5-6        --------AATTA--ATGAACATGCACCTGTGGAACGGTCGTTAA----GACACTAAGAG
DTSsa5-7        --------AATTA--ATGAACATGCACCTGTGGAACGGTCATTAA----GACACTAAGAG
DTSsa5-4        --------ACTTA--ATGAACATGCACCTGTGGAACGGTCGTTAA----GACACTAACAG
DTSsa5-5        --------AATTA--ATGAACATGCACCTGTGGA-----------------------CAG
DTDlu5-1        ------------------------------------------------------------
DTSsa6-1        -------------------------ATCC-ACCTGACAGATGTGG----CATATCAAGAA
DTSsa6-12       --------CTTTGCCAAGATAATCTATCC-ACCTGACAGGTGTGG----CATATCAAGAA
DTSsa6-7        --------CTTTGCCAAGATAATCCATCC-ACATGACAGGTGTGG----CATATCAAGAC
DTOla6-1        --------CTTTGCCAAGACAATCCATCCCACCTCGCAGGTGTGC----CATATCAAGCT
DTSsa2-1        --------CCCCAATAAAGGAGTGGTTCT-GCAGGTGGGGACCA-----CAGACCACTTC
DTSsa2-13       --------CCCCAATAAAGGAGTGATTCT-GCAGGTGGTAACCA-----CAGACCACTTC
DTSsa2-15       --------CCCCAATAAAGGAGTGGTTCT-GCAGGTGGGGACCA-----CAGACCACTTC
DTSsa2-16       --------CCCCAATAAAGGAGTGG-------GGGTGGTGACCA-----CAGACCACTTC
DTSsa2-11       --------CCCCAATAAAGGAGTGGTTCT-GCAGGGGGTGACCA-----CAGACCACTTC
DTSsa2-3        --------CCCCAATAAAGGAGTGGTTCA-GCAGGTGGGGACCA-----CAGACCACTTC
DTSsa2-14       --------CCCCAATAAAGGAGTGGTTCG-GCAGGTGGAGACCA-----CAGACCACTTC
DTSsa2-9        --------CCCCAATAAAGGAGTGGTTCT-GCAGGTGGGGACCA-----CAGACCACTTC
DTSsa2-10       --------CCCCAATAAAGGAGTGGTTCT-GCAGGTGGGGACCA-----CAGACCACTTC
DTSsa2-2        --------CCCCAATAAAGGAGTGGTTCT-GCAGGTGGTGACCA-----CAGACCACTGC
DTSsa2-5        --------CCCCAATAAAGGAGTGGTTCT-GCAGGTGGAGACCA-----CAGACCACTTC
DTSsa2-12       --------CCCAAATAAAGGAGTGGTTCT-GCAGGTGGGGACCA-----CAGACCACTTC
DTSsa2-4        --------CCCCAATAAAGGAGTGGCTCT-GCAGGTGGTGACCA-----CAGACCACTTC
DTOmy2-1        --------CCCCAATAAAGGAGTGGTTCT-ACAGGTGGTGACCA-----CAGACCACTTC
DTSsa2-19       --------CCCCAATAAAGGAGGGGTTCT-GCAGGTGGTGACCA-----CAGACCACTTC
DTSsa2-20       --------CCCCAATAAAGGAGTGGTTCT-GCAGGTGGAGACCA-----CAGACCACTTC
DTXtro2-2       --------CCCCCATAAAGGAGTGGTTCT-ACGGGTGGTGACCA-----CAGACCACTTG
DTXtro2-1       ------------------------------------------------------------
DTDrel2-15      --------CCCCAGTAAAGACATGGTTGG-GCAGGTGGTGAACA-----CAGGCCACTTC
DTDre2-1        GTGTTCACCACAGATCACGTCTCAGTCCTTATGCTTTCTGGCTAATGTTTTGGTCACTTT
                                                                            

DTOmy1-3        ACAACCTCAAACAGTCA-----CACTCCAAA---CTCCACTATGGCCAAGACCAAAAAGC
DTOmy1-2        ACAAACTCAAACAGTCA-----CACTCCAAA---CT-----------AAGACCAAAGAGC
DTSsa1b-5       ACAACCTCAAACAGTCA-----CACTCCAAA---CTCCACTATGGCCAAGACCAAAGAGC
DTSsa1b-23      ACAACCTCAAACAGTCA-----CACTCCAAA---CTCCACTATGGCCAAGACCAAAGAGC
DTSsa1b-21      ACAACCTCAAACAGTCA-----CACTCCAAA---CTCCACTATGGCCAAGACCAAAGAGC
DTSsa1b-8       ACAACCTCAAACAGTCA-----CACTCCAAA---CTCCACTATGGCCAAGACCAAAGAGC
DTOmy1-1        ACAACCTCAAACAGTCA-----CACTCCAAA---CTTCACTATGGCCAAGACCAAAGAGC
DTOmy1-5        ------------------------------------------------------------
DTAbu1-1        ACAGCCTCAAACAGTCA-----GACTCCAAA---CTCCGCCATGGCCAAGACCAAAGAGC
DTAbu1-2        ACAGCCTCAAACAGTCA-----GACTCCAAA---CTCCGCCATGGCCAAGACCAAAGAGC
DTSja1-1        ------------------------------------------------------------
DTSsa1-19       ACAGAAGCAATCAATCAATCA-GATTCCAAACT-CTCCACCATGGCCAAGACCAAAGAGC
DTSsa1-20       ACAGAAGCAATCAATCAATCA-GATTCCAAACT-CTCCACCATGGCCAAGACCAAAGAGC
DTSsa1-2        ACAGAAGCAATCAATCAATCA-GATTCCAAACT-GTCCACCATGGCCAAGACCAAAGAGC
DTSsa1-6        ACAGAAGCAATCAATCAATCA-GAT----------TCCACCATGGCCAAGACCAAAGAGC
DTSsa1-7        ACAGAAGCAATCAATCAATTA-GATTCCAAACT-CTCCACCATGGCCAAGACCAAAGAGC
DTOmy1-4        ACAGAAGCAATCAATCA-----GATTCCAAACT-CTCCACCATGGCCAAGACCAAAGAGC
DTIpu1-1        ACAGAAGCAATCAATCAATCA-GATTCCAAACT-CTCCACCATGGCCAAGACCAAAGAGC
DTPmar1-1       ACAGAAGCAATCAATAA-----GATTCCAAACT-CTACACCATGGCCAAGACCAAAGAGC
DTSsa1-14       ACAGAAGCAATCAATCAATCA-GATTCCAAATT-CTCTACCATGGCCGAGACCAAAGAGC
DTIpu1-3        ACAGAAGCAATCAATCAATCA-GATTCCAAACT-CTCCACCATGGCCAAGACCAAAGAGC
DTIpu1-2        ACAGAAGCAATCAATCAATCA-GATTCCAAACT-CTCCACCATGGCCAAGACCAAAGAGC
DTSsa1-1        ACAGAAGCATTCAACCAATCA-GATTTCAAAGT-CCCCACCATGGCCAAGACCAAAGAGC
DTSsa1-10       ------------------------------------------------------------
DTXtro1-6       ACAGAATCAATCAATCAAGCA-GACTCCAAACT-CTCCAACATGGGAAAGACCAAAGAGC
DTXtro1-9       ACAGAATCAATCAATCAAGCA-GACTCCAAACT-CTCCAACATGGGAAAGACCAAAGAGC
DTXtro1-8       ACAGAATCAATCAATCAAGCA-GACTCCAAACT-CTCCAACATGGGAAAGACCAAAGAGC
DTXtro1-4       ACAGAATCAATCAATCAAGCA-GACTCCAAACT-CTCCAACATGGGAAAGACCAAAGAGC
DTXtro1-7       ACAGAATCAATCAATCAAGCA-GACTCCAAACT-CTCCAACATGGGAAAGACCAAAGAGC
DTXtro1-5       ACAGAATCAATCAATCAAGCA-GACTCCAAACT-CTCCAACATGGGAAAGACCAAAGAGC
DTDre1-1        ACAGAATCAGACAATCAGACA-GATTCCAAACT-CTCCAACATGGTTAAGACCAAAGAAC
DTSja1-2        ------------------------------------------------------------
DTSsa8-1        TCACCACTAAGCAAGGGGCAC-CACCAAGCAAG-CA------TG---AAGACCAAGGAGC
DTSsa8-4        ACACCACTAAGCAAGGGGCAC-CACCAAGCAAG-CAACACCATG---AAGACCAAGGAGC
DTSja8-1        ------------------------------------------------------------
DTSsa9-7        CCTCAGTCGAGTAGTGAATTT-CAA-GCACAGA-TTCAACCACA---AAGACCAGGGAGG
DTSsa9-19       CCTCGGTCAAGCAGTGAATTT-CAA-ACCCAGA-TTCAACC--A---AAGGCCAGGGAGG
DTSsa9-10       CCTCAGTCGAGCAGTGAATTT-CAA-ATACAGA-TTCAGCC------------AGGGAGG
DTSsa12-16      CCACAGTTGA-CAGTGCATGT-CAAAGCAAAAA-CCAAGCCATG---AGGTCAAAGGAAT
DTOmy12-4       CCACAGTTGA-CAGTGCATGT-CAGAGCAAAAA-CCAAGCCATG---AGGTCGAAGGAAT
DTSsa12-1       CCACAGTTGA-CAGTGCATGT-CAGAGCAAAAA-CCAAGTCATG---AGGTCAAAG----
DTSsa12-20      CCACAGTTGA-CAGTGCTTGT-CAGAGCAAAAA-TCAAGCCATG---AGGTCGAAGGAAT
DTSsa12-43      CCACAGTTGA-CAGTGCATGT-CAGAGCAAAAA-ACAAGCCATG---AGGTTGAAGGAAT
DTSsa12-38      CCACAGTTGA-CAATGCATGT-CATTGAAAAAA-CGAAGCCAAG---AGGTTGAAAGAAT
DTSsa12-9       CCACAGTTGA-CAGTGCATGT-CAGAGCAAAAA-CCAAGCCATG---AGGTTGAAAGAAT
DTSsa12-31      CCACAGTTGA-CAACGCATGT-CAGAGCAAAAA-CCAAGTAATG---AGGTTGAAGGAAT
DTOmy12-5       TCACAGTTGA-CAGTGCATGT-CAGAACAAAAAACCAAGCCATG---AGGGTGAAGGAAT
DTSsa12-28      CCACACTTGA-CAGTGCATGT-CAGAGCAAAAA-CCAAGCCATG---TGGTCGAAGGAAT
DTSsa12-7       CCACAGTTGA-CAGTGCATGT-CAGAGCAAAAA-CCAAGCCATG---AGGTCAAAGGAAT
DTSsa12-19      CCACAGTTGA-CAGTGCATGT-CAGAGCAAAAA-CCAAG---TG---AGGTCGAGGGAAT
DTOts12-1       CCACAGTTGA-CACTGCATGT-CAGAGCAAAAA-CCAAGCCATG---AGGTCAAAGGAAT
DTSsa12-34      CCACAGTTGA-CACTGCAGGT-GAGA-----A---------------------------T
DTSsa12-30      CCACAGTTGA-CAGTGCATGT-CAGAGCAAAAA-CCAAGCCATGG--AGGTCAAAGGAAT
DTSsa12-8       CCACAGTGGA-CAGTGCATGT-CAAAGCAAAAA-CCAAGCCATG---AGGTCGAAGGAAT
DTSsa12-39      CCACAGTTGA-AAGTGCATGT-CAGAGCAAAAA-CCAAGCCATG---TGGTCGAAGGAAT
DTIpu12-1       CCACAATTAA-CAATGCATGT-CAGAGCACAAA-ACATGCCATG---AAGTCCAAGGAAT
DTGac12-1       TCACAGTTGA-CAGTGCATAT-CAGAGCATAAA-CCAAGCCATG---AGGTCCAAGGAAT
DTDre12-1       CCAGGGTTGA-CAGTGCATGT-CAAAGCACAAA----------------------GGAAT
DTPbi12-1       CCACAGTTGA-CAGTTCATGT-CAGAGCACAAA-CCAAGC-ATG---AAGTCAAAGGAAT
DTSsa12-24      CCACAGTTGA-CGGTGCATGT-CAGAGCAAAAA-CCAAGCCATGA--TCTA-TAAGGAGT
DTOmy12-3       AAATGTATAT-ATTTTTATAA-ATAAAACAATA-CCCCATAATGA--CAAAGTGAAAACA
DTOmy8-1        TCAGAGGTCCGTTAAAAG-------CGCAGAGAGCAT---CATG---AAGAACAAGT---
DTOmy8-4        TCAGAGGTCCGTTAAAAG-------CGCAGAGAGCAT---CATG---AAGAACAAGGAAC
DTOmy8-5        TCAGAGGTCCGTTAAAAG-------CGCAGAGAGCAT---CATA---AAGAACAAGGAAC
DTOmy8-2        CCAAAAGAATGTGGTGAT-------CGATGGTATCAAAAGCATG---AAGAACAAGGAAC
DTSja8-2        ------------------------------------------------------------
DTXtro8-1       TCAGAGGTTGTCTAAGAGAAT--ATTGGGAGCAACAACACCATG---AAGTCCAAAGAAC
DTXtro8-2       TCAGAGGTTGTCTAAGAGAAT--ATTGGGAGCAACAACACCACG---AAGTCCAAAGAAC
DTXtr10-1       CAAAAGCACCTCAAAAGCT----------AGACATCATGCCAAG-----ATCCAAAGAAA
DTXtr10-2       CAAAAGCACCTCAAAAGCT----------AGACATCATGCCAAG-----ATCCAAAGAAA
DTXtr10-3       CAAAAGCACCTCAAAAGCT----------AGACATCATGCCAAG-----ATCCAAAGAAA
DTXla10-1       -----------------CT----------TATTCTTTTGC--AT-----GTTTGTCACAC
DTRpi10-1       ------------------------------------------------------------
DTSsa10-1       TTTT-GCACGTCACAC-TT----------AAATGTTTCAG-ATC-----ATCAAACAAAT
DTSsa11-20      CAGTGGGTCAGAAGTTTACAT------------ACGCTAAGTTGACTGTGCCTTTAAA-C
DTOki11-1       CAGTGGATCAGAAGTTTACAT------------AC--CAAGTTGACTGTGCCTCTAAA-C
DTElu11-1       CAGTGGGTCAGAAGTTTACAT------------ACACTAAGTTGACTGTGCCATTAAA-C
DTSsa11-7       CAGTGGGTCAGACGTTTACAT------------GCACTAAGTTGACTGTGCCTTTAAA-C
DTSsa11-47      CAGTGGGTCAGAAGTTTACAT------------ACACTAAGTTGACTGTGCCTTTTAA-C
DTCau11-1       CAGTGGGTCAGAAGTTTACAA------------ACACTAAGTTGACTGTGCCTTTTAAAC
DTSsa11-25      CAGTGGGTCA----------T------------ACACTAAGTTGACTGTGCCTTAAAA-C
DTSsa11-28      CAGCGGGTCAGAAGTTTACAT------------ACACTAAGTTGACTGTGCCTTTAAA-C
DTAku11-1       TAGTGAGTCAGAAGTTTACATT-----------ACACTAAGTTGACTGTGCCTTTAAA-C
DTSsa11-45      CAGTGGGTCAGAAGTTTACATACAAGTTCACATACACTAAGTTGACTGTGTCTTTAAA-C
DTSsa11-30      CAGTGGGTCAGAAGTTTACAT------------ACACTAAGTTGACTATGCCTTTAAA-C
DTSsa11-37      CAGTGGGTCAGAAGTTTACAT------------ACACTAAGTTGACTGTGTCTTTTAA-C
DTSsa11-32      CAGTGGGTCAGAAGTTTACAT------------ACACTAAGTTGACTGTGCCTTTAAA-C
DTTal11-1       CAGTGGGTCAGAAGTTTACAT------------ACACTAAGTTGACTGTGCCTTTAAA-C
DTOmy11-8       CAATGGGTCAGAAGTTTACAT------------AAACTAAGTTGACTGTGCCATTAAA-G
DTSsa11-34      CAGTGGGTCAGAAGTTTACAT------------ACACTAAGTTGACTGTGCCTTTAAA-C
DTSsa11-36      CAGTGGGTCAGAAGTTCATAT------------ACACTAAGTTGACTGTGCCTTTAAA-C
DTSsa11-46      CAGTGGGTCAGAAGTTTACAC------------ACACTAAGTTGACTGTGCCTTTAAA-C
DTSsa11-24      CAGTGGGTCAGAAGTTTACAT------------AAACTAAGTTGACTGTGCATATAAA-C
DTCca11-1       CAGTGGGTCAGAAGTTTACAT------------ACACTAAATGGACTGTGCCTTTAAA-C
DTSsa11-17      CAGTGGGTCAGAAGTTTACAT------------ACACTAAGTTGACTGTGCCTTTAAA-C
DTSsa11-10      CAGTGGGTCAGA--------------------------AAATTGACTGTGCCTTTAAA-C
DTSsa11-14      CAGTGGGTAAGAAGTTTATAT------------ACACGAAGTTGACTGTGCCTTGAAA-C
DTSsa11-21      CAGTGGGTCAGAGGTTTACAT------------ACACTAAGTTGACTGTACCTTTAAA-C
DTSja11-1       ------------------------------------------------------------
DTOmy11-4       CAGTGGGTCAGACGTTTACAT------------AAACTAAGTTGACTGTGCCTTTAAC--
DTSsa11-11      ------------------------------------------------------------
DTSsa4-17       CTTCTTAA----------------------------------------------------
DTSsa4-27       TTTCCTTA----------------------------------------------------
DTSsa4-21       GTTGTTAA----------------------------------------------------
DTOmy4-2        CTTGTTAA----------------------------------------------------
DTSsa4-44       CTTCTTAA----------------------------------------------------
DTOmy4-5        CTTGTTAA----------------------------------------------------
DTSsa4-39       CTTGTAAA----------------------------------------------------
DTSsa4-43       GTTATAAA----------------------------------------------------
DTSfo4-1        ATTGTTAA----------------------------------------------------
DTSsa4-28       CTT---------------------------------------------------------
DTSsa4-22       CTTGTTAA----------------------------------------------------
DTSsa4-30       CTTGTTAACCTCTATGGGCTAGGTGGGACGCTAGCGTGCCACCCGTGGTGCACTCCATCA
DTSsa4-38       TCTGTCGCACT----------------------GCCCCTGAACAAGGCAGTTAACCCACT
DTSsa4-33       CTTGTTAT----------------------------------------------------
DTSsa4-37       CTTGTTAA----------------------------------------------------
DTSsa4-34       ------------------------------------------------------------
DTSsa4-40       CTTCTTAA----------------------------------------------------
DTSja4-2        ------------------------------------------------------------
DTSsa7-5        ------------------------------------------------------------
DTOmy7-1        ------------------------------------------------------------
DTSja7-2        ------------------------------------------------------------
DTSsa7-17       ------------------------------------------------------------
DTSsa7-1        ------------------------------------------------------------
DTSsa7-3        ------------------------------------------------------------
DTSsa7-6        ------------------------------------------------------------
DTSsa7-9        ------------------------------------------------------------
DTSsa7-11       ------------------------------------------------------------
DTSja5-1        ------------------------------------------------------------
DTSsa5-9        CTTACAGACGGTAGGCAATTAA-----------GGTCACAGTTATGAAAACTTAGGACAC
DTSsa5-10       -TTTCAGACGGTAGGCAATAAA-----------GGTCACAGTTATGAAAATTTAGGAAAC
DTSsa5-1        GTTACATACGGTATGCAAATAA-----------GGTCACAGTTAT-AAAATTTAGGACAC
DTOmy5-1        CTTACAGACGGTAGACAATTAAA----------GGTCACAGTTATGAAAATTTAGGAAAC
DTSsa5-6        CTTACAGACGATAAGCAATTAA-----------GGTCACAGTTATGAAAACTTAGGACAC
DTSsa5-7        CTTACAGACGGTAAGCAATTAA-----------GGTCACAGTTATGAAAACTTAGGACAC
DTSsa5-4        CTTACAGACAGTAGGCAATTAA-----------GGTCACAGTCTTGAAAGCTTAGGACAC
DTSsa5-5        CTTACAGTCGGTAGGCAATTAA-----------CATC--AGTTATGAATGCTTAGGACAC
DTDlu5-1        ------------------------------------------------------------
DTSsa6-1        GCTGATTAAACAGCATGATCATT----------ACACAG-TGCACCTTATGCTGGGGACA
DTSsa6-12       ACTGATTAAACAGCATTATCATT----------ACACAGGTGCACCTTGTGCTGGGGACA
DTSsa6-7        GCTGTTTAAACAGCATGATCATT----------ACACAGGTGCACCTTGTGC--------
DTOla6-1        GCTTATTAGACAGCATGATTATT----------GCACAGGTGTGCCTTAAACTGGCCACA
DTSsa2-1        TCAGTTC---CTATGCTTCCTG-----------GCTGATGTTTTGGTCACTTTTGAATGC
DTSsa2-13       TCAGTTC---CTATGCTTCCTG-----------GCTGATGTTTTGGTCACTTTTGAATGC
DTSsa2-15       TCAGTTC---CTATGCTTCCTG-----------GCTGATGTTTTGGTCACTTTTGAATGC
DTSsa2-16       TCAGTTC---CTATGCTTCCTG-----------GCTGATGTTTTGGTCACTTTTGAATGC
DTSsa2-11       TCAGTTC---CTATGCTTCCTG-----------GCTGATGTTTTGGTCACTTTTGAATGC
DTSsa2-3        TCAGTTC---CTATGCTTCCTG-----------GCTGATGTTTTGGTCACTTTTGAATGC
DTSsa2-14       TCAATTC---TTATGCTTCCTG-----------GCTGATGTTTTGGTCACTTTTGAATGC
DTSsa2-9        TCAGTTC---CTATGCTTCCTG-----------GCTGATGTTTTGGTCACTTTTGAATGC
DTSsa2-10       TCAGTTC---CTATGCTTCCTG-----------GCTGATGTTTTGGTCACTTTTGAATGC
DTSsa2-2        TCAGTTC---CTATGCTTCCTG-----------GCTGATGTTTTGGTCACTTTTGAATGC
DTSsa2-5        TCAGTTC---CTATGCTTCCTG-----------GCTGATGTTTTGGTCACTTTTGAATGC
DTSsa2-12       TCAGTTC---CTATGCTTCCTG-----------GCTGATGTTTTGGTCACTTTTGAATGC
DTSsa2-4        TCAGTTC---CTATGCTTCCTG-----------GCTGATGTTTTGGTCACTTTTGAATGC
DTOmy2-1        TCAGTTC---CTATGCTTTCTG-----------GCTGATGTTTTGGTCACTTTTGAATGC
DTSsa2-19       TCAGTTC---CTATGCTTCCTG-----------GCTGATGTTTTGGTCACTTTTGAATGC
DTSsa2-20       TCAGTTC---CTATGCTTCCTG-----------GCTGATGTTTTGGTCACTTTTGAATGC
DTXtro2-2       TCAGTTC---CTATGCTTTCTG-----------GCTGATGTTTTGGTCACGTTTGAATGC
DTXtro2-1       ------------------------------------------------------------
DTDrel2-15      TTTGTTC---CTATGTTTTCTG-----------GCTGATGTTCTGGTCACTTTTGAATGC
DTDre2-1        TGAATGCTGGCAGTGCTTTCGGTGGTAGCATGTGATGGAGTTCCGGGGGGTTACGGATGA
                                                                            

DTOmy1-3        TGTCAAAGGACACCAGAA-ACAAA-ATTGTA---GACCTGAACCAGG-CTGGG----AAG
DTOmy1-2        TGTCAAAGGACACCAGAA-ACACA-ATTGTA---GACCTGCACCAGG-CTGGG----AAG
DTSsa1b-5       TGTCAAAGGACACCAGAA-ACAAA-ATTGTA---GACCTGCACCAGG-CTGGG----AAG
DTSsa1b-23      TGTCAAAGGACACCAGAA-ACAAA-ATTGTA---GACCTGCACCAGG-CTGGG----AAG
DTSsa1b-21      TGTCAAAGGACACCAGAA-ACAAA-ATTGTA---GACCTGCACCAGT-CTGGG----AAG
DTSsa1b-8       TGTCAAAGGACACCAGAA-ACAAA-ATT-TA---GACCTGCACCAGG-CTGGT----AAG
DTOmy1-1        TGTCAAAGGACACCAGAA-ACAAA-ATCGTA---GACCTGCACCAGG-CTGGG----AAG
DTOmy1-5        ------------------------------A---GACCTGCACCAGG-CTGGG----AAG
DTAbu1-1        TTTCGAAGGACACCAGGA-AAAGT-ATTGTA---GACCTGCACCAGA-CTGGG----AAG
DTAbu1-2        TTTCGAAGGACACCAGGA-AAAGT-ATTGTA---GACCTGCACCAGA-CTGGG----AAG
DTSja1-1        ------------------------------------------------------------
DTSsa1-19       TCTCCAAGGATGTCAGGG-ACAAG-ATTGTA---GACCTACACAAGG-CTGGA----ATG
DTSsa1-20       TCTCCAAGGATGTCAAGG-ACAAG-ATTGTA---GACCTACACAAGG-CTGGA----ATG
DTSsa1-2        TCTCCAAGGATGTCAGGG-ACAAG-ATTGTA---GACCTACACAAGG-CTGGA----ATG
DTSsa1-6        TCTCCAAGGATGTCAGGG-ACAAG-ATTGTA---GACCTACCCAAGG-CTGGA----ATG
DTSsa1-7        GCTCCAAGGATGCCAGGG-ACAAG-ATTGTA---GACCTACACAAGG-CTGGA----ATG
DTOmy1-4        TCTCCAAGGATGTCAGGG-ACAAG-ATTGTA---GACCTACACAAGG-CTGGA----ATG
DTIpu1-1        TCTCCAAGGATGTCAGGG-ACAAG-ATTGTA---GACCTACACGAGT-CTGGA----ATG
DTPmar1-1       TCTCCAAGAATGTCAGGG-ACAAG-ATTGTA---GACCTACAAAAGG-CTGGA----ATG
DTSsa1-14       TCTCCAAGGATGTCAGGG-ACAAG-ATTGTA---GATCTACACAAGG-CTGGA----ATG
DTIpu1-3        TCTCCAAGGATGTCAGGG-ACAAG-ACTGTA---GACCTACGCAAGT-CTGGA----ATG
DTIpu1-2        TCTCCAAGGATGTCAGGG-ACAAG-ATTGTA---GACCTACACAAGT-CTGGA----ATG
DTSsa1-1        TCTCCAAGGATGTCAGGG-AGAAG-ATTGTA---AACCTACACAAGG-CTGGA----ATT
DTSsa1-10       ------------------------------------------CGTTA-CAGGA----ATG
DTXtro1-6       TGTCCAAGGATGTCAGAG-ACAAA-ATTGTA---GACCTGCACAAGG-CTGGA----ATG
DTXtro1-9       TGTCCAAGGATGTCAGAG-ACAAA-ATTGTA---GACCTACACAAGG-CTGGA----ATG
DTXtro1-8       TGTCCAAGGATGTCAGAG-ACAAA-ATTGTA---GACCTGCACAAGG-CTGGA----ATG
DTXtro1-4       TGTCCAAGGATGTCAGAG-ACAAA-ATTGTA---GACCTGCACAAGG-CTGGA----ATG
DTXtro1-7       TGTCCAAGGATGTCAGAG-ACAAA-ATTGTA---GACCTGCACAAGG-CTGGA----ATG
DTXtro1-5       TGTCCAAGGATGTCAGAG-ACAAA-ATTGTA---GACCTGCACAAGG-CTGGA----ATG
DTDre1-1        TCTCTCAGGATGTCAGAG-ACAGG-ATTGTT---GACCTGCACAAAT-CTGGA----ACG
DTSja1-2        ------------------------------------------------------------
DTSsa8-1        GCTCCAAACAGGTAAGGG-ACAAA-GTTGTG------AAGTACAGAT--CAGG----GTT
DTSsa8-4        TCTCCAAACAGGTCAGGG-ACAAA-GTTGTG---GAGAAGTACAGAT--CATG----ATT
DTSja8-1        ------------------------------------------------------------
DTSsa9-7        TTTTTCAATGCCTCACAA-AGAAG-GGCACC---T--ATTGGTAGAT--GGGG----TAA
DTSsa9-19       GTTTCCAATGCCTCGCAA-AGGGT-GGCACA---T--ATTGGCAGAT--GGGT----AAA
DTSsa9-10       TTTTCCAATGCCTCGCAA-AGAAG-GGCATA---T--AT-GGTAGAT--GGGT----AAA
DTSsa12-16      TGTCCGTAGAGCTCTGAG-ACGGG-ATTGTG---TCAAGGCACAGAT-CTGGG----GAA
DTOmy12-4       TGTCCGTAGAGCTCCGAG-AAAGG-ATAGTG---TCGAGCCACAGAT-CTGGA----GAA
DTSsa12-1       -------------------ACAGC-ATTGCG---TCGAGGCACAGAT-CTGGG----GAA
DTSsa12-20      TGTCCGTAGAGCTCAGAG-ACAGG-ATCGTG---TCGAGGCACAGAT-CTGGG----CAA
DTSsa12-43      TGTCCGTAGAGCTCCGAG-ACACG-ATTGTG---TTGGGGCACAGAT-CTGGG----GAA
DTSsa12-38      GGTCCGTGGAGCTCCAAG-ACAGG-ATTGTG---TCGAGGCACAGAT-CTGGG----GAA
DTSsa12-9       TGTCCTTAGAACTCTGAG-ACAGG-ATTGTG---TCGAGGCACAGAT-CTGGG----GAA
DTSsa12-31      TGTCCGTAGAGCTCCGAG-ACAGG-ATTGTG---TCGAGGCACAGAT-CTGGG----GAA
DTOmy12-5       TGTCAGTAGAGCCCCGAG-ACAGG-ATTGTG---TCGAGGCACAGAT-CTGGA----GAA
DTSsa12-28      TGTCCGTAGAGCTCCGAG-ACAGG-ATTGTG---TCAAGGTGCAGAT-CTGAG----GAA
DTSsa12-7       TGTCCGTAGAGCTCCGAG-ACAGG-ATTGTG---TCGAGGCACAGAT-CTGGG----GAA
DTSsa12-19      TGTCCGTTGATCTCCGAG-ACAGG-ATTGTG---TCGAGGCACAGAT-CTGGG----GGA
DTOts12-1       TGTCCGATGAGCTCCGAG-ACAGG-GTTGTG---TTGAGGCACAGAT-CTGGG----GAA
DTSsa12-34      TGTCCATAGAGCTCTGAG-AGAGA-ATTGTG---TCAAGGCACAGAT-CTGGG----GAA
DTSsa12-30      TGTCCGTAGAGCTCAGAG-ACAGG-TTTGCG---TCGAGGCAAAGAT-CTGGG----GAA
DTSsa12-8       TGTCCGTAGACCTCCGAG-ACAGG-ATTGTG---TTGAGCCACAGAT-CTGGG----GAA
DTSsa12-39      TGTCCGTAGAGCTCCGAG-ACAGG-ATTGTG---TCGAGGCACAGAT-CTGGG----GAA
DTIpu12-1       TGTCTGTAGACTGCCAAG-ACAGG-ATTGTA---TCGAGGCACAGAT-CTGGG----GAA
DTGac12-1       CATCTGTAGACCTCCGAG-ACAGA-ATTGTA---TCGAGG-ACGGAT-CTGGC----GAA
DTDre12-1       TGTCTGTAGACCTCCGAG-ACAGG-ATGGTC---TCAAGGCACAAGTTCTAGG----GAA
DTPbi12-1       TGTCTGTAGACCTCCGAG-ACAGG-ATTGTC---TCAAGGCACAAAT-CTGGG----GAA
DTSsa12-24      TGTCCATAGAGATCCAAG-ATAGG-ATTGTG---TTGAGGCACAGATCTAGGG-----AA
DTOmy12-3       GGTTTTTAGACATTTTTGCATACTTATTAAAAATTTAAAACAGAAATACCTTATTTCCAT
DTOmy8-1        ------------------------------------------------------------
DTOmy8-4        ACACCAGGCAGGTCCGAG-ATACT-GTTGTG---AAGAAGTTTAAAG-CCGGA----TTT
DTOmy8-5        ACACCAGGCAGGTCCGAG-ATACT-GTTGTG---AAGAAGTTTAAAG-CCGGA----TTG
DTOmy8-2        ACACCAGGCAGGTCCGAG-ATACT-GTTGTG---AAGAAGTTTAAAG-ACGGA----TTT
DTSja8-2        ------------------------------------------------------------
DTXtro8-1       ACACCAGACAGGTCAGGG-ATAAA-GTTATT---GAGAAATTTAAAG-CAGGC----TTA
DTXtro8-2       ACACCAGACAGGTCAGGG-ATAAA-GTTATT---GAGAAATTTAAAG-CAGGC----TTA
DTXtr10-1       TTCAGGAACAAATGAGAACAAAAGTAATTGA-----GATCTATCAGT-CTGGT-----AA
DTXtr10-2       TTCAGGAACAAATGAGAACAAAAGTAATTGA-----GATCTATCAGT-CTGGT-----AA
DTXtr10-3       TTCAGGAACAAATGAGAACAAAAGTAATTGA-----GATCTATCAGT-CTGGT-----AA
DTXla10-1       TT---AAATGTTTCTGCTCATCAAAAACCGT-----TAACTATTAGT-C---------AA
DTRpi10-1       ------------------------------------------------------------
DTSsa10-1       TGTAATATTACACAAAGATAACCTAAGTAAA-----CACAAAATGCA-GT---------T
DTSsa11-20      AGCTTGGAAAATTCCAGCAAATTATCTCATG-CTTT-AGAAGCTTCTGAAGGGCTTATTG
DTOki11-1       AGCTTGGAAAATTCCAGCT-------------------GAAGCTTCTGATAGGCTAATTG
DTElu11-1       AGCTTGGAAAATTCCAGAAAATGATGTCATGGCTTT-AGAAGCTTCTGATAGGATAATTG
DTSsa11-7       AGCTTGGAAAATTACAGAAAATGAAGTCATGGCTTT-AGAAGCTTCTGATAGGCTAATAG
DTSsa11-47      AGCTTGGAAAATTCCAGAAAATGATGTCATGGCTTT-AGAAGCATCTGATAGGCTAATTG
DTCau11-1       AGCTTGGAAAATTCCAGAAATT-ATATCATACCTTTTAGAAGCTTCTGATTGGCTAATTG
DTSsa11-25      AGCTTGGAAAATTCCAGAAAATTATGTCATGGCTTT-AGAAGCTTCTGATAAGTGAATTG
DTSsa11-28      AGCTTTGAAAATTCCAGAAAATTATGTCATGGCTTT-AGAAGCTTCTGATAGGCTAATTG
DTAku11-1       AGCTTGGAAAATTCCAGAAAATGATGTCATGGCTTT-AGAAGCTTCTCATAGGCTAATTG
DTSsa11-45      AGCTTGGAAAATTACAGAAAATGATGTCATGGCTTT-AGAAGCTTCTGATAGGCTACTTG
DTSsa11-30      AGCTTGGAAAATTCCAGAAAATGATGTCATGGCTTT-AGAAGCTTCTGATAGGCTAATTG
DTSsa11-37      AGCTTGGAAAATTCCAGAAAATGATGTCATGGCTTT-AGAAGCTTCTGATAGGCTAATTA
DTSsa11-32      AGCTTGGACAATTCCAGAAAAAGATGTCATGGCTTT-AGAAGCTTCTGATAGGCTAATTG
DTTal11-1       AGCTTGGAAAATTCCAGAAAATGATGTCATGGCTTT-AGAAGCTTCTGATAGACTAATTG
DTOmy11-8       AGCTTGGAAAATTCCAGAAAATGATGTCATGGCTTT-GGAAGCTTCT---AGGCTAATTG
DTSsa11-34      AGCTTGGAAAATTACAGAAAATTATGTCATGGCTTT-AGAAACTTCAGATAGGCTAATTG
DTSsa11-36      AGCTTGGAAAATTCCAGAAAATGATGTCATGGCTTT-AGCTGCTTCTGATAGGCTGATTG
DTSsa11-46      AGCTTGGACAATTCCAGAAAGTTATGTCATGGCTTT-AGAAGATTCTGATAGGCTAATTG
DTSsa11-24      AGCTTGGAAAATTCCAGAAAATG---TTATGGCTTT-AGAAGCTTCCGATAGGCTAATTG
DTCca11-1       AACTTGGAAAATTCCAGAAAATGATGTCATGGCTTT-AGAAGCTTCTGATAGGCTAATTG
DTSsa11-17      AGCTTGGATAATTCCAGAAAATGATGTCATGACTTT-AGAAGCTTCTGATAGGCTAATTG
DTSsa11-10      AGCTTGGAAAATTCCAGAAAATTATGTCATGGCTTT-AAAAGCTTCTGATAGGCTAATTG
DTSsa11-14      AGCTTGGAAAATTCCAGAAAATGATGTCATGGCTTT-TGAAGCTTCTGATAGGCTAATTG
DTSsa11-21      AGCTTGGAAAATTCCAGAAAATTATGTCATGTCTTT-AGAAGCTTCTGATAGGCAAATTG
DTSja11-1       ------------------------------------------------------------
DTOmy11-4       AGCTTGGAAAATTCCCGAAAATGATATCATGGCATT-AGAAGCTTCTGATAGGATAATTT
DTSsa11-11      ------------------------------------------------------------
DTSsa4-17       ------------------------------------------------------------
DTSsa4-27       ------------------------------------------------------------
DTSsa4-21       ------------------------------------------------------------
DTOmy4-2        ------------------------------------------------------------
DTSsa4-44       ------------------------------------------------------------
DTOmy4-5        ------------------------------------------------------------
DTSsa4-39       ------------------------------------------------------------
DTSsa4-43       ------------------------------------------------------------
DTSfo4-1        ------------------------------------------------------------
DTSsa4-28       ------------------------------------------------------------
DTSsa4-22       ------------------------------------------------------------
DTSsa4-30       ACAGCAGGTGCATTTCAAGAGCGGCAAATTTGAATCCAAATAAATGTCAAACTTCAAATT
DTSsa4-38       CTTCCTAGGCCATCATTGAAAATAAGAATTTGTTCTTAACTGACTTGCCTAGTAAAA---
DTSsa4-33       ------------------------------------------------------------
DTSsa4-37       ------------------------------------------------------------
DTSsa4-34       ------------------------------------------------------------
DTSsa4-40       ------------------------------------------------------------
DTSja4-2        ------------------------------------------------------------
DTSsa7-5        ------------------------------------------------------------
DTOmy7-1        ------------------------------------------------------------
DTSja7-2        ------------------------------------------------------------
DTSsa7-17       ------------------------------------------------------------
DTSsa7-1        ------------------------------------------------------------
DTSsa7-3        ------------------------------------------------------------
DTSsa7-6        ------------------------------------------------------------
DTSsa7-9        ------------------------------------------------------------
DTSsa7-11       ------------------------------------------------------------
DTSja5-1        ------------------------------------------------------------
DTSsa5-9        ---------------TAAAGACGCCTT---------------------------------
DTSsa5-10       ---------------TAAAGAGGCCTT---------------------------------
DTSsa5-1        ---------------TAAAGAAACCTT---------------------------------
DTOmy5-1        ---------------TAAAGAGGCCTT---------------------------------
DTSsa5-6        ---------------TAA-GAGGCCTT---------------------------------
DTSsa5-7        ---------------TAA-GAGGCCTT---------------------------------
DTSsa5-4        ---------------TAAAGAGGCCTT---------------------------------
DTSsa5-5        ---------------TAAAGAGGCCTT---------------------------------
DTDlu5-1        ------------------------------------------------------------
DTSsa6-1        ---------------AGAAAAGGCCAC---------------------------------
DTSsa6-12       ---------------ATAAAAGGCCAC---------------------------------
DTSsa6-7        ------------------------CAC---------------------------------
DTOla6-1        ---------------AGAAAAGACCAC---------------------------------
DTSsa2-1        ---------------TGGCGGTGTTTT---------------------------------
DTSsa2-13       ---------------TGGCGGTGCTTT---------------------------------
DTSsa2-15       ---------------TGGCGGTGCTTT---------------------------------
DTSsa2-16       ---------------TGGCGGTGCTTT---------------------------------
DTSsa2-11       ---------------TGGCGGTGCTTT---------------------------------
DTSsa2-3        ---------------TGTCGGTGCTTT---------------------------------
DTSsa2-14       ---------------TGGCGGTGCTTT---------------------------------
DTSsa2-9        ---------------TGGCGGTGCTTT---------------------------------
DTSsa2-10       ---------------TGGCGGTGCTTT---------------------------------
DTSsa2-2        ---------------TGGCGGTGCTTT---------------------------------
DTSsa2-5        ---------------TGGCGGTGCTTT---------------------------------
DTSsa2-12       ---------------TGGCGGTGCTTT---------------------------------
DTSsa2-4        ---------------TGCCGGTGCTTT---------------------------------
DTOmy2-1        ---------------TGGCTGTGCTTT---------------------------------
DTSsa2-19       ---------------TGGCGGTGCTTT---------------------------------
DTSsa2-20       ---------------TGGCGGTGGTTT---------------------------------
DTXtro2-2       ---------------TGGTGGTGCTTT---------------------------------
DTXtro2-1       ------------------------------------------------------------
DTDrel2-15      ---------------TGGCGATGCTTT---------------------------------
DTDre2-1        AATAGAGGATGGGGGTGGGGGTGTTGTGAGGACGTGGGTGGTGAGGGAGGTGACACGGAC
                                                                            

DTOmy1-3        ACTGA----------ATCTGCAATAGGTAAGCAGCTTGGTTTGA------AGAAATCA--
DTOmy1-2        ACTGA----------ATCTGCAATAGGTAAGCAGCTTGGTTTGA------AGAAATCA--
DTSsa1b-5       ACTGA----------ATCTGCAATAGGTAAGCAGCTTGGTTTGA------AGAAATCA--
DTSsa1b-23      ACTGA----------ATCTGCAATAGGTAAGCAGCTTGGTTTGA------AGAAATCA--
DTSsa1b-21      AC--A----------ATCTGCAATAGCTAAGCAGCTTGGTTTGA------AGAAATCA--
DTSsa1b-8       ACTGA----------ATCTGCAATAAGTAAGCAGCTTGGTTTGA------AGAAATCA--
DTOmy1-1        ACTGA----------ATCTGCAATAGGTAAGCAGCTTGGTTTGA------AGAAATCA--
DTOmy1-5        ACTGA----------ATCTGCAATAGGTAAGCAGCTTGGTTTGA------AGAAATCC--
DTAbu1-1        AGTGA----------ATCTACAATAGGCAAGCAGCTTGGTGTGA------AAAAATCA--
DTAbu1-2        AGTGA----------ATCTACAATAGGCAAGCAGCTTGGTGTGA------AAAAATCA--
DTSja1-1        ------------------------------------------------------------
DTSsa1-19       GGCTA----------CAAGACCATCGCCAAGCAGCTTGGTGAGA------AGGTGACA--
DTSsa1-20       GGCTA----------CAAGACCATCGCCACGCAGCTTGGTGAGA------AGATGACA--
DTSsa1-2        GGCTA----------CAAGACCATCGCCAAGCAGCTTGGTGAGA------AGGTGACA--
DTSsa1-6        GGCTA----------CAAGACCATCGCCAAGCAGCTTGGTGAGA------AGGTGACA--
DTSsa1-7        GGCTA----------CAAGACCATCGCCAAGCAGCTTGTTGAGA------GGGTGACA--
DTOmy1-4        GGCTA----------CAAGACCATCGCCAAGCAGCTTGGTGAGA------AGGTGACA--
DTIpu1-1        GGCTA----------CAAGACCATTGCCAAGCAGTTTGGTGAGA------AGGGGACA--
DTPmar1-1       GGCTA----------CAAGACCATTGCCAAGCAGCTTGGTGAGA------AGGTGACA--
DTSsa1-14       GGCTA----------CAAGACCATCGCCAAGCAGCTTGGTGAGA------AGGTGACA--
DTIpu1-3        GGATA----------CAAGACCATTGCCAAGCAGCTTGGTGAGA------AGGTGACA--
DTIpu1-2        GGCTA----------CAAGACCATTGCCAAGCAGCTTGGTGAGA------AGGTGACA--
DTSsa1-1        GGCTA----------TCAGACCATCGCCAAGCAGCTTGGTGAGA------AGGTGACA--
DTSsa1-10       GGCTA----------CAAGACCATCGCCAAGCAGCTTGGTGAGA------AGGTGACA--
DTXtro1-6       GGCTA----------CAAAACCATTAGCAAGAAGCTGGGAGAGA------AGGTGACA--
DTXtro1-9       GGCTA----------CAAAACCATTAGCAAGAAGCTGGGAGAGA------AGGTGACA--
DTXtro1-8       GGCTA----------CAAAACCATTAGCAAGAAGCTGGGAGAGA------AGGTGACA--
DTXtro1-4       GGCTA----------CAAAACCATTAGCAAGAAGCTGGGAGAGA------AGGTGACA--
DTXtro1-7       GGCTA----------CAAAACCATTAGCAAGAAGCTGGGAGAGA------AGGTGACA--
DTXtro1-5       GGCTA----------CAAAACCATTAGCAAGAAGCTGGGAGAGA------AGGTGACA--
DTDre1-1        GGCTA----------CAAAAACATCAGCAAGATGCTGGGTATTA------AAGTAACA--
DTSja1-2        ------------------------------------------------------------
DTSsa8-1        GGGTT----------ATAAAAAAAATATCAGAAACTTTGAACACCC--CAC-GGAGC---
DTSsa8-4        GGGTT----------ATAAAAAAA------GAAACTTTGAACATTC--CAC-GGAGC---
DTSja8-1        ------------------------------------------------------------
DTSsa9-7        AAA---------------AAA--C-------AGACATTGAATGTTC--CTTTTGATC---
DTSsa9-19       AAA---------------AAAAGC-------AGACATTGAATATCC--CT--TGAGC---
DTSsa9-10       ACATT----------TTAAAAAGC-------TGATTTTGAATGTCC--ATT-TGAGC---
DTSsa12-16      TGGTA----------CCAAAA-AATGT-CTGCAGCATTGAAGGTC---CCCAAGAAC---
DTOmy12-4       AGGTA----------CCAAAA-AATGT-CTGCAGCATTGAAGGTC---TT-AAGAAC---
DTSsa12-1       GGCTA----------CCAAAA-CATTT-CTGCAGCATTGAAGGTC---CCCAAGAAC---
DTSsa12-20      GGGTA----------CCAAAA-ACTGT-CTGCAGTATTGAAGGTC---CCCAAGAAC---
DTSsa12-43      GGGTA----------CCAAAA-AATGT-CTTCAGCATTGAAGGTC---CCCAACAAC---
DTSsa12-38      GGGTG----------CCAAAG-AATGT-GTGCAGCATTGAAGGTC---CCCAAGAAC---
DTSsa12-9       GGATA----------CCAAAA-ACTGT-CTGCAGTATTGAAGGTC---CCCAAGAAC---
DTSsa12-31      GGGTA----------CGCAAA---------------------------------------
DTOmy12-5       GGGTA----------CCAAAA-A-------------------------------------
DTSsa12-28      GGGTA----------CCAAAA-CATTT-CTGCAGCATTGAAGGTT---TGCAAGAGA---
DTSsa12-7       GGGTG----------CTACAA-CATTT-CTGCAGCATTTAAG-TC---CCCAAGAAC---
DTSsa12-19      AA---------------------ATTT-CTGCAGCATTGAAGCTC---CCCAAGAAC---
DTOts12-1       GGGTA----------CCAAAA-AATGT-CTGCAGCATTGAAGGTC---CCCAAGAACCT-
DTSsa12-34      AAGTA----------CAAAAA-AATGT-CTGCAACATTGAAAGTC---CCCAAGAAC---
DTSsa12-30      GGGTA----------CCAAAACAATAT-GTGCAGCATTGAAGGTC---CCCAAGAAC---
DTSsa12-8       GGGTA----------TCACAAAATTTC--TGCAGCATTGAAGGTT---CCCAAGGAC---
DTSsa12-39      GGGTA----------ACAAAACATTTC-CTGCAGCATTTAAGGTC---CCCAAAAAC---
DTIpu12-1       GGGTA----------CAGAAA-CATTT-CTGCAGCATTGAAGGTC---CCAATGAGC---
DTGac12-1       GGGTA----------CAGAAA-GATTT-CTGCAGCATTGAAAGTC---CCAATGAGC---
DTDre12-1       GGTTA----------CAGAAA-AATTT-CTGCTGCTCTGAAAGTT---CCATTGAGC---
DTPbi12-1       GGTTA----------CAGAAA-A----------GCTTTGAAGGTC---CCAATGAGC---
DTSsa12-24      GGGTA----------TCAAAATGTTT--CTGCAGTGTTGAAGATC---CCCAAGAAC---
DTOmy12-3       AAGTA----------TCCAGATCCTTTGCTATGAGACTTGAAATTGAGTTCAGGTGC---
DTOmy8-1        -------------------------------------------------------GC---
DTOmy8-4        GGATA----------CAAAAAGATATC--CCAAGCTTTAAACATC---CCAAGGAGC---
DTOmy8-5        AGATA----------CAAAAAGATTTC--CCAAGCTTTAAACATC---CCAAGGAGC---
DTOmy8-2        GGATA----------CAAAAAGATTTC--CCAAGCTTTAAACATC---CCAAGGAGC---
DTSja8-2        ------------------------------------------------------------
DTXtro8-1       GGCTA----------CAAAAAGATTTC--CAAAGCCTTGAACTTC---CCACGGAGC---
DTXtro8-2       GGCTA----------CAAAAAGATTTT--CAAAGCCTTGAACATC---CCACGGAGC---
DTXtr10-1       AGGTT----------ATAAAGCCATTT-CTAAAGCTTTGGGACTC----CAGCGAACC--
DTXtr10-2       AGGTT----------ATAAAGCCATTT-CTAAAGCTTTGGGACTC----CAGCGAACC--
DTXtr10-3       AGGTT----------ATAAAGCCATTT-CTAAAGCTTTGGGACTC----CAGCGAACC--
DTXla10-1       AGATA----------ACATAATTGAAC-ACAAAA---TGCAGTTT----T--TAAATG--
DTRpi10-1       ------------------------------------------------------------
DTSsa10-1       AAGTG----------ATAATTTTATTT-ATTAAGGGAAAAAAGCT----ATCCGAACC--
DTSsa11-20      ACATCA--------ATTGAGTAAATTGGAGGTGTACCTGTGGATGTATTTCAAAGGCCTG
DTOki11-1       ACATCA--------TTTGAGTCAATTGGAAATGTACCTGTGGATGTATTTCAAGG-----
DTElu11-1       ACATCA--------TTTGAGTCAATTGGAGGTGTATCTGTGGATGTATTTCAAGG-----
DTSsa11-7       ACATCA--------TTTGAGTCAATTGGGGGTGTACCTGAGGATGTATTTCAAGG-----
DTSsa11-47      AC-------------TTGAGTCAATTGGAGGTGAATGTGTGGATGTATATCAAGG-----
DTCau11-1       ACATAA--------TTTGAGTCAATTGGAGGTGTACCTGTGGATGTATTTCAAGG-----
DTSsa11-25      ACATAA--------TTTGAGCCAATTGGAGGTATAACTGTGGATGTATTTCAATG-----
DTSsa11-28      ACATAA--------TTTGAGTCAATTGGAGGCGTACCTGTGGATGTATTTCAAGG-----
DTAku11-1       ACATCA--------TTTGAGTCAATTGGAGGTGTACCTGTGGATGTCTTTCAAGG-----
DTSsa11-45      ACATCA--------TTTGAGTCAATCGGAGGTGTACCTGTGGATGTATTTCAAGG-----
DTSsa11-30      ACATAA--------TTTGAGTCAGTTGGAGGTGTACCTGTGGATGTATTTCAAGG-----
DTSsa11-37      ACATAA--------TTGTAGTGAATTGGAGGAGTACCTGTGGATGTATTTCAAGG-----
DTSsa11-32      ACATAA--------TTTAAGTCAATTGGAGGTGTACATGTGGATGTATTTCAAGG-----
DTTal11-1       ACATCA--------TTTGAGTCAATTGGAGGTGTACCTGTGGATGTATTTCAAGG-----
DTOmy11-8       AC---A--------TTTGAGTCAATTGGAGGTGTACTTGTGGATGTATTTCAAGA-----
DTSsa11-34      ACATAA--------TTTTTGTCAATTGGAGGTGTACCTGTGGATGTGTTTCAAGG-----
DTSsa11-36      ACATAA--------TTTGAGTCAATTGGAGGTGTACCTGTGGATATATTTCAAGG-----
DTSsa11-46      ACATAA--------TTTGAGTCAATTGGAGGTGTACCTGTGGATGTATTTCAAAG-----
DTSsa11-24      ACATAA--------TTTGAATCAAT-GGAGGTGTACCTGTGGATGTATTTCAAGG-----
DTCca11-1       ACAT----------------------------------------GTATTTCAAGG-----
DTSsa11-17      ACATCA--------TTTGAGTCAATTGGAGGTGTACCTGTGGATGTATAACAAGG-----
DTSsa11-10      ACATCC--------TTTGAGTCAATTGGAGGTGTACCTGTGGATATATTTCAAGG-----
DTSsa11-14      ATTTCA--------TTAGAGTCAATTGGAGGTGTACCTGTGGATGTATTTCAAGG-----
DTSsa11-21      ACATCA--------TTTGAGTCAATTGGAGGTGTACCTGTGGATGTATTTCAAGG-----
DTSja11-1       ------------------------------------------------------------
DTOmy11-4       TCATAA--------TTTGAGTCAATTGGAGGTGTACCTGTGGATGTATTTCAAGGC----
DTSsa11-11      ------------------------------------------------------------
DTSsa4-17       --------------------------------AAGTA-----------------------
DTSsa4-27       --------------------------------ATGCT-----------------------
DTSsa4-21       --------------------------------AAGTTAA--------------------T
DTOmy4-2        --------------------------------AAGTTAA--------------------T
DTSsa4-44       --------------------------------AAGTTAA--------------------T
DTOmy4-5        --------------------------------AAGTTCA--------------------A
DTSsa4-39       --------------------------------AAGTTAA--------------------T
DTSsa4-43       --------------------------------AAGTTAA--------------------T
DTSfo4-1        --------------------------------AAGTTAA--------------------T
DTSsa4-28       ----------------------------------GTTAA--------------------T
DTSsa4-22       --------------------------------AAGTTAA--------------------T
DTSsa4-30       TTTCAAACATACAACTATTTTACACCCTTTCAAAGATAAACATCTCCTTAAAAGTTACTT
DTSsa4-38       ------------------------------TGAAGGTAAA----------ATAAAAAAAA
DTSsa4-33       ---------------------------------AGTTGA--------------------T
DTSsa4-37       --------------------------------AAGTTAA--------------------T
DTSsa4-34       ------------------------------------------------------------
DTSsa4-40       --------------------------------AAGTTAA--------------------T
DTSja4-2        ------------------------------------------------------------
DTSsa7-5        -----------------------------------TCGATATACACTATATTTACAAAAG
DTOmy7-1        ------------------------------------------------------------
DTSja7-2        ------------------------------------------------------------
DTSsa7-17       --------------------------------GGACATACATACACTGCATGGCCAAAAG
DTSsa7-1        ------------------------------------------------------------
DTSsa7-3        ------------------------------------------------------------
DTSsa7-6        ------------------------------------------------------------
DTSsa7-9        ------------------------------------------------------------
DTSsa7-11       ------------------------------------------------------------
DTSja5-1        ------------------------------------------------------------
DTSsa5-9        -------------TCTACTGACT--CTAAA-CACCAAAAG----------TAAGATGC--
DTSsa5-10       -------------TCTACTGACT--GAAAAACAACAAAAG----------AAAGATGC--
DTSsa5-1        -------------TCTACTGACTCTGAAAACACCCCAAAA----------AAAGATGC--
DTOmy5-1        -------------TCTACTGACCCTGAAAAACACCAAAAG----------AAAGATGC--
DTSsa5-6        -------------TCTACTGACTTTGAAAAACACCAAAAG----------AAAGATGC--
DTSsa5-7        -------------TCTACTGACTTTGAAAAACACCAAAAG----------AAAGATGC--
DTSsa5-4        -------------TCTACTGACT---AAAAACACCAAAAG----------AAAGATGC--
DTSsa5-5        -------------TCTACTGCCTCTGAAAAACACCAAAAG----------AAAGATGC--
DTDlu5-1        ------------------------------------------------------------
DTSsa6-1        -------------TCTAAAATGTGCAGTTTTGTCACACAA----------CACAATGC--
DTSsa6-12       -------------TCTGAAATGT-------------------------------------
DTSsa6-7        -------------TCTAAAATGTGCAGTTTTGTCACACAA----------CACAATGT--
DTOla6-1        -------------TCTAAAAACTTCAGTTGTATCACACAG----------CACAATGC--
DTSsa2-1        -------------------CACTCTAG-TGGTAGCATGAG----------ACGGA-----
DTSsa2-13       -------------------CACTCTAG-TGGTAGCATGAG----------ACGGA-----
DTSsa2-15       -------------------CACTCTCG-TGGTAGCATGAG----------ACGGA-----
DTSsa2-16       -------------------CACTCTAG-TGGTAGCATGAG----------ACGGA-----
DTSsa2-11       -------------------CACTCTAG-TGGTAGCATGAG----------ACGGA-----
DTSsa2-3        -------------------CACTCTAG-TGGTAGCATGAG----------ACGGA-----
DTSsa2-14       -------------------CACTCTAG-TGGTAGCATGAG----------ACGGA-----
DTSsa2-9        -------------------CACTGTAG-TGGTAGCATGAG----------ACGGA-----
DTSsa2-10       -------------------CACTGTAG-TGGTAGCATGAG----------ACGGA-----
DTSsa2-2        -------------------CACTCTAG-TGGTAGCATGAG----------ACGGA-----
DTSsa2-5        -------------------CACTCTAG-TGGTAGCATGAG----------ACGGA-----
DTSsa2-12       -------------------CACTCTAG-TGGTAGCATGAG----------ACGGA-----
DTSsa2-4        -------------------CACTCTAG-TGGTAGCATGAG----------ACGGA-----
DTOmy2-1        -------------------CACTCTAG-TGGTAGCATGAG----------ACGGA-----
DTSsa2-19       -------------------CACTCTAG-TGGTAGCATGAG----------ACGGA-----
DTSsa2-20       -------------------CACTCTAG-TGGTAGCATGAG----------ACGGA-----
DTXtro2-2       -------------------CACTCTAG-TGGTAGCATGAG----------ATGGA-----
DTXtro2-1       ------------------------------------------------------------
DTDrel2-15      -------------------CACTTTAG-TGGTAGCATGAG----------ATGGA-----
DTDre2-1        GTCGCCCTCTCTATTTTGCCACCTTAGGTGGCCACCTAGGTTGCCTCT--ATGGACGCGC
                                                                            

DTOmy1-3        ------------------ACTGTGGGAGCAATTATT---AGGAAATGGAAGACATACAAG
DTOmy1-2        ------------------ACTGTGGGAGCAATTATT---AGGAAATGGAAGACATACAAG
DTSsa1b-5       ------------------ACTGTGGGAGCAATAATT---AGGAAATGGAAGACATACAAG
DTSsa1b-23      ------------------ACTGTGGGAGCAATTATT---AGGAAATGGAAGACATACAAG
DTSsa1b-21      ------------------ACTGTGGGAGCAATTATT---AGGAAATGGAAGACATACAAG
DTSsa1b-8       ------------------ACTGTGGGAGCAATTATT---AGGAAATGGAAGACATACAAG
DTOmy1-1        ------------------ACTGTGGGAGCAATTATT---AGGAAATGGAAGACATACAAG
DTOmy1-5        ------------------ACTGTGGGAGCAATTATT---AGGATATGGAAGACATACAAG
DTAbu1-1        ------------------ACTGTGGGAGCAATCATC---AGAAAATGGAAGACATACAAG
DTAbu1-2        ------------------ACTGTGGGAGCAATCATC---AGAAAATGGAAGACATACAAG
DTSja1-1        ------------------------------------------------------------
DTSsa1-19       ------------------ACAGTTGGTGTGATTATT---CGCAAATGGAAGAAACACAAA
DTSsa1-20       ------------------ACATTTGGTGCGATTATT---CGCAAATGGCAGAAACACAAA
DTSsa1-2        ------------------ACATTTGGTGCGATTATT---CGTAAATGGAAGAAACACAAA
DTSsa1-6        ------------------ACAGTTGGTGCGATTATT---TGCAAATGGAAGAAACACTAA
DTSsa1-7        ------------------ACAGTTGGTGTGATTATT---CGCAAATGGAAGAAACACAAA
DTOmy1-4        ------------------ACAGTTGGTGCGATTATT---CGCAAACGGAAGAAACACAAA
DTIpu1-1        ------------------ACAGTTGGTGCGATTATT---CGCAAATGGAAGAAGCACAAA
DTPmar1-1       ------------------ACAGTTGGTGCTATTATT---CGCAAATGGAAGAATCACAAA
DTSsa1-14       ------------------ACAGTTGGTGTGATTATT---CGCAAATGGAAGAAACACAAA
DTIpu1-3        ------------------ACAGTTGGTGCGATTATT---CGCAAATGGAAGAAACACAAA
DTIpu1-2        ------------------ACAGTTGGTGCGATTATT---CGCAAATGGAAGAAACACAAA
DTSsa1-1        ------------------ACAGTTGGTGCGATTATT---TGCAAATGGAAGA--CACAAA
DTSsa1-10       ------------------ACAGTTGGTGCGATTATT---CGCAAATGGAAGAAACACAAA
DTXtro1-6       ------------------ACTGTTGGTGCGATTGTT---CGAAAATGGAAGGAGCACAAA
DTXtro1-9       ------------------ACTGTTGGTGCGATTGTT---CGAAAATGGAAGGAGCACAAA
DTXtro1-8       ------------------ACTGTTGGTGCGATTGTT---CGAAAATGGAAGGAGCACAAA
DTXtro1-4       ------------------ACTGTTGGTGCGATTGTT---CGAAAATGGAAGGAGCACAAA
DTXtro1-7       ------------------ACTGTTGGTGCGATTGTT---CGAAAATGGAAGGAGCACAAA
DTXtro1-5       ------------------ACTGTTGGTGCGATTGTT---CGAAAATGGAAGGAGCACAAA
DTDre1-1        ------------------ACCATTGGGGCAATTGTG---AGAAAATTTAAGAAGTATAAC
DTSja1-2        ------------------------------------------------------------
DTSsa8-1        ------------------ACCATTAAATCCATTATA---AAAAAAGGGAAAGAATATGCC
DTSsa8-4        ------------------AACATTAAATCCATTATT---AAAAAATTGAAAGAATATGGC
DTSja8-1        ------------------------------------------------------------
DTSsa9-7        ------------------CAGGTGCAGTTATTAATT---ACACTTTGGATGGTGTACCGT
DTSsa9-19       ------------------ATTTTGAAGTTATTAATT---ACACTTTGGATGGTGTATCAA
DTSsa9-10       ------------------ATGTTGAAGTTATTAATT---ACACTTTGGATGGTGTATCAA
DTSsa12-16      ------------------ACAGTGGCCTCCATCATT---CTTAAATGGAAGAAGTTTTGA
DTOmy12-4       ------------------ACAGTGGCATCCAACATT---CTGAAATGGAACAAGTTTGGA
DTSsa12-1       ------------------ACAGTGGCCTCCATCATT---ATTAAATGGAAGAAGTTTGGA
DTSsa12-20      ------------------ACAATGATCTCTATCACT---CTTAAATGGAAGAAGTTTAGA
DTSsa12-43      ------------------ACGGTGGCCTCCATCATT---CTTAAATGGAAGAAGTTTGGA
DTSsa12-38      ------------------ACAGCAACCTCCATCATT---CTTAAACAGAAGAAGTTTGGA
DTSsa12-9       ------------------ACAGTGTCCTCCATCATT---CTTAAATGGAAGAAGTTTGGA
DTSsa12-31      --------------------------------CATT---TCT------------------
DTOmy12-5       -------------------------------TCATT---CTTAAATGGAAGAAGTTTGGA
DTSsa12-28      ------------------AATGTGGCCTACATCATT---CTTAAATGGAAGAAGTTTGGA
DTSsa12-7       ------------------ACAGTGGCCTCCATCATT---CTTAAATGTAAGAAGTTTGGA
DTSsa12-19      ------------------ACAGTGGCCTCCATCATT---CTTAAATGGAAGAAGTTTTGA
DTOts12-1       TCAAGGCTCCCGAGTGGCACAGCGGTCTAAGGCACTGCATCTCAGTGCTAGAGGTGTCAC
DTSsa12-34      ------------------ACAGTGGCCTCCATCATT---ATTAAATGGAAGAAGTTTGGA
DTSsa12-30      --------------------AGTGGCCTCCATCGTT----------GGAAGAAGTCTAGA
DTSsa12-8       ------------------ACAGCGTCCTCCATCATT---CTTAAATGGAAGAAGTTTGGT
DTSsa12-39      ------------------A--GTGGCCTCCATCATT---CTTAAATGGAATAAGTTTGGA
DTIpu12-1       ------------------ACAGTGGCCTCCATCATC---CGTAAATGGAAGAAGTCTGGA
DTGac12-1       ------------------ACAGTGGCCTCCATCATC---CGGAAATGTA----GTTTGGA
DTDre12-1       ------------------ACAGTGGCCTCCATCATC---CTTAAGTGGAAGATGTTTGGA
DTPbi12-1       ------------------ACAGTGGTCTCCACCAGC---CGTAAGTGGAAGAAGTTTGAA
DTSsa12-24      ------------------ACAGTAGCCTCCCTCATT---CTTAAATGGAAGAAGTTTGGA
DTOmy12-3       ------------------ATCCTGTTTCCACTGATC---ATTCT-TGAGATGTTTTTACA
DTOmy8-1        ------------------ACTGTGCAAGCGATAATA---TTGAAATGGAAGGAGTATCAG
DTOmy8-4        ------------------ACTGTGCAAGCGATAATA---TTGAAATGGAAGGAGTATCAG
DTOmy8-5        ------------------ACTGTGCAAACGATAA-A---TTGAAATGGAAGGAGTATCTG
DTOmy8-2        ------------------ACTGTGCAAGCGAGAATA---TTGAAATGGAAGGAGTTTCAG
DTSja8-2        ------------------------------------------------------------
DTXtro8-1       ------------------ACTGTTCAAGCGATCATT---CAGAAATGGAAGGAGTATGGC
DTXtro8-2       ------------------ACTGTTCAAGCGATCATT---CAGAAATGGAAGGAGTATGGC
DTXtr10-1       ------------------ACAGTGAGAGCCATTATC---CACAAATGGCAAAAACATGGA
DTXtr10-2       ------------------ACAGTGAGAGCCATTATC---CACAAATGGCAAAAACATGGA
DTXtr10-3       ------------------ACAGTGAGAGCCATTATC---CACAAATGGCAAAAACATGGA
DTXla10-1       ------------------AAGGTTTACGTTATTA--------AGGGAGAAAAAAACTGGA
DTRpi10-1       --------------------------------------------------------TGGA
DTSsa10-1       ------------------TTCATG-GCCCTATGTGA---CAAAGTAATTGAAAATTTGGA
DTSsa11-20      CCTACCTTCAAACACAGTGCCTCTTTGCTTGACATCATGGGGAAATCAAAAGAAATCAGC
DTOki11-1       CCTACCTTCGAACTCAGTGCCTCTTTGCTTGACATCATGGGAAAATCAGAAGAAATCAGC
DTElu11-1       CCGACCTTCAAACTCAGTGCCTCTTTGCTTGACATCATGGGAAAATCAAAAGAAATCATG
DTSsa11-7       CCTACCTTCAAACTCAGTGCCTCTTTGCTTGACATCATGGCAAAATCTAAAGAAATCAGC
DTSsa11-47      CCTACCTTCAAACTCAGTGCCTCTTTGCTTGACATCATGGGAAAATCAAAAGAAATCAGC
DTCau11-1       CCTACATTCAAACTCGGTGTCTCTTTGCTTGACATCATGGGAAATTCAAAAGAAA-----
DTSsa11-25      TCTACCTTCAAACTCAGTGCCTCTTTGCTTGACATTATGGGAAAATCAAAAGAAATCAAA
DTSsa11-28      CCTACCTGCAAACTCAGTGCCTCTTTGCTTGACATCATGGGAAAATCAAAAGAAATCAGC
DTAku11-1       CCTACCTTCAAACTCAGTGCCTCTTTGCTTGACATCATGGGAAAATCAAAAGAAATCAGC
DTSsa11-45      CCTACCTTTAAACTCAGTGCCTCTGTGCTTGACATCATGGGAAAATCAAAATAAATCAGC
DTSsa11-30      CCTACCTTCAAACTCAGTGCGTCTTTGCTTGACATCATGGAAAAATCAAAAGAAATCAGC
DTSsa11-37      CCTACCTTCAAACTCAGTGCCTC-------------ATGGGAATATCAAAAGAAATCAGC
DTSsa11-32      CCTACCTTCAAACTCAGTGCCACTT------------TGGGAAAATCTAAAGAAATCAGC
DTTal11-1       CCTACCTTCAAACGCAGTGCCTCTT------------TG------CTTGACATAATGGG-
DTOmy11-8       CCTACCTTCAAACTCAGTGCCTCTTTGCTTGACATCATGGGAAAATCAAAAGAAATCAGC
DTSsa11-34      CCTACCTTCAAACTCAGTGCCTCTTTGCTTGACATCATGGGAAAATCAATAGAAATCAGC
DTSsa11-36      CCTACCTTCAAACTCGGTGCCTCTTTGCTTGACATCATGGGAAAATCAAAAGAAATCAGC
DTSsa11-46      CCTGCCTTCAAACTCAGTGCCTC--TGCTTGACATAATGGGGAAATCAAAAGAAATCAGC
DTSsa11-24      CCTACCTTCAAACTCAGTGCCTCTTTGCTTGACATCACAGGAAAATCAAAAGAAATCAGC
DTCca11-1       CCTACCATCAAACTCAGTGCCTTTTTGCTTGACATCATAGGAAAATCTAAAGAAACCAGC
DTSsa11-17      CCTACCTTCAAACTCAGTGCCTCTTTGCTTGACATCATGGGAAAATCAAAAGAAATCAGC
DTSsa11-10      CCTACCTTCAAACTCAGTGCCTCTTTGCTTGACATCATGGGAAAATCAAAGGAAATCAGC
DTSsa11-14      CCTACCTTCAAACTCAGCGACTCTTTGCTTGACATCATGAGAAACTCAAAAGAAATCAGC
DTSsa11-21      CCTACCTTCAAACTCAGTGCCTCTTTGCTTGACATCATGGGAAAATCAAAAGAAATCAGC
DTSja11-1       ------------------------------------------------------------
DTOmy11-4       CTACCTTGAAAACTCAGTGCCTCTTTGCTTGACATCATGGAAAAATCAAAAGAAATCAGC
DTSsa11-11      -------TAAAAACAACTGCTTCAAAGAATTTTAGGACC--AAAATCAAAAGACATCAGC
DTSsa4-17       ---------CATTTTCCTTCTCAATGCGTTTGACCCAATGTAGGG----GTGGTATA---
DTSsa4-27       ---------TTTGTGCCATTCAGTTGTGCT-GTGACAAGGTATGG----GGGGTA-----
DTSsa4-21       TTGTGGAATTTCTTTCCTTCTTAATGCATTCGAGCCAATCAGTTGTGTTGTGACAAGGTA
DTOmy4-2        TTGTGGAATTTCTTTCCTTCTTAA-GTGTTTGAGCCAATCAGTTGTGTTGTGACAAGGTA
DTSsa4-44       TTGTGGAATTTATTTCCTCCTTAATGCGTTTGAGCCAATCAGTTGTGTTGTGACAAGGTA
DTOmy4-5        TTGTGGAATTTCTTTCCTTCTTAATGAGTTTGAGCCAATCAGTTGTGTTGTGACAAGGCA
DTSsa4-39       TTGTGGAATTTCTTTCCTTCTTAATGAGTTTGAGCCAATCAGTTGTGTTGTGACAAGGCA
DTSsa4-43       TTGTGGAATTTCTTTCCTTCTTAATGCGTTTGAGCCAATCAGTTGTGTTGTGGCAAGGTA
DTSfo4-1        TTGTGGAATTTCTTTCCCTCTTAATGCGTTTGAGCCAATCAGTTGTGTTGTGACAAGGTA
DTSsa4-28       TTGTGGAATTTCTTTCTTTCTTAATGCGTTTGAGCCAATCAATTGTGTTGGGACAAG---
DTSsa4-22       TTGTGGAATTTCTTTCCTTCTTAATGCTTTTGAGCTAATCAGTTGTGTTGTGACAATGTC
DTSsa4-30       TTGTGGACTTTCTTTTCTTCTAAATGCAGTGAAGCCAATCAGTTGTGTTGTGACAAGTTA
DTSsa4-38       AAGGACAGCTTTGCACACTCTTGACATTCTC---TCAACCAGCTTCATGATGTAGTCACC
DTSsa4-33       TTGTGGAATTTCTTTCCTTTGTAATGTGTTTGAGCCAATCAGTTGTGTTGTGACAAGGTA
DTSsa4-37       TTGTGGAATGTCTTTCCTTCTTAATGCGTTTGAGCCAATCAGTTGTGTTGTGACAAGGTA
DTSsa4-34       ----------------CTT---AACGCATTTCAGCCAATCAGTTGTGTTCTGACAAGGTA
DTSsa4-40       TTGTGGAATTTCTTTCCTT---AATGCGTTTGAGCCAATCAGTTGTGCTGTGACAAGGTA
DTSja4-2        ------------------------------------------------------------
DTSsa7-5        TATGTGGACACCCCTTCAAATGATTGGATTTGGCTATTTCAGCCACACACTTTGCTGACA
DTOmy7-1        ------------------------------------------------------------
DTSja7-2        ------------------------------------------------------------
DTSsa7-17       TATGTGGACACTCCATCAAATGAGTGGATTCGGCTATTTCAGTCACACCCATTGCTGATA
DTSsa7-1        ------------------------------------------------------------
DTSsa7-3        ------------------------------------------------------------
DTSsa7-6        ------------------------------------------------------------
DTSsa7-9        ------------------------------------------------------------
DTSsa7-11       ------------------------------------------------------------
DTSja5-1        ------------------------------------------------------------
DTSsa5-9        ---CCAGGGTCCCTGCTCATCTGTGTGAA-CGTGCCTTAGGCATGCTGCAAGGAGGCATG
DTSsa5-10       ---CCAGGGTCCCTGCTCATCTGCGTGAA-CGTGCCTTAGGCATGCTGCAAGGAGGCATG
DTSsa5-1        ---ACAGGGTCCCTGCTCATCTGAGTAAA-AGTGCTTTATGCATTCTGCAAGGAGGCATG
DTOmy5-1        ---CCGGGGTCCCTGCTCATCTGCATGAA-TGTGCCTTAGGCATGCTGCAAGGAGGCATG
DTSsa5-6        ---CCAGGGTCCCTGCTCATCTACGTGAA-CCTGCCTTAGGCATGCTGCAAGGAGGTATG
DTSsa5-7        ---CCAGGGTCCCTGCTCATCTGCGTGAA-CCTGCCTTAGGCATGCTGCAAGGAGGTATG
DTSsa5-4        ---CCAGGGTCCGTGCTCATCTGCGTGAA-CGTGCCTTAGGCATGCTGCAAGGAGGCATG
DTSsa5-5        ---CCAGGGTCCCTGCTCATCTGTGTGAA-TGTGCCTTAGGCATGCTGCAAGGAGGCCTG
DTDlu5-1        ------------------------------------------------------------
DTSsa6-1        ---CACAGATGTCTCAAGTTTTGAGGGAG-CGTGCAATTGGCATGCTGACTGCAGGAATG
DTSsa6-12       ------------------------------------------------------------
DTSsa6-7        ---TTCA---------AGTTTTGAGGGAG-TGTGCAATTAGCATACCGACTGCAGGAATG
DTOla6-1        ---CACAGATGGCGCTAGTTTTGAGGGAG-CGTGCCATTGGCATGCTGATAGCAGGAATG
DTSsa2-1        -------GTCTACAACCCACACAAGTGGCTCAGGTAGTGCAGCTCATCCAGGATGGCACA
DTSsa2-13       -------GTCTACAACCCACACAAGTGGCTCAGGTAGTGCAGCTCATCCAGGATGGCACA
DTSsa2-15       -------GTCTACAACCCACACAAGTGGCTCAGGTAGTGCAGCTCATCCAGGATGGCACA
DTSsa2-16       -------GTCTACAACCCATACAAGTGGCTCAGGTAGTGCAGCTCATCCAGGATGGCACA
DTSsa2-11       -------GTCTACAACCCACACAAGTGGCTCAGGTAGTGCAGCTCATCCAGGATGGCACA
DTSsa2-3        -------GTCTACAACCCACACAAGTGGCTCAGGTAGTGCAGCTCATCCAGGATGGCACA
DTSsa2-14       -------GTCTACAACCCACACAAGTGGCTCAGGTAGTGCAG---------GATGGCATA
DTSsa2-9        -------GTCTACAACCCACACAAGTGGCTCAGGTAGTGCAGCTCATCCAGGATGGCACA
DTSsa2-10       -------GTCTACAACCCACACAAGTGGCTCAGGTAGTGCAGCTCATCCAGGATGGCACA
DTSsa2-2        -------GTCTACAACCCACACAAGTGGCTCAGGTAGTGCAGCTCATCCAGGATGGCACA
DTSsa2-5        -------GTCTACAACCCACACAAGTGGCTCAGGTAGTGCAGCTCATCCAGGATGGCACA
DTSsa2-12       -------GTCTACAACCCACACAAGTGGCTCAGGTAGTGCAGCTCATCCAGGATGGCACA
DTSsa2-4        -------GTCTACAACCCACACAAGTGGCTCAGGTAGTGCAGCTCATCCAGGATGGCACA
DTOmy2-1        -------GTCTACAACCCACACAAGTGGCTCAGGTAGTGCAGCTCATCCAGGATGGCACA
DTSsa2-19       -------GTCTACAACCCACACAAGTGGCTCAGGTAGTGCAGCTCATCCAGGATGGCACA
DTSsa2-20       -------GTCTACAACCCACACAAGTGGCTCAGGTAGTGCAGCTCATCCAGGATGGCACA
DTXtro2-2       -------GTCTACGACCCGCACAAATGTCTCAGGTAGTGCAGCTCATCCAGGATGGCACA
DTXtro2-1       ----------------------AAATGGCTCAGGTAGTGCAGTTCATCCAGGATGGCGCA
DTDrel2-15      -------GTCTACAACCCACACAAGTGGCTCAGGTAGTCCAGCTAATCCAGGATGGCATA
DTDre2-1        CGGCCCTGTCTACAACCCACACGAGTGGCTCTGGTAGTGCAGCTCATCCAGGATGGCACA
                                                                            

DTOmy1-3        ACCA--------------CTGATAATCTC----------CCTCGATCTGGGGCTCCA---
DTOmy1-2        ACCA--------------CTGATAATCTC----------CCTCGATCTGGGGCTCCA---
DTSsa1b-5       ACCA--------------CTGATAATCTC----------CCTCGATCTGGGGCTCCA---
DTSsa1b-23      ACCA--------------CTGATAATCTC----------CCTCGATCTGGGGCTCCA---
DTSsa1b-21      ACCA--------------CTGATAATCTC----------CCTCGATCTGGGGCTCCA---
DTSsa1b-8       ACCA--------------CTGATAATCTC----------CCTCGATCTGGGGCTCCA---
DTOmy1-1        ACCA--------------CTAATAATCTC----------CCTCAATCTGGGGCTCCA---
DTOmy1-5        ACCA--------------CTGATAATCTC----------CCTCGATCTGGGGCTCCA---
DTAbu1-1        ACCA--------------CTGATAATCTC----------CCTCGATCTGGGGCTCCA---
DTAbu1-2        ACCA--------------CTGATAATCTC----------CCTCGATCTGGGGCTCCA---
DTSja1-1        ------------------------------------------------------------
DTSsa1-19       AGAA--------------CTGTCAAAAGC----------CCTTGGCCTGGGGCTCCA---
DTSsa1-20       AGAA--------------CTGTCAATATC----------CCTCGGCCTGGGGCTCCA---
DTSsa1-2        ATAA--------------CTGTCAATATC----------CCTCAGCCTGGGGCTCCA---
DTSsa1-6        AGAA--------------CTGCCAATCTC----------CCTCGGCCTGGGGCTCCA---
DTSsa1-7        AGAA--------------CTGTCAATCTC----------CCTCGGCCTGGGGTTCCA---
DTOmy1-4        ATAA--------------CTGTCAATCTC----------CCTCGGCCTGGGGCTCCA---
DTIpu1-1        AGAA--------------CTGTCAATCTC----------CCTCGGCCAGGGGCTCCA---
DTPmar1-1       AGAA--------------CTGTCAATCTC----------CCTCGGTCTGGGGCTCCA---
DTSsa1-14       AGAA--------------CTGTCAATCTC----------CCTCGGCCTGGGGCTCCA---
DTIpu1-3        AGAA--------------CTGTCAATCTC----------CCTCGGCCTGGGGCTCCA---
DTIpu1-2        AGAA--------------CTGTCAATCTC----------CCTCGGCCTGGGGCTCCA---
DTSsa1-1        AGAA--------------CAGTCACTCTC----------CCTCGACCTGGGGCTCCA---
DTSsa1-10       AGAA--------------CTGTCAATCTC----------CCTCGGCCTGGGGTTCCA---
DTXtro1-6       ATGA--------------CCATCAATCGA----------CCTCGCTCTGGGGCTCCA---
DTXtro1-9       ATGA--------------CCATCAATCGA----------CCTCGCTCTGGGGCTGCA---
DTXtro1-8       ATGA--------------CCATCAATCGA----------CCTCGCTCTGGGGCTCCA---
DTXtro1-4       ATGA--------------TCATCAATCGA----------CCTCGCTCTGGGGCTCCA---
DTXtro1-7       ATGA--------------CCATCAATCGA----------CCTCGCTCTGGGGCTCCA---
DTXtro1-5       ATGA--------------CCATCAATCGA----------CCTCGCTCTGGGGCTCCA---
DTDre1-1        CTGA--------------CCATCAATAGA----------CCTTGGTCTGGTGCTCCA---
DTSja1-2        ------------------------------------------------------------
DTSsa8-1        ACCA--------------CAACAAACCTA----------CCAATAGAGGGCCGCCCA---
DTSsa8-4        ACCA--------------CAACAAACCTG----------CCAAGAGAGGGCTGCCCA---
DTSja8-1        ------------------------------------------------------------
DTSsa9-7        TACA--------------CCCAGCCACTG----------GAAATATGCAGGCTCCCT---
DTSsa9-19       TACA--------------CCTAGTCACTA----------CAAAGATACAGGCG-------
DTSsa9-10       TACA--------------CCCAGTCACTA----------CAAAGATAAGGGCGTCCT---
DTSsa12-16      ACCA--------------CCAAGATTTTT----------CCTAGAGCTGGCCGCCCG---
DTOmy12-4       ACCA--------------CCAAGACTCTT----------CCTAGAGCTGACTGCCTA---
DTSsa12-1       ACCA--------------CCAAGACTCTT----------CCTAGAGCTGGCCG-------
DTSsa12-20      ACCA--------------CCAAGACTCTT----------CCTAAAGCTGGCCACCCG---
DTSsa12-43      ATCA--------------CCAAGGCTCTT----------CCTAGAGCTGGCCGCCCT---
DTSsa12-38      ACCA--------------CCAAGACTCTT----------TCTAGAGCTGTCCGCCCG---
DTSsa12-9       ACCA--------------CCGATACTCTT----------CCTAGAGCTGGCAGCCCG---
DTSsa12-31      -------------------------------------------GACCTGACTGCCCG---
DTOmy12-5       ACCA--------------CCAAGACTGTT----------CTTAGAGCTGACCGCCCG---
DTSsa12-28      ACCA--------------CCAAGACTCTT----------CCTAGAGCTGGCCACCCG---
DTSsa12-7       ACCA--------------CCAAGACTCTT----------CCTGGAGCTGGCCTCCTG---
DTSsa12-19      ACCA--------------CCAAGACTCTT----------CCTAGAACTGGCAGCCCA---
DTOts12-1       TACAGACCCTGGTTCGGTCCCAGGCTGTTTCACAATTGACCGTGATCGAGAGTCCCATAG
DTSsa12-34      ACCA--------------CCAAGACTCTT----------CCTAGAGATGGCCGCCCA---
DTSsa12-30      ACCA--------------CCAAGACTCTT----------CCTAGAGCTGGCCGCCCG---
DTSsa12-8       ATCA--------------CCAAAACTCTT----------CCTAGAGCTGGCTGCCTG---
DTSsa12-39      ACCA--------------CCAAGAATCTT----------CCTAGAGCTTGCCCCCAG---
DTIpu12-1       ATCA--------------GCAGGACTCTT----------CCTAGAGCTGGCCGCCCC---
DTGac12-1       ACCA--------------CCAGGACTCTT----------CCTAGAGTTGGCCGCCCA---
DTDre12-1       ACCA--------------CCAGGACTCTT----------CTTAGAGCTGGTCGGCCA---
DTPbi12-1       ACCA--------------CCAGGACTCTT----------CCTAGAGCTGGCCGGCCA---
DTSsa12-24      ACCAC--------------CAAGACTCTT----------CCTAGAGCTGACTGCCCG---
DTOmy12-3       ACTTTA-------------TTTGAGTCCA----------CCTGTGGTAAATCAATTG---
DTOmy8-1        ACCA--------------CTGCAAATCTA----------CCAAGACCTGGCCGTCCC---
DTOmy8-4        ACCA--------------CTGCAAATCTA----------CCAAGACCTGGCCGTCCC---
DTOmy8-5        ACCA--------------CTGCAAATCTA----------CCAAGACCTGGCCGTCCC---
DTOmy8-2        ACCA--------------CTGCAAATCTA----------CCAAGACCTGGCCGTCCC---
DTSja8-2        --------------------------------------------------------C---
DTXtro8-1       ACAA--------------CTGTAAACCTA----------CCAAGACAAGGCCGTCCA---
DTXtro8-2       ACAA--------------CTGTAAACCTA----------CCGAGACAAGGCCGTCCA---
DTXtr10-1       ACAG--------------TGGTGAACCTT----------CCCAGGAGTGGCCGGCCG---
DTXtr10-2       ACAG--------------TGGTGAACCTT----------CCCAGGAGTGGCCGGCCG---
DTXtr10-3       ACAG--------------TGGTGAACCTT----------CCCAGGAGTGGCCGGCCG---
DTXla10-1       ACAG--------------TGGTGAACCTT----------CCCAGGAGTGGCCGGCCG---
DTRpi10-1       ACAG--------------TGGTGAACCTT----------CCCAGGAGTGGCCGGCCG---
DTSsa10-1       ACAG--------------TGGTGAACCTT----------CCCAGGAGCGGCCGGCCT---
DTSsa11-20      C--AAGACCTCAGGGG--GAAAAAATGGTAG---AACTCCACAAGTCTGGTTCATCCT--
DTOki11-1       C--AAGACCTCAGAA----AACAAATTGTAG---ACCTCCACAAGTCTGGTTCATCCT--
DTElu11-1       C--AAGACCTCAGAA----AAATAATTGTAG---ACCTCCACAAGACTGGTTCATCCT--
DTSsa11-7       C--AAGACCTCAGAA----TATAATTTGTAG---ACCTCCATAAGTCTGGTTCATCCT--
DTSsa11-47      C--AGGACCTCAAAA----AAAAGGTTGTAG---ACCTCCACAAGTCTGGTTCATCCT--
DTCau11-1       ---------------------AAGATTGTAG---ACCTCCA--AGTCTGGTTCATCCT--
DTSsa11-25      AGAAAGATCTCAGAA----AAAAATGTGTAG---ACCTCCACAAGTCTGGTTCATCCT--
DTSsa11-28      C--AATAGCTCAGAA----AAGAAATTGGAG---ACCTCCACAAGTCTGGTTCATCCT--
DTAku11-1       C--AAGACCTCAGAA----AAAAAATTGTAG---ACCTCCACAAGTCTGGATCATCCT--
DTSsa11-45      C--AAGACCTCAGAA----AA-AAATGGTAG---ACCTCCACAAGTCTGGTTCATCCT--
DTSsa11-30      C--AAGACCCTTGAA----AAACAATTGTAG---ACCTCCACAAGTCTGGTTCATCCT--
DTSsa11-37      C--AAGACCTCTGAA----AAA-AATTGTAG---AACTCCACAAGTCTGGTTCATCTT--
DTSsa11-32      C--AAGACCTCAGAA----AAGAAATTGTAG---ACCTCCACAAGTCTGGTTCATCCT--
DTTal11-1       ---AAAATC----AA----AAGAAATC----------------AGCC-------------
DTOmy11-8       C--AAGACTTCAGAA----AATAAATTGTAG---ACCTCCACAAGTCTGGTTCATCCTAT
DTSsa11-34      C--AAGAC----------------------------CTCCACAAATCTGGTTCATCCT--
DTSsa11-36      C--AAGACATCAGAA----AAAAAA----------CCTCCACAAGTCTGGTTCATCCT--
DTSsa11-46      C--AGGACCCCCCCC----AAAAAAATGTGG---ACCTCCACAAGTCTGGTTCATCCT--
DTSsa11-24      C--AAGACCTCAGAA-----AATGATTGTAG---ACCTCCACAAGTCTGGTTCATCCT--
DTCca11-1       C--AAGACCTCAGAA-----AAAAATTGCAG---ACCTCCACAAGTCTTGTTCATCCT--
DTSsa11-17      C--AAGACCTCAGAA-----TTTTTTTTTAG---ACCTGCACAAGTCTGGTTCATCCT--
DTSsa11-10      A--AAGACCTCAGAA-----AAGAATTGTAG---ACCTCCACAAGTCTGGCTCATCCT--
DTSsa11-14      C--AACACCTCAGAC----AAAAAATTGCAG---ACCTCCACAAGTCTGGTTCATCCT--
DTSsa11-21      C--AAGACCTCAAAA------AAAGCTGTAG---ACCTCCACAAGTCTGGTTCATCCT--
DTSja11-1       ------------------------------------------------------------
DTOmy11-4       C--AAGACCTCAGAA----AAAAAATTGTAG---ACCTCCACAAGTCTGGTTCATCAT--
DTSsa11-11      C--AAGACATCAGAA------AAAATTGTAG---ACCTTGACAAGTCTGGTTCATCCT--
DTSsa4-17       ---------------------CAGAAGATAGCCCTATTTGGTAAAGTACCAAGTCCATAT
DTSsa4-27       -----------------------GAAGATAGCCCTGTTTGGTAAAAGACCAAGTCCATAT
DTSsa4-21       TGGGTGC----------TATACAGAATACATCCCTATTTGGTAAAATACCAAATCCATAT
DTOmy4-2        GGGGTGG----------TATACAGAAGATAGGCCTATTTGGTAAAG-ACCCAGTACATAT
DTSsa4-44       G--------------------CCGAAGATAGCCCTATT--------------------AT
DTOmy4-5        GGGGGC-----------TATACAGAAGATAGCCCTATTTGGTAAAAGACCAAGTCCATAT
DTSsa4-39       GGGGGTGGGTGGGGGGGTATACAGAAGATAGCCCTATTTGGTAAAAGACCAAGTCCATAT
DTSsa4-43       GGGGTGG----------TATACAGAAAATAGCCCTATTTGGTAAAATACCAAGTCCATAT
DTSfo4-1        GGGGG------------TATACAGAAGATACCCCTATTTGGTAAAATACCAAGTCCATAT
DTSsa4-28       -----------------------------------ATTT---------------------
DTSsa4-22       GGTGTG---------------------ATAGCCCTATTAGGTAAAAGACCA--TCCATAT
DTSsa4-30       GGGGTGG----------TATACAGAAGATAGCCTTATTTGGTAAAAGACGAAGTCCATAT
DTSsa4-38       TGGAAG---------------------ATAGCCCTATTTGGTAAAAGAGCAAGTCCATAT
DTSsa4-33       GGGGTGG----------TATACAGAATATAGTACTATTTGGTGAAAGACCAAGTCCATAT
DTSsa4-37       GGGGGGG----------TATACAGAAGATAGCCCTATTTGGTAAAAGACCAAGTCCATAT
DTSsa4-34       GGGGTGG----------TATACAGAAGATAGCACTCTTTGGTAAAATACCAAGTCCATAT
DTSsa4-40       GGGGTGG----------TATACAGAAGACAGCCCTATTTGGTAAAAGACGAAGTCCATAT
DTSja4-2        ------------------------------------------------------------
DTSsa7-5        AGTGTATAAAATCGAGCACACCGCCATGCAATCTCCATAGACAAACATTGGTATTAGAAC
DTOmy7-1        ------------CAAGCACACAGCCATGCAATCCCCATAGAAAAACATTGGCAGTACAAT
DTSja7-2        ----------ATAGAGTACACAGCCATGCAATCTCCATAGACAAATATTG----TAGAAT
DTSsa7-17       TGTGTATAAAATCAAACACATAGCCATGCAATCTCCATAGACAAACATTGACAGTAGAAT
DTSsa7-1        -----------------------------AATCTCCACAGACAAACATTGGCAGTAGAAT
DTSsa7-3        ---------------------------------------CATAGCCACTGGCAGTAGAAT
DTSsa7-6        --------------------------CGCAATCCCCATAAACAAACATTGGCAGTAGAAT
DTSsa7-9        ------------------------------------------------------------
DTSsa7-11       ------------------------------------------------------------
DTSja5-1        ------------------------------------------------------------
DTSsa5-9        AGGACTGCAGATGTGGCCAGGGCAATAAATTGCAATGTCCGTACTGTGAGAAGCCTAAGA
DTSsa5-10       AGGACTGCAGATGTGGCCAGGGCAATAAATTGCAATGTCCGTACTGTGAGACGCCTAAGA
DTSsa5-1        AGGACTGCAGATGTGGCCAGGGCAATAAATTGCAATGTCCGTAATGTCAGACGCCTAAGA
DTOmy5-1        AAGACTG---ATGTGGCCAGGGCAATAAATTGCAATGTCCGCACTATGAGGCGTTTAAGA
DTSsa5-6        AGGACTG----------CAGGGCAATAAATTGCAATGTCCGTACTGTGAGATGCCTAAGA
DTSsa5-7        AGGACTG----------CAGGGCAATAAATTGCAATGTCCGTACTGTGAGATGCCTAAGA
DTSsa5-4        AGGACTGCAGATGTGGCCAGGGCAATAAATTGCAATGTCTGTACTGTGAGACGCCTAAGA
DTSsa5-5        AGGACTGCAGATGTGGCCAGGGCAATAAATTGCAATGTCTGTACTGTGAGACGTGTAAGA
DTDlu5-1        ------------------------------------------------------------
DTSsa6-1        TCCACCAGAGCTGTTGCCAGATAATTTAATATTAATTTCTCTACCATAAGCCTCCT----
DTSsa6-12       ---------------------------AATGTTCATTTCTCTACCATAAGCAATGT----
DTSsa6-7        TCTACCAGAGCTGTTGCCAGAGAATTGAATGTTAATTTCTCTGCCATAAAC---------
DTOla6-1        TCCACCAGAGCTGTTGCTTTGGAATTGAATGTCAATTTCTCCA----AACG---------
DTSsa2-1        TCAATGCGAGCTGTGGCAAGAAGGTTTGCTGTGTCTGTCAGCGTAGTGTCCAGAGCATGG
DTSsa2-13       TCAATGCGAGCTGTGGCAAGAAGGTTTGCTGTATCTGTCAGCGTAGTGTCCAGAGCATGG
DTSsa2-15       TCAATGCGAGCTGTGGCAAGAAGGTTTGCTGTGTCTGTCAGCGTAGTGTCCAGAGCATGG
DTSsa2-16       TCAATGCGAGCTGTGGCAAGAAGGTTTGCTGTGTCTGTCAGCGTAGTGTCCAGAGCATGG
DTSsa2-11       TCAATGCGAGCTGTGGCAAGAAGGTTTGCTGTGTCTGTCAGCGTAGTGTCCAGAGCATGG
DTSsa2-3        TCAATGCGAGCTGTGGCAAGAAGGTTTGCTGTGTCTGTCAGCGTAGTGTCCAGAGCATGG
DTSsa2-14       TCAATGCGAGCTGTGGCAAGAAGGTTTGCTGTGTCTGTCAGCGTAGCGTCCAGAGCATGG
DTSsa2-9        TCAATGCGAGCTGTGGCAAGAAGGTTTGCTGTGTCTGTCAGCGTAGTGTCCAGAGCATGG
DTSsa2-10       TCAATGCGAGCTGTGGCAAGAAGGTTTGCTGTGTCTGTCAGCGTAGTGTCCAGAGCATGG
DTSsa2-2        TCAATGCAAGCTGTGGCAAGAAGGTTTGCTGTGTCTGTCAGCGTAGTGTCCAGAGCATGG
DTSsa2-5        TCAATGCGAGCTGTGGCAAGAAGGTTTGCTGTGTCTGTCAGCGTAGTGTCCAGAGCATGG
DTSsa2-12       TCAATGCGAGCTGTGGCAAGAAGGTTTGCTGTGTCTGTCAGCGTAGTGTCCAGAGCATGG
DTSsa2-4        TGTATGTGAGCTGTGGCAAGAAGGTTTGCTGTGTCTGTCAGCGTAGTGTCCAGAGCATGG
DTOmy2-1        TCAATGCGAGCTGTGGCAAGAAGGTTTGCTGTGTCTGTCAGCGTAGTGTCCAGAGCATGG
DTSsa2-19       TCAATGCGAGCTGTGGCAAGAAGGTTTGCTGTG---------------------------
DTSsa2-20       TCAATGCGAGCTGTGGCAAGAAGGTTTGCTGTGTCTGTCAGCATAGTGTCCAGAGCATGG
DTXtro2-2       TCAATGCGAGCTGTGGCAAGAAGGTTTGCTGTGTCTGTCAGCGTAGTGTCCACAGCATGA
DTXtro2-1       TCAATGTGAGCTGTGGCAAGAAGGTTTGCTGTGTCTGACAACATAG-GTCCAGAGCGTGG
DTDrel2-15      TCAGTGCAAGCTGGGGCGAAAAGGTTTGTTGTGTCTGTCAGTGTAGTGTCCAGAGCATGG
DTDre2-1        TCAATGCGAGCTGTGGCAAGAAAGTTTGCTGTGACTGTCAGCGTATTGTCCAGTGCATGA
                                                                            

DTOmy1-3        -------CGTAAGATCT-------CACCCCGTGG---GGTCAAAATGATCACAAGAACGT
DTOmy1-2        -------CGCAAGAACT-------CACCCCGTGG---GGTCAAAATGATCACAAGAACGG
DTSsa1b-5       -------CGCAAGATCT-------CACCCCGTGG---GGTCAAAATGATCACAAGAACGG
DTSsa1b-23      -------AGTAAGATCT-------CACCACGTGG---GGTCAAAATTATCACAAGAACGG
DTSsa1b-21      -------AGCAAGATCT-------CACCCCGTGG---GGTCAAAATGATCACAAGAACGG
DTSsa1b-8       -------CGCAAGATCT-------CACCCCGTGG---GGTCAAAATGATCACAAGAACGG
DTOmy1-1        -------CGCAAGATCT-------CACCCTGTCT---GGTCAAAATGATCACAAGAACGG
DTOmy1-5        -------CGCAAGATTT-------CACCCCGTGG---TGTCAAAATGATCACTAGAACTG
DTAbu1-1        -------CGCAAGATCT-------CATCCCGTGG---GGTCAAAATGATCATGAGAACGG
DTAbu1-2        -------CGCAAGATCT-------CATCCCGTGG---GGTCAAAATGATCATGAGAACGG
DTSja1-1        ------------------------------------------------------------
DTSsa1-19       -------TGCAAGATCT-------CACCTCGTGG---AGTTGCAATGATCATGAGAACGG
DTSsa1-20       -------TGCAAGATCT-------CACCTCGTGG---AGTTGCAATGATCATGAGAACGG
DTSsa1-2        -------TGCAAGTTCT-------TACCTCGTGG---GGTTGCAATGATCATGAGAACGG
DTSsa1-6        -------TGCAAGATCT-------CACCTCGTGG---GGTTGCAATGATCATGAGAACGG
DTSsa1-7        -------TGCAAGATCT-------CACCTCGTGG---AGTTGCAATTATCATGAGAACGG
DTOmy1-4        -------TGCAAGATCT-------CACCTTGTGG---ATTTGCAATGATCATGAGAACTG
DTIpu1-1        -------TGCAAGATCT-------CACCTCGTGG---AGTTGCAGTGATCATGAGAACAG
DTPmar1-1       -------TGCAAGATCT-------CACCTCGTGG---AGTTGCAATGATCATGAGAACGG
DTSsa1-14       -------TGCAAGATCT-------CACCTCGTGG---AGTTGCAATGATCATGAGAACGG
DTIpu1-3        -------TGCAAGATCT-------CACCTCGTGG---AGTTGCAATGATCATGGGAACAG
DTIpu1-2        -------TGCAAGATCT-------CACCTCGTGG---AGTTGCAATGATCATGAGAACAG
DTSsa1-1        -------TGCAAGATCT-------CACCTCGTGG---AGTTGCAATGATCATGAGAACAG
DTSsa1-10       -------TGCAAGATCT-------CACCTCGTGG---AGTTGCAATGATCATGAGAACGG
DTXtro1-6       -------CGCAAGATCT-------CACCTCGTGG---GGTGTCAATGATTCTGAGAAAGG
DTXtro1-9       -------TGCAAGATCT-------CACCTCGTGG---GGTGTCAATGATTCTGAGAAAGG
DTXtro1-8       -------CGCAAGATCT-------CACCTCGTGG---GGTGTCAATGATTCTGAGAAAGG
DTXtro1-4       -------CGCAAGATCT-------CACCTCGTGG---GGTGTCAATGATTCTGAGAAAGG
DTXtro1-7       -------CGCAAGATCT-------CACCTCGTGG---GGTGTCAATGATTCTGAGAAAGG
DTXtro1-5       -------CGCAAGATCT-------CACCTCGTGG---GGTGTCAATGATTCTGAGAAAGG
DTDre1-1        -------CAAAAGATTT-------CACCTCGTGG---GGTGGCAATGATCATGAGAACTG
DTSja1-2        ------------------------------------------------------------
DTSsa8-1        -------CCAAAACTCA-------CGGACCAGGC---AAGGAGGGCATTAATCAGAGAGG
DTSsa8-4        -------CCAAAACTCA-------TGGACCAGGC---AAGGAGGGCATTAAGCAGAGAGG
DTSja8-1        ------------------------------------------------------------
DTSsa9-7        -------TCCTAACTCA-------GTTGCCAGAG---AAGAATAAAACCGCACAGAGATT
DTSsa9-19       -------TCCTAACTCA-------GTTGCCGGAA---AGGAAGGAAACCCCTCAGCGATT
DTSsa9-10       -------TCCAAACTTA-------TTTGCCGGAG---AGGAAGGAAACCACTCAGGGATT
DTSsa12-16      -------GCCAAACTGA------GCAA-TCAGGG---GAGAAGGGCCTTGGTCAGGGAGG
DTOmy12-4       -------GCCAAACTGA------GCAA-TTGTGG---GAGAAGTGCCTTGGTCAGGGAGG
DTSsa12-1       ------------ACTGA------GCAA-TCGGGG---GAGATGGGTCTTGGTCAGGGAGG
DTSsa12-20      -------GCTAAACTGA------GAAA-TCGGGG---GAGAAGGGCCTTGGTCAGGGAGG
DTSsa12-43      -------GCCAAACTGA------GCAA-TCAGGG---GAGAAGGGCCTTGGTCAGGGAGG
DTSsa12-38      -------GCCAAACTGA------GCTA-TCGGGG---GGGAAGGACCTTGGTCAGGGAGG
DTSsa12-9       -------GCCAAACTGA------GCAA-TCGGGG---GAGAAAGG---------------
DTSsa12-31      -------GCCAAACTGA------GCAA-TCCGAG---GAGAAGGGCCTTGGTCAGGGAGG
DTOmy12-5       -------GCCAAACTGA------GCAA-TCGTGG---GAGAAGTGCCTTGGTCAGGGAGG
DTSsa12-28      -------GCCAAGCTGA------GCAA-TCGGGG---GAGAAGGACCTTGGTCAGGGAGA
DTSsa12-7       -------GCAAAACTGA------GCAA-TCGGGG---GAGAAGGGCCTTGGTCAGGGAGC
DTSsa12-19      -------GCCAAACTGA------GCAA-TCGGGG---GAGAAGGGTCTTCGTCAGGGAGG
DTOts12-1       GG-CGGCGCACAATTGACCCAGCGTCA-TCTGGGTTAGGGGAGGGTTTGGCCAAGGTAGG
DTSsa12-34      -------GCCAAAATGA------GCAA-TCGGGG---GAGAAGGGCCTTGGTCAGGGAGG
DTSsa12-30      -------GCCAAACTGA------GCAA-TTGGGG---GAGAAGGGCCTAGGTTAGGGAGG
DTSsa12-8       -------GCCAAACTGA------GAAAATCGGGG---GAAAAGAGCTTTTGTCAGGGAGG
DTSsa12-39      -------GCCAAACTGA------GCAA-TTGGGG---GAGAAGGGCCTTGGTCAGGGAGG
DTIpu12-1       -------GCCAAACTGA------GCGA-TCGGGG---GAGAAGGGCCTTAGTCAGGGAGG
DTGac12-1       -------GCCAGACTGA------GCGA-TTGGGG---GAGAAGGGCCTTAGTCAGGGAGA
DTDre12-1       -------TCTAAGCTGA------GTGA-TCGGGG---AAAAAGAGCCTTAGTCAGGGAGG
DTPbi12-1       -------TCTAAACTGA------GCGA-TCGGGG---GAGAAGGGCCTTAGTCAGGGAGG
DTSsa12-24      -------GCCAAACAGA------GTAA-TCGGGG---GAGAAAGGCCTTGATCACTGAGG
DTOmy12-3       -------ATTGGACA---------TGA-TTTGGA---AAGGCACACACCTGTCTATGCGG
DTOmy8-1        -------TCTAAACTTT-------CAGCTCATAC---AAGGAGAAGACTGATCAGAGATG
DTOmy8-4        -------TCTAAACTTT-------CAGCTCATAC---AAGGAGAAGACTGATCAGAGATG
DTOmy8-5        -------TCTAAACTTT-------CAGCTCATAC---AAGGAGAAGACTGATCAGAGATG
DTOmy8-2        -------TCTAAACTTT-------CAGCTCATAC---AAGGAGAAGACTGATCAGAGATG
DTSja8-2        -------TCTAAACTTT-------CAGCTCATAC---AAGGAGAAGACTGATCAGAGATG
DTXtro8-1       -------CCTAAACTCA-------CAGGCCGAAC---AAGGAGAGTGCTGATCAGAAATG
DTXtro8-2       -------CCTAAACTCA-------CAGGCCGAAG---AAGGAGAGCACTGATCAGAAATG
DTXtr10-1       -------ACCAAAATTA----------CCCCAAGAGCGCAGAGACAACTCATCCGAGAGG
DTXtr10-2       -------ACCAAAATTA----------CCCCAAGAGCGCAGAGACAACTCATCCGAGAGG
DTXtr10-3       -------ACCAAAATTA----------CCCCAAGAGCGCAGAGACAACTCATTCGAGAGG
DTXla10-1       -------ACCAAAATTA----------CCCCAAGAGCGCAGAGACAACTCATCCGAGAGG
DTRpi10-1       -------CCCAAAATTA----------CCCCAAGAGCGCAGCGACGACTCATCCAAGAGG
DTSsa10-1       -------ACCAAAATTA----------CCCCAAGAGCACAGTGACGACTCATCCAAGAGG
DTSsa11-20      ---TGGGAGCAATTTCC-------AAACACCTGA---AGGTACCACGTTCATCTGTACAA
DTOki11-1       ---TGGCAGCAATTTCC-------AAATGCCAGA---AGTTACCACGTTCATCTGTACAA
DTElu11-1       ---TGGGAGCAATT-CC-------AAATGCCTGA---AGGTACCACGTTCATCTGTACAA
DTSsa11-7       ---TGGGAGCAATTTCC-------AAACGCCTGA---AGGTACCACGTTCATCTGTATAA
DTSsa11-47      ---TGGGAGCAATTTCC-------AAACACCTTA---AGGTACCACGTTCATCTGTACAA
DTCau11-1       ---TGGGAGCAATTTCC-------AAACGCCTGA---AGATACCACATTCATCTGTACAA
DTSsa11-25      ---TGGGAGCAATTTCC-------AAATGCCTGA---AGGTACCACGTTCATCTGTACAA
DTSsa11-28      ---TGGGAGCAATTTCC-------AAACGCCTGA---AGGTACAACGTTCATCTGTACAA
DTAku11-1       ---TGGGAGCAATTTCC-------AAACGCCTGA---AGGTACCACGTTCATCTGTACAA
DTSsa11-45      ---TGGGCACAATTTCC-------AAACGCCTGA---AGGTACCACGTTCATCTGTACAA
DTSsa11-30      ---TGGGAGCAATTTTC-------AAACACCTGA---AGGTACCACGTTCATCTGTACAA
DTSsa11-37      ---TGGGAGCAATTTCC-------AAACGCCTGA---AGGAACCACGTTCATCTGTACAA
DTSsa11-32      ---TGGGAGTAATTTCC-------AAACGCCTGA---AGGTACCACGTTCATCTGTACAA
DTTal11-1       ------------------------------------------------------------
DTOmy11-8       CCTTGGGAGTGATTTCC-------TAACGCCTGA---AGGTACCACATTCATCTATCCAA
DTSsa11-34      ---TGGGAGCAATTTCC-------AAACGCATGA---AGGTACCACGTTCATCTGTACAA
DTSsa11-36      ---TGGGAGCAATTTCC-------AAATGCCTGA---GGGTACCACGTTCATCTGTACAA
DTSsa11-46      ---TGGGAGCAATTTCC-------AAATGCCTGA---AGGTACCACGTTCATCTGTACAA
DTSsa11-24      ---TGGGAGCAATTTCC-------AAATGCCTGA---AGGTACCACGTTCATCTGTACAA
DTCca11-1       ---TGGGAGCAATTTCC-------AAACACCTGA---AGATACGACGTTCATCTGTACAA
DTSsa11-17      ---TGGGAGCAATTTCC-------AAACGCCTGA---AGGTACCACGTTAATCTGTACAA
DTSsa11-10      ---TGGGAGCAATTTCC-------AAATGCCTGA---AGGTACCACGTTCATCTGTACAG
DTSsa11-14      ---TGGGAGCAATTTCC-------AAATGCCTGA---AGGTACCATGTTCATCTGTACAA
DTSsa11-21      ---TGGGAGCAATTTCC-------AAATGCCTGA---AGGTACCACGTTCATCTGTACAA
DTSja11-1       ------------------------------------------------------------
DTOmy11-4       ---TGGGAGCAATTTCC-------AAACGTCTGA---AGGTACCACGTTCATCTGTACAA
DTSsa11-11      ---TTGGAGCAATTTCC-------AAACTCCTGA---AGGTACCACGTTCATCTGTACAA
DTSsa4-17       TAT-----GGCAAGTACAGCTCAAATAAGCAAAGAGAAACGACAGTCCATCATTACTTTA
DTSsa4-27       TAT-----GGCAAGAACAGCTCAAATAAGCAAAGAGAAACTACAGTCCATCATCACTTTA
DTSsa4-21       TGTATTTTGGCAAGAACAGCTCATATAAGCAAAGAGAAATGACAGTCCATCATTACTTTA
DTOmy4-2        TAT-----GGCAAGAACTGCTCAAATAAGCAAAGTGAAACAACAGTCCGTCATTACTTTA
DTSsa4-44       --------GGCAAGAACAGCTCAAATAAGCAAAGAGTAATGACAGTCCATCATTACTTTA
DTOmy4-5        TAT-----GACAAGAACAGCTCAAATAAGCAAAGAGAAACGACATTCCATCATTACTTTA
DTSsa4-39       TAT-----GGCAAGAACAGCTCAAATAAGCAAAGAGAAACGACAGTCCATCATTACTT-A
DTSsa4-43       TAT-----GGCAAGAACAGGTCAAATAAGCAAAGAGAAATGACAGTCCATCATTACTTTA
DTSfo4-1        AAT-----GGCAAGAACAGTTAAAATAAGCAAAGAGAAATGACAGTCCATCATTACTAAA
DTSsa4-28       ----------CAAGATC-------------------------------------------
DTSsa4-22       TAT-----GGCAAGAACAGCTAAAATAAGAAAAGAAAAACGATAGTCCATCATTACTTTA
DTSsa4-30       GAT-----GGCAAGAACAGCTCAAATATGCAGAGAGAAACAATAGTCCATCATTACTTGA
DTSsa4-38       TAT-----GGCAAGAACAGCTCAAATAAGCAAAGAGAAACGACAGTCCATCATTACTTTA
DTSsa4-33       TAT-----GGCAAGAACAGCTCAAATTAGAAAAGAGAAATGACAGACGATCATTACTTTA
DTSsa4-37       TAT-----GTCAAGAACAGCTCAAATAAGCGAAGAGAAACGACAGTCCATCATTACTTTA
DTSsa4-34       TAT-----GGTAAGAACAGCTCAAATAAGCAAAGACAAATGACAGTCCATCATTACTTTA
DTSsa4-40       TAT-----GGCAAGAACAGGTCAAATAACCAAAGAGAAATGACAGTCCATCATTACTTTA
DTSja4-2        ------------------------------------------------------------
DTSsa7-5        GG-CCTTTCTGAAGAGCTCAGTGACC--------------GTCATAAGATGCCACCTTTC
DTOmy7-1        GGACCTTACTGAAGAGCTCAGTGACTTTCAACGAGGCACTGTCATAGGATGCCACCTTTC
DTSja7-2        GGCCCATACTGAAGTGCTCAGTGAATTTCAACGTGTCACGGTCATAGGATGCCACCTTCC
DTSsa7-17       GGCCCGTACTGAAGAGCTCAGTGACTTTCAATGTGGCACCGTCATAGGATGACACCTTTC
DTSsa7-1        GA-CATTACTGAAGAGCTCAGTGACTTTCAACATGGCACTGTCATAGGATGCCACCTTTC
DTSsa7-3        GG-CCTTACTGAAGAGCTCTGATACTTTCAACGTGGCACCGTCATAAGATA-------TC
DTSsa7-6        GG-CCTTACTGAAGAGCTCAGTGACTTTCAACGTGGCACCGTCAGAGGATGCCACCTTTC
DTSsa7-9        ------------------------------------------------------------
DTSsa7-11       ------------------------------------------------------------
DTSja5-1        ------------------------------------------------------------
DTSsa5-9        CAGCGCTACAGGGAGACAGGACGGACCGCTGATCGTCCTGGCAG--TGGCAGACCACGTG
DTSsa5-10       CAGCGCTACAGGGAGACAGGACAGACAGCTGATCGTCCTCACAG--TGGCAGACCACGTG
DTSsa5-1        CTGCGCTACAGGGAGACAGGACAGACAGCTAATTGTCCTCGCAG--TGGCAGACCACGTG
DTOmy5-1        CAGCGCTACAGAGAGACAGGACGGACAGCTGATTATCCTCGCAG--TGGCAGACCATGTA
DTSsa5-6        CAGTGCTACAGGGAGACAGGATGGACAGCTGATCGTCCTCGCAG--TGGCAGATCACGTG
DTSsa5-7        CAGTGCTACAGGGAGACAGGATGGACAGCTGATCGTCCTCGCAG--TGGCAGATCACGTG
DTSsa5-4        GAGCACTAGAGGGAGACAGGACGGCCAGCTGATCGTCCTCGCAG--TGGCAGACCACGTG
DTSsa5-5        CAGCGCTACAGGGAGACAGGACAGACAGCTGATCGTCCTCGCAG--TGGCAGACCATGTG
DTDlu5-1        ------------------------------------------------------------
DTSsa6-1        ---CGTTTTAGAGAATTTGTCAGTACGTCCAAACAGCCTCACAA--CCGCAGACAACTTG
DTSsa6-12       ---CGTTTTAGAGAATTTGGCAGTACGTCTAACCGGCCTCACAC--CTGCAG--------
DTSsa6-7        ---TGCTTCCAACGTCTTTTTAGAGAATTTGGAAGTAAGTCCAA--CCGCAGACCATGTA
DTOla6-1        ---CGTTTACGAGAATTTGGCAGCACATCCAACCAGCCTCAAAA--CCGCAGACCACGTG
DTSsa2-1        AGGCGCTACCAGGAGACAGGCCAGTACATCAGGAGATGTGGAGG-AGGCCGTA-GGAGGG
DTSsa2-13       AGGAGCTACCAGGAGACAGGCCAGTACATCAGGAGACGTGGAGG-AGGCCGTA-GGAGGG
DTSsa2-15       AGGCGCTACCAGGAGACAGGCCAGTACATCAGGAGACGTGGAGG-AGGCCGTA-GGAGGG
DTSsa2-16       AGGCGCTACCAGGAGACAGGCCAGTACATCAGGAGACGTGGAGG-AGGCCGTA-GGAGGG
DTSsa2-11       AGGCGCTACCAGGAGACAGGCCAGTACATCAGGAGACATGGAGG-AGGCCGTA-GGAGGG
DTSsa2-3        AGGTGCTACCAGGAGACAGGCCAGTACATCAGGAGACGTGGAGG-AGGCCGTA-GGAGGG
DTSsa2-14       AGGCGCTACCAGGAGACAGGCCAGTACATCAGGAGACGTGGAGG-AGGCCGTA-GGAGGG
DTSsa2-9        AGGCGCTACCAGGAGAAAGGCTAGTACATCAGGAGACGTGGAGG-AGGCCGTA-GGAGGG
DTSsa2-10       AGGCGCTACCAGGAGACAGGCCAGTACATCAGGAGATGTGGAGG-AGGCCGTA-GGAGGG
DTSsa2-2        AGGCGCTACCAGGAGACAGGCCAGTACATCAGGAGACGTGGAGG-AGGCTGTA-GGAGGG
DTSsa2-5        AGGCGCTACCAGGAGACAGGCCAGTACATCAGGAGACGTGGAGG-AGGCCGTA-GGAGGA
DTSsa2-12       AGGCGCTACCAGGAGACAGGCCAGTACATCAGGAGACGTGGAGG-AGG------------
DTSsa2-4        AGGCGCTACCAGGAGACAGGCCAGTACATCAGGAGACGTGGAGG-AGGCCGTA-GGAGGG
DTOmy2-1        AGGCGCTACCAGGAGACGGGCCAGTACATCAGGAGACGTGGAGG-AGGCCGTA-GGAGGG
DTSsa2-19       ------------------------------------------------------------
DTSsa2-20       AGGCGCTACCAGGAGACAGGCCAGTACATCAGGAGATGTGGAGG-AGGCCGTA-GGAGGG
DTXtro2-2       AGGCTCTACCAGGAGACAGGCCAGTACATCAGGAGACGCGGAAG-AGGCTGTA-GGAGGG
DTXtro2-1       AGGCGCTACCAGGAGACAGGCCAGTACATCAGGAGACGGGGAAGGAGGTCGTA-GGAGGG
DTDrel2-15      AAGCACTACAAAGAGACAGGCCACTACATCAGGAGACGTGAAGG-AGGCTGTAAGGAGGG
DTDre2-1        AGGTGTTACAAGGAGACAGGCCAATACATCAGAAGACATGGAAG-AGACTGTA-GTAGGG
                                                                            

DTOmy1-3        TGAGCA----------A--AAATTCCAG--AACCACACGGGGG--GACCTAGTGAATGA-
DTOmy1-2        TGAGCA----------A--AAATCCCAG--AACCACACCGGGA--GACCTAGTGAATGA-
DTSsa1b-5       CGAGCA----------A--AAATCCCAG--AAGCACACGGGGG--GACCTAGTGAATGA-
DTSsa1b-23      TGAGCA----------A--AAATCCCAG--AACCACACGGGGG--GACCTAGTGAATGA-
DTSsa1b-21      TGAGCA----------A--AAATCCCAG--AACCACACAGGGG--GACCTAGTGAATGA-
DTSsa1b-8       TGAGCA----------A--AAATCCCAG--AACCACACGGGGG--GACCTAGTGAATGA-
DTOmy1-1        TGAGCA----------A--AAATCCCAG--AACCACACGGGGA--GACCTAGTGAATGA-
DTOmy1-5        TGAGCA----------A--AAATCCCAG--AACCACACGGGGG--GACCTAGTGAATGA-
DTAbu1-1        TGAGCA----------A--AGATCCCAG--AACCACACGGGGG--GACCTGGTGAATGA-
DTAbu1-2        TGAGCA----------A--AGATCCCAG--AACCACACGGGGG--GACCTGGTGAATGA-
DTSja1-1        ------------------------------------------------------------
DTSsa1-19       TGAGGA----------A--TCAGCCCAG--AACTACACGGGCG--GATCTTGTCAATGA-
DTSsa1-20       TGAGGA----------A--TCAGCCCAG--AACTACACGGGAG--GATCTTGTCAATGA-
DTSsa1-2        TGAGGA----------A--TCAGCCCAG--AACTACACGGGAG--GATCTTGTCAATGA-
DTSsa1-6        TGAGAA----------A--TCAGCCCAG--AACTACATGGGAG--GATCTTGTCAATGA-
DTSsa1-7        TGAGGA----------A--TCAGCCCAG--AACTACACGGGAG--GATCTTGTCAATGA-
DTOmy1-4        TGAGGA----------A--TCAGCCCAG--AACTGCACGGGAA--GATCTTGTCAATGA-
DTIpu1-1        TGAGGA----------A--TCAGCCCAG--AACTACACGGGAG--GATCTTGTCAATGA-
DTPmar1-1       TGAGGA----------A--TCAGCCCAG--AACTACACGGGAG--GATCTTGTCAGTGA-
DTSsa1-14       TGAGGA----------A--TCAGCCCAG--AACTACATGGGAG--GATCTTGTCAATGA-
DTIpu1-3        TGAGGA----------A--TCAGCCCAG--AACTACACAGGAG--GATCTTGACAATGA-
DTIpu1-2        TGAGGA----------A--TCAGCCCAG--AACTACACGGGAG--GATCTGGTCAATGA-
DTSsa1-1        TGAGGA----------A--TCAGCCCAG--AACTACACAGGAG--CATCTTGTCAATGA-
DTSsa1-10       TGAGGA----------A--TCATCCCAG--AACTACACAGGAG--GATCTTGTCAATGA-
DTXtro1-6       TGAAAA----------A--GCATCCTAG--AACTACACGGGAG--GAGTTAGTTAATGA-
DTXtro1-9       TGAAAA----------A--GCATCCTAG--AACTACACGGGAG--GAGTTAGTTAATGA-
DTXtro1-8       TGAAAA----------A--GCATCCTAG--AACTACACGGGAG--GAGTTAGTTAATGA-
DTXtro1-4       TGAAAA----------A--GCATCCTAG--AACTACACGGGAG--GAGTTAGTTAATGA-
DTXtro1-7       TGAAAA----------A--GCATCCTAG--AACTACACGGGAG--GAGTTAGTTAATGA-
DTXtro1-5       TGAAAA----------A--GCATCCTAG--AACTACACGGGAG--GAATTAGTTAATGA-
DTDre1-1        TGAGAA----------A--TCGGCCTGC--AACCACACAGCAG--GAGTTAGTGAATGA-
DTSja1-2        ------------------------------------------------------------
DTSsa8-1        CAACAA----------A--GAGACCAAA--GATAACCCT-GAAG-GAGTTGCAAAGCT--
DTSsa8-4        CAACAA----------A--GAGACCAAA--GATAACCCT-GAAG-GAGCTGCAAAGCT--
DTSja8-1        ------------------------------------------------------------
DTSsa9-7        TCACCA----------G--GAGGCCAAC--AATGATTTTTAAAT-CAGTTACAAAGTT--
DTSsa9-19       TCACCA----------A--GAAGCCAAT--GGTGACTTA-AAAC-CCTTAGTTTTCTC--
DTSsa9-10       TTATCA----------T--AAGGCCAG---------------------TTACAGAGTT--
DTSsa12-16      TAACCA----------A--GAACCTGAT--GGTCACTCTGACA--GAGTGCCAAAGTT--
DTOmy12-4       TGACCA----------A--GAACCTGAT--GGTCACTCTGACA--GAGCTCCAGAGTT--
DTSsa12-1       TGACCA----------A--GAACCCGAT--GATCAC--TGACA--GAGCTCCAGAGTT--
DTSsa12-20      TGACCA----------A--GAACCAAAT--GGTCACTCTGACA--GAGCTCTAGAGTT--
DTSsa12-43      TGACCA----------A--GAACCCGAT--GGTCACTCTGAGA--GAGCTCCAGAGTT--
DTSsa12-38      TGACCA----------A--GAACCCAAT--GGACTCTCAGACCATGAGAAACAAGATT--
DTSsa12-9       ---CCA----------A--GAACCCGAT--GGTCACTCTGACA--GAGCTCCAGAGTT--
DTSsa12-31      TGACCA----------A--GAACCCGAT--GGTCACTCTGACA--GAGCTCTAGAGTT--
DTOmy12-5       TGACCA----------A--GAACCTGAT--GGTCACTCTGACA--GAGCTCCAGAGTT--
DTSsa12-28      TGCCCA----------A--GAACCCAAT--GGTCACTCTGACAA-GAGCTTCAGAGTT--
DTSsa12-7       TGACCA----------A--GAACCCGAT--GGTCAGTCTGATG--AAGCTCCAGAGTT--
DTSsa12-19      TGACCA----------A--GAACCCGAT--GGTCAATCTGACA--GAGCTCCAGAGTT--
DTOts12-1       CCGTCAGTGTAAAATAA--GTATTTGTTCTGACCTGCCTAGTT--AAATAAAATAATTTA
DTSsa12-34      TGACCA----------A--GAACCTGAT--GGTCACTCTGACA--GAGCTCTAGAGTT--
DTSsa12-30      TGACCA----------A--GAACCCGAT--GGTCAA--TGACA--GAGCTCCAGAGTT--
DTSsa12-8       TTACCA----------A--GAACTCGAT--GG--ACTCTGACA--GAGTTTCAGAGTT--
DTSsa12-39      TGACCA----------A--GAACCCAAT--GGTCACTCTGACA--GAGCTCCAGATTT--
DTIpu12-1       TGACCA----------A--AAACCCGAT--GGTCACTCTGACA--GAGCTCCAGCGTG--
DTGac12-1       TGACCA----------G--GAACCCGAT--GGTCACTCTGACA--GAGCTCCAGTGTT--
DTDre12-1       TGATCA----------A--TAACCCGAT--GGTCACTCTGTGT--AAACTCCAGCGTT--
DTPbi12-1       TGACCA----------A--GAACCCGAT--AGTCAC------A--GAGCTCCAGAGGT--
DTSsa12-24      TCACCA----------A--GACCCCAAT--GGTCACTGTGACC--AAGCTCCAGAGTTC-
DTOmy12-3       TCTCAC----------A--GTTGACAGT--GCATGTCAGAACA--AAAACCAAGCCATGA
DTOmy8-1        CAGCCA----------A--GAGGCCCAT--GATCACTCTGGAT--GAACTGCAGAGAT--
DTOmy8-4        CAGCCA----------A--GAGGCCCAT--GATCACTCTGGAT--GAACTGCAGAGAT--
DTOmy8-5        CAGCCA----------A--GAGGCCCAT--GATCACTCTGGAT--GAACTGCAGAGAT--
DTOmy8-2        CAGCCA----------A--GAGGCCCAT--GATCACTCTGGAT--GAACTGCAGAGAT--
DTSja8-2        CAGCC--------------GAGGCCCAT--GATCACTCTGGAT--GAACTGCAGAGAT--
DTXtro8-1       CAGCCA----------A--GAGGCCCAT--GGTGACTCTGGAC--GAGCTACAGAGAT--
DTXtro8-2       CAGCCA----------A--GAGGCCCAT--GGTGACTCTGGGG--GAGCTGCAGAGAT--
DTXtr10-1       CCACAA----------A--AGACCCCAG--GACAACATCTAAA--GAACTGCAGGCCTCA
DTXtr10-2       CCACAA----------A--AGACCCCAG--GACAACATCTAAA--GAACTGCAGGCCTCA
DTXtr10-3       CCACAA----------A--AGACCCCAG--GACAACATCTAAA--GAACTGCAGGCCTCA
DTXla10-1       CCACAA----------A--AGACCCCAG--GACAACATCTAAA--GAACTGCAGGCCTCA
DTRpi10-1       TCACAA----------A--AGACCCCAC--AACAACGTCCAAG--GAACTGCAGGCCTCA
DTSsa10-1       TCACAA----------A--AGAACCCA---------------------------------
DTSsa11-20      ACAATAGTACGCAAGTA-TAAACACCATGGGACCACGCAGCCGTCATACCGCTCAGGAAG
DTOki11-1       ACAATAGTATGCAAGTA-TAAACACCATGGGACCGCGCAGCCGTCATACCGCTCAGGAAG
DTElu11-1       AGAATAGTATGCAAGTA-TTAACACCATGGGACCACGCAGCCATCATACCGCTCAGGAAG
DTSsa11-7       ACAATAGTACGCAAGTA-TAAAAACCATGGGACCACGCAGCTGTCACACCACTCAGGAAG
DTSsa11-47      ACAATAGTACGCAAGTA-TAAACACCATGGGAACACGCAGCCGTCAAACTGCTCAGGAAG
DTCau11-1       ACAATAGTACGCAAGTA-TAAACACTATGGGACCACTCTGCCATCGTACCGCACAGGAAG
DTSsa11-25      ACAATGCTATGCAAGTA-TAAACACCATGGGACCACGCAGCCATCATACCGCTCAGGAAG
DTSsa11-28      ACAATAGTACGCAAGTA-TAAACACCATTGCACCACGCAGCCACCATACCGCTCAGGAAG
DTAku11-1       ACAATAGTATGCAAGAA-TAAACATCATGGGACCACGCAGCCGTCATACTGCTCAGGAAG
DTSsa11-45      ACAATAGTACGCAAGTA-TAAACACCATGGGATCACGCAGCCATCATACCGCTCAGGAAG
DTSsa11-30      ACAATAGTATGCAAGTA-TAAACACCATGGGACAATGCAGCCATCCTACCGCTCAGGAAG
DTSsa11-37      ACAATAGTACGCAAGTA-ATAACACCATGGGACCACGCAGCCGTCATACCGTTCAGGAAG
DTSsa11-32      ACAATAGTACGCAAGTA-TAAACACCATGGGACCACACAGC-ATCATACCACTCAGGAAG
DTTal11-1       --------------------AACACCATGGGACCACGCAGCCGTCATACCGCTCAGGAAT
DTOmy11-8       ACAATAGTATGCAAGTA-TAAACACCATGGGACCACGCAGCCGTCATACCACTCAGGAAC
DTSsa11-34      AAAATAGTACGCAAGTA-TAAACACCATGGGACCACGCAGCAGTCATACCGCTCAGGAAG
DTSsa11-36      ACAACAGTACGCAAGTG-TAAACACCATGGGACCACGCAGCCATCATACCGCTCAGGAAG
DTSsa11-46      ACAATAGTACGCAAGTA-TAAACACCATGGGACCATGCAGCCGTCAAACTGCTCAGGAAG
DTSsa11-24      ACAATAGAATGCAAGTA-TAAACACCATGGGACCACGCAGCCGTCATACTGTTCAGGAAG
DTCca11-1       ATAGTAGTACGCAAGAA-TAAACAGCATGGGACCACGCAGCCGTCATACCGCTCAGAAAG
DTSsa11-17      ACAATAGTACGCAGGTAATAAACACCATGGGACCATGCAGCCATCATACCGCTCAGGAAG
DTSsa11-10      ACAATAGTATGCAGGTT-TAAACACCATGGGACCATGCAGCCATCATACCGCTCAGGAAG
DTSsa11-14      ACAATAGTACGCAAGTA-TAAACACCATGGGACCACGCAGCCGTCATTCCGCTCAGGAAG
DTSsa11-21      ACAATAGTACGCAAGTA-TAAACACCTTGGGACCATGC----------------------
DTSja11-1       ------------------------------------------------------------
DTOmy11-4       ACAATAGTATGCAAGTA-TAAACACCATGGGACTACACAGCCGTCATACCGCTAAGGAAG
DTSsa11-11      ACAATAGTACGCAAGTA-TAAACACCATGGGACCATGCGGCCGTCATACCGCTCAGGAAG
DTSsa4-17       AGACATGAAGGTTT----GTCAATACGGAACATTTCAAGAATTTTGAAAGTTTCT--TCA
DTSsa4-27       AGACATGAAGGTCA----GTCAATACAGAACATTTCAAGAACTTTGAAAGTTTCT--TAA
DTSsa4-21       AGACATGAAGGTCA----GTCAATCCGGAAAATGTCAAGAACTTTGAACGTTTCT--TCA
DTOmy4-2        AGACATGAAGGTCA----GTCAATCCGGAAAAAGTCAAGAACTTTGAAAGTTTCT--TCA
DTSsa4-44       AGACATGAAGGTAA----GTCAATACGAAAAATTTCAAGAACATTGAA------------
DTOmy4-5        AGACATGAAGGTCA----GTCAATAGGGAACATTTCAAGAACTTTGAA------------
DTSsa4-39       AGACATGAAGGTCA----GTCAATATGGAACATTTCAAGAACTTTGAA------------
DTSsa4-43       AGACATGAAGGTCA----GTCAATGCGGAAAATTTGAAGAACTTTGAAAGTTTCT--TCA
DTSfo4-1        AGACATGTCAGTCAATCAGTCAATCCAGAAAACTTCAAGAACTTTGAAAATTTCT--TCA
DTSsa4-28       ---------------------------------TTTAAACTTTTTCAA------------
DTSsa4-22       AGTCAATAAGGA-----------------AAATTTAAAGAACTTTCAAAGTTTCT--TCA
DTSsa4-30       AGACATGAAGGACA----GACAATCCAGAAAATGTCAAGAACTTTGAAAGCTTCT--TCA
DTSsa4-38       AGACATGATGGTCA----GTCAATCTGGAACATTTCATGAACATTGAACGTTTTT--TCA
DTSsa4-33       AGATATGAAGGTAG----GTCAATGTGGAACATTTCGAGAACTTTGAACGTTTCT--TAA
DTSsa4-37       AGACATGAAGGTCA----GTCATTCTGGAAAATT--AAGAACTTTGAAAGTTTCT--TCA
DTSsa4-34       AGACATGAAGGTCA----GTCAACCCGAAAAATGTCAAGAACTTTGAAAGTTTCCC-TCA
DTSsa4-40       AGACATGAAAGTCA----GTCAATATGGAACATTTCAAGAACTTTGAAAGTTTCT--TCA
DTSja4-2        ------------------------------------------------------------
DTSsa7-5        CATCAAGTCAGTTTG---TCAAATTTCTGCCCTGCTAGAGCTGCCCCAGTCAACTA-T-A
DTOmy7-1        CAACAAGTCAGTTCG---TCAAAGTTTTGCCCTGCTAGAGATCCCCTGGTCAACTG-T-A
DTSja7-2        CAACGAGTCAGTTCG---TCAAATGTCTGCCTTGCG------GCCCCAGTCAACTG-T-A
DTSsa7-17       CAACAAGTCAGTTCA---TTAAACTTCTGCCCTGCTAGAGCTGCCCCCGTCAACTA-T-A
DTSsa7-1        CAACAAGTCAGTTAG---GCAAATTTCTGCCATGCTAGAGCTGCCCTAAGCAACTA-T-A
DTSsa7-3        CAAAAAGTCAGTTTG---TCAAATTTCTGC-----TAGCGCTTTCCCGGTCAACTG-T-A
DTSsa7-6        CAACAAGTCAGTTTG---TCAAATTTCTGCCCTGCTAGAGCTTCCCTGGTCAACTG-TTA
DTSsa7-9        ------------------------------------------------------------
DTSsa7-11       ----------------------------------------CACTATATATACAAAG-TAT
DTSja5-1        ------------------------------------------------------------
DTSsa5-9        TAACAACACC---TGCA-CAGGATCGGTACATCCGAACATCACACCAGCGGGACAGGTAC
DTSsa5-10       TAACAACACC---TGCA-CAGGATCGGTACATCCGAACATCACACCTGCGGGACAGGTAC
DTSsa5-1        TAACAACACC---TGCA-CAGGATCGGTACATCCGAACATCACACCTGCGGGACAGGTAC
DTOmy5-1        TAACAACACC---TGCA-CAGGATCGGTACATCCGAACATCACACCTACGGGACAGGTAC
DTSsa5-6        CAACAACACC---TGCA-CAGGATCGGTACATCCGAACATCACACCTGCGGGACAGGTAC
DTSsa5-7        CAACAACACC---TGCA-CAGGATCGGTACATCCGAACATCACACCTGCGGGACAGGTAC
DTSsa5-4        TAACA---CC---TGCA-CAGGGTCTGTACATCCGAACATCACACCTGCGGGACCGGTAC
DTSsa5-5        TAACAACACC---TGCA-CAGGATCGGTACATCCGAACATCACACCTGCG------GTAC
DTDlu5-1        ------------------------------------------------------------
DTSsa6-1        TAACCATGTC---AGCA-CAGGACCTCCACATCCAGCTTCTTCACCTACGGCATCGTCTA
DTSsa6-12       ------------------------------------------------------------
DTSsa6-7        TAACCACACC---AGCC-CAGGACCTCCACATCCGGCTTCTTCACCTGTGGGATCGTCTG
DTOla6-1        TAATCACACC---AGCC-CAAGACCTCCACATCCAGCATGTCCACCTCCAAGATCGTCTG
DTSsa2-1        CAACAACCC----AGCAGCAGGACCGCTACCTCCGCCTTTGTGCAAGGAGGAGCAGGAGG
DTSsa2-13       CAACAACCC----AGCAGCAGGAGCGCTACCTCCGCCTTTGTGCAAGGAGGAGCAGGAGG
DTSsa2-15       CAACAACCC----AGCAGCAGGACCGCTACCTCCGCCTTTGTGCAAGGAGGAGCAGGAGA
DTSsa2-16       CAACAACCC----AGCAGCAGGACCGCTACCTCCGCCTTTGTGCAAGGAGGAACAGGAGG
DTSsa2-11       CAACAACCC----AGCAGCAGGACCGCTACCTCCGCCTTTGTGCCAGGAGGAGCAGGAGG
DTSsa2-3        CAACAACCC----AGCAGCAGGACCGCTACCTCCGCCTTTGTGCAAGGAGGAGCAGGAGG
DTSsa2-14       CAACAACCC----AGCAGCAGGACCGCTACCTCCGCCTTTGTGCAAGGAGGAGCAGGAGG
DTSsa2-9        CAACAACCC----AGCAGCAGGACTGCTACCTCCGCCTTTGTGCAAGGAGGAGCAGGAGA
DTSsa2-10       CAACAACCC----AGCAGCAGGACCGCTACCTCCGCCTTTGTGCAAGGAGGGGCAGGAGA
DTSsa2-2        CAACAACCC----AGCAGCAGGACCGCTACCTCCGCCTTTGTGCAAGGAGGAGCAGGAGG
DTSsa2-5        CAACAACCC----AGCAGCAGGACTGCTACCTCCGCCTTTGTGCAAGGAGGAGCA-----
DTSsa2-12       ------------------------------------------------------------
DTSsa2-4        CAACTACCTCCAGGACCGCAGGACCGCTACCTCCACCTTTGTGCAAGGAGGAGCAGGAGG
DTOmy2-1        CAACAACCC----AGCAGCAGGACTGCTACCTCCGCCTTTGTGCAAGGAGGAGCAGGAGG
DTSsa2-19       CAACAACCC----AGCAGCAGGACCGCTACCTCCGCCTTTGTGCAAGGAGGAGCAGGAGG
DTSsa2-20       CAACAACCC----AGCAGCAGGACCGCTACCTCCGCCTTTGTGCAAGGAGGAGCAGGAGG
DTXtro2-2       CAACAACCC----AGCAGCAGGACAGCTACCTCCGCCTTTGTGCAAGGAGGAACAGGAGG
DTXtro2-1       CAACAACT-----AGCAGCAGGACCGCTACCTCCGCCTTTGTGCAAGGAGGAACAGGAGG
DTDrel2-15      CAACAACCC----AGCAGCAGGACCACCACCTCCGCCTTTGTTCAAGGAGGAAGAGGAGG
DTDre2-1        CAACAACCC----AGCAGCAGGACTGCTACCTTTGTCTTTGTGCAAGAAGGAACAGGAGG
                                                                            

DTOmy1-3        ----------------------CCTGC---------AGAGACCTGGGACTAAAG-TAACA
DTOmy1-2        ----------------------CCTGC---------AGAGAGCTGGAACCAAAG-TAACA
DTSsa1b-5       ----------------------CCTGC---------AGAGAGCTGGGACCAAAG-TAACA
DTSsa1b-23      ----------------------CCTGC---------AGAGAGCTGGGACCAAAG-TAACA
DTSsa1b-21      ----------------------CCTGC---------AGAGAGCTGGGACCAAAG-TAACA
DTSsa1b-8       ----------------------CCTGC---------AGAGAGCTGGGACCAAAG-TAACA
DTOmy1-1        ----------------------CCTGC---------AGAGAGCTGGGACCAAAG-TAACA
DTOmy1-5        ----------------------CCTAC---------AGAGAGCTGGGACCAAAG-TAACA
DTAbu1-1        ----------------------CCTGC---------AGAGAGCTGGGACCAAAG-TAACA
DTAbu1-2        ----------------------CCTGC---------AGAGAGCTGGGACCAAAG-TAACA
DTSja1-1        --------------------------------------CCCCCTGGGACCATAG-TAACA
DTSsa1-19       ----------------------TCTCA---------AGGCAGCTGGGACCATAG-TCACC
DTSsa1-20       ----------------------TCTCA---------AGGCAGCTGGGACCATAG-TCACC
DTSsa1-2        ----------------------TCTCA---------AGGCAGCTGGGACCGTAG-TCACC
DTSsa1-6        ----------------------TCTCA---------AGGCAGCTGGGACCATAG-TCACC
DTSsa1-7        ----------------------TCTCA---------AGGCAGTTGGGACCATAG-TCACC
DTOmy1-4        ----------------------TCTGGGACCAT---AGTCAGCTGGGACCATAG-TCACC
DTIpu1-1        ----------------------TCTCA---------AGGCAGCTGGCACCATAG-TCACC
DTPmar1-1       ----------------------TCTCA---------AGGCAGCTGGGACCATAG-TCACC
DTSsa1-14       ----------------------TCTCA---------ATGCAGCTGGGACCATAG-TCACC
DTIpu1-3        ----------------------TCTCA---------AGGCAGCTGGGACCATAG-TCACC
DTIpu1-2        ----------------------TCTCA---------AGGCAGCTGGGACCATAG-TCACC
DTSsa1-1        ----------------------TCTCA---------AGGCAGCTGGGACCATAG-TCACC
DTSsa1-10       ----------------------TCTCA---------AGGCAGCTGGGACCATAG-TCACC
DTXtro1-6       ----------------------CCTCA---------AATTAGCAGGGACCACAG-TCACC
DTXtro1-9       ----------------------CCTCA---------AATTAGCAGGGACCACAG-TCACC
DTXtro1-8       ----------------------CCTCA---------AATTAGCAGGGACCACAG-TCACC
DTXtro1-4       ----------------------CCTCA---------AATTAGCAGGGACCACAG-TCACC
DTXtro1-7       ----------------------CCTCA---------AATTAGCAGGGACCACAG-TCACC
DTXtro1-5       ----------------------CCTCA---------AATTAGCAGGGACCACAG-TCACC
DTDre1-1        ----------------------CCTCA---------AGGCAGCTGGGACCACAG-TCACC
DTSja1-2        ------------------------------------------------------------
DTSsa8-1        ----------------------CCACAGCGG-----AGATTGGAGTAT-TTGTCCATATG
DTSsa8-4        ----------------------CCACAGCGG-----AGATTGGAGTAT-CTGTCCATAGG
DTSja8-1        ------------------------------------------------------------
DTSsa9-7        ----------------------GAATGGCTA-----TGATAGGAGAA--CGGAGGATTGA
DTSsa9-19       ----------------------CAATCACAG-----CCATTAAACT---CTGAGGATGGA
DTSsa9-10       ----------------------TAATGGTTG-----TGATAGGAGAAAACTGAGAATGGA
DTSsa12-16      ----------------------CCTCTCTGG-----TCATGGGAGAAACTT----CCAGA
DTOmy12-4       ----------------------CCTCTGTGG-----AGATGGAAGAACCTT----CCAGA
DTSsa12-1       ----------------------CCTCTGTGG-----AGATGGGAGAACCTT----CCAGA
DTSsa12-20      ----------------------CCTCTGTGG-----AGATGGGAAAACCTT----CCAGA
DTSsa12-43      ----------------------CCTCTGTGG-----GGATGGGAGACCCTT----CCAGA
DTSsa12-38      ----------------------CCCTGGTT------TGATGAAA------C----CAAGA
DTSsa12-9       ----------------------CCTCTGTGG-----AGATGGGAGAACCTT----CCAGA
DTSsa12-31      ----------------------CCTCTGTGG-----AGATGGGAGAACCAT----GGAGA
DTOmy12-5       ----------------------CCTCTGTGG-----AGATGGCAGAAACTT----ACAGA
DTSsa12-28      ----------------------CCTCTGTGG-----AGATGGGAGAACCTT----CCAGA
DTSsa12-7       ----------------------CCTCTGTGG-----AGATGGGAGAACCTT----CCAGA
DTSsa12-19      ----------------------CCTCTGTAG-----AGATGGGAGAACCTT----CCAGA
DTOts12-1       AATAAGAACACAG------TGGCCTCCATCATCCTTAAATGGAAGAAGTTTGGAACCAGC
DTSsa12-34      ----------------------CCTCTGTAA------AATGGGAGAAACTT----CCAGA
DTSsa12-30      ----------------------CCTCTGGAG-------GTGGGTGAACCTT----CCAGA
DTSsa12-8       ----------------------CCTCTGTGG-----AGATGGGAGAACCTT----CCAGA
DTSsa12-39      ----------------------CCTCTGTGG-----AGGTGGGAGAACCTT----TCAGA
DTIpu12-1       ----------------------TCTCTGTAG-----AGAGAGGAGAAACTT----CCAGA
DTGac12-1       ----------------------GTTCTATGA-----AGAGAGGAGAACCTT----CCAGA
DTDre12-1       ----------------------CTTCTGTGG-----AGAGAGGAGAACCTT----ACAGA
DTPbi12-1       ----------------------CTTCTGTGG-----AGAGTGGAGAACCTT----CCAGA
DTSsa12-24      -----------------------CTCTGTGG-----AGATGGATGAACCTT----CCAGA
DTOmy12-3       ----------------------GTTTGAAGG-----AATTGTCCGTAGAGC----TCTGA
DTOmy8-1        ----------------------CTACAGCTG-----AGGTGGGAGACTCTG----TCCAT
DTOmy8-4        ----------------------CTACAGCTG-----AGGTGGGAGACTCTG----TCCAT
DTOmy8-5        ----------------------CTACAGCTG-----AGGTGGGAGACTCTG----TCCAT
DTOmy8-2        ----------------------CTACAGCTG-----AGGTGGGAGACTCTG----TCCAT
DTSja8-2        ----------------------CTACAGCTG-----AGGTGGGAGAC--TG----TCCAT
DTXtro8-1       ----------------------CTACAGCTC-----AGGTGGGGGAATCTG----TCCAT
DTXtro8-2       ----------------------CTACAGCTC-----AGGTGGGGGAATCTG----TCCAT
DTXtr10-1       C------------------TTGCCTCAATTA-----AGGCCAGTG----------TTCAC
DTXtr10-2       C------------------TTGCCTCAATTA-----AGGTCAGTG----------TTCAC
DTXtr10-3       C------------------TTGCCTCAATTA-----AGGTCAGTG----------TTCAC
DTXla10-1       C------------------TTGCCTCAATTA-----AGGTCAGTG----------TTCAC
DTRpi10-1       C------------------TTGCCTCAGTTA-----AGGTCAGCG----------TTCAT
DTSsa10-1       -------------------------CAATTA-----TGGTCAGTG----------TTCAT
DTSsa11-20      GAGA---------------AGCGTTCTGTCTCCTAGAGATGAACGTCCTTTGGTGCGAAA
DTOki11-1       GAGA---------------CGCATTCTGTCTTCAGGAGATGAATGTACGTTGGTGTGAAA
DTElu11-1       GAGA---------------CGCGTTCTGTCTCCTAGAGATGAACGTACTTTGGTGCGAAA
DTSsa11-7       GAGA---------------TGCGTTCTGTCTCCTAGAGATGAATATACTTTGGTTCGAAA
DTSsa11-47      GAGA---------------CACGTTCTGTCTCCTAGAGATGAACGTACTTTGGTGCGAAA
DTCau11-1       GAGA---------------CACGCTCTGTCTCCTAGTAATGAACGTACTTTGGTGCAAAA
DTSsa11-25      GAGA---------------CACGTTCTGTCTCCTAGAGATTAACGTACTTTGGTGCGAAA
DTSsa11-28      GAGA---------------CGTGTTCTGTCTCCTAGAGATTAATTTACTTTGGTGCAAAA
DTAku11-1       GAGA---------------CGTCTTCTGTCTCCTAGAGATTAACGTACTTTGGTGCAAGA
DTSsa11-45      GAGA---------------TGTGTTCTGTCTCCTAGAGATGAACGTACTTTGGTGCGAAA
DTSsa11-30      GAGA---------------CACGTTCTGTCCCCTAGAGATGAACGTACTTTGGTGCGAAA
DTSsa11-37      GAGA---------------CGCGTTCTG-------------AACGTAGTTTGCTGCGAAA
DTSsa11-32      GAGA---------------CGCGTTCTGTCTCCTAGAGATGAACGTACTTTGGTGCAAAA
DTTal11-1       GAGA---------------CGCATTCTGTCTCCTAGAGATAAACATACTGTGGTGCGAAA
DTOmy11-8       GAGA---------------CGCGTTCTGTCTTCTAGAGATGAACGTACTTTGGTGCGAAG
DTSsa11-34      GAGA---------------CGTGTTCTGTCTCCTAGAGATGAACGTATTTTGGTGCGAAA
DTSsa11-36      GAGA---------------CGCGTTCTGTCTTCTAGAGATGAACGTACTTTGGTGCGAGA
DTSsa11-46      GAGA---------------CGTGTTCTGTCTCCTAGAGATGAACGTACTTTGGTGCAAAA
DTSsa11-24      GAGA---------------CGCGTTCTGTCTCCTAGAGATGAACATACTTTGAGGCGAAA
DTCca11-1       GAGA---------------CGTGTTCTGTCTGATAGAGATGAACGTACTTTGGTGCGAAA
DTSsa11-17      GAGA---------------TGTGTTCTGTCTCCTAGAGATGAACGTACTTTGGTGCGAAA
DTSsa11-10      GAGA---------------CGTGTTCTGTCTCCTAGAGATGAATGTACTTTGGTGCGA--
DTSsa11-14      GAGA---------------CGCGTTCTGTCTCCCAGAGATGAACATACTTTGGTTCGAAA
DTSsa11-21      ----------------------GTTCTGTCTCCTAGAGATGAACGTACTTTGGTGCGAAA
DTSja11-1       ------------------------------------------------------------
DTOmy11-4       GAGA---------------CACGTTCTGTCTCCTAGAGATGAACGTACTTTGGTGCGAAA
DTSsa11-11      GAGA---------------CTCRTTCTGTCTCTTAGAGATGAACGTAATTTGGTGCGAAA
DTSsa4-17       AGTGCATTCGC-----AACAACCATCAAGCGCTATGATGAAA-CTGGCTC--TCATGA--
DTSsa4-27       AGTGCAGTCAC-----AAAAACCAACAAGCGCTATGATGAAA-CTGGCTC--TCGTGA--
DTSsa4-21       AGCGCAGTCGC-----AAAAACCTTCAAGCGCTACGATGAAA-CTCGCTC--TCATGA--
DTOmy4-2        AGTGCTGTCGC-----AAAAACCGCCAAGCGCTATAATGAAA-TTGGCTT--TTATGAC-
DTSsa4-44       AGTGCAGTCGC-----ATAAACCATCAAGCGCTATGATGAAA-CTGGCTC--TCATGG--
DTOmy4-5        AGTGCAGTCGC-----AAAAACCATCAAGCACTATGGTGAAA-CTGGCTC--TCATGA--
DTSsa4-39       AGTGCAGTCGC-----AAAAACCATCAAGCACTATGGTGAAA-CTGGCTC--TCATGA--
DTSsa4-43       AGTGCAGTCAC-----AAAAACCATCAAGCGCTATGATGAAA-CTGGCTC--TCATGA--
DTSfo4-1        AGTGCAGTCGC-----AAAAACCATCAAGCGCTATGATGAAA-CTGGCTC--TCATGA--
DTSsa4-28       -GTGCAGTCGC-----AAAAACCATCCAGAGCTTTGATGAAA-CTGGCTT--TCATGA--
DTSsa4-22       AGTGCTGG---------------ATGAAGAGCCAAGATGAAA-CTGGCTC--TCATGA--
DTSsa4-30       AGTGAAGTCAC-----AAAAACCATCAAGCGCTATGATGAAA-CTGGCTC--TCATTA--
DTSsa4-38       AGTGCAGTCGC-----AAAAACCATCAAGCGCTATGATGAAA-CTGGCTC--TCATGA--
DTSsa4-33       AATGCAGTCGC-----AAAAACCATCAAGCACTATCCCCAGAGTTACCTC--TGCTGA--
DTSsa4-37       AGTGCAGGTGC-----AAAAACCAGCAAGCACTATCATGAAA-CTGGCTC--TCATGA--
DTSsa4-34       AGTGCAGTCTT-----AAAAACCATCAAGAGCTATGATGAAA-CTAGCTC--TCAATA--
DTSsa4-40       AGTGCAGTCGC-----AAAAACCATCAAGCGCTATGATGAAA-CTGGCTC--TCATGA--
DTSja4-2        ------------------------------------------------------------
DTSsa7-5        AGTGCTGTTATT----GTGAAGTGGAAACATCTAGGCGCAACAACAGCTCAGCCGCAAAG
DTOmy7-1        AGTGCTGTTATT----GTGAAGTGAAAACTTCTAGGAGCAACAACGGCTCAGCCGCGAAG
DTSja7-2        CATGCTGTTATT----GTGAAGTAGAAATGTTTAGGAGCAACAACGGCTCAGCTACGAAG
DTSsa7-17       AGTGCTGTTA-------TGAAATGGAATTGTCTAGGAGCAACAACGGCTCAACTGCGAAG
DTSsa7-1        AGTGCTGATATT----GTGAAGTGGAAAAGCCTAGGAGCAACAACAACTCAGCTGCGAAG
DTSsa7-3        AGTGCTGTTATT----GTGAAGCGGAAACGTCAAGGAGAAACAACGGCTCAGCTGCTA--
DTSsa7-6        AGTGCTGTTATT----GTGAGGTGGAAACAACTAGAAGCAACAACGGCTCTGCCGCGAAG
DTSsa7-9        ATTGCTGTTATT----GTGAAGTGGAAACGATTAGAAGCAATAACGGCTCAGCCGCGAAG
DTSsa7-11       GTGGACGCCCCT----TCATATTAGTG--GATTAGGAGCAACAACGGCTCAGCCACGAAG
DTSja5-1        ---------------------------------GC-CCAAGTTACGCCAGGAATGCAC--
DTSsa5-9        AGGATGG---------------CAACAAC---TGC-CCGAGTTACATCAGGAACGCAC--
DTSsa5-10       AGGATGG---------------CAACAACAACTGC-CCGAGTTACACCAGGAACGCAC--
DTSsa5-1        AGGACGG---------------CAACAACAACTGC-CCGAGTTACACCAGGAACGCAC--
DTOmy5-1        AGGATGG---------------CAACAACAACTGC-CAGAGTTACACCAGGAACGCAC--
DTSsa5-6        AGGATGG---------------CAACAACAACTGC-CCGAGTTACACCAGGAACGCAC--
DTSsa5-7        AGGATGG---------------CAACAACAACTGC-CCGAGTTACACCAGGAACGCAC--
DTSsa5-4        ACGATGG---------------CAACAACAACTGCTCTTAGTTACACCAGGGACGCAC--
DTSsa5-5        AGGATGG---------------CAACAACAACTGC-CCGAGTTACACCAGGGACGCAC--
DTDlu5-1        ------------------------------------------------------------
DTSsa6-1        AGACCAGC--------------CAACCCTGACAGC-TGATGAAACTGTGGGTTTGCAC--
DTSsa6-12       -GATCA---------------------------------------------TTTGCAC--
DTSsa6-7        CCACCCGTCTGCCACCCGTCTGCCACCCGGACAGC-TGATGAGACTGTGGGTTTGCAC--
DTOla6-1        AGACCAG---------------CCACTCGGACAGC-TGCTGAAACAATCGGTTTGCAT--
DTSsa2-1        AGCACTG------------------CCAGAGCCCTGCAAAATGACCTCCAGCAGGCCACA
DTSsa2-13       AGCACTG------------------CCAGAGCCCTGCAAAATGACCTCCAGCAGGCCACA
DTSsa2-15       AGCACTG------------------CCAGAGCCCTGCAAAATGACCTCCAGCAGGCCACA
DTSsa2-16       AGCACTG------------------CCAGAGCCCTGCAAAATGACCTCCAGCAGGCCATA
DTSsa2-11       AGCACTA------------------CCAGAGCCCTGCAAAATGACCTCCAGCAGGCCACA
DTSsa2-3        AGCACTG------------------CCAGAGCCCTGCAAAATGACCTCCAGCAGGCCACA
DTSsa2-14       AGCACTG------------------CCAGAGCCCTGCAAAATGACCTCCAGCAGGCCACA
DTSsa2-9        AGCACTG------------------CCAGAGCGCTGCAAAATGACCTCCAGCAGGCCACA
DTSsa2-10       AGCACTG------------------CCAGAGCGCTGCAAAATGACCTCCAGCAGGCCACA
DTSsa2-2        AGCACTG------------------CCAGAGCCCTGCAAAATGACCTCCAGCAGGCCACA
DTSsa2-5        ----CTG------------------CCAGAGCCCTGCAAAATGACCTCAAGCAGGCCACA
DTSsa2-12       ------------------------------------------------------------
DTSsa2-4        AGCACTG------------------CCAGAGCCCTGCAAAATGACCTCCAGCAGGCCACA
DTOmy2-1        AGCACTG------------------CCAGAGCCCTGCAAAATGACCTCCTGCAGGCCTCA
DTSsa2-19       AGCACTG------------------CCAGAGCCCTGCAAAATGACCTCCAGCAGGCCACA
DTSsa2-20       AGCACTG------------------CCAGAGCCCTGCAAAATGACCTCCAGCAGGCCACA
DTXtro2-2       AGCACTG------------------CCAGAGCCCTGCAAAATGACCTCCAGTGGGCCACA
DTXtro2-1       AGCCCTG------------------CCAGAGCCCTGCAAACTGACCTCCAGAGGGCCACA
DTDrel2-15      AGCACTG------------------CAAGAGGTCTGCAAAATGATCACCAGCAAGCCACA
DTDre2-1        AGCACTG------------------GCAGAGCACAGTAAAATGACCTCCAGCAGGCCCCA
                                                                            

DTOmy1-3        AAGCCTACCATCAG----------------------------------------------
DTOmy1-2        AAGCCTACCATCAG----------------------------------------------
DTSsa1b-5       AAGCCTACCATCAGTA--------------------------------------------
DTSsa1b-23      AAGCCTACCATCAGTA--------------------------------------------
DTSsa1b-21      AAGCCTACCATCAGTA--------------------------------------------
DTSsa1b-8       AAGCCTACCATCAGTA--------------------------------------------
DTOmy1-1        AAGCCTACCATCAGTA--------------------------------------------
DTOmy1-5        AAGCCTACCATCAGTA--------------------------------------------
DTAbu1-1        AAGGTCACCATCAGTA--------------------------------------------
DTAbu1-2        AAGGTCACCATCAGTA--------------------------------------------
DTSja1-1        AAGCCTACCATCCTTA--------------------------------------------
DTSsa1-19       AAGAAAACAATTGGTA--------------------------------------------
DTSsa1-20       AAGAAAACAATTGGTA--------------------------------------------
DTSsa1-2        AAGAAAACAATTGGTA--------------------------------------------
DTSsa1-6        AAGAAAACAATTGGTA--------------------------------------------
DTSsa1-7        AAGAAAACAATTGGTA--------------------------------------------
DTOmy1-4        AAGAAAACAATTAGTA--------------------------------------------
DTIpu1-1        AAGAAAACAATTGGTA--------------------------------------------
DTPmar1-1       AAGAAAACAATTGGTA--------------------------------------------
DTSsa1-14       AAGAAAACAATTGGTA--------------------------------------------
DTIpu1-3        AAGAAAACAATTGGTA--------------------------------------------
DTIpu1-2        AAGAAAACAATTGGTA--------------------------------------------
DTSsa1-1        AAGAAAACAATTGGTA--------------------------------------------
DTSsa1-10       AAGAAAACAATTGGTA--------------------------------------------
DTXtro1-6       AAGAAAACCATTGGAA--------------------------------------------
DTXtro1-9       AAGAAAACCATTGGAA--------------------------------------------
DTXtro1-8       AAGAAAACCATTGGAA--------------------------------------------
DTXtro1-4       AAGAAAACCATTGGAA--------------------------------------------
DTXtro1-7       AAGAAAACCATTGGAA--------------------------------------------
DTXtro1-5       AAGAAAACCATTGGAA--------------------------------------------
DTDre1-1        AGGAAAACAATTGGCA--------------------------------------------
DTSja1-2        ----------TTGGTA--------------------------------------------
DTSsa8-1        ACCACCTTAAGCCGTACAC-----------------------------------------
DTSsa8-4        ACCACTTTAAGCCGTACAC-----------------------------------------
DTSja8-1        ------------------------------------------------------------
DTSsa9-7        TCAACAACATTGTAGTTAC-----------------------------------------
DTSsa9-19       TCAACAACATTGTACTTAC-----------------------------------------
DTSsa9-10       TCAACAACATTGTAGTTAC-----------------------------------------
DTSsa12-16      AGGCCAACCATCT-----------------------------------------------
DTOmy12-4       AGGACAACCATCT-----------------------------------------------
DTSsa12-1       AGGACAACCATCT-----------------------------------------------
DTSsa12-20      AGGACAACCATCT-----------------------------------------------
DTSsa12-43      AGGACAACCATCT-----------------------------------------------
DTSsa12-38      TTG--AACTCTTT-----------------------------------------------
DTSsa12-9       AAGACAACCACCT-----------------------------------------------
DTSsa12-31      AGGACAAACATCT-----------------------------------------------
DTOmy12-5       AAGACAACCCTCT-----------------------------------------------
DTSsa12-28      AGGACTACCATCT-----------------------------------------------
DTSsa12-7       TGGACAACCATCTGGCTCCTATCCAACCTTCCTTGACCCCACCATAAACATTCCTCCTAG
DTSsa12-19      AGGACAACCATCT-----------------------------------------------
DTOts12-1       AAGACTCTTGTTAGAGCTGGCCGCCAGGCCAAACTAAGCAATAGGGGGAGAAGGGCCTTG
DTSsa12-34      AGGACAACCATCT-----------------------------------------------
DTSsa12-30      AGGACAACCATCT-----------------------------------------------
DTSsa12-8       AAGACAACCACCC-----------------------------------------------
DTSsa12-39      AAGACAACCATCT-----------------------------------------------
DTIpu12-1       AGAACAACCATAT-----------------------------------------------
DTGac12-1       AGGACAAACATCT-----------------------------------------------
DTDre12-1       AGGACAACCATCT-----------------------------------------------
DTPbi12-1       AGGACAACCATCT-----------------------------------------------
DTSsa12-24      AGGACAACCATCT-----------------------------------------------
DTOmy12-3       GACAAGATTGTGT-----------------------------------------------
DTOmy8-1        AGGACAACAATCAGTC--------------------------------------------
DTOmy8-4        AGGACAACAATCAGTC--------------------------------------------
DTOmy8-5        AGGACAACAATCAGTC--------------------------------------------
DTOmy8-2        AGGACAACAATCAGTCA-------------------------------------------
DTSja8-2        AGGACAACAATCAGTT--------------------------------------------
DTXtro8-1       AGGACAACTATTAGTC--------------------------------------------
DTXtro8-2       AGGACAACTATTAGTC--------------------------------------------
DTXtr10-1       GACTCCACCATAAG----------------------------------------------
DTXtr10-2       GACTCCACCATAAG----------------------------------------------
DTXtr10-3       GACTCCACCATAAG----------------------------------------------
DTXla10-1       GACTCCACCATAAG----------------------------------------------
DTRpi10-1       GCCTCCACCATCAG----------------------------------------------
DTSsa10-1       GACGCAACCATAAG----------------------------------------------
DTSsa11-20      AGTGCAA--ATCAAACCCAGAACAACAGC-------------------------------
DTOki11-1       CGTGCAA--ATCATCCCCAGAAT---AGC-------------------------------
DTElu11-1       AGTGCAA--ATCAATCCCAGGACAACAGC-------------------------------
DTSsa11-7       AGTGCAA--ATCAATCCCAGAACAGCAGC-------------------------------
DTSsa11-47      AGTGCAA--ATCAATCCCAGAACAACAGCCAACAGC------------------------
DTCau11-1       AGTGCAA--ATGAATCCCAGAACAACAGC-------------------------------
DTSsa11-25      AGTGCAA--ATCAATCCCAGAACAACAGC-------------------------------
DTSsa11-28      AGTGCAA--ATCAATCCCAGAACAACAGC-------------------------------
DTAku11-1       AGTGCAA--ATCAATCCCAGAACAACAGT-------------------------------
DTSsa11-45      AGTGCAA--ATAAATCCCAGAACAACAGC-------------------------------
DTSsa11-30      AGTGCAA--ATCAATCCCAGAACAACAGC-------------------------------
DTSsa11-37      AGTGCAA--ATCAATCCCAGAACAACAGC-------------------------------
DTSsa11-32      GGTCCAA--ATCAATCCCAGAACAACAGC-------------------------------
DTTal11-1       AGTGCAA--ATCAATCCCAGAACGACAGC-------------------------------
DTOmy11-8       AGTGCAA--AACAATCCCAGAACAACAGC-------------------------------
DTSsa11-34      AGTGCAA--ATCAATCCCAGAACAACAGC-------------------------------
DTSsa11-36      AGTGCAA--ATCAATCCTAGAACAACAGC-------------------------------
DTSsa11-46      AGTGCAA--ATAAATCCCAGAACAACAGC-------------------------------
DTSsa11-24      -GTGCAA--ATCAATCCCAGAACAACAGC-------------------------------
DTCca11-1       AGTGCAA--ATCAATTCCAGAACAACAGC-------------------------------
DTSsa11-17      AGTGAAA--ATCAATCCCAGAACAACAGC-------------------------------
DTSsa11-10      ---------ATCAATACCAGAACAACAGC-------------------------------
DTSsa11-14      AGTGCAA--ATCAATCCCAGC---------------------------------------
DTSsa11-21      AGTGCAA--ATCAATCCCAGAACAACAGC-------------------------------
DTSja11-1       ------------------------------------------------------------
DTOmy11-4       AGTGAAA--ATCAATCACAGAACAACAGC-------------------------------
DTSsa11-11      AGTGCAA--ATCAATCCAAGAACAACAGC-------------------------------
DTSsa4-17       -GGACCGCCACAGGAATGGAAGACCC-AGAGTTACCTCTGCTGCAGAGGATAAGTTCAT-
DTSsa4-27       -GGACCGCCACAGGAATGGAAGACCC-AGAGTTACCTCTGCTGCAGAGGATAAGTTCAT-
DTSsa4-21       -GGACTACCACAGGAAAGGAAGACCC-AGAGTTACCTTTGCTGCAGAGGATACGTTCAT-
DTOmy4-2        TGGCTCGCCACAGGAAAGGGAGACTC-AGAGTTACCTCTGCTGCAGAGGATAAGTTCAT-
DTSsa4-44       -GGACAGCCACAGGAAAGGAAGACTC-AGAGTTACCTCTGCTGCAGAGGATAAGTTCTT-
DTOmy4-5        -GGACTGACA------CGGAAGACCCCAGAGTTACCTCTGCTGCAGAGGATAAGTTCAT-
DTSsa4-39       -GGACTGATAATGGAATGGAAGACCCCAGAGTTACCTCTGCTGCAGAGGATAAGTTCAT-
DTSsa4-43       -GGACCACCACAGGAAAGGAAGACCC-AGAGTTACCTCTGCTACAGAGGATAAGTTCAT-
DTSfo4-1        -GGACCGCCACAGGAAAGGGAGACCC-AGAGTTACATCTGCTGCAGAGGATAAGTTCAT-
DTSsa4-28       -GGACCGCCATGGGAAAGGAAGACTC-AGAGTTACCTCTGTTGCAGAGGATAAGTTCAT-
DTSsa4-22       -GGACCACCACA------------------------------------------------
DTSsa4-30       -GGACTGCCACAGAAAAGGAAGACCT--GAGTTACCTCTGCTGCAGATGATAAGTTCAT-
DTSsa4-38       -GGACTGCCAAAGGAAGAGAAGACCC-AGAGTTACCTCTGCTACAGAGGATCAGTTCAT-
DTSsa4-33       -AGAGGATAA-------------------------------------------GTTCAT-
DTSsa4-37       -GGACCGCCACAGGAAGAGAAGACCC-AGAGTTACCTCTGCTGCAGAGTATAAGTTCATA
DTSsa4-34       -GGACCACCAGAGGAAAGGAAGAACT-AGAGTTAGCTCTGCTGCAGAAGATAAGTTCAT-
DTSsa4-40       -GGACAGCCACAGGAAAGAATGACCC-AGAGTTATCTCTGTTGCAGAGGATAAGTTCAT-
DTSja4-2        ------------------------------------------------------------
DTSsa7-5        TGGTAGGCCACACAAGCTCACAGAAAGGGACCGCCGAGTGCTGAATCGTGTA-GCGTAT-
DTOmy7-1        TGGTAGGCTACACAAGCTCACAGAACGGGACCGGCGAGTGCTGAAGTGCGTA-GAGCGT-
DTSja7-2        TGGTATGCCACATAAGCTCACAGAACGGGACCGCCGAATACTGAA--------GCGAGT-
DTSsa7-17       TG-TAGGCCACACAATCTCACAGAATGGGACCGCCGAGTGCTGAAGCGGGTA-GTGCGT-
DTSsa7-1        TGGTAGGCCACACAAGCTCACAGATAGGGACCGCCATGTGCTGAAGCCAGTA-GCGCGT-
DTSsa7-3        -------CCACTTC-GCTCACAGAACGGGACTGCTGAGTGCTGAAGCCCATA-GCCCAT-
DTSsa7-6        TGGTAGGCCACACAAGTTCATAGAACAGGACCATTGAATGCTGAAGTGCATA-GTGCGT-
DTSsa7-9        TGGTATGCCATACATGCTCACAGAATGGGTCCGCAGAGTGCTGAAGTGTGTA-AC-----
DTSsa7-11       TGGTAGGCCACACAAGCTCACAGAACAGGACCGACGAGTGTTCAAGTGCATA-GCGCGT-
DTSja5-1        AATCCCTCCATTAGTGCCCAGACGGTTTGCAATAGGCTGAGAGAGGCTGGACTGAGGGCT
DTSsa5-9        AATCCCTCCATCAGTGCTCAGACTGTCCGCAATAGGCTGAGAGAGGCTGGACTGAGGGCT
DTSsa5-10       AATCCCTCCATCAGTGCTCAGACTGTCCACAATAGGCTGAGAGAGGCTGGACTGAGGGCT
DTSsa5-1        AATCCCTTCACCAGTGCTCAGACTGTCCGCAATAGGCTGAGAGAGGCTGGACTGAGGGCT
DTOmy5-1        AATCCCTCCATCAGTGCTCAGACTGTCCACAATAGGCTGAGAGAGGCTGGACTGAGGGCT
DTSsa5-6        AATCCCTCCATCAGTGCTCAGACTATCCACAACAGGCTGAGAGAGGCTAGACTGAGGGCT
DTSsa5-7        AATCCCTCCATCAGTGCTCAGACTATCCACAACAGGCTGAGAGAGGCTAGACTGAGGGCT
DTSsa5-4        AATCTCTCCATCAGTGCTCAGGCTGTCCACAATAGGCTGA----------G--AGAGGCT
DTSsa5-5        AATCCCTCCATCAGTGCTCAGACTGTCCACAATAGGCTGG----------ACTGAGGGCT
DTDlu5-1        ------------------------------------------------------------
DTSsa6-1        AACCAAAGAGTTTCTGCACAAACTGTCAGAAGCCATCTCAGGGAAGCTCATCTGTGTGCT
DTSsa6-12       AACCAAATAATTTCTGCACAAACTGTCATAAACCGTCTCGGGGTAGCTCACCTGCTTGCT
DTSsa6-7        AACCAAAGAATTTCTGTACAAACTGTCAGAAACTGTCTCGGGGAAGTTCATCTGCATGCT
DTOla6-1        AACTACAGAATTTCTGCACAAACTGTCAGAAACCGTCTCAGGGAAGCTCATCTGCATGCT
DTSsa2-1        AATGTGCATGTGTCTGCTCAAACGGTCAGAAACAGACTCCATGATGGTGGTATGAGGGCC
DTSsa2-13       AATGTGCATGTGTCTGCTCAAATGGTCAGAAACAGACTCCATGAGGGTGGTATGAGGGCC
DTSsa2-15       AATGTGCATGTGTCTGCTCAAACGGTCAGAAACAGACTCCATGAGGGTGGTATGAGGGCC
DTSsa2-16       AATGTGCATGTGTCTGCTCAAACGGTCAGAAACAGACTCCATGAGGGTGGTATGAGGGCC
DTSsa2-11       AATGTGCATGTGTCTGCTCAAACGGTCACAAACAGACTCCACGAGGGTGGTATGAGGGTC
DTSsa2-3        AATGTGCATGTGTCTGCTCAAACGGTCAGAAACAGACTCCATGAGGGTGGTATGAGGACC
DTSsa2-14       AATGTGCATGTGTCTGCTCAAACGGTCAGAAACAGACTCCATGAGGGTGGTATGAGGGCC
DTSsa2-9        AATGTGCATGTGTCTGCTCAAACGGTCAGAAACAGACTCCATGAGGGTGGTATGAGGGCC
DTSsa2-10       AATGTGCATGTGTCTGCTCAAACAGTCAGAAACAGACTCCATGAGGGTGGTATGAGGGCC
DTSsa2-2        AATGTGCATGTGTCTGCTCAAACGGTCAGAAACAGACTCCATGAGGGTGGTATGAGGGCC
DTSsa2-5        AATGTGCATGTGTCTGGTCAAACGGTCAGAAACAGACTCTATAAGGGTGGTATGAGGGCC
DTSsa2-12       ---------------------------------------------------------GCC
DTSsa2-4        AATGTGCATGTGTCTGCTCAAACGGTCAGAAACAGACTCCATGAGGGTGGTATGAGGGCC
DTOmy2-1        AATGTGCATGTGTCTGCTCAAACGGTCAGAAACAGACTCCATGAGGGCGGTATGAGGGCC
DTSsa2-19       AATGTGCATGTGTCTGCTCAAACGGTCAGAAACAGACTCCA---GGGTGGTATGAGGGCC
DTSsa2-20       AATGTGCATGTGTCTGCTCAAACGGTCAGAAACAGACTCCATGAGGGTGGTATGAGGGCC
DTXtro2-2       AATGCGCATGTGTCTGCTCAAACGGTCAGAAACAGACTCCATGAGGGTGGTATGAGGGCC
DTXtro2-1       AATGTGCATGTGTCTGCTCAAACAGTCAGAAACAGACTCCGTGAGGGTGATATGAGGGCC
DTDrel2-15      AA------TGTGTCTGTTCAACCGGTCACAAACAGACTCCATGATGGTGGTATGACGGCC
DTDre2-1        AATGTGCATATGTCTGCTCAAACAGTAAGAAACAGAGACCATGAGAGTGGTATGAGGGCC
                                                                            

DTOmy1-3        ------------------------------------------------------------
DTOmy1-2        ------------------------------------------------------------
DTSsa1b-5       -------------------------------------ACACACTAC--------------
DTSsa1b-23      -------------------------------------ACACACTCC--------------
DTSsa1b-21      -------------------------------------ACACACTAC--------------
DTSsa1b-8       -------------------------------------ACACACTAC--------------
DTOmy1-1        -------------------------------------ACACACTAC--------------
DTOmy1-5        -------------------------------------ACACACTAC--------------
DTAbu1-1        -------------------------------------ACACACTAC--------------
DTAbu1-2        -------------------------------------ACACACTAC--------------
DTSja1-1        -------------------------------------ACACACTAC--------------
DTSsa1-19       -------------------------------------ACACACTAC--------------
DTSsa1-20       -------------------------------------ACACACTAC--------------
DTSsa1-2        -------------------------------------ACACACTAC--------------
DTSsa1-6        -------------------------------------ACACACAAC--------------
DTSsa1-7        -------------------------------------ACACATTAC--------------
DTOmy1-4        -------------------------------------ACACACTAC--------------
DTIpu1-1        -------------------------------------ACACACTAC--------------
DTPmar1-1       -------------------------------------ACACACTAC--------------
DTSsa1-14       -------------------------------------ACACACTAC--------------
DTIpu1-3        -------------------------------------ACACACTAC--------------
DTIpu1-2        -------------------------------------ACACACTAC--------------
DTSsa1-1        -------------------------------------ACACACTAT--------------
DTSsa1-10       -------------------------------------ACACACTAC--------------
DTXtro1-6       -------------------------------------ACACATTAA--------------
DTXtro1-9       -------------------------------------ACACATTAC--------------
DTXtro1-8       -------------------------------------ACACATTAC--------------
DTXtro1-4       -------------------------------------ACACATTAC--------------
DTXtro1-7       -------------------------------------ACACATTAC--------------
DTXtro1-5       -------------------------------------ACACATTAC--------------
DTDre1-1        -------------------------------------ACACTTTGC--------------
DTSja1-2        -------------------------------------ACACACTAC--------------
DTSsa8-1        ---------------------------------TCCACAGAGCTGGGCT-----------
DTSsa8-4        ---------------------------------TCCACAGAGCTGGGGT-----------
DTSja8-1        ------------------------------------------------------------
DTSsa9-7        ---------------------------------GCCACAATACTAACAC-----------
DTSsa9-19       ---------------------------------TCCACAATACTAACCT-----------
DTSsa9-10       ---------------------------------TCCACAATACTAACCT-----------
DTSsa12-16      ---------------------------------CTG-CAGCACTCC--------------
DTOmy12-4       ---------------------------------CCG-TAGCACTCC--------------
DTSsa12-1       ---------------------------------CTG-CAGCACTCC--------------
DTSsa12-20      ---------------------------------CTG-CAGCACTCC--------------
DTSsa12-43      ---------------------------------CTG-CAGCCCTCC--------------
DTSsa12-38      ---------------------------------GGC-CTGAATGCC--------------
DTSsa12-9       ---------------------------------CTG-CAGCACTCT--------------
DTSsa12-31      ---------------------------------CTG-CAGCACTCC--------------
DTOmy12-5       ---------------------------------CTG-CAGCACTCC--------------
DTSsa12-28      ---------------------------------CTG-CAGCACTCC--------------
DTSsa12-7       AGATACCCATTAACTTGTGGTGTATAAACCAGACTA-TGGCACTACTCATGCCTCTAGTA
DTSsa12-19      ---------------------------------CTG-CAGCACTC---------------
DTOts12-1       GTCAGGGAGGTGATCAAGAACATGATGGTCACTCTGACAGAGCTCTAGAGTTCCTCTGTG
DTSsa12-34      ---------------------------------CTG-CAGCACTCC--------------
DTSsa12-30      ---------------------------------CTG-CAGCACTCC--------------
DTSsa12-8       ---------------------------------CTG-CAGCACTCT--------------
DTSsa12-39      ---------------------------------CTT-CAGTACTCC--------------
DTIpu12-1       ---------------------------------CTC-TAGAACTCC--------------
DTGac12-1       ---------------------------------CTC-CAGCGCTCC--------------
DTDre12-1       ---------------------------------GTG-CAGCAATCC--------------
DTPbi12-1       ---------------------------------CTG-CAACAATCC--------------
DTSsa12-24      ---------------------------------CTA-TAGCACTCC--------------
DTOmy12-3       ---------------------------------GGA--GGCACAGA--------------
DTOmy8-1        -------------------------------------GTATATTGC--------------
DTOmy8-4        -------------------------------------GTATATTGC--------------
DTOmy8-5        -------------------------------------GTATATTGC--------------
DTOmy8-2        ----------------------------------GTCGTATATTGC--------------
DTSja8-2        -------------------------------------GTATATTGC--------------
DTXtro8-1       -------------------------------------GTGCGCTGC--------------
DTXtro8-2       -------------------------------------GTGCACTGC--------------
DTXtr10-1       -----------------------------------AAAGAGACTGG--------------
DTXtr10-2       -----------------------------------AAAGAGACTGG--------------
DTXtr10-3       -----------------------------------AAAGAGACTGG--------------
DTXla10-1       -----------------------------------AAAGAGACTGG--------------
DTRpi10-1       -----------------------------------GAAAAGACTGG--------------
DTSsa10-1       -----------------------------------AAAGAGACTGG--------------
DTSsa11-20      -----------------------AAAGGACCTTGTGAAGATGCTGGAGGAAACCGGTACA
DTOki11-1       -----------------------AACGGACCTTGTGAATATTCTCGATGAAACCGGTACA
DTElu11-1       -----------------------AAAGGACCTTGGGAAGATGCTAGATGAAACAGGTACA
DTSsa11-7       -----------------------AAATGACCTTGTGAAGATGCTGGAGGAAACAGGTACA
DTSsa11-47      -----------------------AAAGGACCTGGTGAAGATGCTGGAGGAAACAGGTACA
DTCau11-1       -----------------------AAAGGACCATGTGAAGATACTGGAGGAGTCAGGTACA
DTSsa11-25      -----------------------AAAGGACCTTCTGAAGATACTGGAGGAAACCGGTACA
DTSsa11-28      -----------------------AAAGGACCTTATGAAGATGCTAGAGGAAACCGGTACA
DTAku11-1       -----------------------AAAAGACCTTGTGAAGATGCTGGAGGAAACAGGTACA
DTSsa11-45      -----------------------AAAGGACCTTGTGAAGATGCTGGAGGAAACAGGTACA
DTSsa11-30      -----------------------AAAGGACCTTGTGAAGATGCTGGAGGAA-CAGGTACA
DTSsa11-37      -----------------------AAAGGACCTTGTGAAGATGCTGGAGGAAACAGGTACA
DTSsa11-32      -----------------------AAAGGACCTTGTGAATATGCTGGAGGAAACAGGTA-G
DTTal11-1       -----------------------AAAGGACCTTGTGAAGATGCTGGAGAAAACAGGTATG
DTOmy11-8       -----------------------AAAGGACCTCGTGAAGATGCTGGAGGAAACAGGTACA
DTSsa11-34      -----------------------AAAGGACCTTGTGAAGATGCTGGAGGAAACAGGTACA
DTSsa11-36      -----------------------AAAAGACCTTGTGAAGATGCTGGAGGAAACAGGTACA
DTSsa11-46      -----------------------AAAGGACCTTGTGAAGATGCTGGAGGAAACAGGTACA
DTSsa11-24      -----------------------AAAGGATCTTGTGAAGATGCTGGAGGAAACAGGTACA
DTCca11-1       -----------------------AAAG---------------------------------
DTSsa11-17      -----------------------AAAGGACCTAGTGAAGATGCTGGAGGAAACGGGTACA
DTSsa11-10      -----------------------AAAGGACCTTGTGAAGATGCTGGAGGAAACAGGTACA
DTSsa11-14      -----------------------AAAGGACTTTGTGAAGATGCTGGAGGAAACAGGTACA
DTSsa11-21      -----------------------AAAGGACCTTGTTAAGATGCTGGAGGAAAAGGGTACA
DTSja11-1       ------------------------------------------------------------
DTOmy11-4       -----------------------AAAGGACCTTGTGAAGATGCTGGAGGAAACAGGTACA
DTSsa11-11      -----------------------AAAGGACCTTGTGGAGATGCTGGAGGAAACAGGTACA
DTSsa4-17       ---------TAGAGTTACCAGCCTCAGAAATTGCAGTACAAATAA--------------A
DTSsa4-27       ---------TAGAGTTACCAGCCTCAGAAATTTCAGCTCAAATAA--------------A
DTSsa4-21       ---------TAGAGTTACCAGCCGAAGGAATTGCAGCCCAAATAA--------------A
DTOmy4-2        ---------TAG--TTGC--ACCTCAG--ATTGCAGCCCAAATAA--------------A
DTSsa4-44       ---------TAGAGTTACCAGCCTCTGAAATTGCATCTCAAATAA--------------A
DTOmy4-5        ---------TAGAGTTACCAGCT----AAAATGCAGGCCAAATAA--------------A
DTSsa4-39       ---------TAGAGTTACCAGCCTCAGAAAATGCAGGCCAAATAA--------------A
DTSsa4-43       ---------TAGAGTTAACTGCACCTCAGATTGCAGCCCAAATAA--------------A
DTSfo4-1        ---------TAGAGTTACCAGCCTCAGAAATTGCAGCCCAAATAA--------------A
DTSsa4-28       ---------TAGAGTTAACTGCACCTCAGCTTGCAGCCCAAATAA--------------A
DTSsa4-22       ------------------------------------------------------------
DTSsa4-30       ---------TAGATTTAACTGCACTTCAGATTGTAGCCCAAATAA--------------A
DTSsa4-38       ---------TAGAGTTAACTGCACTTCAGATTGCAGCCACTCT-----------------
DTSsa4-33       ---------TAGAGTTACCAGCCTCTAAAATTGCAGCCCAAATAA--------------A
DTSsa4-37       ---------TAGAGTTACCAGCCTCAGAAATCGGCAATTAACTGCCCCTCA----GATTG
DTSsa4-34       ---------TAGAGTTACCAGCCTCAGAA----CAG------------------------
DTSsa4-40       ---------TAGAGTTACCAGCCTCAGAAATTGCAGCCCAAATAA--------------A
DTSja4-2        ------------------------------------------------------------
DTSsa7-5        ---------AAAAATCATCTGTCCTCGA--TTGCAACACTCACTAC--------------
DTOmy7-1        ---------AAAAAT-----GTCCTCGG--TTGCAACACTCATTAC--------------
DTSja7-2        ---------AAAAATTGTCTGTCCTCGG--TTGCAACACTCACCAC--------------
DTSsa7-17       ---------AAAAATCATCTGTCCTTGG--TTGCAACA--CACTAC--------------
DTSsa7-1        ---------AAAAATCTTCTGTCCTCAG--TTGCAACACTCACTAC--------------
DTSsa7-3        ---------AAAAATCGCCTGTCTTAGC--TTGCAATACTCACTAC--------------
DTSsa7-6        ---------GAAAATCGTCTGTCCTTGG--TTGCAACACTCACTAC--------------
DTSsa7-9        ------------AATCGTCTGTCCACGA--TTGCAACACTCACTAC--------------
DTSsa7-11       ---------AAAAATTGTCTGTCCTCGG--TTGCAACACTCCCAAC--------------
DTSja5-1        ---------TGTAGGCCTGTTGTAAGGCAGGTCCTCACCAGACATCACC----------G
DTSsa5-9        ---------TGTAGGCCTGTTGTAAGGCAGGTCCTCACCAGACATCACC----------G
DTSsa5-10       ---------TGTAGGCCTGTTGTAAGGCAGGTCCTCATCAGACATCACC----------G
DTSsa5-1        ---------TGTAGGCCTGTTGTAAGGCAGGTCCTCACCAGACATCACC----------G
DTOmy5-1        ---------TGTAGGCTTGTAGAAAGGCAGGTCCTCACCAGACATCATC----------A
DTSsa5-6        ---------TGTAGGCCTGTTGTAAGGCAGGTCCTCACCAGATATCACC----------G
DTSsa5-7        ---------TGTAGGCCTGTTGTAAGGCAGGTCCTCACCAGATATCACC----------G
DTSsa5-4        ---------GGA------------------------------------------------
DTSsa5-5        ---------TGT------------------------------------------------
DTDlu5-1        ------------------------------------------------------------
DTSsa6-1        ---------CGTCGTCCTCACTAGGGTCTTGACTTGACTTTAGTTTGGC----------A
DTSsa6-12       ---------CATTGTCCTCACCAGGGTCTTGATCTGACTGCAGTTCGGC----------G
DTSsa6-7        ---------CATCTTCCTCACAAGAGTCTTGACCTGACTGCAGATCGAC----------A
DTOla6-1        ---------CGTCATCCTCATCGAGGTCTCGACCTCACTCCAGTTCATC----------G
DTSsa2-1        ---------CGACGTCCACAGGTGGGGGTTGTGCTTACAGCCCAACACC----------G
DTSsa2-13       ---------CGACGTCCACAGGTGGGGGTTGTGCTTACAGCCCAACACC----------A
DTSsa2-15       ---------CGACGTCCACAGGTGGTGGTTGTGCTTACAGCCCAACACC----------G
DTSsa2-16       ---------CGACGTCCACAGGTGGGGGTTGTGCTTACAGCCCAACATC----------G
DTSsa2-11       ---------CGACGTCCACAGGTGGGGGTTGTGCTTACAGCCCAACACC----------G
DTSsa2-3        ---------CGACATCCACAGGTGAGGGTTGTGCTTACAGCCCAACACC----------G
DTSsa2-14       ---------CGACGTCCACAGCTGGGGGTTGTGCTTACAGCCCAACACC----------G
DTSsa2-9        ---------CGACGTCCACAGGTGGGGGTTGTGCTTACAGCCCAACACC----------G
DTSsa2-10       ---------CGACGTCCACAGGTGGGGGTTGTGCTTACAGCCCAACACC----------G
DTSsa2-2        ---------CGACGTCCACAGGTGGGGGTTGTGCTTACAGCCCAACACC----------G
DTSsa2-5        ---------CGACATCCACAGGTGGGGGTTGTGCTTACAGCCCAACACC----------G
DTSsa2-12       ---------CGACGTCCACAGGTGGGGGTTGTGCTTACAGCCCAACACC----------G
DTSsa2-4        ---------CGACGTCCACAGGTGGGGGTTGTGCTTACAGCCCAACACC----------G
DTOmy2-1        ---------CGACGTCCACAGGTGGGGGTTGTGCTTACAGCCCGACACC----------G
DTSsa2-19       ---------CGACGTCCACAGGTGGGGGTTGTGCTTACAGCCCAACACC----------G
DTSsa2-20       ---------CGACGTCCACAGGTGGGGGTTGTGCTTACAGCCCAACACC----------G
DTXtro2-2       ---------CGACGTCCACAGGTGGGGGTTGTGCTTACAGCCCAACACC----------G
DTXtro2-1       ---------CAACATCCACGGGTGGGGGTTGTGCTTACAGCCCAACACC----------G
DTDrel2-15      ---------CGGCATCCATAGGTGGGGGTAGTGCTTGCAGCCCAACACC----------A
DTDre2-1        ---------AGACATCCACAGGTGTGGGTTGTGCTTATAGCCCAACACC----------G
                                                                            

DTOmy1-3        ------------------------------------------------------------
DTOmy1-2        ------------------------------------------------------------
DTSsa1b-5       ----------------------------------------------GCCGCCAGGAACTC
DTSsa1b-23      ----------------------------------------------GCCGCCAGGGACTC
DTSsa1b-21      ----------------------------------------------GCCGCCAGGGACTC
DTSsa1b-8       ----------------------------------------------GCCGCCAGGGACTC
DTOmy1-1        ----------------------------------------------GCCGCCAGGGACTC
DTOmy1-5        ----------------------------------------------GCCGCCAGGGACTC
DTAbu1-1        ----------------------------------------------AACGGCAGGGAATC
DTAbu1-2        ----------------------------------------------AACGGCAGGGAATC
DTSja1-1        ----------------------------------------------GCCGCCAGGGACTC
DTSsa1-19       ----------------------------------------------GCCGTGAAGGACTG
DTSsa1-20       ----------------------------------------------GCCGTGAAGGACTG
DTSsa1-2        ----------------------------------------------GCCGTGAAGGACTG
DTSsa1-6        ----------------------------------------------GCCGTGAAGGACTG
DTSsa1-7        ----------------------------------------------GCCGTGAAGGACTG
DTOmy1-4        ----------------------------------------------GCCGTGAAGGACTG
DTIpu1-1        ----------------------------------------------GCCGTGAAGGACTG
DTPmar1-1       ----------------------------------------------GCCGTGAAGGACTG
DTSsa1-14       ----------------------------------------------GCCGTGAAGGACTG
DTIpu1-3        ----------------------------------------------GCTGTGAAGGACTG
DTIpu1-2        ----------------------------------------------GCCATGAAGGACTG
DTSsa1-1        ----------------------------------------------GCCATGAAGGACTG
DTSsa1-10       ----------------------------------------------GCCGTAAAGGACTG
DTXtro1-6       ----------------------------------------------ACCGCAATGGATTA
DTXtro1-9       ----------------------------------------------ACCGCAATGGATTA
DTXtro1-8       ----------------------------------------------ACCGCAATGGATTA
DTXtro1-4       ----------------------------------------------ACCGCAATGGATTA
DTXtro1-7       ----------------------------------------------ACCGCAATGGATTA
DTXtro1-5       ----------------------------------------------ACCGCAATGGATTA
DTDre1-1        ----------------------------------------------GCCGCAATGGATTA
DTSja1-2        ----------------------------------------------GCCATGAAGGACTG
DTSsa8-1        ----------------------------------------------TTACAGAAGA----
DTSsa8-4        ----------------------------------------------TTACGGAAGA----
DTSja8-1        ------------------------------------------------------------
DTSsa9-7        ----------------------------------------------AAAACATGCATCCT
DTSsa9-19       ----------------------------------------------AAATGACAGA----
DTSsa9-10       ----------------------------------------------AATTGACACA----
DTSsa12-16      ----------------------------------------------ACCAATAAGGTCTT
DTOmy12-4       ----------------------------------------------ACCAATCATGTATT
DTSsa12-1       ----------------------------------------------ACCAATCAGGCCTT
DTSsa12-20      ----------------------------------------------ACCAATCAGGCCTT
DTSsa12-43      ----------------------------------------------ACCAATCAGGCCTT
DTSsa12-38      ----------------------------------------------AAGCGTCATGTCT-
DTSsa12-9       ----------------------------------------------ACCAATCAGGCTTT
DTSsa12-31      ----------------------------------------------ACCAATCAGGCCTT
DTOmy12-5       ----------------------------------------------ACCAATCAGACCTT
DTSsa12-28      ----------------------------------------------ACCAATCACGCCAT
DTSsa12-7       TAACTGCTGATTATTAACAATATTTAAAGCTTAGAAATCCAA----ACCCATCAGGCGTT
DTSsa12-19      -----------------------------------------A----ACCAATCAGGCCTT
DTOts12-1       GAGATGGGAGAACCTTCCAGAAGGACAACTATTTATGCAGCACTCCAACAATCTGGCCTT
DTSsa12-34      ----------------------------------------------ACCAAACAGGCCTT
DTSsa12-30      ----------------------------------------------ACCAATCAGGCCTT
DTSsa12-8       ----------------------------------------------ACCAATTAGGCCTT
DTSsa12-39      ----------------------------------------------ACCAATCAAGCCTT
DTIpu12-1       ----------------------------------------------ATCAATCAAGCCTG
DTGac12-1       ----------------------------------------------ACAAATCAGGCCTG
DTDre12-1       ----------------------------------------------AACAATCAGGCCTG
DTPbi12-1       ----------------------------------------------ACCAATCAGGCCTG
DTSsa12-24      ----------------------------------------------ACCAATCAGGACT-
DTOmy12-3       ----------------------------------------------TCTGGGGAAGGGTA
DTOmy8-1        ----------------------------------------------ACAAATCTGGCCTT
DTOmy8-4        ----------------------------------------------ACAAATCTGGCCTT
DTOmy8-5        ----------------------------------------------ACAAATCTGGCCTT
DTOmy8-2        ----------------------------------------------ACAAATCTGGCCTT
DTSja8-2        ----------------------------------------------ACAAATCTGGCCTT
DTXtro8-1       ----------------------------------------------ACAAAGTTGGCCTT
DTXtro8-2       ----------------------------------------------ACAAAGTTGGCCTT
DTXtr10-1       ----------------------------------------------GCAAAAACGGCCTG
DTXtr10-2       ----------------------------------------------GCAAAAACGGCCTG
DTXtr10-3       ----------------------------------------------GCAAAAACGGCCTG
DTXla10-1       ----------------------------------------------GCAAAAACGGCCTG
DTRpi10-1       ----------------------------------------------GCAAAAATGGCCTG
DTSsa10-1       ----------------------------------------------GCAAAAATGGCATC
DTSsa11-20      AAAGCATCTATATCCACAGTAAAA------------CGAGTCCTATATCGACATAACCTG
DTOki11-1       AAAGTATCTATATCCACAGTAAAA------------CGAGTCCTATATCGACATAACCTG
DTElu11-1       AAGTTATCTATATCCACAGTAAAA------------CGAGTCCTATATCGACATAACCTG
DTSsa11-7       AAAGTATCTATAGTCACAGTAAAA------------CGAGTCCTGTATCGACATAACCTG
DTSsa11-47      AAAGTATCTATATCCACAGTAAAA------------CGAGTCCTATATCGACATAACCTG
DTCau11-1       AAAGTATCTATATCCACAGTAAAA------------CGAGTCCTATATCGACATACCCTG
DTSsa11-25      AAAGTATCTATATCCACAGTAAAA------------CGAGTCCTATATCGACATAACCTG
DTSsa11-28      AAAGTATCTATTTCCACAGTAAAA------------CAAGTCCTATATCGACATAACCTG
DTAku11-1       AAAGTAGCTATATCCACAGTAAAA------------CAAGTCCTATATCGACATAACCTG
DTSsa11-45      AAAGTATCTATGTCCACAGTAAAA------------CA-GTCCTATATCGACATGACCTG
DTSsa11-30      AAAGTATCTATATCCACAGTAAAA------------CAAGTCCTATATTGACATAACCTG
DTSsa11-37      AAAGTGTCTATATCCACAGTAAAA------------CGAGTCCTATATTGACATAACCTG
DTSsa11-32      AAAGTATCTATATCCACAGTGAAA------------CGAGTCCTATATCGACATAACCTG
DTTal11-1       AATGTTTCTATATCCACAGTAAAAA-----------CGAGTCCTATATCGACATAACCTG
DTOmy11-8       AAAGTATCTATATCCACAATAAAA------------CGAGTCCTATATTGACATAACCTG
DTSsa11-34      AAAGTATCTACATCCACAGTAAAA------------CGAGTCCTATATCGACATAACCTG
DTSsa11-36      AA-GTATCTATATCCACAGTAAAA------------CGAGTCCTATATCGAAATAACCTG
DTSsa11-46      AA-ATATCTATATCCACAGTAAAA------------CGAGTCCTATGTCGACATAACCTG
DTSsa11-24      AAAGTATCTATATCCACAGTAAA-------------CGAGTCCTATATCGACATAAACTG
DTCca11-1       ------------------------------------------------------------
DTSsa11-17      AAATTATCTATATCCACAGTAAAA------------CGAGTCCTATATCGACATAACCTG
DTSsa11-10      AAACTATCTATATCCACAGTAAAA------------AAGGTCCTATATCAACATAACCTG
DTSsa11-14      AAAGTATATATATCCACAGTAAAA------------CAAGTCCTATATCGACA-AACCTG
DTSsa11-21      AAAGTATCAATATCCACAGTAAAA------------CGAGGCCTATATCGCCATAACCTG
DTSja11-1       ------------------------------------------------------------
DTOmy11-4       AATGTATCTATATCCACAGTAAAA------------CGAGTCCTATATCGACATAACCTG
DTSsa11-11      AAAGTATCTATATCCACAGTAAAA------------CGAGTCCTATATCAACATAACCTG
DTSsa4-17       TGCTTCACAGAGTTCAAGTAACAGACTGATCTCAGCATCAAC------AGAGGAGACTGT
DTSsa4-27       TGCTTCACAGAGTTCAAGTAACAGGCACATCTCAACATCAACTAT-TCAGAGGAGACTAT
DTSsa4-21       TGCTTCACAGAGTTCAAGTAACACACACATCTCAACATCAACTGT-TCAGAGGAGACTGC
DTOmy4-2        TGCTTCACATAGTTCAAGTAACAGACACATCTCAACACCAACTGT-TCAGAGGAAACTGC
DTSsa4-44       TGCTTCACAGAGTTCAAGTAACAGACACATCTCAACATCAACTGT-TCACAGGAGATTAT
DTOmy4-5        TGCTTCA--GAGTTCAAGTAACAGACAC---------------------------ATTGC
DTSsa4-39       TGCTTCACAGAGTTCAAGTAACAGACAT--CTCAACATCAACTGT-TCAGAGGAGACTGC
DTSsa4-43       TGCTTCACAGAGTTCAAGTAACAGATACATCTCAACATCAACTGT-TCAGAGGAGACTGC
DTSfo4-1        TGCTTCACTGAGTTCAAGTAACACAAACATCTCAACATCAACTAT-TCAGAGGAGACTGT
DTSsa4-28       TGCTTCACAGAGTTCAAGTAACAGACAGATCTCAACATCAACTTT-TCAGATTAGATTGT
DTSsa4-22       -------------------------------------TCAACTGC-TAAGAGGACTCTGT
DTSsa4-30       TGCTTCACAGAGTTCAAGTAACAGACA----------TCAACTAT-TCAGAGGAGACTGC
DTSsa4-38       -GCTTCACAGAGTTCAAGTAACAGACGCATCTCAACTTCAACTTT-TCAGAGGAGACTGT
DTSsa4-33       TGCTTCACAGAGTTCAAGTGACAGACA--TCTCAACATCAACTGT-TCAGAGGAGACTGC
DTSsa4-37       CACCTCACAGAGTCCAAGTAACAGACA--TCTCAACATCAACTGT-TGAGAGGAGACTGC
DTSsa4-34       --------------------------ACATCTCAACATCAACTGT-TCAGGGGAGACTGC
DTSsa4-40       TGCTTCACAGAGTTCAAGTAACAGACACATCTCAACATCAACTGT-TCAGAGCAGACTGC
DTSja4-2        ------------------------------------------------------------
DTSsa7-5        CGAGTTCCAAACTGCCTCTGGAAGCAACATCATCACAAGAACTGT-TCGTCGAGAGCTTC
DTOmy7-1        CGAGTACCAAACTGCCT--GGAAGCAATGTCAGCACAATAACTGT-TCGTCGGGAGCTTC
DTSja7-2        CGAGTTCCAAACTACCTCTGGAAGCA---------------CTGT-CAGTCAGGAGCTTC
DTSsa7-17       CG------------CCTTTGGAAGCAACATCAGCACAAGAAGTGT-TCGTCAAGAGCTTC
DTSsa7-1        CGAGTTCCGAACTGCCTCTGGAAGCAAAGTGCCTCTGGAAGCAATGTCGGCACAATAACT
DTSsa7-3        CAAGTTCCAAACTGCCTC---------------------------------GGGAGCTTC
DTSsa7-6        CGAGGTCCAAACTGCCTCTGGAAGCAACGTCAGCCGAATAACTTT-TCTTTGGGAGCTTC
DTSsa7-9        CAAGTTCCAAACTGCCTATGGAAGCAACGTCAGCACAATAACTGT-TCATTGGGAGCTTC
DTSsa7-11       TGAGTTCCAAACTGCCTATGGAAGCAATGTCAGCACAAGAACTGT-TCGTAGGGAGCTTC
DTSja5-1        GCAACAACGTCGCCTATGGGCACAAACCCACCGTCGCTGAAC-CAGACAGGACTGGCAAA
DTSsa5-9        GCAACAACGTCGCCTATGGGCACAAACCCACCGTCGCTGGAC-CAGACAGGACTGGCAAA
DTSsa5-10       GCAACAATGTCACCTATGGGCACAAACCCACCGTCGCTGGAC-CACATGGGACTGGCAAA
DTSsa5-1        GCAGCAACGTCACCTATGGGCACAACCCCACAGTCGCTGGAC-CAGACAAGACTG-CAAA
DTOmy5-1        GCAATAATGTCACCTACAGGCACAAACCCACCGTTGCTGGAC-CAGACAGGACTGGCAAA
DTSsa5-6        ACTACAACGTCGCCTATGGGCACAAACCCACCGTTGCTGGAC-CAGACAGGACTGGCAAA
DTSsa5-7        ACTACAACGTCGCCTATGGGCACAAACCCACCGTTGCTGGAC-CAGACAGGACTGGCAAA
DTSsa5-4        -------------CTGAGGGCTTGTAGGC-CTGTTGTAAGGC-AGGTCC---TCAACAGA
DTSsa5-5        -------------TGTAAGGCACAAACCCACCGTTGCTGGAC-CAGACAGGACTGGCAAA
DTDlu5-1        ------------------------------------------------------------
DTSsa6-1        TCGTAACCGACTTCAGTGGGCAAATGCTCACCTTCAATGGCCACTGGCACACTGGAG-AA
DTSsa6-12       TCTTAACTGACTTCAGTGGGCAAATGCTTACCTTCGATGGCCACTGGCAAGCTGGAG-AA
DTSsa6-7        TCGTAACCGACTTCAGTGGGCAAATGCTCACCTTCGATGGCCACTGGTGTAACAGTGTAG
DTOla6-1        TCGTAACCGACTTGAGTGGGCAAATGCTCACATGCGATGGCATCTGGCACGTTGGAG-AG
DTSsa2-1        TGCAGGACGTTTGGCATTTGCCAGAGAACACCAGGATTGG-CAAATTCGCCACTGGCGCC
DTSsa2-13       TGCAGGACGTTTGGCATTTGCCAGAGAACACCAAGATTGG-CAAATTCGCCACTGGCGCC
DTSsa2-15       TGCAGGACGTTTGGCATTTGCCAGAGAACACCAAGATTGG-CAAATTCGCCACTGGCGCC
DTSsa2-16       TGCAGGACGTTTGGCATTTGCCAGAGAACACCAAGATTGG-CAAATTCGCCACTGGTGCC
DTSsa2-11       TGCAGGACGTTTGGCATTTGCCAGAGAACACCAAGATTGG-CAAATTCGCCACTGGCGCC
DTSsa2-3        TGCAGGACGTTTGGCATTTGTCAGAGAACACCAAGATTGG-CAAATTCGCCACTGGCGCC
DTSsa2-14       TGCAGGACGTTTGGCATTTGCCAGAGAACACCAAGATTGG-CAAATTCGCCACTGGCGCC
DTSsa2-9        TGCAGGATGTTTGGCATTTGCCAGAGAACACCAAGATTGG-CAAATTCGCCACTGGCGCC
DTSsa2-10       TGCAGGACGTTTGGCATTTGCCAGAGAACACCAAGATTGG-CAAATTCGCCACTGGCGCC
DTSsa2-2        TGCAGGACGTTTGGCATTTGCCAGAGAACACCAAGATTGG-CAAATTCGCCACTGGTGCC
DTSsa2-5        TGCAGGGCGTTTGGCATTTGCCAGAGAACACCAAGATTGG-CAAATTCGCCACTGGCGCC
DTSsa2-12       TGCAGGATATTTGGCATTTGCCAGAGAACACCAAGATTGG-CAAATTCGCCACTGGCGCC
DTSsa2-4        TGCAGGACGTTTGGCATTTGCCAGAGAACACCAAGATTGG-CAAATTCGCCACTGGCACC
DTOmy2-1        CGCTGGACGTTTGGCATTTGCCAGAGAACACCAAGATTGG-CAAATTCGCCACTGGCGCC
DTSsa2-19       TGCAGGACATTTGGCATTTGCCAGAGAACACCAAGATTGG-CAAATTCGCCACTGGCGCC
DTSsa2-20       TGCAGGATGTTTGGCATTTGCCAGAGAACACCAAGATTGG-CAAATTCGCCACTGGCGCC
DTXtro2-2       TGCAGGACGTTTGGCATTTGCCAGAGAACACCAAGATTGG-CAAATTCGCCACTGGCGCC
DTXtro2-1       TGCAGGATGTTTGGCATTTGCCAGAGAACACCAAGATTGG-CAAATTTGCCACTGGCGCC
DTDrel2-15      CGCAGGATGTTTGGTATTTGCCAGAAAACACCAAGATTGG-CAAATTTGCCACTGGCACC
DTDre2-1        TGCAAGACGTTTGGCATTTGCCAAAGAACACCAAGA-----CAAATTCGCCACTGGCACC
                                                                            

DTOmy1-3        ------------------------------------------------------------
DTOmy1-2        ------------------------------------------------------------
DTSsa1b-5       AAATCCTGCAGT-GCCAGACGTGTCCCCCTGCTTA-----AGCCAGTACATGTCCAGGCC
DTSsa1b-23      AAATCCTGCCGT-GCCAGACGTGTCCCCCTGCTTA-----AGCCAGTACATGTCCAGGCC
DTSsa1b-21      AAATCCTGCCGT-GCCAGACGTGTCCCCCTGCTTA-----AGCCAGTACATGTCCAGGCC
DTSsa1b-8       AAATCCTGCAGT-GCCAGACGTGTCCCCCTGCTTA-----AGCCAGTACATGTCCAGGCC
DTOmy1-1        AAATCCTGCAGT-GCCAGACGTGTCCCTCTGCTTA-----AGCCAGTACATGTCCAGGCC
DTOmy1-5        AAATCCTGCAGT-GCCAGACGTGTCCCCCTGCTTA-----AGCCAGTACATGTCCAGGCC
DTAbu1-1        AAATCCCGCAGT-GCCAGACGTGTTCCGCTGCTGA-----AGCCAGTGCATGTCCAGGCC
DTAbu1-2        AAATCCCGCAGT-GCCAGACGTGTTCCGCTGCTGA-----AGCCAGTGCATGTCCAGGCC
DTSja1-1        AAATCCTGCACT-GCCAGATGTGTCCCCCTGCTTA-----AGCCAGTACATGTCCAGGCC
DTSsa1-19       AAATCCTGCAGC-GCCCGCAAGGTCCCCCTGCTCA-----GGAA--TACATATACATGCC
DTSsa1-20       AAATCCTGCAGC-GCCCGCAAGGTCCCCCTTCTCA-----AGAA--TACATATACAGGCC
DTSsa1-2        AAATCCTGCAGC-ACCCGCAAGGTCCCTCTGCTCA-----AGAA--TACATATACATGCC
DTSsa1-6        AAATCCTGCAGC-GCCCGCAAGGTCC----GCTCA-----ATAA--TACATACACATGCC
DTSsa1-7        AAATCCTGCAGC-GCCCGCAAG-TTCCCCTGCTCA-----AGAAAGCACATATACATGCC
DTOmy1-4        AAATCCTGCAGC-GCCCGCAAGGTCCCCCTGCTCA-----AGGAAGCACATTTACATGCC
DTIpu1-1        AAATCCTGCAGC-GCCCGCCAG-GTCTGCTGCTCA-----AGAAAGCACATATACATGCC
DTPmar1-1       AAATCCTGCAGC-GCCCGCAAGGTCCCCCTGCTCA-----AGAAAGCACATATACATGCC
DTSsa1-14       AAATCCTGCAGT-GCCCGCAAGGTCCCCCTGCTCA-----AGAAAGCACATATACATGCC
DTIpu1-3        AAATCCTGCGTC-GCCCGCAAGGTCCCCCTGCTCA-----AGAAAGCACATATACATGCC
DTIpu1-2        AAATCCTGCAGC-GCCCGCAAGGTCCCCCTGCTCA-----AGAAAGCACATGTACATGCC
DTSsa1-1        AAATCCTGCAGC-ACCCGCAAGGTCCCCCTGCTCA-----AGACAGCACATATACATGCC
DTSsa1-10       AAATCCTGCAGC-GCCCACAAGGTCCCCCTGCTCA-----AGAAAGCACATATACATACC
DTXtro1-6       AAATCCTGCAGG-GCTCGCAAGGTCCCCCTGCTCA-----AGAAGGCACATGTGCAGGCC
DTXtro1-9       AAATCCTGCAGG-GCTCGCAAGGTCCCCCTGCTCA-----AGAAGGCACATGTGCAGGCC
DTXtro1-8       AAATCCTGCAGG-GCTCGCAAGGTCCCCCTGCTCA-----AGAAGGCACATGTGCAGGCC
DTXtro1-4       AAATCCTGCAGG-GCTCGCAAGGTCCCCCTGCTCA-----AGAAGGCACATGTGCAGGCC
DTXtro1-7       AAATCCTGCAGG-GCTCGCAAGGTCCCCCTGCTCA-----AGAAGGCACATGTGCAGGCC
DTXtro1-5       AAATCCTGCAGG-GCTCGCAAGGTCCCCCTGCTCA-----AGAAGGCACATGTGCAGGCC
DTDre1-1        AAATCCTGCAGT-GCCCGAAAGGTACCCCTGCTTA-----AGAAGGCACATGTGAAGGCC
DTSja1-2        AAATCCTGCAGC-ACCCACAAGGTCCCCCTGCTCA-----AGAAAGCACATATACATGCC
DTSsa8-1        ----GTGACCAG-----AAAAAAAGCCATTGCCT-----AAAGAAAAAAATAAGCAAACA
DTSsa8-4        ----GTGGCCAG-----AAAAAAAGCCATTGCTT-----AAAGACAAAAATAAGCAAACA
DTSja8-1        ------------------------------------------------------------
DTSsa9-7        GTTTGCAACAAGGCACTAAAGTAATACTGGGGGGGGGGGAAGCACAACCATTGAGTACCA
DTSsa9-19       ----GCAAAAAG------AAGGAAGCCTGTACAC------AATAAAAATATTCCAAAACA
DTSsa9-10       ----GTGAAAAT------AAGGAAGACTGCACAG------AATACAAATATTCCAAAACA
DTSsa12-16      TC-TGGTAGAGTGGCCAGATGGAAGCCACTCCTCA----GTATAA-GGCACATGAC----
DTOmy12-4       TA-TGGTAGAGTGGCCA-----------CTCCTCA----GTAAAA-GGCACTGAAA----
DTSsa12-1       TA-TGGTA--ATGGCCAGACGGAAGCCACTCCTCA----GTAAAAAGGCACATGAC----
DTSsa12-20      TG-TGGT-----GGCCAGATGAAAGCCATTTCTGA----GTAAAA-GGCACAGGACCT--
DTSsa12-43      TA-TGCTTGAGTGGCCAGATGGAAGCCACTTCTCA----GTAAAA-GGCACATGACAGCT
DTSsa12-38      ---------------------------------------GGAGAA---------AA----
DTSsa12-9       TA-TGGTAGAGTGGCCAGACGGAAGCCACTCCTCA----GTAAAA-GGCACATGAAAGCC
DTSsa12-31      TT-TGGTAGAGTGGCCATACGGAAGCCACTACTCA----GTAAAA-GGCACATGACAGCC
DTOmy12-5       TG-TGCTAGAGTGGCTAGATGGAAGCCACTCCTCA----GTAAAA-AA-GCACGACAGCC
DTSsa12-28      TA-TGGTAGAGTGGCCAGACGGAAGCCACTCCTCA----GTAAAA-GGCATATGACAGCT
DTSsa12-7       TA-TGGTTGTGTGGCTAGACGGAAGCCATTCCTCA----GTAAAA-GGCAGGC------C
DTSsa12-19      TA-TGGTAGAATGGCCAGACGGAAGCCATTCCTCA----GTAAAA-AGCACA--------
DTOts12-1       TA-TGGTATAGTGGCCAGATGGAGGCCACTCCTCA----GTAAAA-GGCACATTACAGCC
DTSsa12-34      TA-TGGTAGAGTGGCCAGACGGAGGCCACTCCTCG----GTAAAA-GGCACATGAAATCC
DTSsa12-30      TAATTGTATAATAGCAAGACGGAAGCCACTCCTCA----GTAAAA-GGCACATGACAGCC
DTSsa12-8       CA-TGGTAGAGTGGCCAGATGGAAGCCACTCCTCA----GTAAAA-GGCACATGACAGCC
DTSsa12-39      TA-TGGTAGAGTGGCTAGACGGAAGCCACTCCTCA----GTAAAA-GGCAC--GGCAGCC
DTIpu12-1       AA-TGGTAGAGTGGCCAGATGGAAGCCACTCCTCA----GTAAAA-GGCTCATGACAGCT
DTGac12-1       TT-TGGTAGAGTGGCCAGACGGAAACCACTTCTCA----GTAAAA-AGCACATGACAGCC
DTDre12-1       TA-TGGTAGAGTGGCCAGACGGAAGCCACT---------------------------GCC
DTPbi12-1       TA-TGGTAGAGTGGCCAGACGGAAGCCATTCCTTA----GTAAAA-GGCATATGGCAGCC
DTSsa12-24      TTATGGTAGAGTGGCCAGACTGAAGCCACTCCTCA----GTAAAA-GGCATATGACAGTC
DTOmy12-3       CCAAAACATTTCTGCAGCATTGAAG---GTCCCCA----AGAACA-CAGCTACCACCATC
DTOmy8-1        TA-TGGAAGAGTGGCAAGAAGAAAGCCATTTCTTA-----AAGATATCCATAAAAAGTGT
DTOmy8-4        TA-TGGAAGAGTGGTAAGAAGAAAGCCATTTCTTA-----AAGATATCCATAAAAAGTGT
DTOmy8-5        TA-TGGAAGAGTGGTAAGAAGAAAGCCATTTCTTA-----AAGATATCCATAAAAAGTGT
DTOmy8-2        TA-TGGAAGAGTGGCAAGAAGAAAGCCATTTCTTA-----AAGATATCCATAAAAAGTGT
DTSja8-2        TA-TGGAAGAGTGGCAAGAAG----CCATTTCTTA-----AAGATATCCATAAAAAGTGT
DTXtro8-1       TA-TGGAAGAGTGGCAAGAAGAAAGCCATTGTTAA-----CAGAAAACCATAAGAAGTCC
DTXtro8-2       TA-TGGAAGAGTGGCAAGAAGAAAGCCATTGTTAA-----CAGAAAACCATAAGAAGTCC
DTXtr10-1       CA-TGGCAGATTTCCAAGGCGCAAACCACTTTTAA----GCAAAA-AGAACATTATGGCT
DTXtr10-2       CA-TGGCAGATTTCCAAGGCGCAAACCACTTTTAA----GCAAAA-AGAACATTATGGCT
DTXtr10-3       CA-TGGCAGATTTCCAAGGCGCAAACCACTTTTAA----GCAAAA-AGAACATTAAGGCT
DTXla10-1       CA-TGGCAGATTTCCAAGGCGCAAACCACTTTTAA----GCAAAA-AGAACATTAAGGCT
DTRpi10-1       CA-TGGCAGAGTTCCAAGGAGAAAACCACTGCTGA----GCAAAA-AGAACATCAAAGCT
DTSsa10-1       CA-TGGCAGAGTTCCAAGGCAAAAACCACTGCTGA----CCAAAA-AGAACATAAAGGCT
DTSsa11-20      AAAGGCCGC-TCAGCAAGGAAGAAGCCACCGCTCC-----AAAACCACCATAAAAAA-GC
DTOki11-1       AAAGGCCGC-TCAGCAAGAAAGAAGCCACTGCTCC-----AAAACCGCCATAAAAAAAGC
DTElu11-1       AAAGGCCGC-TCAGCAAGGAAGAAGCCGCAGCTCC-----AAAACCGCCATAAAAAA-GC
DTSsa11-7       AAAGGCCAC-TCAGCAAGGAAGAAGCCACTGCTCC-----AAAACCGCCATAAAAAAACC
DTSsa11-47      AAAGGCCAC-TCAGCAAGGAAGAAGCCACTGCTCC-----AAAACCGCCATAAAAAAGCC
DTCau11-1       AAAGGCCGC-TCAGCAAGGAAGAAGCCACTGCTCC-----AAAGCTGCCATAAAAAAGCA
DTSsa11-25      AAAGGCC-----AGCAAGGAAGAAGCCACTGCTCC-----AAAACCACCATAACAAATCC
DTSsa11-28      AAACGCCGC-TCAGCAAGGTAGAAGCCACTGCTCC-----AAAACCGCCACAAAAAA-GC
DTAku11-1       AAAGGCTGC-TCAGCAAGGAAGAAGTCACTGCTCC-----AAAACCACAATAAAAAAAGC
DTSsa11-45      AAAGGCCAC-TCAGCAAGGAAGAAGCCACTGCTCC-----AAAACCGCCATAAAAAA-GC
DTSsa11-30      AAAGGCCGC-TCAGCACT-AAGAAGCCACTGCTCT-----AAAACCGCCATAAAAAA-GC
DTSsa11-37      AAAGACCGC-TCAGCAAGGAAGAAGCCTCTGCTCC-----AAAACCGCCATAAAAAA-GA
DTSsa11-32      AAAGGCCAC-TCAGCAAGGAGGGAGCCACCGCTCC-----AAAACCACCATAGAAAT-TC
DTTal11-1       AAAGGCCGC-TCAGCAAGGAAGAAGCCACTGCTCC-----AAAACCGCCATAAAAAA-GC
DTOmy11-8       AAAGGCTGC-TCAGCAAGGAAGAAGCCACTGCTCC-----GAAACCACCATAAAAAA-GC
DTSsa11-34      AAAGGCCGC-TCAGCAAGGAAGAAGCCACTGCTCC-----AAAACCGCCATAAAAAA-GC
DTSsa11-36      AAAGGCTGC-TCAGCAAGGAAGAAGCCACTGCTCC-----AAAACCGCCATAAAAAA-GC
DTSsa11-46      AAAGGCCGC-TCAGCAAGGAAG-------------------------CCATAAAAAA-GC
DTSsa11-24      AAAGGCTGC-TCAGCAAGGAAGAAGCCACTGCTCC-----AAAACCGCCATACAAAA-GC
DTCca11-1       ------------------------------------------------------------
DTSsa11-17      AAAGACCGC-TTAGCAAGGAAGTAGCCACTGCACC-----AAAACCGCCATAAAAAA-GC
DTSsa11-10      AAAGGCCGC-TCAGCAAGGAAGAAGCCACTGCTCC-----AAAACTGCCATAAAAAA-GC
DTSsa11-14      GAAGGCCAC-TCAGCAAGGAAGAAGCCACTGCTCC-----AAAACCACCATAAAAAA-GC
DTSsa11-21      ACAGGTTGC-TCAGCAAGGAAGAAGCCACTGCTCT-----AAAACTGCCATAAAAAA-GC
DTSja11-1       ------------------------------------------------------------
DTOmy11-4       AATGGCTGC-TCAGCAAGGAAGAAGCCACTGCTCC-----AAAACTGCAATAAAAAA-GC
DTSsa11-11      AAACACCGC-TCAGCAAGGAAGAAGCCGCTTCTCC-----AAAACTGCCATAAAAAG--A
DTSsa4-17       -GTGAATCAGGCCTTCATGTTCGATTTGCTGAAAT-----AAACCACTATTAAAAGGACA
DTSsa4-27       -GTGAATCATGCCTTCATGGTCGAATTGCTGCAAC----GAAACCACTTCTAAA-GGACA
DTSsa4-21       -GTGAATCTAGCCTTTATGGTCGAATTGCTGCAA----AGAAACCACTACTATA-GGACA
DTOmy4-2        -GTGAACCAGGTCTTCATGGTCGAATTGCTGCAA----AGAAACCACTACTAAA-GGGCA
DTSsa4-44       -GTGAATCAGGCCTTCATGGTCGAATTGCTGCACCTGCAAAAAAGATTGCTCTG-ATGTG
DTOmy4-5        TGC----------------------------CAA-----GAAACCACTACTAAA-TGACA
DTSsa4-39       TGCGAATCAGGCCTTCGTTGTTGAATTGCTGCAA-----AAAAACACTACTAAA-GGACA
DTSsa4-43       -TTGAATCAGGCCTTCATGGTCGAATTGCTGCAA----AGAAACCACTACTAAA-GGACA
DTSfo4-1        -GTGAATCAGGCCTTCATGGTCGAATTGCTGCAA----AGAAACCGTTACTAAA-GGACA
DTSsa4-28       -GGGAATCAGGCCTTCATGGTCGAATTGCTGCAA----AGATACCACTACTAAA-GGACA
DTSsa4-22       -GTGAATCAGGCCTTCATGGTCGAATGGATGCAA----AGAATCCACTACTAAA-GGACA
DTSsa4-30       -GTGAATCAGGCCTTCATGGTCAAATTGCTCCAA----GGAAACCACTAATAAT-G-ACA
DTSsa4-38       -GTTAATCAGGCCTTCATGGTCAAATTGCTACAA----AGAACCCACT-CTAAA-GAACA
DTSsa4-33       -GTGAATCAGATCTTCATGGTCGAATTGCTGCAA----ACAAACCACTACTAAA-GAACA
DTSsa4-37       -GTGAATCAGGCCTTCATGGTCGAATTGCTGCAT----AGAAGTCAATACTAAA-GAACA
DTSsa4-34       -TTGAATCAGACCTTCATGGTCAAATTGCTGTAA----AGAAACCACTGCTAAA-GGACA
DTSsa4-40       -GTGAATCAGGCCTTCATTGTTGAATTGCTGCAA----AGAAACCACTACTAAA-GGACA
DTSja4-2        ------------------------------------------------------------
DTSsa7-5        ATGAAG-TTGGTTTCCATGGTCGAGCAGCCACACACAAGCCTAAGATCACCATG--CTCA
DTOmy7-1        ATGAAA-TGGGTTTCCATGGCCGAGCAGCCGCACACAAGCCTAAGATCACCATG--CGCA
DTSja7-2        ATGAAAATGGGTTTCCATGGTCAAGCAGCCACACACAAGCCTAAGATCACCATG--TGCA
DTSsa7-17       ATGAAA-TGGGTTTCCATGGATGAGCAGCCGCACACAAGCCTAACATAACTATT--CGCA
DTSsa7-1        GTTCATCAGGAGTTC----ACCAAGCAGCCGCACTCAAGCCTAAGATCACCATG--TGCA
DTSsa7-3        ATGAAA-TGGGTTTCCATGGCCGAGCAGCCGCACACAAATCTAAGATCACCATG--TGCA
DTSsa7-6        ATGAAA-TGGGGTTCCATGGTCTACCAGCCACACACAAGCCTAAGATCATCATA--TGCA
DTSsa7-9        ATGAAA-TGGGTTTTCATGGCCGAGCAGCTGCACACAAGCCTAAGATCACCATT--CACA
DTSsa7-11       ATGAAA-TGGGTTTCCTTGGCCGAGCAGCTGCACACAAGCCTAAGATCACCATG--AGCA
DTSja5-1        AAGT----GCTCTTC-ACTGATGAGTCGTGGTTT--------------------------
DTSsa5-9        AAGT----GCTCTTC-ACTGACGAGTCGCTGTTT--------------------------
DTSsa5-10       AAGT----GCTCTTTTACTGACGAGTCTCGGTTT--------------------------
DTSsa5-1        AAGT----GCTCTTC-ACTGACGAGTCGCGGTTT--------------------------
DTOmy5-1        AAGT----CCTCTTC-AATGAGGAGTCACGGTTT--------------------------
DTSsa5-6        AAGT----GATCTTC-ACTGACGAGTTGCGGTTT--------------------------
DTSsa5-7        AAGT----GATCTTC-ACTGACGAGTTGTGGTTT--------------------------
DTSsa5-4        CATC----ACCGGCA-ACAAAAAAGT----------------------------------
DTSsa5-5        AAGT----GCTCTTC-ACTAACGAGTCGCGGTTG--------------------------
DTDlu5-1        ------------------------------------------------------------
DTSsa6-1        GTGT----GCTCTTC-ACGGATGAATCCCGGTTT--------------------------
DTSsa6-12       GTGT----GCTCTTC-ACGGATTAAT----------------------------------
DTSsa6-7        GTTCCGTCCCTCTCT-TCGCCCCAACCCGGGCTCGAACCAGGGACCCTTGCACA-CATCA
DTOla6-1        GTGT----TCTCTTC-ACGTATGAATCCCGGTTT--------------------------
DTSsa2-1        CTGT----GCTCTTC-ACAGATGAAAGGAGATTC--------------------------
DTSsa2-13       CTGT----GCTCTTC-ACAGATGAAAGCAGGTTC--------------------------
DTSsa2-15       CTGT----GCTCTTC-ACAGATGAAAGCAGGTTC--------------------------
DTSsa2-16       CTGT----GCTCTTC-ACAGATGATAGCAGATTC--------------------------
DTSsa2-11       CTGT----GCTCTTC-ACAGATGAAAGCAGGTTC--------------------------
DTSsa2-3        TTGT----GCGCTTC-ACAGATGAAAGCAGGTTC--------------------------
DTSsa2-14       ATGT----GCTCTTC-ACAGATGAA-GCAGGTTC--------------------------
DTSsa2-9        CTGT----GCTCTTC-ACAGATGAAAGCAGGTTC--------------------------
DTSsa2-10       CTGT----GCTCTTC-ACAGATTAAAGCAGGTTC--------------------------
DTSsa2-2        CTGT----GCTCTTC-ACAGATGAAAGCAGGTTC--------------------------
DTSsa2-5        CTGT----GCTCTTC-ACAGATGAAAGCAGGTTC--------------------------
DTSsa2-12       CTGT----GCTCTTC-ACAGATGAAAGCAGGTTC--------------------------
DTSsa2-4        CTGT----GCTCTTC-ACAGATGAAAGCAGGTTC--------------------------
DTOmy2-1        CTGT----GCTCTTC-ACAGATGAAAGCAGGTTC--------------------------
DTSsa2-19       CTGT----GCCCTTC-ACAGATGAAAGCAGGTTT--------------------------
DTSsa2-20       CTGT----GCTTTTC-ACAGATGAAAGCAGGTTC--------------------------
DTXtro2-2       CTGT----GCTCTTC-ACAGATGAAAGCAGGTTC--------------------------
DTXtro2-1       -TGT----GATCTTC-ACAGATGAAAGCAGGTTC--------------------------
DTDrel2-15      CTGT----GGTCTTC-ACAGATGAAAGCAGGTTC--------------------------
DTDre2-1        CTGT----GCTCTTC-ACAGATAAAACCAGGTTC--------------------------
                                                                            

DTOmy1-3        ------------------------------------------------------------
DTOmy1-2        ------------------------------------------------------------
DTSsa1b-5       CGTCTGAA-GTATGCTAGAG--AGCATTTGGATGATCCAGAAGAGGATTGGGAGAATGTC
DTSsa1b-23      TGTCTGAA-GTTTGCTAGAG--AGCATTTGGATGATCCAGAAGAGGATTGGGAGAATGTC
DTSsa1b-21      TGTCTGAA-GTTTGCTAGAG--AGCATTTGGATGATCCAGAAGAGGATTGGGAGAATGTC
DTSsa1b-8       CGTCTGAA-GTTTGCTAGAG--AGCATTTGGATGATCCAGAAGAGGATTGGGAGAATGTC
DTOmy1-1        CGTCTGAA-GTTTGCTAGAG--AGCATTTGGATGATCCAGAAGAAGATTGGGAGAATGTC
DTOmy1-5        CGTCTGAA-GTTTGCTAGAG--AGCATTTGGATGATCCAGAAGAAGATTGGGAGAATGTC
DTAbu1-1        CGTCTGAA-GTTTGCCAGAG--AGCACATGGATGATACAGCAGAGGATTGGGAGAATGTC
DTAbu1-2        CGTCTGAA-GTTTGCCAGAG--AACACATGGATGATACAGCAGAGGATTGGGAGAATGTC
DTSja1-1        CGTCTGAA-GTTTGCTAGAG--AGCATTTGGATGATCCAGAAGAAGATTGGGAGAATGTC
DTSsa1-19       CGTCTGAA-GTTTGCCAATG--AACATCTGAATGACTCAGAGGACAACTGG-TGAAAGTG
DTSsa1-20       CATCTGAA-GTCTGCCAATG--AACATCTGAATGATTCAGAGGACAACTGG-T----GTG
DTSsa1-2        CGTCTGAA-GTTTGCCAATG--AATATCTGAATGATTCAGAGTACAACTGG-TGAAAGTG
DTSsa1-6        CGTCTGAA-GTTTGCCAATG--AACATCTGAATGATTCAGAGGACAACTGGGTGAAAGTG
DTSsa1-7        CGTCTGAA-GTTTGCCAATG--AACATCTGAATGATTCAGAGGACAACTGGGTGAAAGTG
DTOmy1-4        CGTCTGAA-GTTTGCCAATG--AACATCTGAATGATTCAGAGGACAACTGGGTGAAAGTG
DTIpu1-1        CGTCTGAA-GTTTGCCAATG--AACATCTGCATGGTTCAGAGGACAACTGGGTTTAAGTG
DTPmar1-1       CGTCTGAA-GTTTGCCAATG--AACATCTGAATCATTCAGAGAACAACTGAGTGAAAGTG
DTSsa1-14       CGTCTGAA-GTTTGCCAGTG--AACATCTGAATGATTCAGAGGACAACTGGGTGAAAGTG
DTIpu1-3        CGTCTGAA-GTTTGCCAATG--AACATCTGAATGATTCAGAGGACAACTGGGTGAAAGTG
DTIpu1-2        CGTCTGAA-GTTTGCCATTG--AACATCTGGATGATTCAGAGGACAACTGGGTGAAAGTG
DTSsa1-1        CGTCTGAA-GTTTGCCAATG--AACATCTGAATGATTCAGTGGACAACTGGATGAAAGTG
DTSsa1-10       CGTCTGAA-ATTTGCCAATG--AACATCTGTATGATTCAGACGACAACTGGGTGAAAGTG
DTXtro1-6       CGTCTGAA-GTTTGCCAATG--AACACCTGAATGATTCTGTGAGTGACTGGGAGAAGGTG
DTXtro1-9       TGTCTGAA-GTTTGCCAATG--AACACCTGAATGATTCTGTGAGTGACTGGGAGAAGGTG
DTXtro1-8       CGTCTGAA-GTTTGCCAATG--AACACCTGAATGATTCTGTGAGTGACTGGGAGAAGGTG
DTXtro1-4       CGTCTGAA-GTTTGCCAATG--AACACCTGAATGATTCTGTGAGTGACTGGGAGAAGGTG
DTXtro1-7       CGTCTGAA-GTTTGCCAATG--AACACCTGAATGATTCTGTGAGTGACTGGGAGAAGGTG
DTXtro1-5       CGTCTGAA-GTTTGCCAATG--AACACTTGAATGATTCTGTGAGTGACTGGGAGAAGGTG
DTDre1-1        CGCCTAAA-GTATGCCAATG--ATCACCTCAAAGATGTACAAAGTAATTGGGAGAAGGTT
DTSja1-2        CGTCTGAA-GTTTGCTAATG--AACATCTGAATGATTCAGAGGGCATCTGGGTGAAAGTG
DTSsa8-1        CGTTTGGT-GTTCGCCAAAA--GGCATGTGG--------------------GAGAAAGTA
DTSsa8-4        AGTTTGGT-GTTCGCCAGAA--GGCGTGTGGTTGACTCCCCAAACATATGGAAGAAGGAA
DTSja8-1        ------------------------------------------------------------
DTSsa9-7        CTCTTCAT-ATTTTCAAGCA--TGGTGGTCGGTGCCAC----ATGGGGCGGCAGGTAGCC
DTSsa9-19       CGCATCCT-GTTTGCAA-TA--AGGCACTAAA----------GTAAAACTACAAAAAT--
DTSsa9-10       TGCATCCT-GTTTGCAA-AA--AGGCACTAAA----------GTAATACTGCAAAAAA--
DTSsa12-16      -------------------A--GCCT-----------CGTTGG-----------------
DTOmy12-4       -------------------G--GACT-----------CATGAA-----------------
DTSsa12-1       -------------------A--TCCC-----------GCTTGG-----------------
DTSsa12-20      ------AA-AGGAACCTAAA--GACT-----------CTCAGACCATGAGAAACAAAATT
DTSsa12-43      CGCTTGGA-GTTTGCCAAAA--GGCATCTACAGGA--CTCTGACCATGAGAAACAAGATT
DTSsa12-38      -----------------------CCT----------------------------------
DTSsa12-9       CGCTTGAA-GTTTGCCAAAA--GGCACCTAAAGGA--CTCAGACCATGAGAAACAAGATT
DTSsa12-31      -ACTTGGA-GTTTGCCAAAA--CGCACCTAAAGGCT-CTCAGACCATGAGAAACAAGATT
DTOmy12-5       CACTTGGA-GTTTGCCAAAA--GGCACCTAAACACC-CTCAGACCATGAGAAACAAGATG
DTSsa12-28      CGCTTTGA-CTTTGACAAAA--GGCACCTAAAAGACTCTCAGACCATGAGAAACAAGGTC
DTSsa12-7       CGCTTGGA-GTTTGCCAATA--GGCACCTAAA-AACTCTCAGACCATGAGAAACAAGATT
DTSsa12-19      ---TGACA-ACCTGCTTTGA--GTTT-------GACTCTCAGACCATGAGAAACAAGATT
DTOts12-1       ATCTTGGA-GTTTGCCAAAA--GGTACCTA---AAGACTCAGATCATGAGATAAATGATT
DTSsa12-34      CACTTGGA-GTTTGCCAAAA--GGCACCTAAA-GACTCCCAGACCATGAGAAACAAGATT
DTSsa12-30      CGCTTGGA-GTATACCAAAA--GGCACTTAAAGGA--CTCTGAGCATGAGAAATAAGACT
DTSsa12-8       CGCTTGGT-GTTTGA-AAAA--GGCACCTAAAGAC---ACCGACCATGAGAAACAAGTTT
DTSsa12-39      TGCTTGTA-GTTTGCCAAAA--GGCACCTAAAGGCCTCACAGACCATGAGAAACAAGATT
DTIpu12-1       TGCCTGGA-GTTTGCCACAA--GGCACCTGAAGGACTTTCAGACCA--------AAGATT
DTGac12-1       TGCCTGGA-GTTTGTAAAAA--AGCACCTGAAGGACTCTCAGACCATGAGAAACAAAATT
DTDre12-1       TGCCTGGA-ATTTGCCAAAA--GGCATCTGAAGGACTCTTAAACCATAAGAAACAAAACT
DTPbi12-1       CGCCTGGA-ATTTGCCAAAA--GGCACCTGAAGGACTTTCAGGCCATTAGAAACAAAATT
DTSsa12-24      CACTTGGA-GTTTGTCAAAA--GGCACCTAAAGGACTCTCAGACCATGAGAAACAAGATT
DTOmy12-3       ATTCTAAA-ATGGAAAAAGTTTGGAACCACCAAGACTCTT---CCTAGAGCTGGCCGCCC
DTOmy8-1        CGTTTAAA-GTTTGCCACAA--GCCACCTGGGAGACACACCAAACATGTGGAAGAAGGTG
DTOmy8-4        CGTTTAAA-GTTTGCCACAA--GCCACCTGGGAGACACACCAAACATGTGGAAGAAGGTG
DTOmy8-5        TGGTTAAA-GTTTGCCACAA--GCCACCTGGGAGACACACCAAACATGTGGAAGAAGGTG
DTOmy8-2        AGTTTAAA-GTTTGCCACAA--GCCACCTGGGAGACACACCAAACATGTGGAAGAAGGTG
DTSja8-2        CGTTTAAAAGTTTGCCACAA--GCCACCTGGGAGACACACCACACATGTGGAAGAAGGTG
DTXtro8-1       CGTTTGCA-GTTTGCCACAA--GCCATGTGGGGGACACAGCAAACATGTGGAAGAAGGTG
DTXtro8-2       TGTTTGCA-GTTTGCCACAA--GCCATGTGGGGGACACAGCAAACATGTGGAAGAAGGTG
DTXtr10-1       CGTCTCAATTTTG-CTAAAA--AACATCTCAATGATTGCCAAGACTTTGGGGAAAATACC
DTXtr10-2       CGTCTCAATTTAG-CTAAAA--AACATCTCAATGATTGCCAAGACTTTTGAGAAAATACC
DTXtr10-3       CGTCTCAATTTTG-CTAAAA--AACATCTCAATGATTGCCAAGACTTTTGGGAAAATACC
DTXla10-1       CGTCTCAATTTTG-CTAAAA--AACATCTCAATGATTGCCAAGACTTTTGGGAAAATACC
DTRpi10-1       CGTCTCAATTTCT-CCACAA--CACATCTTGATGATCCCCAAGACTTTTGGGACAACATT
DTSsa10-1       CATCTCACTTTTGGCAAAAA--AACATCTTAATGATCCCCAAGACTTTTGGGAAAATATT
DTSsa11-20      CAGACTACGGTTTGCAACTGCACAT--GGGGACAAAGATTGTACTTTTTGGAGAAATGTC
DTOki11-1       CAGACTA-GGTTTGCAACTGCACAT--GGGGACAAAGAACATGCTTTTTGGAGAAATGTC
DTElu11-1       CAAACTATGATTTGCAACTGCACAT--GGGGACAAAGATCGTACTTTTTGGAGAAATGTC
DTSsa11-7       CAGACTACGGTTTGCAACTGCACATG-GGG-ACAAATATCGTACTTTTTGGAGAAATGTC
DTSsa11-47      -AGACTATGGTTTGCAACTGCACATG-GGG-ACAAAGATTGTACTTTTTGGAGAAATGTC
DTCau11-1       -AGACTACGGTTTGCAACTGCACATG-GGG-ACAAAGATCGTACTTTTTGGAGAAATGTC
DTSsa11-25      -AGACTACGGTTTGCAACTGCACATG-GGGGAAAAATATTGTACTTTCTGGAGAAATGTC
DTSsa11-28      CAGACTACGGTTTGCAACTGCACAT--GGGGACAAAGATCGTACTTTTTGGAGACATGTC
DTAku11-1       CAGACTGCGGTTTGCAACTGCACAT--GGGGACAAAAATCATACTTT--GGAGAAATGTC
DTSsa11-45      CAGACTACGGTTTGCAACTGCACAT--GGGGACAAAGATCGTACTTTTTTGAGAAATGTC
DTSsa11-30      CAGACTACAGTTTGCAACTGCATAT--GGGGACAGAGATCGTACTTTTTGGAGAAATGTC
DTSsa11-37      AAGACTACGCTTTGCAACTGCACAT--GGAGACAAAGATCATACATTTTTGAAAAATGTC
DTSsa11-32      CCGACTACGGTTTGCAACTGCACAT--GGGGACAAAGATCGTACTTTCTAGAAAAATGTC
DTTal11-1       CAGACTACGGTTTGCAACTGCACAT--GGGGACAAATATGGTACTTTTTGGAGAAATGTC
DTOmy11-8       CAGACTACGGTTTGCAACTACACATATGGGGACAAAGATTGTACTTTTTGGAGAAATGCC
DTSsa11-34      CAGACTACGGTTTGCAACTGCACAT--GAGGACAAAGATTGTACGTTTTGGAGAAATGTC
DTSsa11-36      CAGACTACGTTTTGCAACTGCACAT--GAGGTCTGA---TGAA-----TCAAAATATATC
DTSsa11-46      CAGACTACGGTTTGCAACTGCACAT--GGGGACAGAGATCCTCTGGTCTGATGAAACAAA
DTSsa11-24      AAGACTACGGTTTGCAACTGCACAT--GGGGACAAAGATGGCACTTTTTGGAGAAATGTC
DTCca11-1       --------------------CACAT--GGGGACAAAGAGCGTACTTTTTGGAGAAATGTC
DTSsa11-17      CAGACTACG-----CAACTGCACAT--GGGGACAAAGATCGTACTTTTTTGAGAAATGTC
DTSsa11-10      CAGACTACGTTTTGCAACTGCACAT------------------------GGAGAAATGTC
DTSsa11-14      CAGACTACGGTTTGCAACTGCACAT--GAGGACAAAGATCGTACTTTTTGAAGAAATGTC
DTSsa11-21      CAGACTATGGTTTGCAACTGCACAT--GGGAACAAAGATCATACTTTTTGGAGAAATGTC
DTSja11-1       ------------------------------------------------------------
DTOmy11-4       CAGACTATGGTTTGCAACTGCACAT--GGGGACAAATATCGTACTTTTTGGAGAAATGTC
DTSsa11-11      CAGACTATGGTTTGCAACTGCACAT--GGGGACAACGATCGTACTTTTTGGAGAAATGTA
DTSsa4-17       CCAATAATAAGAA---------GAGACTTGCTTGGGCCAAGAAA--TATGAGCAATAGAC
DTSsa4-27       CCAATAAGAAGAA---------GAGACTTGCTTGGGCCAATAAA--CACGAGCAATGGAC
DTSsa4-21       CCAATAAGAAGAA---------GAGACTTGCTTGAGCCAAGAAA--CACGAGCAATGGAC
DTOmy4-2        CCAATAAGAAGAA---------GAGACTTGCTTGGGACAAGAAA--CACGAGCAATGGAC
DTSsa4-44       CGAGTGCCTTTTG---------AATTTTGAATTGCTGCAAATAAACCACTACTAAAGGAC
DTOmy4-5        CAAATAATAATAA---------GAGACTTGCTTGGGCCAAGAAA--CACGAGCAATGGAC
DTSsa4-39       C---CAATAATAA---------GAGACTTGCTTGGGCCAAGAAA--CCCGAGCAATGGAC
DTSsa4-43       CCAAGAAGATGAA---------GAGACATGCTTGGGCCAAGAAA--CATGAGCAATGGAC
DTSfo4-1        TCAATAATAAGAA---------GAGACTTGCTTGGGCCAAGAAA--CATGAGAAATGTAC
DTSsa4-28       CCAATAAGAAGAA---------GAATCTTGCTTAGGCCAAGAAA--CACTAGCAATGGAC
DTSsa4-22       CCAATAATAATAA---------GAGACTTGCTTGGGCCAAGAAA--CACGAGCAATGGAC
DTSsa4-30       CCACTAAGAAGAA---------GACACTTTCTTGGGCCAAGAAA--CACTAGCAAGGGAC
DTSsa4-38       CCAATAATAATAATAATAATAAGAGACTTGCTTGGGCCAAGAAA--CATGAGCAATGGAC
DTSsa4-33       TCAATAATAAGAA---------GAGACTTGCTTGGGACAAGAAA--CATGAGCAATGGAC
DTSsa4-37       CCAATAAGAA------------GAGACTTGCTTGGGCCAAGAAA--CACGAGCAATGGAT
DTSsa4-34       CCAATAAGAAGAA---------GAGACCTGCTTGGGTCAAGAAA--CACGAGCAATGGAC
DTSsa4-40       CCAATAATAAGAA---------GAGACTTGCTTGGG-CAAGAAA--CACAAGCAATGGAC
DTSja4-2        ------------------------------------------------------------
DTSsa7-5        ATGCCAAGCGTCGGCTGGAG-----------TGGTGT---AAAGCTCGCCGCCATTGGAC
DTOmy7-1        ATGCTAAGCGTCGGCTGGAG-----------TGGCAT---GAAGCTCGCAGCTATTGAAC
DTSja7-2        ATCCCAAGCGTCAGCTTGGGGGAAAGGGTTTTGGTGTTTAAAAGCCCGTCGCCATTGGAC
DTSsa7-17       ATGCCAACCGT------------------------GT---AAAGCTCGCCACTATTGGAC
DTSsa7-1        ATGCCAAGCGTTGGCTGGA----------------GT---GGTGCTCGCCACCATTGGAC
DTSsa7-3        ATGCCAAGTGTCGGCTGGAG--------------TGTTGTAATGCTTGCTGCCATTGGAC
DTSsa7-6        ATGC-----GTCGGCTGGAG--------------TAGTGGAA-ACGAGTTCTCTCTGGAG
DTSsa7-9        ATGCCAAGCGTCGGCTGGAG--------------TGGTTTAAAGCTTACCGCCATTGGAC
DTSsa7-11       ATGTCAAGCATCGGCTGGAG--------------TGTTGTAAAGCTCGCCGCCATTGGAC
DTSja5-1        ----------------------------------TGTCTCACCAGGGGTGATGGTCGGAT
DTSsa5-9        ----------------------------------TGTCTCACCAGGGGTGATGGTCGGAT
DTSsa5-10       ----------------------------------TGTCTTACTGGGTGTAATGGTCGGAT
DTSsa5-1        ----------------------------------TGTCTCACCAGGGGTGATGGTTGGAT
DTOmy5-1        ----------------------------------TGTCTCACCAGGGGTGATGGTCGGAT
DTSsa5-6        ----------------------------------TGTCTCACCAGGGGTGATGGTCGGAT
DTSsa5-7        ----------------------------------TGTCTCACCAGGGGTGATGGTCGGAT
DTSsa5-4        ----------------------------------TGTCTCACCAGGGGTGATGGTCGGAT
DTSsa5-5        ----------------------------------TGTCTCACCAGGGGTGATGGTCGGAT
DTDlu5-1        ------------------------------------------------------------
DTSsa6-1        ----------------------------------CAACTGTACTGGGCAGATGGCAAAC-
DTSsa6-12       ----------------------------------CAACTGTACTAGGCAGAT--------
DTSsa6-7        ACAACTGACACCCCACGAAGCATCGTTACCCATCACGCCACAAAAGCCAAAGGGGAAACC
DTOla6-1        ----------------------------------ACACTGTTCAGGGCAGATGGCAGGC-
DTSsa2-1        ----------------------------------ACACTGAGCACATGTGACAGACGTGA
DTSsa2-13       ----------------------------------ACACTGAGCACATGTGACAGACGTGA
DTSsa2-15       ----------------------------------ACACTGAGCACGCG--ACAGACGTGA
DTSsa2-16       ----------------------------------ACACTGAGCAC---------ATGTGA
DTSsa2-11       ----------------------------------ACACTGAGCACGTG--ACAGACGTGA
DTSsa2-3        ----------------------------------ACACTGAGCACGTG--ACAGACGTGT
DTSsa2-14       ----------------------------------ACACTGAGCACGTG--ACAGACGTGA
DTSsa2-9        ----------------------------------ACACTGAGCAC--GTGACAGACGTGA
DTSsa2-10       ----------------------------------ACACTGAGCACATGTGACAGACGTGA
DTSsa2-2        ----------------------------------ACACTGAGCACATGTGACAGATGTGA
DTSsa2-5        ----------------------------------ACACTGAGCACATGTGACAGACGTGA
DTSsa2-12       ----------------------------------ACACTGAGCAC--GTGACAGACGTGA
DTSsa2-4        ----------------------------------ACACTGAGCAC--GTGACAGACGTGA
DTOmy2-1        ----------------------------------ACACTGAGCACATGTGACAGACGTGA
DTSsa2-19       ----------------------------------ACACTGAGCACATGTGACAGACGTGA
DTSsa2-20       ----------------------------------ACACTGAGCACGTG--ACAGACGTGA
DTXtro2-2       ----------------------------------ACACTGAGCACATGTGACAGACGTGA
DTXtro2-1       ----------------------------------ACACTGAGCACATGTGACAGACGTGA
DTDrel2-15      ----------------------------------ACACTGAGCACATGTGACAGACGTGA
DTDre2-1        ----------------------------------ACACTGA----------CAAACTTGA
                                                                            

DTOmy1-3        ------------------------------------------------------------
DTOmy1-2        ------------------------------------------------------------
DTSsa1b-5       A-------------GATGAAAG-CAAAATATAA---------------------------
DTSsa1b-23      ATAT-----GGTCAGATGAAAC-TAAAATATAA---------------------------
DTSsa1b-21      ATGT-----GGTCAGATGAAAC-CAAAATATAA---------------------------
DTSsa1b-8       ATAT-----GGTCAGATGAAAC-CAAAATAGAA---------------------------
DTOmy1-1        ATAT-----GGTCAGATGAAAC-CAAAATATAA---------------------------
DTOmy1-5        ATAT-----GGTCAGATGAAAC-CAAAATATAA---------------------------
DTAbu1-1        ATGT-----GGTCAGATGAAAC-CAAAGTAGAA---------------------------
DTAbu1-2        ATGT-----GGTCAGATGAAAC-CAAAGTAGAA---------------------------
DTSja1-1        ATAT-----GGTCAGATGAAAC-CAAAATATAA---------------------------
DTSsa1-19       TTGT-----GGTCAGATGAGGC-CAAAATGGAG---------------------------
DTSsa1-20       TTGT-----GGTCAGATGAGAC-CAAATTGGAG---------------------------
DTSsa1-2        TTGT-----GGTCAGATGAGAC-CAAAATTGAG---------------------------
DTSsa1-6        TTGT-----GGTCAGATGAGAC-CAAAATGGAG---------------------------
DTSsa1-7        TTGT-----GGTCAGATGAGAC-CAAAATGGAG---------------------------
DTOmy1-4        TTGT-----GGTCAGATGAGAC-CAAAATGGAG---------------------------
DTIpu1-1        TTGT-----GGTCAGATGAGAC-CAAAATGGAG---------------------------
DTPmar1-1       TTGT-----CGTCAGATGAGAC-CAAAATGGAG---------------------------
DTSsa1-14       TTGT-----TGGCAGATGAGAC-CAAAATGGAG---------------------------
DTIpu1-3        TTGT-----GGTCAGATGAGAC-CAAAATGGAG---------------------------
DTIpu1-2        TTGT-----GGTCAGATGAGAC-CAAAATGGAG---------------------------
DTSsa1-1        TTGT-----GGTCAGATGAGAC-CAAAATGGAG---------------------------
DTSsa1-10       TTGT-----GGTCAGATGAGAC-CAAAATGGAG---------------------------
DTXtro1-6       CTGT-----GGTCTGATGAGAC-CAAAATAGAG---------------------------
DTXtro1-9       CTGT-----GGTCTGATGAGAC-CAAAATAGAG---------------------------
DTXtro1-8       CTGT-----GGTCTGATGAGAC-CAAAATAGAG---------------------------
DTXtro1-4       CTGT-----GGTCTGATGAGAC-CAAAATAGAG---------------------------
DTXtro1-7       CTGT-----GGTCTGATGAGAC-CAAAATAGAG---------------------------
DTXtro1-5       CTGT-----GGTCTGATGAGAC-CAAAATAGAG---------------------------
DTDre1-1        CTGT-----GGTCAGATGCGAC-CAAAATTGAA---------------------------
DTSja1-2        TTGT-----GGTCAGATGAGAA-CAAAATGCAG---------------------------
DTSsa8-1        CTCT-----GGTCAGATGAGACTAAAATTGAG----------------------------
DTSsa8-4        CTCT-----GGTCAGATGAGACTAAAATTGAG----------------------------
DTSja8-1        ------------------------------------------------------------
DTSsa9-7        AAGT-----GGTTAGAGCGTTGGACTAGTAAC----------------------------
DTSsa9-19       --GT-----GGCAAAGAAATTAACTTTATGTC----------------------------
DTSsa9-10       ATGT-----GGCAAAGCAATTAACATT-TATC----------------------------
DTSsa12-16      ---------AGTTTGCCAAAAG-GCACCT-------------------------------
DTOmy12-4       ---------GA-----CAAGAT-TGAACT-------------------------------
DTSsa12-1       ---------AG-------------------------------------------------
DTSsa12-20      CTTT-----GGTCTGATGAAAC-CAAGATTGAA---------------------------
DTSsa12-43      CTCT-----GGTCTGTTGAAAC-CAAGATTGTTGAAACCAAGATTGTTGTCTCTGGTCTG
DTSsa12-38      ------------------------------------------------------------
DTSsa12-9       CTCT-----GGTCTGATGAAAT-CAAGATTGAA---------------------------
DTSsa12-31      CTCT-----GGTCTGATAAAAC-CAAGATTGAA---------------------------
DTOmy12-5       ATCT-----TGTCTGATGAAAC-CAAGATTGAA---------------------------
DTSsa12-28      CTCT-----GGTCTGATGAAAC-AAAGATTTAA---------------------------
DTSsa12-7       CT------------GATGAATC-CAAGAT-------------------------------
DTSsa12-19      CTCT-----GGTCGGATGAAAC-CAAGAT-------------------------------
DTOts12-1       GG---------TCTGATGAAAC-TAAGATGTTT---------------------------
DTSsa12-34      CTCT-----GGTATGATGAAAT-CAAGATTGAA---------------------------
DTSsa12-30      CTCT-----GGTCTGATGAAAT-CAAGATTAAA---------------------------
DTSsa12-8       CTCT-----GGTCTGATGAAAC-CAAGATTGAA---------------------------
DTSsa12-39      CTCT-----GGTCTGATGAAAC-CAAG-TTGGA---------------------------
DTIpu12-1       ------------------AAAC-AAAGATTGAA---------------------------
DTGac12-1       CTCT-----GGTCTGATGAAAC-AAAGATTGAA---------------------------
DTDre12-1       CTCT-----GGTCTAATGAGAC-TAAAATTGAA---------------------------
DTPbi12-1       CTCT-----GGACTGATGAGAC-AAAGATTAAA---------------------------
DTSsa12-24      CTCT-----GGTCTGATGAAAC-CAACATTGAAA--------------------------
DTOmy12-3       GGCC-----AAACTGGAGAAGGGCCTTGGTCAGG--------------------------
DTOmy8-1        CTCT-----GGTCAGATGAAAC-CAAAATTGAA---------------------------
DTOmy8-4        CTCT-----GGTCAGATGAAAC-CAAAATTGAA---------------------------
DTOmy8-5        CTCT-----GGTCAGATGAAAC-CAAAATTGAA---------------------------
DTOmy8-2        CTCT-----GGTCAGATGAAAC-CAAAATTGAA---------------------------
DTSja8-2        CTCT-----GGTCAGATGAAAC-CAAAATTGAA---------------------------
DTXtro8-1       CTCT-----GGTCAGATGAGAC-CAAAATGGCA---------------------------
DTXtro8-2       CTCT-----GGTCAGATGAGAC-CAAAATGGAA---------------------------
DTXtr10-1       TTGT-----GGACCGACGAGAC-AAAAGTTGAA---------------------------
DTXtr10-2       TTGT-----GGACCGACGAGAC-AAAAGTTGAA---------------------------
DTXtr10-3       TTGT-----GGACCGACGAGAC-AAAAGTTGAA---------------------------
DTXla10-1       TTGT-----GGACCGACGAGAC-AAAAGTTGAA---------------------------
DTRpi10-1       CTGT-----GGACCGATGAGAC-AAAAGTGGAA---------------------------
DTSsa10-1       CTGT-----GGACTGACGAGAC-AAAAGTTTAA---------------------------
DTSsa11-20      CTCT-----GGTTTGATGAAAC-AAAAATAGAA---------------------------
DTOki11-1       -------------TGATGAAAC-AAATATAGAA---------------------------
DTElu11-1       CTCT-----GGTCTGATGAAAC-AAAAA--------------------------------
DTSsa11-7       CTCT-----GGTCTGATGAAAC-AAAAATCGAA---------------------------
DTSsa11-47      CTTT-----GGTCTGATGAAAT-A------GAA---------------------------
DTCau11-1       CTCT-----GGTCTGATGAAAC-AAAAATAGAA---------------------------
DTSsa11-25      CTCT-----GGTCTGATGAAAC-AAAAATATAA---------------------------
DTSsa11-28      CTCT-----GGTCTGATGAAAC-AAAAATAAAA---------------------------
DTAku11-1       CTCT-----GG-------------------------------------------------
DTSsa11-45      CTAT-----GGTCTGATGAAA--AAAAATAGAA---------------------------
DTSsa11-30      CTCT-----GGTCTGATGAGAC-AAAAATAGAA---------------------------
DTSsa11-37      CTCT-----GGTCTGATGAAAC-AAAAATAGAA---------------------------
DTSsa11-32      CTCT-----GGTCTGATGAAAC-AAAAATAGAA---------------------------
DTTal11-1       CTCTCTTCTGGTCTGATGAAAA-AAAAATAGAA---------------------------
DTOmy11-8       CTCT-----GGTCTGATGAAAC-CAAA-TAGAA---------------------------
DTSsa11-34      CTCT-----GGTTT------------GATGATA---------------------------
DTSsa11-36      ------------------------------------------------------------
DTSsa11-46      --------------------------AATAGAA---------------------------
DTSsa11-24      CTCT-----GGTCTGATGAAAC-AAAAATAGAA---------------------------
DTCca11-1       CTCT-----GGTCTGATGAAAC-AAAAATAAAA---------------------------
DTSsa11-17      CTCT-----GGTCTGATGAAAC-AAAAATAGAA---------------------------
DTSsa11-10      CTCT-----GGTCTGATGAAAC-AAAAATAGAA---------------------------
DTSsa11-14      CTCT-----GATCTGATGAAAC-AAAAATAGAA---------------------------
DTSsa11-21      CTCT-----GGTCTGATGAAAT-AAAAATAGAA---------------------------
DTSja11-1       ------------------------------------------------------------
DTOmy11-4       CTCT-----GGTCTGATGAAAC-AAAAATATAA---------------------------
DTSsa11-11      CTCT-----GGTCTGATGAAAC-AAAAATAGAA---------------------------
DTSsa4-17       ATTAG-----ACCGGTGGAATTTTG--TCCTTTGG------------TCTG--GAGTCTA
DTSsa4-27       ATTAG-----ACTGGTGGAAATTTGG-TCCTTTGG------------TCTG--GAGTCCA
DTSsa4-21       ATTAG-----AA------------------------------------------------
DTOmy4-2        ATTAG-----ACCGGTGGAAATCTG--TCCTTTGG------------TCTGATGAGTTAA
DTSsa4-44       ACCAATAA-TAAGAGGAGACTTGCG--AGCAATGGAAA---------TTAGACCGGTGGA
DTOmy4-5        ATTAG-----ACCAGCGGA-------------------------------AATCTGTCCA
DTSsa4-39       ATTAG-----ACCAGAAATC---TG--TCCTTTGG------------TCTGATGAGTCCA
DTSsa4-43       ATTAG-----ACAAGTGGAAATCTG--TCCTTTGG------------TCTGATGAGTCCA
DTSfo4-1        ATTAG-----ACCGGAGGAAATCTG--TCCTTTGG------------TCTGATGAGTCCA
DTSsa4-28       AATCA-----ACTGGTGGAAATCTG--TCCTTTGG------------TGTGATGAGTCCA
DTSsa4-22       TTTAG-----ACCGGTGGAAAGCTG--TCCTTTGG------------TCTGATGAGTCCA
DTSsa4-30       ATTAG-----ACTGGTGAAAATCTG--TCCTTTGT------------TCTAATGAGTCCA
DTSsa4-38       TTTAG-----ACTGGTGCAAGTCTG--TCCTTTGG------------TCTGATGAGTCCG
DTSsa4-33       ATTAG-----ACTGGTGGAAATCTG--TCCA--AA------------TCTGATG---CCA
DTSsa4-37       ATTAG-----ACAGGTGGAAATCTG--TCCTTTGG------------TCTGATGAGTCCA
DTSsa4-34       ATTAG-----ACCGGTGGAAATCTG--TCCTTTGG------------TCTGATGAGTCCA
DTSsa4-40       ATTAG-----ACCAGTGGAAATCTG--TCCTTTGG------------TCTGATGAGTCCA
DTSja4-2        ------------------------------------------------------------
DTSsa7-5        TCCGG-----AGCAGTGGAAA--CGCGTTCTCTGG------------AGTGATGAATCAC
DTOmy7-1        TCTGG-----AGCAGTGGAAA--CGCGTTCTCTGG------------AGGGATGAGTCAC
DTSja7-2        TCTGG-----AGAAGTGGAAA--CGCGTTCTCTGG------------AGTAGTGAATCAC
DTSsa7-17       TCTTG-----AGCAGTGGAAA--CG--TTCTCTGG------------AGTGATAATTCAC
DTSsa7-1        ACTGG-----AGCAGTGGAAA--TGCGTTCTCTGG------------AGTGATGAATCCC
DTSsa7-3        TTTGG-----AGCAGTGGAAA--CTCATTCTTTGG------------AGTGATGAATCAC
DTSsa7-6        TGATG-----AATCACGCTTC--CCCATCTGGCAG------------TCTGACGGACAA-
DTSsa7-9        TCTGG-----AGCAGTGGAAA--TGCATTCTCTGC------------AGTGATGAATCAC
DTSsa7-11       TCTGG-----AGCAGTAAAAAAATGTGTTCTCTGG------------AGTGATGAATCAC
DTSja5-1        C----------------CGCGTTTATCGTTGAAGG---------------AATGAGCGTT
DTSsa5-9        T----------------TGCGTTTATCGTTGAAGG---------------AATGAGAGTT
DTSsa5-10       T----------------CGCATGTATCGTCAAAGG---------------AATGAGCGTT
DTSsa5-1        T----------------CACGTTTATCGTCAAAGG---------------AATGAGCGTT
DTOmy5-1        T----------------CACGTTTATC---------------------------------
DTSsa5-6        T----------------TGAATTTATCGTCGGAGG---------------AATGAGCGTT
DTSsa5-7        T----------------TGAATTTATCGTCTGAGG---------------AATGAGCGTT
DTSsa5-4        T----------------CGCGGTTATTGTCGAAGG---------------AATGAATTTT
DTSsa5-5        T----------------AGCGTTTAT-GTCGAAGG---------------AATGAGCGTT
DTDlu5-1        ------------------------------------------------------------
DTSsa6-1        ---------------AGCGTTTATGGCGTTG-------------------TGTGGGGG--
DTSsa6-12       ----------------------------------------------------TGGGAG--
DTSsa6-7        CTACTTCA-AATCTCAGAGCGAGTGACGTCACTGATTGAAACGCT--ATTAGCGCGCACC
DTOla6-1        ---------------AGGGTGTGTGGCGTCG-------------------AGTGGGTG--
DTSsa2-1        C----------------AGAGTCTGGAGATGCTGT---------------GGAGAATGTT
DTSsa2-13       C----------------AG--TCTGGAGATGCCGT---------------GGAGAACGTT
DTSsa2-15       C----------------AGAGTCTGGAGACGCCGT---------------GGAGAACGTT
DTSsa2-16       C----------------AG--TCTGGAGACGCCGT---------------GGAGAACGTT
DTSsa2-11       C----------------AGAGTCTGGAGACGCCGT---------------GGAGAACGTT
DTSsa2-3        C----------------AGAGTCTGGAGACGCCGT---------------GGAGAACATT
DTSsa2-14       C----------------AGAGTCTGGAGACGCCGT---------------GGAGAACGTT
DTSsa2-9        C----------------AGAGTCTGGAGACGCCGT---------------GGAGAACGTT
DTSsa2-10       C----------------AGAGTCTGGAGACGCCGT---------------GGAGAACGTT
DTSsa2-2        C----------------AGAGTCTGGAGAAGCCGT---------------GGAGAACGTT
DTSsa2-5        C----------------AGAGTCTGGAGACGCCGT---------------GGAGAACGTT
DTSsa2-12       C----------------AGAGTCTGGAGACGCCGT---------------GGAGAACGCT
DTSsa2-4        C----------------AGAGTCTGGAGACGCCGT---------------GAAGAACGTT
DTOmy2-1        C----------------AG--TCTGGAGACGCCGT---------------GGAGAACGTT
DTSsa2-19       C----------------AGAGTCTGGAGACGCCGT---------------GGAGAACGTT
DTSsa2-20       C----------------AGAGTCTGGAGACGCCGT---------------GGAGAACGTT
DTXtro2-2       C----------------AGAGTCAGGAGATGCCGT---------------GGAGAACGTT
DTXtro2-1       C----------------AGAGTCTGAAGATGCCGT---------------GGAGAACTTT
DTDrel2-15      C----------------AGACTCTGGAGACGCTGT---------------GGAGAATGTT
DTDre2-1        C----------------AGAGTCTGGAGACACTGT---------------GGAGAACATT
                                                                            

DTOmy1-3        ------------------------------------------------------------
DTOmy1-2        ------------------------------------------------------------
DTSsa1b-5       ----------CTTTTTGGTAAAAACTCAACTCGTCGTGTTT----GGAGGACAAAGAATG
DTSsa1b-23      ----------CTTTTTGGTAAAAACTCAACTCGTCGTGTTT----GGAGGACAAAGACTG
DTSsa1b-21      ----------CTTTTTGGTAAAAACTCAACTCGTCGTGTTT----GGAGGACAAAGAATG
DTSsa1b-8       ----------CTTTTTGGTAAAAACTCAACTCGTCATGTTT----GGAGGACAAAGAATG
DTOmy1-1        ----------CTTTTTGGTAAAAACTCAACTCGTCGTGTTT----GGAGGATAAAGAATG
DTOmy1-5        ----------CTTTTTGGTAAAAACTCAACTCGTCGTGTTA----GGAGGACAAAGAATG
DTAbu1-1        ----------CTTTTTGGTATAAACTCAACTCGTTGTGTTT----GGAGGAAGAAGAATA
DTAbu1-2        ----------CTTTTTGGTATAAACTCAACTCGTTGTGTTT----GGAGGAAGAAGAATA
DTSja1-1        ----------CTTTTTGGTAAAAACTCAACTCGTCGTGTTT----GGAGGACAAAGAATG
DTSsa1-19       ----------CTCTTTGACATCAACTCAACTCTGCGTGTTT----GGAAGAGGAGGAATG
DTSsa1-20       ----------CTCTTTGGCATCAACTCAACTCGCTGTGTTT----GGAGGAGGAGGAATG
DTSsa1-2        ----------CTCTTTGGCATCAACTCAACTCGCCGTGTTT----GGAGGAGGAGTAATG
DTSsa1-6        ----------CTCTTTGGCATCAACTCAACTCGCCGTGTTT----GGAGGAGG---AATG
DTSsa1-7        ----------CTCTTTGGTATCAACTCAACTCGCCGTGTTT----GGAGGAGGAGGAATG
DTOmy1-4        ----------CTCTTTGGCATCAACTCAACTTGCCGTGTTT----GGAGGAGGAGGAATG
DTIpu1-1        ----------CTCTTTGGCATCAACTCAACTCGCCGTGTTT----GGAGGAGGAGGAATT
DTPmar1-1       ----------CTCTTTGGCATCAACTCAACTCACCGTGTTT----GGAGTAGGAGTAATG
DTSsa1-14       ----------CTCTTTGGCATCAACTCAACTCACCGTGTTT----GGAGGAGGAGGAATG
DTIpu1-3        ----------CTCTTTGGCATCAACTCAACTCGCCATGTTT----GGAGGAGGAGGAATG
DTIpu1-2        ----------CTCTTTGGCATCAACTCAACTCGCCGTGTTT----GGAGGAGGGTGAATG
DTSsa1-1        ----------CTCTTTGGCATCAACTCAACTCGTCGTGTTG----GGAGGTGGAGGAATG
DTSsa1-10       ----------CTCTTTGGCATCAACTCAACTCGCCGTGTTT----GGAGGAGGAGGAATG
DTXtro1-6       ----------CTCTTTGGCATTAACTC-----GCTGTGTTT----GGAGGAAGAAAAATG
DTXtro1-9       ----------CTCTTTGGCATTAACTCAACTCGCTGTGTTT----GGAGGAAGAAAAATG
DTXtro1-8       ----------CTCTTTGGCATTAACTCAACTCGCTGTGTTT----GGAGGAAGAAAAATG
DTXtro1-4       ----------CTCTTTGGCATTAACTCAACTGGCTGTGTTT----GGAGGAAGAAAAATG
DTXtro1-7       ----------CTCTTTGGCATTAACGCAACTCGCTGTGTTT----GGAGGAAGAAAAATG
DTXtro1-5       ----------CTCTTTGGCATTAACTCAACTCGCTGTGTTT----GGAGGAAGAAAAATG
DTDre1-1        ----------CTATTTGGCCTAAACTCTACTCGTCATGTGT----GGAGGAAGAAAAATG
DTSja1-2        ----------CTGTTTGGCATCAACTCAACTCGCTGTGTTT----GGAGGAGGAGGAATG
DTSsa8-1        ----------CTTTTTGGACATCAAGGAAAACGCAATGTCT----GGCGCAAACCCAAAA
DTSsa8-4        ----------CTTTATGGCCATCAAGGAAAATGCTATGTCT----GGCGCAAACCCAACA
DTSja8-1        ------------------------------------------------------------
DTSsa9-7        ----------CGAAAGGTTGCATGATCAAATCACCGAGCTGACAAGGTAAAAATCTGTCC
DTSsa9-19       ----------CTGAATA---------CAAAGCGTTATGTTT----GGGGAAAATCCAACA
DTSsa9-10       ----------CCAAATA---------CAAAGTCTTATGTTT----GGAGCAAATCCAATC
DTSsa12-16      ------------AAAGGACTCAGACCATGAGAAACAAGATT----CTC------TGGTCT
DTOmy12-4       ------------CTTTGGCCTGAATGCCAAGTGTCACATCT----GGA------TAAACT
DTSsa12-1       ----------------------------CAGCATCA------------------------
DTSsa12-20      ------------CTCTGACCTGAATGCCAAGCATCACGTCT----GGAGTAAACCTGGCA
DTSsa12-43      TTGAAACCAACTCTTTGTCCTGAATGCCAAGCGTCACGTCT----GGAGGAAACCTGGCA
DTSsa12-38      -----------------------------GGCACCA------------------------
DTSsa12-9       ----------CTCTTTGGCCTGAATGCAAAGAGTCACGTCT----GGAGGAAACCTGGCA
DTSsa12-31      ----------CTCTTTGGCCTGAATGCCAAATGCCACACCT----GGAGGAAACCTGGCA
DTOmy12-5       ----------CTCTTTGGCCTGAATGCCAAGCATCGCGTCT----GGAGGGAACCTGGCA
DTSsa12-28      ----------CACTTTGGCCTGAATGCCAAGCTTAACGTCT----AGAGGAAACCTGGCA
DTSsa12-7       ------TGAACTCTTTGGCCTGAATGCCAAGCGTCACGTCT----GGGGGAAACCTGGCA
DTSsa12-19      ------TAAACTCTTTGGCCTGAATGCCAAGCGTCACGTCT----GGAGGAAACCTGGCA
DTOts12-1       ------CATACTCTTTGGCCTGAATGCCAAGCGTCACACCT----GGAGGAAATCTGGCA
DTSsa12-34      ----------CTCTTTGGCCTGAATGCCAAGCATCACGTCT----GGAGGAAACCTGGCA
DTSsa12-30      ----------CTCTTTGGCCTGAATCTCAAGCATCATGTCT----GGAGGAAACCTGCCA
DTSsa12-8       ----------CTCTTTGGCCTGAATGCCTAGCGTCCCATCT----GGAGAAAACCTGGCA
DTSsa12-39      ----------CTCTTTGGCCTGAATGCCAAGCGTCATGTCT----GGAGGAAACCTAACA
DTIpu12-1       ----------CTCTTTGGCCTGAATGGCAAGCATCACGTCT----GGAGGAAACCAGGCA
DTGac12-1       ----------CTCTTTGGCCAGAATGCCAAGCGTCATGTCT----GGAGGAAACCAGCCA
DTDre12-1       ----------CTCTTTGGAGTGAATGCCAGGTGTTACGTCT----GGAGAAAACCAGAAA
DTPbi12-1       ----------CTCTTTGGTGTGAATGCCAGGTGTCACGTTT----GGAGGAAACCAGGCA
DTSsa12-24      -----------TCTTTGGCCTGAATGCCAAGTGTCACGTCC----GGAGGAAACCTGGCA
DTOmy12-3       -----------GAGGTGACCAAGAACCTGATGGTCAC-TCT----GACAGAGCTCCAG-A
DTOmy8-1        ----------CTTTTTGGCAACAATGCAAAACGTTATGTTT----GGCGTAAAAGCAACA
DTOmy8-4        ----------CTTTTTGGCAACAATGCAAAACGTTAAGTTT----GGCGTAAAAGCAACA
DTOmy8-5        ----------CTTTTTGGCAACAATGCAAAACGTTATGTTT----GGCGTAAAAGCAACA
DTOmy8-2        ----------CTTT--GGCAACAATGCAAAATGTTATGTTT----GGCGTAAAAGCAACA
DTSja8-2        ----------CTTTTTGGCAACAAAGCAAAACGTTATGTTT----GGCGTAAAAGCAACA
DTXtro8-1       ----------CTTTTAGGCCAAAATGCAAAATG---TGTGT----GGCAGAAAACTAACA
DTXtro8-2       ----------CTTTTTGGCCAAAATGCAAAACGCTATGTGT----GGCGGAAAACTAACA
DTXtr10-1       ----------CTTTTTGGAAGGTGCGTGTCCCGTTACATCT----GGCGTAAAAGTAACA
DTXtr10-2       ----------CTTTTTGGAAGGTGCGTGTCCTGTTACATCT----GGCGTAAAAGTAACA
DTXtr10-3       ----------CTTTTTGGAAGGTGCGTGTCCCGTTACATCT----GGTGTAAAAGTAACA
DTXla10-1       ----------CTTTTTGGAAGGTGCGCGTCCCGTTACATCT----GGTGTAAAAGTAACA
DTRpi10-1       ----------CTCTTTGGAAGGTGTGTGTCCAAGTATATCT----GGCGTAGAAGGAACA
DTSsa10-1       ----------CTTTTTGGAAGGTGTGCGTCCCGTTACATCT----GGTGTAAAAGTAACA
DTSsa11-20      ----------CTGTTTGGCCATAATGACCATCGTTATGTTT----GGAGGAAAAAGGGGG
DTOki11-1       ----------CGGTTTGGCCATAATGACCATCATTATGTTT----GGAGGAAAAAGTTGA
DTElu11-1       ----------------GGTCATAAAGACCATTGTTATGTTT----GGAGGAAAAAGGGGG
DTSsa11-7       ----------CTGTTTGACCATAATGACCATCGTTAAGTTT----GGAGGAAAAAGGGGG
DTSsa11-47      ----------CTGTTTGGCCGTAATGACCATCATTATGTTT----GGAGGAAAAAGGGGG
DTCau11-1       ----------CTGTTTGGCCGTAATGACCATCGTTATGTTT----GGAGGAAAAAGGGGG
DTSsa11-25      ----------CTGTTTGGCCATAATGACCTTCGTTATGTTT----GGAAGAAAAGTGGCG
DTSsa11-28      ----------CTGTTTGGCCATAATGACCATCGTTATGTTT----GTAGGAAAAATGGGG
DTAku11-1       ------------------CCATAATGACCATCGTTATGTTT----GAAGGAAAAA-GGGG
DTSsa11-45      ----------CTGTTTCACCATAATGACAATCGTTGTGTTT----GGAGGAAAAAGGCGG
DTSsa11-30      ----------CTGTTTGGCCATAATGACCATCGTTATGTTT----GGAGGAAAAGGGGGG
DTSsa11-37      ----------CTGTTTAGCCATAATGACCATCATTATGTTT----GGAGGAAATAGGGGG
DTSsa11-32      ----------CTGTTTGGCCGTAATGACCATCATTATGTTT----GGAGGAAAAGGGGGG
DTTal11-1       ----------CTATTTGGCCATAATGACCATCGTTATGTTT----GGAGGAAAAAGGGGG
DTOmy11-8       ----------CTGTTTGGCCATAATGATCATCGTTATGTTT----GGAGGAAAAGGGGGG
DTSsa11-34      ----------CTGTTTGGCCATAATGACCATCGTTATGTTT----GGAGGAAAAAGGGGG
DTSsa11-36      -----------TGTTAGGCCATAATGACCATCATTATGTTT----GGAGGGAAAAGGGG-
DTSsa11-46      ----------CTGTTTGGCCATAATGACCATGGTTATGTTT----GGAGGAAAAGAGGGG
DTSsa11-24      ----------CTGTTTGGCCATAATGAACATCGTTATGTTT----GGAGGAAAATGGGGG
DTCca11-1       ----------CTGTTTGGCCATAATGACCATCGTTATGGAT----GGAGGAAAAAGGGGG
DTSsa11-17      ----------CTGTTTGGCCATAATGATCATCGTTATGTTT----GGGGGGAAAAGGGGG
DTSsa11-10      ----------CTGTTTGGCCATAATGACCATCGTTATGTTT----GGAGGAAAAAGGGGG
DTSsa11-14      ----------CAGTTTGCCCATAATAACCATTGTTATGTTT----GGAGGAAAAAGGGGG
DTSsa11-21      ----------CTGTTTGGCCATAATGACCATCGTTATGTTT----GGAGGAAAAAGGGGG
DTSja11-1       ------------------------------------------------------------
DTOmy11-4       ----------CTGTTTGGCTGTAATGACCGTCGTTATGATT----GGAGGAAAAAGGGGG
DTSsa11-11      ----------CTGTTTGGCCAAAATGA-CATCRTTATGTTT----GGAGGAAAAAGGGGG
DTSsa4-17       AATTGGAGATTTTT--------GTTTCCAACCGCCGTGTCTTTGTGAGATGCAGAGTAGG
DTSsa4-27       AATTGGAGATTTTT--------GGTTCCAACCGCTGTGTCTTTATGAAACGCGGTGTGGG
DTSsa4-21       ------------------------------------------------------------
DTOmy4-2        AATTTGAGATTTTT--------GGTTCCAACCGCTGTGTCTTTGTGAGACGCAGAGTAGG
DTSsa4-44       AATTAGAGATTTTT--------GATTCCAACCTCTGTGTCTTTGTGAGACACAGTGTGGG
DTOmy4-5        AATTTGAGATTTCT--------GATTTCAACCGCCGTGTCTTTGTGAGACGCAGAGTAGG
DTSsa4-39       AATTTGAGATTTCT--------GATTTCAACCGCCGTGTCTTTGTGAGACGCAGAGTAGG
DTSsa4-43       AATTGGAGATTTTT--------GGTTCCAACTGCCGTGTCTTTGTGAGACGCAGAGTAGG
DTSfo4-1        AATTTGAGATTTTT--------GGTTCCAACCGCCGTGTCTTTGTGAGACGTAGGGTAGG
DTSsa4-28       AATGTAAGATTTTT--------GGTTCCAACCGC-GTGTCTTTGTGAGACGCAGAGTAGG
DTSsa4-22       AATTTGAGATTTTTT-------GGTTCCAACCCCCATGTCTTTGTGAGACGCAGAGTAGG
DTSsa4-30       AATCTGAGATTTTT--------AGTTCCAACCGCCGTGTCTTTGTGAGATGCAGTGTAGG
DTSsa4-38       AATTTAAGATTTTT--------GGTTCCAACCGCCGTGTCTTTGTGAGATGCAGAGTAGG
DTSsa4-33       AATTTGAGATTTTT--------GGTTCCAACCGCCATGTCTTTGTGAGACACAGAGTAGG
DTSsa4-37       AATTGGATATTTTT--------GGTTCACACTGCCGTGTCTTTGTGAGACATGGAGTAGG
DTSsa4-34       AATTTGAGATTTTT--------GGTTCCAACCGCCGTGTCTTCGCGAGACGCAGAGTAGG
DTSsa4-40       AATTTGAGATTTCT--------GATTCCAACTGCCGTGTCTTTGTGAGACGCAGAGTAGG
DTSja4-2        ------CGATTTTT--------GGTTCCAACCGC--TGTCTTTGTAAGACGCAGAGTAGG
DTSsa7-5        GCTTCACCATCTGG--------CAGTCCGACGGACGATATTGGGTTTGGTGGATGCCGGG
DTOmy7-1        CCTTCACCATCTGG--------CAGTCTGCCGGACGAATCTGGGTTTGGCAGATGCTTGG
DTSja7-2        ACTTCACCATCTGG--------CAGTCAGATGGATTAATCGGGGTTTTACAGATGCCAGG
DTSsa7-17       ACTTCACCATCTGG--------AAGTCCGATGGACTAATCTGGGTTTGGTGGATGCCAAG
DTSsa7-1        GCTTCATCATCTGA--------CAGTCCAACGGA--------------------------
DTSsa7-3        ATTATACCATCTGT--------T-GTTTGGCGGA-------------------TGCCAGG
DTSsa7-6        --------ATCTGT----------GTTTGGCGGA-------------------TGCCAGG
DTSsa7-9        ACTTCACCATCTGG--------CACTCTGACGGACGAATCTGGGTTTGGCGGAAGTCAGG
DTSsa7-11       GTTTCACCATCTGG--------CAGTCCAACAGATGAATCTGGGTTTGGCGGATGCCAGG
DTSja5-1        ACCCCC-------------------GAGGCCTGTACT-----------------------
DTSsa5-9        ACACC--------------------GAGGCCTGAACT-----------------------
DTSsa5-10       ACACC--------------------GAGGCCTGTACT-----------------------
DTSsa5-1        ACACC--------------------GAGACCTGTACT-----------------------
DTOmy5-1        -------------------------GAGACCTGTACT-----------------------
DTSsa5-6        ACACC--------------------GAGGCCTGTACT-----------------------
DTSsa5-7        ACACC--------------------GAGGCCTGTACT-----------------------
DTSsa5-4        ACACC--------------------GAGGCCTGTACT-----------------------
DTSsa5-5        ACACC--------------------GAAGCCTGTACT-----------------------
DTDlu5-1        ------------------------------------------------------------
DTSsa6-1        -------------------------AGCAATT----------------------------
DTSsa6-12       -------------------------ACAGGTT----------------------------
DTSsa6-7        ACCGCTAACTAACTAGCCATTTCACATCGGTTACACTGGCACGCTTGAGAAATGTGCTCT
DTOla6-1        -------------------------AGCGGTT----------------------------
DTSsa2-1        TTGCT-----------------------GCCTGCAACATC--------------------
DTSsa2-13       CTGCT-----------------------GCCTGCCACATC--------------------
DTSsa2-15       CTGCT-----------------------GCCTGCAACATC--------------------
DTSsa2-16       CTGCT-----------------------GCCTGCAACATC--------------------
DTSsa2-11       CTGCT-----------------------GCCTGCAACATC--------------------
DTSsa2-3        CTGCT-----------------------GCCTGCAACATC--------------------
DTSsa2-14       CTGCT-----------------------GCCTGCAACATC--------------------
DTSsa2-9        CTGCT-----------------------GCCTGCAACATC--------------------
DTSsa2-10       CTGCT-----------------------GCCTGCAACATC--------------------
DTSsa2-2        CTGCT-----------------------GCCTGCAACATC--------------------
DTSsa2-5        CTGCT-----------------------GCCTGCAACATC--------------------
DTSsa2-12       CTGCT-----------------------GCCTGCAACATC--------------------
DTSsa2-4        CTGCT-----------------------GCCTGCAACATC--------------------
DTOmy2-1        TTGCT-----------------------GCCTGCAACATC--------------------
DTSsa2-19       CTGCT-----------------------GCCTGCAACATC--------------------
DTSsa2-20       CTGCT-----------------------GCCTGCAACATC--------------------
DTXtro2-2       CTGCT-----------------------GCCTGCAACATC--------------------
DTXtro2-1       CTGCT-----------------------GCCTGCAACATC--------------------
DTDrel2-15      CTGCT-----------------------GCCTGCAACATC--------------------
DTDre2-1        GTGTT-----------------------GCTTGCAACATC--------------------
                                                                            

DTOmy1-3        ------------------------------------------------------------
DTOmy1-2        ------------------------------------------------------------
DTSsa1b-5       CTGAGTTGCATCCA--AAGAACACCATACCTACTGTGAAGCATG----------------
DTSsa1b-23      CTGAGTTGCATCCA--AAGAACACCATACCTACTGTGAAGCATG----------------
DTSsa1b-21      CTGAGTTGCATCCA--AAGAACACCATACCGACTATGAAGCATG----------------
DTSsa1b-8       CTGAGTTGCATCCA--AAGAACACCATACCTACTGTGAAGCATG----------------
DTOmy1-1        CTGAATTGCATCCA--AAGAACACCATACCTACTGTGAAGCATG----------------
DTOmy1-5        CTGAGTTGCATCCA--AAGAACACCATACCTACTGTGAAGCATG----------------
DTAbu1-1        CTGAGTTGCATCCC--AAGAACACCATACCTACTGTGAAGCATG----------------
DTAbu1-2        CTGAGTTGCATCCC--AAGAACACCATACCTACTGTGAAGCATG----------------
DTSja1-1        CTGAGTTGCATCCA--AAGAACACCATACCTACTGTGAAGCATG----------------
DTSsa1-19       CTGCCTATGACCCC--AAGAACACCATCTCCACCGTCAAACATG----------------
DTSsa1-20       CTGCCTATGACCCC--AAGAACACCATCTCCACCGTCAAACATG----------------
DTSsa1-2        CTGTCTATGACCCG--AAGAACACCATCTCCACCGTCAAACATG----------------
DTSsa1-6        CTGCCTATGACCCC--AAGAACACCATCTCCACCGTCAAACATG----------------
DTSsa1-7        CTGCCTATGACCCC--AAGAACACCATCCCCACCGTCAAACATG----------------
DTOmy1-4        CTGCCTATGACCCCC-AAGAACACCATCCCCACCTTCAACCATG----------------
DTIpu1-1        CTGCCTATAACCCC--AAGAACACCATCCCCACCGTCAAACATG----------------
DTPmar1-1       CTGCCTATGACCCC--AAGAACACCATCCCCACCCTCAAACATG----------------
DTSsa1-14       CTGCCTATGACCCC--AAGAACACCATCCCCACCGTCAAACATG----------------
DTIpu1-3        CTGCCGATGACCGC--AAGAACACCATCCCCACCATCAAACATG----------------
DTIpu1-2        CTGCCTATGACCCC--AAGAACACCATCCCCACTGTCAAACATG----------------
DTSsa1-1        CTGCCTATGACCCC--AAGAACACCATCCCCACTGTCAAACATG----------------
DTSsa1-10       CTGCCTATGATCCC--AAGAACACCATCCCCACCGTCAAACATG----------------
DTXtro1-6       CTGCCTATGACCCC--CAAAACACCGTCCCCACCGTCAAGCATG----------------
DTXtro1-9       CTGCCTATGACCCC--CAAAACACCGTCCCCACCGTCAAGCATG----------------
DTXtro1-8       CTGCCTATGACCCC--CAAAACACCGTCCCCACCGTCAAGCATG----------------
DTXtro1-4       CTGCCTATGACCCC--CAAAACACCGTCCCCACCGTCAAGCATG----------------
DTXtro1-7       CTGCCTATGACCCC--CAAAACACCCTCCCCACCGTCAAGCATG----------------
DTXtro1-5       CTGCCTATGACCCC--CAAAACACCGTCCCCACCGTCAAGCATG----------------
DTDre1-1        CTGCCTATGACCCC--AGGAACACTGTACCCACCGTCAAGCATG----------------
DTSja1-2        CTGCCTATGACCCC--AAGAACACCATCCCCACCATCAAACATG----------------
DTSsa8-1        CCTC-TCATC------------ACCATCCCCACAGTGAAGCATG----------------
DTSsa8-4        CCTCATCACCCAGAGAA----CACCATCCCTACAGTGAAGCATG----------------
DTSja8-1        ------------------------------------------------------------
DTSsa9-7        TTCTGCCCCTGAACAAGGCAGTTAACCCACTGTTCCCCAGTAGGCCGTCA----------
DTSsa9-19       ACATATCACTGAGTA-------CCACTTCATATTTTCAAGCATG----------------
DTSsa9-10       CAATAC-----ATTA------CTTGTACCATATTTTCAAGCATA----------------
DTSsa12-16      G-----------------------AATACCTACGGTGAAGCATT----------------
DTOmy12-4       -------------------------ATCTGTACAGTGAAGCATT----------------
DTSsa12-1       ------------------------------TGCTGCGGGCCATG----------------
DTSsa12-20      C-----------------------CATCCCTACGGTGAAGCATG----------------
DTSsa12-43      C-----------------------CATCCCTACGGTGAAGCATG----------------
DTSsa12-38      --------------------------TCCCTATGGTGAAGCATG----------------
DTSsa12-9       C-----------------------CATCCCTATGGTGAAGCATG----------------
DTSsa12-31      C-----------------------CATCCCTACAGTGAAGCATG----------------
DTOmy12-5       C-----------------------CATCCCTATGGTGAAGCATG----------------
DTSsa12-28      C-----------------------CATCTCTACGGTGAAGCATG----------------
DTSsa12-7       C-----------------------CA---------T------------------------
DTSsa12-19      C-----------------------CA---------TGAAGCATG----------------
DTOts12-1       C-----------------------CAACCCTATGGTGAAGCATG----------------
DTSsa12-34      C-----------------------AGTCCCTTCAGTGAAGCATG----------------
DTSsa12-30      C-----------------------CATCCCTACGGTGAAGCATG----------------
DTSsa12-8       C-----------------------CATCCCTACGGTGAAGCATG----------------
DTSsa12-39      C-----------------------AATCACTACGGTGAAGCATG----------------
DTIpu12-1       CCACTGATCACCTGGCC--AATACCATCCCTACAGTGAAGCATG----------------
DTGac12-1       CTGCTCATCACCTGGCC--AATACCATCCCTACAGTGAAGCATG----------------
DTDre12-1       CTGCTCATCACCAGGCT--AATACCGTCCCTACAGTGAAGCATG----------------
DTPbi12-1       CCGCTCATCACCAGGCC--AATACCATCTCTACAGTGAAGCATG----------------
DTSsa12-24      C-----------------------CATCCCTCCGGTGAAGCATG----------------
DTOmy12-3       G-----------------------TTCCTCTGTGGAGATGGGAG----------------
DTOmy8-1        CAGCTCATCACCCTGAAC--ACACCATCCCCACTGTCAAACATG----------------
DTOmy8-4        CAGCT---------GAAC--ACACCATCCCCACTGTCAAACATG----------------
DTOmy8-5        CA---------------------CCATCCCCACTGTCAAACATG----------------
DTOmy8-2        CAGCT---------GAAC--ACACCATCCCCACTGTCAAACATG----------------
DTSja8-2        CAGCTCATCACCCTGAAC--ACACCATCCCCACTGTCAAACATG----------------
DTXtro8-1       CTGCACATCACTCTGAAC--ACACCATCCCCACTGTCAAATATG----------------
DTXtro8-2       CTGCACATCACTCTGAAC--ACACCATCCCCACTGTCAAATATG----------------
DTXtr10-1       CAGCATTTCAGAAAAAGA--ACATCATACCAACAGTAAAATATG----------------
DTXtr10-2       CAGCATTTCAGAAAAAGA--ACATCATACCAACAGTAAAATATG----------------
DTXtr10-3       CAGCATTTCAGAAAAAGA--ACATCATACCAACAGTAAAATATG----------------
DTXla10-1       CAGCATTTCAGAAAAAGA--ACATCATACCAACAGTAAAATATG----------------
DTRpi10-1       CTGCATTTCATAAAAAGA--ACATTATACCAACAGTAAAATATG----------------
DTSsa10-1       CAGCATTTCAGAAAAAGA--ACATCATATCAACAGTCAAATGTG----------------
DTSsa11-20      AGGCTTGCAAGCCG--AAGAACACCATCCCAACCGTGAAGCACG----------------
DTOki11-1       AG-CTTGCAAGCTA--AAGAACACCATCCCAATCGTGTAGCACG----------------
DTElu11-1       AGGTTTGCAAGTTG--AAGAACTCCATCCCAA-CGTGAAGCACG----------------
DTSsa11-7       AGGCCTGCAATCCG--AAGAACACCATCCCAACCGTGAAGCACG----------------
DTSsa11-47      AGGCTTGCAAAACG--AAGAACACCATCCCAACAGTGAACCACA----------------
DTCau11-1       ATGCTTGCAAGCCG--AAGTACACAATCCCAACTGTGAAGCACG----------------
DTSsa11-25      AGGCTTGCAAGCTG--AAGAACACCATCCCAACCGTGATGCACG----------------
DTSsa11-28      AGGCTTGCAATCCA--AAGAATACCATCCCAACCGTGAAGCACG----------------
DTAku11-1       GAGCTTGCAAGCCG--AAGAACACCATCCCAACCGCGAAGCATG----------------
DTSsa11-45      AGGCTTGCAAGCCG--AAGAACACCATCCCAACCGTGAAGCACA----------------
DTSsa11-30      AGGCTTGCAAGCCA--GAGAACACCATCCCAACCGTGAAGCACG----------------
DTSsa11-37      AGGCTTGCAAGCCG--AAGAACACCATCCCAACTGTGAAGCACG----------------
DTSsa11-32      AGGCTTGCAAGCCG--AAGAACACCATCCCAACCGTGAAGCACG----------------
DTTal11-1       AG-CTTGCAAGCCG--AAGATCACCATCCCAAGCGTGAAGCACG----------------
DTOmy11-8       AGGCTTGCAAGCCG--AAGAACACCATTCCAACCGTGAAGCACT----------------
DTSsa11-34      AGGCTTGCAAGCCA--AAGAACACCATCACAACTGTGAAGCACG----------------
DTSsa11-36      ATGCTTGCGAGCCA--AAGAACACCATCCCAACCGTGAAGCACG----------------
DTSsa11-46      AGGCTTGTAAGCCG--AAGAACACCATCCCAACCATGAAGCACG----------------
DTSsa11-24      AGGCTTGCAAGCCG--AAGAACACCATCCCAACCGTGAAGCACGA---------------
DTCca11-1       AGGCTTGCAAGCTG--AAGAACACCATCCCAACCGTGAAGCACG----------------
DTSsa11-17      AGGCTTGCAAACCG--AAGAACACCATCCCAACCGTGAAGCATG----------------
DTSsa11-10      ATGCTTGCAAGCCC--AAGAACACCATCCCAACCGTGAAGCACG----------------
DTSsa11-14      AGATTTGCAAGCCG--AAGAACACCATCCCAACCGCGAAGCACG----------------
DTSsa11-21      AAGCTTGCAAGCTG--AAGAACACCATCCCAACCGTGAAGCATG----------------
DTSja11-1       ------------------------------------------------------------
DTOmy11-4       AGGCTTGCAAGC-------ATCATCATGT-------------------------------
DTSsa11-11      AGGCTTGCAAGCCG--AAGAACACCATCCCAAACGTGAAGCACG----------------
DTSsa4-17       TGAACGGATGATCTCCGCATGTGTGGTTCC------------------------------
DTSsa4-27       TGAACAGATGATCTCTGCATGTGTATTTTC------------------------------
DTSsa4-21       ----------------GCATG---------------------------------------
DTOmy4-2        TGAACGGATGATCTCCGCATGTGTGGTTTC------------------------------
DTSsa4-44       TGAACGGATGATCTCTGCATGTGTATTTCC------------------------------
DTOmy4-5        TGAACAGATGATCTCTGCATGTGTGGTTCC------------------------------
DTSsa4-39       TGAACAGATGATCTCCGCATGTGTGGTTAC------------------------------
DTSsa4-43       TGAATGGATGATCTCTGCATGTGTGGTTCC------------------------------
DTSfo4-1        TGAACGGATGATCTCTGCATGTGTGGTTCC------------------------------
DTSsa4-28       CGAACGGATGATCTCTGCATGTGTGGTTCC------------------------------
DTSsa4-22       TGAACGGATGATCTACGCATGTGTGGTTCC------------------------------
DTSsa4-30       TGAACGGATGATCTCCTTAGGTGTGGTTCC------------------------------
DTSsa4-38       TGAACGGATGATCTCTGCATGTGTGGTTCC------------------------------
DTSsa4-33       TGAACGGATGATCTCCGCTTGTGTGGTTCC------------------------------
DTSsa4-37       TGAACGGATGATCTCCGCATGTGTGGTTCC------------------------------
DTSsa4-34       TGAATGGATGATCTCGGCATGTGTGGTTCC------------------------------
DTSsa4-40       CGAACAGATGATCTCTACATGTGTTGTTCC------------------------------
DTSja4-2        TGAACAAATGATCTCCGCATGTGTGGTTCC------------------------------
DTSsa7-5        AGAACGCTACCTGTCCCAATGCATAGTGCC------------------------------
DTOmy7-1        AGAACGCTACCTGCCTCAATGCATAGTGCC------------------------------
DTSja7-2        AGAACACTACCAGCCCCAATGCATAGTTCC------------------------------
DTSsa7-17       AGAACGCTACCTGCCCCGATGCATAGTGCC------------------------------
DTSsa7-1        ----------CTGCCCCAATGCATATTGCC------------------------------
DTSsa7-3        AGAACGCTACCTGCCCGAATGCGTAGTGCC------------------------------
DTSsa7-6        ATAATGCTAACTGCCGCAATGCATAGTGCC------------------------------
DTSsa7-9        AGAACACTACCTGCCCCAATGCATAGTGCC------------------------------
DTSsa7-11       AGAACGCTACCTGCCCCAATGCATAGTGCC------------------------------
DTSja5-1        -----------CTGGAGTGGGATCGATTT------------------------------G
DTSsa5-9        -----------CTGGAGCAGAATCGATTT------------------------------G
DTSsa5-10       -----------CTGGAGCGGGATCGATTT------------------------------G
DTSsa5-1        -----------CTGGAGCGAGATCGATTT------------------------------G
DTOmy5-1        -----------CTGGAGCGGGATCGATTT------------------------------G
DTSsa5-6        -----------CTGGAGCGGGATCGATTT------------------------------G
DTSsa5-7        -----------CTGGAGTGGGATCGATTT------------------------------G
DTSsa5-4        -----------CTGGAGCGGGATCGATTT------------------------------G
DTSsa5-5        -----------CTGGAGCGGGATCGATTT------------------------------G
DTDlu5-1        --------------CAGCGGTATTGATTT------------------------------G
DTSsa6-1        -----------TGCTGATGTCAACGTTGT----------------------------GAA
DTSsa6-12       -----------TGCTGATGTCAACGATGT----------------------------GAA
DTSsa6-7        TCACAGATTAATCCCGGTTTCAACGGTGTATGTTGTCTTGTGGGCGAGCGGTTTGCTGAA
DTOla6-1        -----------TTCTGATGTCAATGTTGT----------------------------GGA
DTSsa2-1        -----------CTCCAGCATGACCGGTTTG------------------------------
DTSsa2-13       -----------CTCCAGCATGACCGGTTTG------------------------------
DTSsa2-15       -----------CTCCAGCATGACCGGTTTG------------------------------
DTSsa2-16       -----------CTCCAGCATGACCGGTTTG------------------------------
DTSsa2-11       -----------CTCCAGCATGACCGGTTTG------------------------------
DTSsa2-3        -----------CTCCAGCATGACCGGTTTG------------------------------
DTSsa2-14       -----------CTCCAGCATGACCGGTTTG------------------------------
DTSsa2-9        -----------CTCCAGCATGACCGGTTTG------------------------------
DTSsa2-10       -----------CTCCAGCATGACAGGTTTG------------------------------
DTSsa2-2        -----------CTCCAGCATGACCGGTTTG------------------------------
DTSsa2-5        -----------CTCCAGCATGACCGGTTTG------------------------------
DTSsa2-12       -----------CTCCAGCATGACCGGTTTG------------------------------
DTSsa2-4        -----------CTCCAGCATGACCGGTTTG------------------------------
DTOmy2-1        -----------GTCCAGCATGACCGGTTTG------------------------------
DTSsa2-19       -----------CTCCAGCATGACCGGTTTG------------------------------
DTSsa2-20       -----------CTCCAGCATGACAGGTTTG------------------------------
DTXtro2-2       -----------CTCCAGCATGACCGGTTTG------------------------------
DTXtro2-1       -----------TTCCAGCATGACCTGTTTG------------------------------
DTDrel2-15      -----------CTTCAGCATGACTGGTTTT------------------------------
DTDre2-1        -----------CTGCAGCATGACCCATTT-------------------------------
                                                                            

DTOmy1-3        ------------------------------------------------------------
DTOmy1-2        ------------------------------------------------------------
DTSsa1b-5       --------GGGGTGGAAACAT---------CATGCT----TTGGGGCTGTTTTT------
DTSsa1b-23      --------GGGGTGGAAACAT---------CATGCT----TTGGGGCTGTTTTT------
DTSsa1b-21      --------GGGGTGGAAACAT---------AATGCT----TTGGGGCTGTTTTT------
DTSsa1b-8       --------GGGGTGGAAACAT---------CATGCT----TTGGGGCTGTTTTT------
DTOmy1-1        --------GGGGTGGAAACAT---------CATGCT----TTGGGGCTTTTTTT------
DTOmy1-5        --------GGGGTGGAAACAT---------CATGCT----TTGGGGCTGTTTTT------
DTAbu1-1        --------GGG-TGGAAACAT---------CATGCT----ATGGGGCTGTTTTT------
DTAbu1-2        --------GGGGTGGAAACAT---------CATGCT----ATGGGGCTGTTTTT------
DTSja1-1        --------GGGGTGGAAACAT---------CATGCT----TTGAGGCTGTTTT-------
DTSsa1-19       --------GAGGTGGAAACAT---------TATGCT----TTGGGGGTGTTTTT------
DTSsa1-20       --------GAGGTGGAAACAT---------TATGCT----TTGGGGGTGTTTTT------
DTSsa1-2        --------GACGTGGAAACAT---------TATGCT----TTGGGGGTGTTTTT------
DTSsa1-6        --------GAGGTGGAAACAT---------TATGCT----TTGGGGGTGTTTTT------
DTSsa1-7        --------GAGGTGGAAACAT---------TATGCT----TTGGGGGTGTTTTT------
DTOmy1-4        --------GAGGTGGAAACAT---------TATGCT----TTTGGGGTGTTTTT------
DTIpu1-1        --------GAGGTGGAAACAT---------TATGCT----TTGGGGGTGTTTTT------
DTPmar1-1       --------GAGGTGGAAACAT---------TATGCT----TTGGGGATGTTTTT------
DTSsa1-14       --------GAGGTGGAAACAT---------TATGCT----TTGGGGGTGTTTTT------
DTIpu1-3        --------GAGGTGGAAACAT---------TATGCT----TTGGGGGTGTTTTT------
DTIpu1-2        --------GAGGTGGAAACAT---------TATGCT----TTGGGGGTGTTTTT------
DTSsa1-1        --------GAGGTGGAAACAT---------TATGCT----TTGGGGGTGTTTTT------
DTSsa1-10       --------GAGGTGGAAACAT---------TATGCT----TTGGGGGTGTTTTT------
DTXtro1-6       --------GGGGTGGAAACAT---------TTTGCT----TTGGGGGTGTTTTT------
DTXtro1-9       --------GGGGTGGAAACAT---------TTTGCT----TTGGGGGTGTGTTT------
DTXtro1-8       --------GGGGTGGAAACAT---------TTTGCT----TTGGGGGTGTTTTT------
DTXtro1-4       --------GGGGTGGAAACAT---------TTTGCT----TTGGGGGTGTTTTT------
DTXtro1-7       --------GGGGTGGAAACAT---------TTTGCT----TTGGGGGTGTTTTT------
DTXtro1-5       --------GGGGTGGAAACAT---------TTTGCT----TTGGGGTTGTTTTT------
DTDre1-1        --------GAGGTGGAAGCAT---------TATGTT----TTGGGGTTGTTTCT------
DTSja1-2        --------GAGGTGGAAACAT---------TATGCT----TTGGGGGTGTTTTT------
DTSsa8-1        --------GTGGTGGCAGCAT---------CATGCT----GTGGGGATGTTTTTC-----
DTSsa8-4        --------GTGGTGGCAGCAT---------CATGCT----GTGGGGATGTTTTTC-----
DTSja8-1        ------------------------------------------------------A-----
DTSsa9-7        --------TTGAAAATAAGAA---------TTTGCT----CTTAAATGACTTGCCTAGTT
DTSsa9-19       --------GTGGTGGCTGCAT---------CATGTT----ATGGATACGCCTGTC-----
DTSsa9-10       --------GTGGTGGCTGCAT---------CATGTT----ATGGGTATGCTTGTA-----
DTSsa12-16      --------GTGGTGGCAGCAT---------CATGCT----GTGGGGATGTTTTT------
DTOmy12-4       --------TTT----CTTTAC---------CTTTAA----CTAGGCAAGTCAGT------
DTSsa12-1       --------TTT---------------------TTCA----GCGG----------------
DTSsa12-20      --------TTGGTGGCAGTAC---------CATGCT----GTCGGGATGTTTTT------
DTSsa12-43      --------GTGGTGGCAGCAT---------CATGCT----GTGGGGATATGTTT------
DTSsa12-38      --------GTGGTGGCAGCAT---------CATGCT----GTGGGGATGTTTTT------
DTSsa12-9       --------GTGGTGGCAGCAT---------CATGTG----G-----ATGTTTTT------
DTSsa12-31      --------GTGGAGGCAGCAT---------CATACT----GTGGGGATGTTTAT------
DTOmy12-5       --------GTGGTGGTAGCAT---------CACGCC----GTGGGGATGTTT-T------
DTSsa12-28      --------GTGGTGGCAGCAT---------CATGCT----GTGGGGATGTTTTT------
DTSsa12-7       ------------------------------CACACT----GTGGGGATGTTTTT------
DTSsa12-19      --------GTGGTTGCAGCAT---------CATGCT----GTGTGGATGTTTTT------
DTOts12-1       --------GTGGTGGCAGCAT---------CATGCT----GTGGGGAT-TTTTT------
DTSsa12-34      --------GTGGTGACAGCATGCTTCACCGCATGCTTCATGTGGGGATGTTTTT------
DTSsa12-30      ----------GGTGGCAGCAT---------CATGCT----GTGGGGATGTTTTT------
DTSsa12-8       -----------ATGGAAGCAT---------CATGCT----GTGGGGATGTATTT------
DTSsa12-39      --------TTGGTGGCAGCAT---------CATGCT----GTGGGGATGTTTTT------
DTIpu12-1       --------GTGGTGGCAGCAT---------CATGCT----GTGGGGATGTTTTT------
DTGac12-1       --------GTGGTGGCAGCAT---------CATGCT----GTGGGGATGTTTTT------
DTDre12-1       --------GTGGTAGCAGCAT---------CATGCT----GTGGGGATGTTTTT------
DTPbi12-1       --------GTGGTGGCAGCAT---------CATGCT----GTCGGGATTTTTTTT-----
DTSsa12-24      --------GTGGTGGCAGCAT---------CATGCT----GTGGGGATGTTTTT------
DTOmy12-3       --------AAGCTTCCAGAAGG-------ACATGCT----GTGGGGATGTTTTT------
DTOmy8-1        --------GTGGTGGCAGCAT---------CATGGT----TTGGGCCTGCTTTT------
DTOmy8-4        --------GTGGTGGCAGCAT---------CATGGT----TTGGGCCTGCTTTT------
DTOmy8-5        --------GTGGTGGCAGCAT---------TATGGT----TTGGGCCTGCTTTT------
DTOmy8-2        --------GTGGTGGCAGCAT---------CATGGT----TTGGGCCTGCTTTT------
DTSja8-2        --------GTGGTGGCAGCAT---------CATGGT----TTGGGCCTGCTTTT------
DTXtro8-1       --------GTGGTGGCAGCAT---------CATACT----CTGGGGGTGCTTCT------
DTXtro8-2       --------GTGGTGGCAGCAT---------CATGCT----CTGGGGG-------------
DTXtr10-1       --------GTGGCGGTAGTGTG---------ATGGT----CTGGGGTTGTTTTG------
DTXtr10-2       --------GTGGTGGTAGTGTG---------ATGGT----CTGGGGTTGTTTTG------
DTXtr10-3       --------GTGGTGGTAGTGTG---------ATGGT----CTGGGGTTGTTTTG------
DTXla10-1       --------GTGGTGGTAGTGTG---------ATGGT----CTGGGGTTGTTTTG------
DTRpi10-1       --------GTGGTGGTAGTGTG---------ATGGT----CTGGGGCTGTTTTG------
DTSsa10-1       --------GTGGTGGTAGTGTG---------ATGGT----CTGGGGCTGCTTCG------
DTSsa11-20      --------GGGGTGTCAGCAT---------CATGTT----GTGGGGGTACTTTG------
DTOki11-1       --------GGGGTGGCAGCAT---------CATGTT----GTGGAGGTGCTTTG------
DTElu11-1       --------GTGGTGGCAGCAT---------CATGTT----GTGGGGGTGCTCTG------
DTSsa11-7       --------GGGGTGGCAGCAT---------CATGTT----GCGGGGGTGCTTTG------
DTSsa11-47      --------GCGGTGGCAGCAT---------CATGTT----GTGGGGGTGCTTTG------
DTCau11-1       --------GGGGTGGCAGCTA---------CATGTT----GTGGGAGTGCTTTG------
DTSsa11-25      --------G-GATGGCAGTAT---------CATGTT----GTGGGGGTGCTTTG------
DTSsa11-28      --------GGGGTGGCAGCAT---------CATGTT----GTGGGGGTGCTTTG------
DTAku11-1       --------GGGGTGGCAGCAT---------CATGTT----GTTGGGGTGCTTTG------
DTSsa11-45      --------GGGGTGGCAGCAG---------CATGTT----GTGGGAGTGATTTG------
DTSsa11-30      --------GGGGTGGCAGCAT---------CATGTT----GTGGTGGTGCTTTG------
DTSsa11-37      --------GGGGTGGCAGCAT---------CATGTT----GTGGGGATGCTTTG------
DTSsa11-32      --------GGGATGGCAGCAT---------CATGTT----GTGGGGGTGCTTTG------
DTTal11-1       --------GGGGTGGCAGCAT---------CATGTT----GTGGGGGTGCTTTG------
DTOmy11-8       --------GGGGTGGCAGCAT---------CATGTT----GTGGAGGTGCTTTG------
DTSsa11-34      --------GGG-TGGCAGCAT---------CATGTT----GTGGGGGTGCTTTG------
DTSsa11-36      --------GGGGTGGCAGCAT---------CATGTT----GTGGGGGTGCTTTG------
DTSsa11-46      --------GGTGTGGCAGCAT---------CATGTT----GTGGGGGTGCTTTG------
DTSsa11-24      --------GGGGTGGAAGCAT---------CATGTT----GTGGGGGTGCTTTG------
DTCca11-1       --------GGGGTGGCAGCAT---------CATGTT----GTGGGGGTGCTTTG------
DTSsa11-17      ---------GTGTGGCAGCAT---------CATGTT----GTGGGGGTGCTTTG------
DTSsa11-10      --------GGGGTGGCAGCAT---------CATGTT----GTGGGGGTGCTTTG------
DTSsa11-14      --------GGGGTGGCAGCAT---------CATGTT----GTGGGGGTGCTTTT------
DTSsa11-21      --------GGGGTGGCAGCAT---------CATGTT----GTAGGAGTGCTTTG------
DTSja11-1       ----------------------------------------------------TA------
DTOmy11-4       ----------------------------------TT----GTGGGGGTGCTTTG------
DTSsa11-11      --------GGGGTGGCAGCAT---------CATGTT----GTGGGGGTGCTTTG------
DTSsa4-17       CACCGTGAAGCATGGAGGAGGAGG---TGTGATGTT----GTGGGGGTGCTTTG------
DTSsa4-27       CACCGTAAAGCATGGAGGAGGAGG---TGTTATGGT----GTGCGGATGCTTTG------
DTSsa4-21       ------GAGGAAGAGGTGGGATGG---TGT------------GGGGGTGCTTTG------
DTOmy4-2        CACCGTGAAGAATGGAGGAGGAGG---TGT------------GATGGTGCTTTG------
DTSsa4-44       CACCGTGAAGCATGGAGGTGGAGG---TGTTATGGT----GTGGGGATGCTTTG------
DTOmy4-5        CACCGTGAAGCATGGAGGTGGTGT---GATGGTG---------------CTTTG------
DTSsa4-39       CACCGTGAAGCATGGAGGAGGTGT---AATGGTGT-------GGGGGTGCTTTG------
DTSsa4-43       CACTGGGAAGCATGGAGGAGGAGG---TGTGATGGT----GTGGGGGTGCTTTG------
DTSfo4-1        CACCAGGAAGCATGGAGGAGGAGG---TGTGAGGAT----GTGGGGGTGCTTTG------
DTSsa4-28       CACCATGAAGCATGGAGGAGGAGG---TGTACTGAT----GTGGGGGTTCTTTG------
DTSsa4-22       CACCGCAAAGCATTGAGGAGGAG------TGATGTT----GTGGGTGTGCTTTG------
DTSsa4-30       CACCGTGAAGCATGGAGGAGGAGG---TGTGATGGT----ATGGGGGTGCTTTG------
DTSsa4-38       CACCATGAAGCATGTAGGAGGAG-----------AT----GTGGGGGTGCTTTG------
DTSsa4-33       CACCGTGAAGCACAGAGGAGGAGG---TGTGATGGT----GTGGGGATGCTTTG------
DTSsa4-37       CACCATGAAG----GAGGAGGTG------TGATGGT----GTGGGGGTGCTTTG------
DTSsa4-34       CACCGTGAAGCAGGGAGGAGGAGG---TGTGATGAT----GTGGGGATGCTTTG------
DTSsa4-40       CACCGTGAAGCATGGAGGAGGAGG---TGTAATGAT----GTGCGGGTGCTTTG------
DTSja4-2        CACCATGAAGCATGGAGGAGGAGG---TATGATG-T----GTGGGGATGCTTTG------
DTSsa7-5        AACTGTAAAGTTTGGTGGAGGAGG---GATATTGAT----CTGGGGCTGTTTTT------
DTOmy7-1        AACTGTAAAGTTTGGTGGAGGAGG---AATAATGAT----CTGGAGCTGTTTTT------
DTSja7-2        AACTGTAAAGTTTGGTGGAGGGGGT--GGTATTACA----TTTAAGTCATTT--------
DTSsa7-17       AACTGTAAAGTTTGGTGTAGGAGG---AATAATGGT----CTGGGGCTGTTTTT------
DTSsa7-1        AACTGTAAAGTTTGGTGGATGAGG---AATAATAGT----CTCGGGCTGTTTTT------
DTSsa7-3        AACTGTAAAGTTTGGTGGAGGAGG---AATAATGGT----CTGGGGCTGTTTTT------
DTSsa7-6        AACTGTAAAGTTTGGTGGAGGAGG---AATAATGGT----CTTTGGCTGTTTTT------
DTSsa7-9        AACTGTAAAGTTTGGTGGAGGA------ATAATTGT----CTGGGGCTGTTTTT------
DTSsa7-11       AACTGTAAAGTTGGGTGGAGGAGG---AATAATGGT----CTGGGGCTGTTTTT------
DTSja5-1        GAG--------GTGG---AGGGTC---CGTCATGGT----CTGGGGCGGTGTGT------
DTSsa5-9        GAG--------GTGG---TGGGTC---CGTCATGGT----CTGGGGCGGTGTGT------
DTSsa5-10       GAG--------GTGG---AGGGTC---CATCATGGT----CTGGGGTGATGTGT------
DTSsa5-1        GAG--------GTGG---AGGGTC---CATCATGGT----GTGAGGCGGTGTGT------
DTOmy5-1        GAG--------GTGG---AGGGTC---CGTCATGGT----CTGGGGCGGTGTGT------
DTSsa5-6        GAG--------GTGG---AGGGTC---C-------------TGGGGTGGTGTGT------
DTSsa5-7        GAG--------GTGG---AGGGTC---C-------------TGGGGTGGTGTGT------
DTSsa5-4        GAG--------ATGG---AGGGTC---CGTCATGGT----CTGGGGCGGTGTGT------
DTSsa5-5        GCAGGTCCGTCATGGTCTGGGGTGG--TGTCATGGT----CTGGGGTGGTGTGT------
DTDlu5-1        NAG--------GGGA---GGGATC---CGTCACGGT----NTGGGCCAGTGTG-------
DTSsa6-1        CAGAGTGCCCCAGGGTG-GCGGTGG--GATTATGGT----ATAGCCAGGCATAA------
DTSsa6-12       TAGAGTGCCCCATGATC-CCGGTGG--GGTTATGGT----ATGAGCAGGTATAA------
DTSsa6-7        CAGAGTGCCCCATGGTG-GCGGTGG--GGTTATGGT----ATAGCCAGGCATAA------
DTOla6-1        TCGAGTAGCCCATGGTG-GTGGTGG--GGTTATGGT----ATGGGCAGGCATAT------
DTSsa2-1        -----------GCGGT---GGGTC---AGTCATGGT----GTGGGGTGGCATTT------
DTSsa2-13       -----------GCGGT---GGGTC---AGTCATGGT----GTGGGGTGGCATTT------
DTSsa2-15       -----------GCGGT---GGGTC---AGTCATGGT----GTGGGGTGGCATTT------
DTSsa2-16       -----------ACGGT---GGGTC---AGTCATGGT----GTGGGGTGGCATTT------
DTSsa2-11       -----------GCGGT---GGGTC---AGTCATGGT----GTGGGGTGGCATTT------
DTSsa2-3        -----------GCGGT---GGGTC---AGTCATGGT----GTGGGGTGGCATTT------
DTSsa2-14       -----------GCGGT---GGGTC---AGTCATGGT----GTGGGGTGGCATTT------
DTSsa2-9        -----------GCGGT---GGGTC---AGTCATGGT----GTGGGGTGGCATTT------
DTSsa2-10       -----------GCGGT---GGGTC---AGTCATGGT----GTGGGGTGGCATTT------
DTSsa2-2        -----------GCGGT---GGGTC---AGTCATGGT----GTGGGGTGGCATTT------
DTSsa2-5        -----------GTGGT---GGGTC---AGTCATGGT----GTGGGGTGGCATTT------
DTSsa2-12       -----------GCGGT---GGGTC---AGTCATGGT----GAGGGGTGGCATTT------
DTSsa2-4        -----------GTGGT---GGGTC---AGTCATGGT----GTGGGGTGGCATTT------
DTOmy2-1        -----------GCGGT---GGGTC---AGTCATGGT----GTGGGGTGGCATTT------
DTSsa2-19       -----------GCGGT---GGGTC---AGTCATGGT----GTGGGGTGGCATTT------
DTSsa2-20       -----------GCGGT---GGGTC---AGTCATGGT----GTGTGGTGGCATTT------
DTXtro2-2       -----------GCAGT---GGGTC---TGTAATGGT----GTGGGGTGGCATTT------
DTXtro2-1       -----------GCAGT---GGGTC---AGTAATGGT----GTGGGGTGGCATTT------
DTDrel2-15      -----------ACAGT---GGTTC---AGTAATGGT----GTGGGGTGGCATTT------
DTDre2-1        -----------------------------------------TGGGGTGGCATTT------
                                                                            

DTOmy1-3        ------------------------------------------------------------
DTOmy1-2        ------------------------------------------------------------
DTSsa1b-5       ---CTGCAAAGGGA-------------CCAGGACGACTGATCCGTGTAAAGGAAAGAATG
DTSsa1b-23      ---CTGCAAAGGGA-------------CCAGGACGACTGATCCGTGTAAAGGAAAGAATG
DTSsa1b-21      ---CTGCAAAGGGA-------------CCAGGACGACTGATCCGTGTAAAGGAAAGAATG
DTSsa1b-8       ---CTGCAAAGGGA-------------CCAGGACGACTGATCCGTGTAAAGGAAAGAATG
DTOmy1-1        ---CTGCAAAGGGA-------------CCAGGACGACTGATCCATGTAAAGGAAAGAATG
DTOmy1-5        ---CTGCAAAGGGA-------------CCAGGACGACTGATCCGTGTAAAGGAAAGAATG
DTAbu1-1        ---CTGCCAAGGGG-------------ACAGGACGACTGATCCGTGTTAAAGTCATAATG
DTAbu1-2        ---CTGCCAAGGGG-------------ACAGGACGACTGATCCGTGTTAAGGACATAATG
DTSja1-1        ---CTGCAAAGGGA-------------CCAGGACGACTGATCCGTGTAAAGGAAAGAATG
DTSsa1-19       ---CTGCTAAGGGG-------------ACAGGACAACTTCACCGCATCAAAGGGACGATG
DTSsa1-20       ---CTGCTAAGGGG-------------ACAGGACAACTTCACCGCATCAAAGGGACGATG
DTSsa1-2        ---CTGCTAAGGGG-------------ACAGGACAACTTCACTGCATCAAAGGGACGATG
DTSsa1-6        ---CTGCTAAGGGG-------------ACAGGACAACTTCACCGCATCAT--------TT
DTSsa1-7        ---CTGCTAAGGGG-------------ACAGGACATCTTCACCGCATCAAAGGGACGATG
DTOmy1-4        ---CTGCTAAGGGG-------------ACAGGACAACTTCACCGCATCAAAGGGACGATG
DTIpu1-1        ---CTGCTAAGGGG-------------ACAGGACAACTTCACCGCATCAAAGGGACGATG
DTPmar1-1       ---CTGCTAAGGGG-------------ACAGGACAACTTCACTGCATCAAAGGGACGATG
DTSsa1-14       ---CTGCTAAGGGG-------------ACAGGACAACTTCACTGCATCAAAGGGACAATG
DTIpu1-3        ---CTGCTAAGGGG-------------ACAGGAAAACTTCACCGCATCAAAGGGACGATC
DTIpu1-2        ---CTGCTAAGGGG-------------ACAGGACAACTTCACCGCATCAAAGGGACGATG
DTSsa1-1        ---CTGCTAAGGGG-------------ACAGGACAACTTCACCGCATCAAAGGGACGATG
DTSsa1-10       ---CTGCTCAGGGG-------------ACAGGACAACTTCACCGCATTAACGGGACGATG
DTXtro1-6       ---CTGCTAAGGGC-------------ACAGGACAACTTATTCGCATTAACGGGAAAATG
DTXtro1-9       ---CTGCTAAGGGC-------------ACAGGACAACTTATTCGCATTAACGGGAAAATG
DTXtro1-8       ---CTGCTAAGGGC-------------ACAGGACAACTTATTCGCATTAACGGGAAAATG
DTXtro1-4       ---CTGCTAAGGGC-------------ACAGGACAACTTATTCGCATTAACGGGAAAATG
DTXtro1-7       ---CTGCTAAGGGC-------------ACAGGACAACTTATTCGCATTAACGGGAAAATG
DTXtro1-5       ---CTGCTAAGGGC-------------ACAGGACAACTTATTCGCATTAACGGGAAAATG
DTDre1-1        ---CTGCCAAGGGC-------------ACAGGGCTACTTCACCGCATCAGTGGGAAGATT
DTSja1-2        ---CTGCTCAGGGG-------------ACAGGACAACTTCACCGCATCAAAGGGACGATG
DTSsa8-1        ----ATCAGCAGGG-------------ACTGGGAAACTGGTCAGAATTGAAGTAATGATG
DTSsa8-4        ----ATCGGAAGGG-------------ACTGGGAAACTGGTCAAAATTGAAGGAATGATG
DTSja8-1        ----ATCATCAGGG-------------ACTAGGAAACTGGTCTGAATTGAAAGAATGATG
DTSsa9-7        AAATAAAGGTAAAATAAAATCAAAAATGTTATGGGTATGTTTTTCATCGGCAAGGACTAG
DTSsa9-19       ----ATCGGCAAGG-------------ACTATGGA-GTTTTTTAGGATAAAAAGAATTGG
DTSsa9-10       ----ATTGTTAAGG-------------ACTGGGGAATTTTTCAGTATAAAATAGAAATGG
DTSsa12-16      ---CAGCAGCAGGG-------------ACTGG-----TAGACAGGATCGAGGGAAAGATG
DTOmy12-4       ---TAAGAACAAAT-------------TCTTA-----TTTTCAATGACAACCTAGGAACT
DTSsa12-1       ---CAGGGACTGGG-------------AGAT------TAGTCAGGATCGAGGCAAAGAAG
DTSsa12-20      ---CAGGAGAC--------------------------TAGTCAGGATCGAGGAAAAGATG
DTSsa12-43      ---CAGTGGCAGGG-------------ACTGGGAGACTTGTCAGGTTTGAGGGAAAGATG
DTSsa12-38      ---CAGCGGCAGGG-------------ACTGGGCGATTAGTCAGGATCGAGGCAAAGATC
DTSsa12-9       ---CAGCAGCAGGG-------------ACTGG-----TAGTCAGGATCGAGGGAAAGATG
DTSsa12-31      ---CAGTGGCAGGG-------------ACTGGGAGACTATTCAGGATTGAGGCAAAGATT
DTOmy12-5       ---CAGCGGCAGGA-------------ACTGGGAGACCAGTCAGGATTGAGGCAAAGATG
DTSsa12-28      ---CAGCAGCAGGG-------------ACTGGGAGACTAGTCAGGATCGAGGGAAAGATA
DTSsa12-7       ---CAGCAGCAGGG-------------ACTGGAAGATTAGTCAGGATTGAGGGAAAGATG
DTSsa12-19      ---CAGCGGCAGGG-------------ACTGGAAGACTAGTCAGGATTGGGGGAAAGATG
DTOts12-1       ---CAGCAGCATGG-------------ACTGGGAGACTAGACAGGATCGAGGCAAAGATG
DTSsa12-34      ---CAATGGCAGGG-------------ACTGGGAGACTAGTCAGGATCGAGGGAAATATG
DTSsa12-30      ---CAGCAGCAGGG-------------ACTGG-TGGCTAGTCAGAATCGAGGGAAAGATG
DTSsa12-8       ---CAGCGGCAGGG-------------ACTGGGAGACTTGTCAGGATCGAGGGAAAGATG
DTSsa12-39      ---CAGCGCTAGGG-------------ACTGGGAG-----TCAGGATCGAGGGAAAGATG
DTIpu12-1       ---CAGTGGCAGGA-------------ACTGGGAGACTAGTCAGGATCGAGGGAAAGATG
DTGac12-1       ---CAGCGGGAGGA-------------ACTGGGAGACTAGTCAGGATTGAGGGAAAGATG
DTDre12-1       ---CAGCAGCAGGA-------------ACTGGAAGGCTAGTCAGGATAGAGGGAAAGATG
DTPbi12-1       ---CAGCGGCAGGA-------------ACTGGGAGACTAGTCAGGACAAAGGGAAAGATG
DTSsa12-24      ---CAGTGGCAGGG-------------ACTTAGAGACTAGTCAGGATTGAGGGAAAGATG
DTOmy12-3       ---CAG------GA-------------CCTGGGAGACTAGTCAGGATCGAGGGAAAGAGG
DTOmy8-1        ---CTTCAGCAGGG-------------ACAGGGAAGATGGTTAAAATTGATGGGAAGATG
DTOmy8-4        ---CTTTAGCAGGG-------------ACAGGGAAGATGGTTAAAATTGATGGGAAGATG
DTOmy8-5        ---CTTCAGCAGGG-------------ACAGGGAAGATGGTTAAAATTGATGGGAAGATG
DTOmy8-2        ---CTTCAGTAGGG-------------ACAGGGAAGATGGTTAAAATTGATGGGAAGATG
DTSja8-2        ---CTTCAGCAGGG-------------ACAGGGAGGATGGTTAAAATTGATGGGAAGATG
DTXtro8-1       ---CTTCAGCAGGG-------------ACAGGGAAGCTGGTCAGAGTTGATGGGAAGATG
DTXtro8-2       -------------------------------GGGGGCTTCTC----TTGATGGGAAGATG
DTXtr10-1       ---CTGCTTCAGGA-------------CCTGGAAGGCTTGCTGTGATAGATGGAACCATG
DTXtr10-2       ---CTGCTTCAGGA-------------CCTGGAAGGCTTGCTGTGATAGATGGAACCATG
DTXtr10-3       ---CTGCTTCAGGA-------------CCTGGAAGGCTTGCTGTGATAGATGGAACCATG
DTXla10-1       ---CTGCTTCAGGA-------------CCTGGAAGACTTGCTGTGATAGATGGAACCATG
DTRpi10-1       ---CTGCTTCAGGA-------------CCTGGAAGACTTGCCGTGATAAAAGGAACTATG
DTSsa10-1       ---CTGCTTCAGGA-------------CCTGGATGACTTGCTGTGATTGATGGAACCATG
DTSsa11-20      ---CTGCAGGAGGG-------------ACTGGTGCACTTCACAAAATAGATGGCATCACG
DTOki11-1       ---CTGATGGAGGG-------------ACTAGTGCACTTCACAAA-TAGATG--------
DTElu11-1       ---CTGCAGGAGGG-------------ACTGGTGCACTTCACAAAATAGATGGCATCATG
DTSsa11-7       ---CTGCAGGAGGG-------------ACTGGTGCACTTCACAAAATAGATGGATTCATG
DTSsa11-47      ---CTGCAGGAGGG-------------ACTGGTGCACTTCACAAAATAGATGGCATCATG
DTCau11-1       ---CTGCAGGAGGG-------------ACTGGTGCACTTCACAAAATAGATGGCTTCATG
DTSsa11-25      ---CTGCAAGAGGG-------------ACTGGTGCACTTCACGAAGTAGATGGCATCATG
DTSsa11-28      ---CTGCAGGAGGG-------------ACTGGTTCACCTCACAAAATAGATGGCATCATG
DTAku11-1       ---CTGCAGGAGGG-------------ACTGGTGCACCTCACAAAATAGATGGCATCATG
DTSsa11-45      ---CTGCAGGAGGG-------------ACTGGTGCAC-----AAAATAGATGGCATCATG
DTSsa11-30      ---CTGCAGGAGGG-------------ACTGGTGCACCTCACAAAATAGATGGCATCATG
DTSsa11-37      ---CTGCAGGAGGG-------------ACTGGTGCACATCCCAAAATAGATGGCATCATG
DTSsa11-32      ---CTGCAGGAGGG-------------ACTGGTGTACTTCACAAAATATATGGCATCATG
DTTal11-1       ---CTGCAGGAGGG-------------ACTGGTGCACTTCACAAAATAGATGGCATCATG
DTOmy11-8       ---CTGCAGGAGGG-------------ACTGGTGAACT--------TAGATGGCATCATG
DTSsa11-34      ---CTGCAGGAGGG-------------ACTGGTGCACCTCACAAAATAGATGGCATCATG
DTSsa11-36      ---CTGCAGGAGGG-------------ACTGGTGCACTTCACAAAATAGATGGCATCATG
DTSsa11-46      ---CTGCAGGAGGG-------------ACTGGTGCACTTCACAAAATAGATGGCATCATG
DTSsa11-24      ---CTGCAGGAGGG-------------ACTGGTGCACTTCACAAAATAGATGGCATCATG
DTCca11-1       ---CTGCAGGAGGG-------------ACTGTTGCACTTCACAAAATCGATGACATCATG
DTSsa11-17      ---CTGCAGGAGGG-------------ACTGGTGCACTTCACAAAATAGATGGCATTATG
DTSsa11-10      ---CTGCAGGAGGG-------------ACTGGTGCACTTCACAAAATAGATGGCATCATG
DTSsa11-14      ---CTCCAGGAGGG-------------ACTGGTGCACTTCACAAAATTGATGGCATCATG
DTSsa11-21      ---CTTCAGGAGGG-------------ACTGGTGCACTTCACAAAATAGATGTCATTATG
DTSja11-1       ---CTGCAGGAGGG-------------TCTGGTGCACTTCACAAAATAGATGGC-TCATG
DTOmy11-4       ---CTGCAGGAGGG-------------ACTGGTGCACTTCACAAAATAGATGGCATCATG
DTSsa11-11      ---CTGCAGGAAGG-------------ACTGGTGCACTTCACAAAATAGATGGCATCATG
DTSsa4-17       ---CTGGTGACACTGTC----------AGTGATTTATTT-AGAATTCAA-GGCACACTTA
DTSsa4-27       ---CTGGTAACACTGT--------------GATTTATTT-CGAATTCAA-GGCACACTTA
DTSsa4-21       ---CT-----------C----------AATGATTTATTT-AGAATTCAA-GGCACACTTA
DTOmy4-2        ---CTGGTGACACTAAC----------AGTGATTTATTT-CGAATTCAA-GGCAT--TTA
DTSsa4-44       ---CTGGTGACACT--C----------TCTGAAATATTT-AGAATTCTTCGGCACACTTA
DTOmy4-5        ---CTGGTGACACTGTC----------TGTGATTAATTT--TAATTCAA-GGCACACTTA
DTSsa4-39       ---CTGGTGATTCTGTC----------TGTGATTTATTT-ATAATTCAA-GGTACACTTA
DTSsa4-43       ---CTGGTGACACTGTC----------TGGGATTTATTT-ACAATTCAA-GGCACACTTA
DTSfo4-1        ---CTGTTGACACTGTC----------AGTGATTTATTT-AGAATTCAA-GGCACACTTA
DTSsa4-28       ---CTGGTGGCA--GTC----------TGTGATTTATTT-AGAATTCAA-GGCAC-----
DTSsa4-22       ---CTGGTTACATTGTC----------AATGATTTATTT-TCAATTTAA-GGCACACTTA
DTSsa4-30       ---CTGGTGACACTGTC----------TGTGATTTATTT-AGAATTCAA-CGCACGCTTA
DTSsa4-38       -------TGACACTGTC----------TGTGATTTATTT-AGAATTCAA-GGCACACTTA
DTSsa4-33       ---CTGGTGATAATGTC----------TGTGACTTATTT-AGAATTCAA-GGCACACTTA
DTSsa4-37       ---CTGGTGACACTGTC----------AGTGATTTATTT-AGAATTCAA-GGCATGCTCA
DTSsa4-34       ---CTGGTGACACTGTC----------AGTGATTTATTT-AGAATTCAA-GGCATACTTA
DTSsa4-40       ---CTGGTGACACTGT------------GTGATTTATTT-ATAATTCAA-GGCACACTTA
DTSja4-2        -----------------------------TGATTTATTTTAGAATTTAA-GGCACACTTA
DTSsa7-5        ---CATGGTTCGGGCTA----------GGCCCCTTTGTT-ACAGTGA-AGGGAAATCTTA
DTOmy7-1        ---CATGGTTCAGGCT---------------CCTTAGTT-CCAGTGATGGGGAAATCTTA
DTSja7-2        ------AGCAGACGCT----------------CTTATCC-AGAGCGACTT----------
DTSsa7-17       ---AATGGTTCGGGCTA----------AGCCCCTTCGTT-CCAATGA-AGCGAAATCTTA
DTSsa7-1        ---CATGGTT-GGGCTA----------GGCCCCTTAGTT-CCAGTGA-AGGGAAATCTTA
DTSsa7-3        ---CATGGTTCGGGTTA----------TGCCCCTTAGTT-CCAGTGA-AGGGAAATCTTA
DTSsa7-6        ---CATGGTTTGTGCTT----------GGCCCCGTAGTT-CCAGTGA-AGGGAAATCTTA
DTSsa7-9        ---CATGGTTTGGGCTA----------GGCCCTTTAGTT-CCAGTGA-AGGGAGATCTTA
DTSsa7-11       ---CATGGTTTGGGCTA----------GGCCCCTTAGTT-CCAGTGA-AGGGGAATCTTA
DTSja5-1        ---CACAGCATCATCGG----------ACTGAGCTTGCTGTCATTGCAGGC---AATCTC
DTSsa5-9        ---CACAGCATCATCGG----------ACTGAGCTTGTTGTCACTGCAGGC---AATCTC
DTSsa5-10       ---CACAGTATCATCGG----------ACTGAGCTTGTCGTCATTGCAGGC---AATCTC
DTSsa5-1        ---CACAGCATCATCGG----------ACTGAGCTTGTTGTCACTGCAGGC---AATCTC
DTOmy5-1        ---CACAGCAT-ATCGG----------ACTGAGCTTGTTGTCATTGCAGGC---AATCTC
DTSsa5-6        ---CACAGCATCATCGG----------AATGAGCTTGTTGTCATTGCTAAG---AATCTC
DTSsa5-7        ---CACAGCATCATCGG----------ACTGAGCTTGTTGTCATTGCTAAG---AATCTC
DTSsa5-4        ---CACAGCATCATCAG----------ACTGCC--TGCAATGACAACAAGCTC-AATCTC
DTSsa5-5        ---CACAGCATCATTGG----------ACTGAG--C-TTGTCATTGCAGGC---AATCTC
DTDlu5-1        -----CAGCATTATCGG----------ACTGAGCTTGTCATCATTGCAGGC---AATCCT
DTSsa6-1        ---ACTACGGACAACGA----------ACACAATTGCATTTTATCGATGGC---AATTTG
DTSsa6-12       ---GCTATGGACAACGA----------ACACGATTGCATTTTATTTTTGGC---AATTTG
DTSsa6-7        ---GCTACGGACAATGA----------ACACAATTGCATTTTATCGATGGC---AATTTG
DTOla6-1        ---GTTATGGGCGACGA----------ACACAGGTGCATTTCATTGATGGC---ATTTAG
DTSsa2-1        ---CTTTGGGGGGCCGC----------ACAGCCCTCCATGTGCTCGCCAGAGGTAGCCTG
DTSsa2-13       ---CTTTGGGGGGCCGC----------ACATCCCTCCATGTGCTCGCCAGAGGTAGCCTG
DTSsa2-15       ---CTTTGGGGGGCCGC----------ACAGCCCTCCATGTGCTCGCCAGAGGTAGCCTG
DTSsa2-16       ---CTTTGGGGGACCGC----------ACAGACCTCCATGTG------------------
DTSsa2-11       ---CTTTGGGGGGCC-------------------TCCATGTGCTGGTCAGAGGTAGCCTG
DTSsa2-3        ---CTTTGGGGGGCTGC----------ACAGCCCTCCATGTGCTCGCCAGAGGTAGCCTG
DTSsa2-14       ---CTTTGGGGGGCCGC----------ACAGCCCTCCATGTGCTCGCCAGAGGTAGCCTG
DTSsa2-9        ---CTTTGGGGGGCTGC----------ACAGCTCTCCATGTGCTCGCCAGAGGTAGCCTG
DTSsa2-10       ---CTTTGGGGGGCCGC----------ACAGCCCTCCATGTGCTCGCCAGAGGTAGCCTG
DTSsa2-2        ---CTTTGGGGGGCCGC----------ACAGCCCTCCATGTGCTCGCCAGAGGTAGCCTG
DTSsa2-5        ---CTTTGGGGGGCCGC----------ACAGCCCTCCATGTGCTCGCCAGAGGTAGTCTG
DTSsa2-12       ---CTTTGGGGGGCCGC----------ACAGCCCTCCATGTGCTCGCCAGAGGTAGCCTG
DTSsa2-4        ---CTTGCACATGGAGC----------ACAGCCCTCCATGTGCTCGCCAGAGGTAGCCTG
DTOmy2-1        ---CTTTGGGGGGTCAA----------ACAGCCCTCCATGTGCTCGCCAGAGGTAGCCTG
DTSsa2-19       ---CTTTGGGGGGCCGC----------ACAGCCCTCCATGTGCTCGCCAGAGGTAGCCTG
DTSsa2-20       ---C-----------------------------CTCCATGTGCTCGCCAGAGGTAGCCTG
DTXtro2-2       ---TTTG-GGGGGCTGC----------ACAGCCCTCCATGTGCTCGCCAGAGGTAGCCTG
DTXtro2-1       ---CTTT-GTGGGCCGC----------ACAGCCCTCCATGTGTTTGCCAGAGGTAGCCTG
DTDrel2-15      ---CTTT--CAGGTCGC----------ACAGCCATCCATGTACTCACCAGATGTAGCCCG
DTDre2-1        ---CTTTGGAGGGCCGC----------ATAGCCCTCCATGGGCTTGCCAGAGGTAGCCTG
                                                                            

DTOmy1-3        -----------------------------------------------------CAAGGG-
DTOmy1-2        -----------------------------------------------------CAAGGG-
DTSsa1b-5       AATGGAGCCATGTATCGTGA---GAT-TTTGAGTGAAAACCTCCTTCCATCAGCAAGGG-
DTSsa1b-23      AATGGGGCCATGTATCGTGA---GAT-TTTGAGTGAAAACCTCCTTCCATCAGCAAGGG-
DTSsa1b-21      AATGGGGCCATGTATCGTGA---GAT-TTTGAGTGAAAACCTCCTTCCATCAGCAAGGG-
DTSsa1b-8       AATGGGGCCATGTATCGTGA---GAT-TTTGAGTGAAAACCTCCTTCCATCAGCAAGGG-
DTOmy1-1        AATGGGGCCATGCATCGTGA---GAT-TTTGAGTGAAAACCTCCTTCCATCAGCAAGGG-
DTOmy1-5        AATGGGGCCAAGTATCGTGA---GAT-TTTGAGTGAAAACGTCCTTCCATCAGCAAGGG-
DTAbu1-1        AATGGGGCCATGTATCGTGA---GAT-TTTGAGCCAAAACCTCCTTCCATCAGTGAGAA-
DTAbu1-2        AATGGGGCCATGTATCGTGA---GAT-TTTGAGCCAAAACCTCCTTCCATCAGTGAGAA-
DTSja1-1        AATGGGGCCATGTATCGTGA---GAT-TTTGAGTGAAAACCTCCTTCCATCAGCAAGGG-
DTSsa1-19       GACGGGGCCATGTACCGTCA---AAT-CTTGGGTGAGAACCTTCTTCCCTCAGCCAGGG-
DTSsa1-20       GACGGGACCATGTACCGTCA---AAT-CTTGGGTGAGAACCTCCTTCCCTCAGCCAGGG-
DTSsa1-2        GACGGGGCCATGTACCGTCA---AAT-CTTGGGTGAGAACATCCTTCCCTCAGCCAGGG-
DTSsa1-6        GACGGGGCCATGTACTGTCA---AAT-CTTGGGTGAGAACCTCCTTCCCTCAGCCAGGG-
DTSsa1-7        GACGGGGCCATGTACCGTCA---AAT-CTTGGGTGAGAACCTCCTTCCCTCAGCCAGGG-
DTOmy1-4        GACGGGGCCATGTACCGTCA---AAT-CTTGGGTGAGGACCTCCTTCCCTCAGCCAGGG-
DTIpu1-1        GACGGGGCCATGTACTGTCA---AAT-CTTGGTTGAGAACCTCCTTCCCTCAGCCAGGG-
DTPmar1-1       GACGGGACCATGTACCGTCA---AAT-CTTGGGTTAGAACCTCCTTCCCTCAGCCAGGG-
DTSsa1-14       GACGGGGCCATGTACCGTCA---AAT-CTTGGGTGAGAACCTCCTTCCCTCAGCCAGGG-
DTIpu1-3        AACGGGGCCATGTACTGTCA---AAT-CTTGGGTGAGAACCTCCTTCCCTCAGCCAGGG-
DTIpu1-2        GACGGGGCCATGTACCATCA---AAT-CTTGGGTGAGAACCTCCTTCCCTCAGCCAGGG-
DTSsa1-1        GAC-----------TTGTCA---AAT-CTTGGGTGAGAACATCCTTCCCTCAGCCAGGG-
DTSsa1-10       GACGGGGCCATGTACCGTCA---AAT-CTTGGGTGAGAACCTCCTTCCCTCAGCCAGGG-
DTXtro1-6       GACGGAGCCATGTATCGTGA---AAT-CCTGAACGACAACCTCCTTCCCTCTGCCAGGA-
DTXtro1-9       GACGGAGCCATGTATCGTGA---AAT-CCTGAACGACAACCTCCTTCCCTCTGCCAGGA-
DTXtro1-8       GACGGAGCCATGTATCGTGA---AAT-CCTGAACGACAACCTCCTTCCCTCTGCCAGGA-
DTXtro1-4       GACGGAGCCATGTATCGTGA---AAT-CCTGAACGACAATCTCCTTCCCTCTGCCAGGA-
DTXtro1-7       GACGGAGCCATGTATCGTAA---AAAACCTGAACGACAACCTCCTTCCCTCTGCCAGGA-
DTXtro1-5       GACGGAGCCATGTATCGTGA---AAT-CCTGAACGACAACCTCCTTCCCTCTGCCAGGA-
DTDre1-1        GATGGAGCCATGTACTGTGC---AGT-CCTGGGGGACAACCTCCTCCCCTCTGCCAGGG-
DTSja1-2        GACGGGGCCATGTACGGTCA---AAT-CTAGGGTGAGAACCTCCTTCCCTCAGCCAGGG-
DTSsa8-1        GATGGAGCTAAATACAGGGA---AAT-TCTTGAGGGAAACTTGTTTCAGTCTTCCAGAG-
DTSsa8-4        GATGGCGCTAAATACAGGGA---AAT-ACTTGAGGGAAACCCGTTTCAGTCTTCCAGAG-
DTSja8-1        GATGATGCTAAATACAGGGA---AAT-TCTTGAGGGAAAACTGTTTCAGTCTCCCAGAG-
DTSsa9-7        GTCGTTTTTTAGGATAAATAATAAAT-CCTAGAGGAAAACCTGGTTCAGCCTGCTTTCC-
DTSsa9-19       AATAGAGCTAAGCACAGGCA--AAAT-CCTAGAGGAAAACCTGGTTC----TGCTTTCC-
DTSsa9-10       AATAGAGCTAAGCACAGGCA--AAAT-CCTGGAGGAAAACCTGGTTCAGTCTGCTTTCC-
DTSsa12-16      AACAGAGCAAAGTACAGAGA---GAT-CCTTGATGAAAACCTGCTCCAGATCGCTCAGG-
DTOmy12-4       GCCTTGTTCAGGGGCAGAAC---GAC----------AGATTTTTACCGTGTCAGCTCGG-
DTSsa12-1       AATGGCGCGAAGTACAGA-----GAT-CGTTGATGAAAACTTGCTCCAGAGCGCTCAGG-
DTSsa12-20      TACGGAGCAAAGTACAGA-----GAT-CCTTAATGAAAACCTGCTCCATAGCGCTCACAT
DTSsa12-43      AATGGAGCAAAGTACAGAGA---GAT-CCTTGATGAAAACCTGCTCCAGAGTGCTCAGG-
DTSsa12-38      AACGGAGCAAAGCACAGAGA---GAT-CCTTGATGAAAACCTGGTCCGGAGCGCTCAGG-
DTSsa12-9       AATGAAGCAAAGTACAGAGAG-AGAT-CCTTGATGAAAACCTGCTCTAGAGCGTTCAGG-
DTSsa12-31      AATGGAGCAAAGTACAGGGA---GAT-CCTTGATGAAAACCTGTTCCAGAGCGCTCAGG-
DTOmy12-5       AACAGAGCAAAGTACAGAGA---GAT-CCTTGATGAAAACCTGCTCCAGAGTGCTCAGG-
DTSsa12-28      AATGGAGCAAAGTACAGTGA---GAT-CCTTGATGAAAACCTGCTCCAGAGCGCTCAGG-
DTSsa12-7       AACAGAGCAAAGTACAGAGA---GAT-CCTTGATGAAAACCTGCTCCAGAGCGCTTGGG-
DTSsa12-19      AATGGAGAAAAGTACAGAAA---GAT-CCTTGATAAAAACCTGCTCCAGAGCGTTCAGG-
DTOts12-1       AACGGAACAATGTACAGAGA---GAT-CCTTGATGAAAACCTGCTACAGAGCGCTCAGG-
DTSsa12-34      AATGGGGCAAAGTACAGAGA---GAT-CCTTGATGAAAACCTGCTCCAGAGCATTTAGG-
DTSsa12-30      AAGGGAGCAAAGT------------T-CCTTGATGAAAACATGCTCCAGAGCACTCAGG-
DTSsa12-8       AACGGAGCAAAGTACAGAGA---GAT-CCTTGATGAAAACCTGCTCCAGAGCGCTCAGG-
DTSsa12-39      AACAGAGTAAAGTACAGCGA---GAT-CCTTGATAAAAACCTGCTCCAGAGTGCTCAGG-
DTIpu12-1       AATGCAGCAATATACAGAGA---CAC-TAGTGATGAAAACCTGCTCCAGAGCACTCTGG-
DTGac12-1       AATGCAGCAATGTACAAAGA---CAT-CCTCAATGAAAACATGCTCCAAAGTGCTCTGG-
DTDre12-1       AATGCAGCAATGTACAGAGA---CAT-CCTGAATGAAAGCCTGCTTCAGAGTGCTCTTG-
DTPbi12-1       ACGGCAGCAATGTACAGAGA---CAT-CCTGGATGAAAACCTGCTCCAGAGTGCTCTTG-
DTSsa12-24      AACGGAGCAAAGTACAGAGA---GGT-ACTTGATG-AAACCTTCTCCAGAGCGCTCAGG-
DTOmy12-3       AACAGAGCAAAGTACAGAGA---GAA-A--------AAACCTGCTCCAGAGCACTCAGT-
DTOmy8-1        GATGGAGCCAAATACAGGAC---CAT-TCTGGAAGAAAACCTGATGGAGTCTGCAAAAG-
DTOmy8-4        GATGGAGCCAAATACAGGAC---CAT-TCTGGAAGAAAACCTGATGGAGTCTGCAAAAG-
DTOmy8-5        GATGGAGCCAAATACAGGAC---CAT-TCTGGAAGAAAACCTGATGGAGTCTGCAAAAG-
DTOmy8-2        GATGGAGCCAAATACAGGAC---CAT-TCTGGAAGAAAACCTGATGGAGTCTGCAAAAG-
DTSja8-2        GATGGAGCCAAATACAGGAC---CAT-TCTGGAAGAAAACCTGATGGAGTCTGCAAAAG-
DTXtro8-1       GATGGAGCCAAATACAGGGC---AAT-CTTGGAAGAAAACCTCTTGGAGTCTGCAAAAG-
DTXtro8-2       GATGGAGCCAAATACAGGGC---AAT-CTTGGAAGAAAACCTCTTGGAGTCTGCAAAAG-
DTXtr10-1       AATTCTACTGTCTACCAAAA---AAT-CCTGAAGGAGAATGTCCGGCCATCTGTTCGTC-
DTXtr10-2       AATTCTACCGTCTACCAAAA---AAT-CCTGAAGGAGAATGTCCGGCCATCTGTTCGTC-
DTXtr10-3       AATTCTACTGTCTACCAAAA---AAT-CCTGAAGGAGAATGTCCGGCCATCTGTTCGTC-
DTXla10-1       AATTCTACTGTCTACCAAAA---AAT-CCTGAAGGAGAATGTCCGGCCATCTGTTCATC-
DTRpi10-1       AATTCTGCTGTCTACCAAGA---GAT-CCTGAAGGAGAATGTCCGACCATCTGTTCGTG-
DTSsa10-1       AATTCTGCTCTCTACCAAAA---CAT-CTTGAAGGAGAATGTCCAGCCATCAGTTTGTG-
DTSsa11-20      AGGA---AGGAAAATGATGTGGATAT-ATTGAAGCAACATCTCAAGACATCAGTCAGG--
DTOki11-1       ----------------------------------------------ACATCAGTCAGG--
DTElu11-1       AAGA---AGAAAAATGATGTGGATAT-ATTGAAGCAACATCTAATGACATCAGTCAGA--
DTSsa11-7       AGGG---AGGAAAATGATGTGGATAT-ATTGAAGCAACATCTCAAGACATCAGTCAGG--
DTSsa11-47      AGGA---TGGAAAATTATGTGGATAT-ATTGAAGCAACATCTCAAGACATCAGTCAGG--
DTCau11-1       AG-A---AGGAAAATTATGTGGATAT-ATTGAAGCAACATCTCAAGACATCAGTCAGG--
DTSsa11-25      AGGG---AGGAAAATTATGTGGATAT-ATTGAAGCAACATCTCAAGACATCAGTCAGG--
DTSsa11-28      AGGA---ATGAAAATTATGTGGATAT-ATTGAAGCAGCATCTCAAGACATCAGTCAGG--
DTAku11-1       AGGG---AGGAAAATTATGTGGATAT-ATTGAAGCAACATCTCAAGACAACAGTCGGG--
DTSsa11-45      AGGG---AGAAAAATTATGTGGATAT-ATTGAAGCAACATCTCAAGACATCAGTCAGG--
DTSsa11-30      AGGA---ACGAAACTTATGTGGATAT-ATTGAAGCAACATTTCAAGACATCAGTCAGGG-
DTSsa11-37      AGGA---TGGAAAATTATGTGGATAT-ATTGAAGCAACATATCAAGACATCAGTCACG--
DTSsa11-32      AGGT---GGGAAAATTATGTGGATAT-ATTGAAGCGACATCTCAAGACATCAGTCAGG--
DTTal11-1       ACAA---AGGAAAATTATGTGGCTAT-ATTGAAGCAACATCTCAAGACATCAGTCAGG--
DTOmy11-8       AGGG---ACAAAAATTATGTGGATAT-ATTGAAGCAACATCTCAAGACATCAGTCAGA--
DTSsa11-34      AGGAGGCAGGAAAATTGTGTGGATAT-ATTGAAGCAACATCTCCAGACATCAGTCAGG--
DTSsa11-36      AGG---CAGGAAAATTATGTGGATAT-ATTGAAGCAACATCTCGAGACATCAGTCAAG--
DTSsa11-46      AGGA---AGGAAAATGATGTGGATAT-ATTGAAGCAACATCTCAAGACATCACTTAGG--
DTSsa11-24      AGGGA--TGAAAA-TGATGTGGATAT-ATTGAAGCAACATCTCAAGACATCAGTCAGG--
DTCca11-1       AGGTA--GGGAAA-TCATGTGGATAT-ATTGAAGCAACATCTCAAGACATCAGTTAAAGT
DTSsa11-17      AGGAA--GGGAAAATTATGTGGATAT-ATTGAAGCAACATCTCAACACATCAGTCAGG--
DTSsa11-10      AGGG---AGGAAAATTATGTGGATAT-ATTGAAGCAACATCTCAAGACATCAGTTAGA--
DTSsa11-14      AGGC---AGGAAAATGATTTGGATAT-ATTGAAGCAACATCTCAAGACATCAGTCAGG--
DTSsa11-21      AGGA---AAGAAAATTATGTGGATAT-ATTGAAGCAACTTCCTGACTGATGTCTTGAG--
DTSja11-1       AGGA---AGGAACATTATGTGGATAT-ATTGAAGCAACATCTCAAGACATCAGTCAGC--
DTOmy11-4       AGGC---TGGAAAATTATGTGGATAT-ATTGAAGCAACATC----------AGTCATG--
DTSsa11-11      AGGC---AGGAAAATTATGTGGATAT-ATTGACGCAACATCTCAGGACATCAGTCGGG--
DTSsa4-17       AC---CAGCATAGC-TACCACAGCAT-TCTGCAGTGATACGCCATCCCATCTGGTTTGCG
DTSsa4-27       AC---CAGCATGGC-TACCACAGCAT-TCTGCAGCGATATGCCATCCCATCTGGTTTGGG
DTSsa4-21       AC---CAGCATGGC-CACCAAAGCAT-TCTGTAGCAT-ACGCCATCCCATCTGGTT-GCG
DTOmy4-2        AC---CAACATGGC-TACCACAGTAT-TCTGCACCG-------ATCCCATCTGGTTTGCG
DTSsa4-44       AC---CAGCTTGGC-TACCACAGCAT-TCTGCAGCGATACACCATCCCATCTGGTTTGGA
DTOmy4-5        AC---CAGCATGGC-TAACACAGCAT-TCTGTAGAGATACGCCATCCAATCTGGTTTGCA
DTSsa4-39       AC---CAGCATGGC-TACCACAGCAT-TCTGCAGCGATACACCATCCCATCTGGTTTGGG
DTSsa4-43       AC---CAGCATGGC-TACCACAGCAT-TCTGCAGTGATACTCCATCCCATCTGGTTTGTG
DTSfo4-1        AC---CAGCATGGC-TACCACAGCAT-TCTGCAGCGATACGCCATCCCATCTGGTTTGGG
DTSsa4-28       AC---CAGCATGGC-TACCACAGCCT-TCTGCAGCAATACGCCATCCGATCTGGTTTGTG
DTSsa4-22       ATAAGCAGCATGGC-CACCACAGCAT-TCTGCAGCGATACGCCATCCCATCTGGTTTGGG
DTSsa4-30       AC---CAACATGGC-TACAACAGGAT-TTTGCGGCGATACGCCATCCCATCTGGTTTGCA
DTSsa4-38       AC---CGGCATGGC-TACCACAGCAT-TCTGCAGCGATACGCCATCCCATCTGGTTTGCG
DTSsa4-33       AC---CAGCATAGC-T-TCACAGCAT-TCTGCAGCGATACGCCATCCCATCTGATTTGCA
DTSsa4-37       AC---TAGCATGGC-TACCACAGCAT-TCTGCAGGAATACACCATCCCATCTGGTTTGCA
DTSsa4-34       AT---TAGCATGGC-TATCACAGCAT-TCTGCAGCGATACGCCATCCCATCTGGTTTGCG
DTSsa4-40       AC---CAGGATGGC-TACCACAGCAT-TCTGCAGCGATACTCCATCCCATCTGGTTTGCA
DTSja4-2        AC---CAGCATGGT-CACCACAGCAT-TCTGTAGCGATACGCCATCCCATCTGATTTGCA
DTSsa7-5        AC----GCTACAGCATAAAATGACAT-TCTACACAATTCTGTGCTTCCAACTTTGTGGCA
DTOmy7-1        AC----GCTACAGCATGCACTGACAT-TCTAGAAGATTCTGTGCTTCCAACATGGTGGCA
DTSja7-2        ------------------------------------------------------------
DTSsa7-17       AC----GCTACAGCATACGATGATAT-TCTAGACTATTCTGTATTTTCAACTTTTTGGCA
DTSsa7-1        AC----GCTACAGCATACAATTACAT-TCTAGACGATTCTGTGCTTCCAACTTTGTGGCA
DTSsa7-3        AT----GCTACAGCATACAATGACAT-TCTAGACGATTCTGTGGTTTGAACCTTGTGGTA
DTSsa7-6        AC----GCTACAGCGTATAATGACAT-TCTAGATGATTTTGTGCTTCCAATTTTGTGGCA
DTSsa7-9        AC----GCTACAGCATACAAGGACAT-TCTAGACGATTCTGTGCTTCCAACTTTGTAACA
DTSsa7-11       AC----ACTACAGCATACAATGACAT-TCTAGACGATTCTGTCCTTCCAACTTTGTGGCA
DTSja5-1        AACGCTGTGCGTTACAGGGAAGACAT-CCTCCTCCCTCATGTGGTACCCTTC---CTGCA
DTSsa5-9        AACGCTGTGCGTTACAGGGAAGACAT-CCTCCTCCCTCATGTGGTACCTTTC---ATGCA
DTSsa5-10       AACGCTGTGCATTACAGGGAAGGCAT-CCTCTTCCCTCATGTGGTACCCTTC---CTGCA
DTSsa5-1        AACACTGTGCGTTACAGGGAAGACAT-CCTCCTCCCTCATGTGGTACCCTTC---CTGCA
DTOmy5-1        AACTCTGTGCGTTACAGGGAAGACAT-CCTCCTCCCTAATGTGGTACCCTTC---CTGCA
DTSsa5-6        AATGCTGTGCTTTACAGGGAAGACAT-CC-------------------------------
DTSsa5-7        AATGCTGTGCTTTACAGGGAAGACAT-CG-------------------------------
DTSsa5-4        AACGCTGTGCGTTACAGGGAAGACAT-CCTTCTCCCTCATGTGGTATCCTTC---CTGCA
DTSsa5-5        AACGCTGTGTGTTACAGGGAAGACAT-CCTCCTCCCTCATGTGGTACCCTTC---CTGCA
DTDlu5-1        GACAT-------------------------------------------------------
DTSsa6-1        AATGCACAGAGATACCGTGACGAGAT-CCTGAGGACCATCGTCATGCCATTC---ATCTA
DTSsa6-12       AGTGCA-----------TGATGAGAT-CCTGAGGCCCATTGTCGTGCCATTC---ATCCG
DTSsa6-7        AATGCACAGAGATATCATGACGTGAT-CCTGAGGCCCATTGTCATGCCATTC---ATCTG
DTOla6-1        AATGCACAG--ATACCGTGACGAAAT-CCTGGGGCGCATTGTTGTGCCGTAC---ATCCA
DTSsa2-1        ACTGCCATTAGGTACCGAGATGAGAT-CCTCAGACCCCTTGTGAGACCATA-----TGCT
DTSsa2-13       ACTGCCATTAGGTACCGAGATGAGAT-CCTCAGACCCCTTGTGAGATCATA-----TGCT
DTSsa2-15       ACTGCCATTAGGTACCGAGATGAGAT-CCTCAGACCCCTTGTGAGACCATA-----TGCT
DTSsa2-16       ------------------------------------------------------------
DTSsa2-11       ACTGTCATTAGGTACCGAGATGAGAT-CCTCAGACCCCTTGTGAGACCATA-----TGCT
DTSsa2-3        ACTGCCATTAGGTACTGAGATGAGAT-CCTCAGACACCTTGTGAGACCATA-----TGCT
DTSsa2-14       ACTGCCATTAGGTAACGAGATGAGAT-CCTCAGACCCCTTGTGAGACCATT-----TGCT
DTSsa2-9        ACTGCCATTAGGTACCGAGATGAGAT-CCTCAGACCCCTTGTGAGACCATA-----TGCT
DTSsa2-10       ACTGCCATTAGGTACCGAGATGAGAT-CCTCAGACCCCTTGTGAGACCATA-----TGCT
DTSsa2-2        ACTGCCATTAGGTACCGAGATGAGAT-CCTCAGACCCCTTGTGAGACCATA-----TGCT
DTSsa2-5        ACTGCCATTAGGTACCGAGATGAGAT-CCTCAGACCCCTTGTGAGACCATA-----TGCT
DTSsa2-12       ACTGCCATTAGGTACCGAGATGAGAT-CCTCAGACCCCTTGTGAGACCATA-----TGCT
DTSsa2-4        ACTGCCATTAGGTACCGAGATGAGAT-CCTCAGACCCCTTGTGAGACCATA-----TGCT
DTOmy2-1        ACTGCCATTAGGTACCGAGATGAGAT-CCTCAGACCCCTTGTGAGACCATA-----TGCT
DTSsa2-19       ACTGCCATTAGGTACCGAGATGAGAT-CCTCAGACCCCTTGTAAGACCATA-----TGCT
DTSsa2-20       ACTGCCATTAGGTACCGAGATGAAAT-CCTCAGACCCCTTGTGAGATCATA-----TGCT
DTXtro2-2       ACTGCCATTAGGTACCGAGATGAGAT-CCTCAGACCCCTTGTGAGACCATA-----TGCT
DTXtro2-1       ACTGCCATTAGGTACCAAGATGAGAT-CCT------------------------------
DTDrel2-15      ACTACCATTAGGTACCGTGATGAGAA-TCTAAGCCCCCTTGTGAGACCATACAGTATGCC
DTDre2-1        ACTGCCATTAGGTACCGAGATGAGAT-CCTCAGACCCCTTGTGAGACTATA-----TGCC
                                                                            

DTOmy1-3        ----CATTGAAGATGAAACGTGTCT-GGGTCTTTCAGCATGACAATGATCC-CAAACACA
DTOmy1-2        ----CATTGAAGATGAAACGTGGTT-GGGTCTTTCAGCATGACAATGATCC-CAAACACA
DTSsa1b-5       ----CATTGAAGATGAAACGTGGCT-GGGTCTTTCAGCATGACAATGATCC-CAAACACA
DTSsa1b-23      ----CATTGAAGATGAAACGTGGCT-GGGTCTTTCAGCATGACAATGATCC-CAAACACA
DTSsa1b-21      ----CATTGAAGATGAAACGTGGCT-GGGTCTTTCAGCATGACAATGATCC-CAAACACA
DTSsa1b-8       ----CATTGAAGATGAAACGTGGCT-GGGTCTTTCAGCATGACAATGATCC-CAAACACA
DTOmy1-1        ----CATTGAAGATGAAACGTGGCT-GGGTCTTTCAGCATGACAATGATCC-CAAACACA
DTOmy1-5        ----CATTGAAGATGAAACGTGGCT-GGGTCTTTCAGCATGACAATGATCC-CAAACACA
DTAbu1-1        ----CTTTGAAGATGAAACGAGGCT-GGGTCTTCCAACATGACAACGATCC-AAAACACA
DTAbu1-2        ----CTTTGAAGATGAAACGAGGCT-GGGTCTTCCAACATGACAATGATCC-AAAACACA
DTSja1-1        ----CATTGAAGATGAAACGTGGCT-GGGTCTTTCAGCATGACAATGATCC-CAAACACA
DTSsa1-19       ----CATTGAAAATGGGTCGTGGAT-GGGTATTCCAGCATGACAATGATTC-AAAACACA
DTSsa1-20       ----CATTGAAAATGGGTCGTAGAT-GGGTATTCCAGCATAACAATGACCC-AAAACACA
DTSsa1-2        ----CATTGAAAATGGGTATTGGAT-GGGTATTCCAGCATGACAATGACCC-AAAACACA
DTSsa1-6        ----CATTGAAAATGGGTCGTGGAT-GGGTATTCCAGCATGACAATGACCC-AAAACACA
DTSsa1-7        ----CATTGAAAATGTGTCGTGGAT-GGGTATTCCAGCATGACAATGACCC-AAAACAGA
DTOmy1-4        ----CATTGAAAATGGGTCGTGGAT-GGGTATTCCAGCATGACAATGACC--AAAACACA
DTIpu1-1        ----CATTGAAAATGGGTCGTGGAT-GGGAATTCCAGCATGACAATGACCC-AAAACACA
DTPmar1-1       ----CATTGAAAATGGGTCGTGGAT-GGGTATTCCAGCATGACAATGACCC-AAAACACA
DTSsa1-14       ----CATTGAAAATGGGTCATGGAT-GTGTATTCCAGCATGACAATGACCC-AAAACACA
DTIpu1-3        ----CATTGAAAATGGGTCGTGGAT-GGGTATTCCAGCATGATAATGACCG-AAAACACA
DTIpu1-2        ----CATTGAAAATGGGTCGTGGAT-GGGTATTCCAGCATGACAATGACCC-AAAACACA
DTSsa1-1        ----CATTGAAAATGGGTCGTGGAT-GGGTATTCCAGCATGACAATGACCC-AAAACACA
DTSsa1-10       ----CATTGAAAATGGGTCGTGGAT-GGGTATTCTAGCGTGACAAAGACCC-AAAACACA
DTXtro1-6       ----AACTGAAAATGGGTCGTGGAT-GGGTGTTCCAGCACGACAATGACCC-AAAACATA
DTXtro1-9       ----AACTGAAAATGGGTCGTGGAT-GGGTGTTCCAGCACGACAATGACCC-AAAACATA
DTXtro1-8       ----AACTGAAAATGGGTCGTGGAT-GGGTGTTCCAGCACGACAATGACCC-AAAACATA
DTXtro1-4       ----AACTGAAAATGGGTTGTGGAT-GGGTGTTCCAGCACGACAATGACCC-AAAACATA
DTXtro1-7       ----AACTGAAAATGGGTTGTGGAT-GGGTGTTCCAGCACGACAATGACCC-AAAACATA
DTXtro1-5       ----AACTGAAAATGGGTCGTGGAT-GGGTGTTCCAGCACGACAATGACCC-AAAACATA
DTDre1-1        ----AGTTGAAAATGGGCCGTGGTT-GGGTGTTCTAACATGACAACGACCC-GAAGCATA
DTSja1-2        ----CATTGAAAATGGGTCATGGAT-GGGTATTCCAGCATGACAATGACCC-GAAACACA
DTSsa8-1        ----ATTTGAGACTGGGACGGAGGT-TCACCTTCCAGCAGGACAATGACCC-TAAGCATA
DTSsa8-4        ----ATTTGAGACGGCAACGGAGGT-TCACCTTCCAGCAGGATAATGGCCC-TAAGCATA
DTSja8-1        ----ATTTGAGACTGGGATGGAGGT-TCACCTTCCTGCAGGACAACAACCC-TAAGCATA
DTSsa9-7        ----ACCAGACACTTGGAGACAAAT-TCATCTTTCAGCAGGACAATTGCTT-AAAACACG
DTSsa9-19       ----A-----------------AAT-TCACCTTTCAGCAGGTCATTAACCT-ACAACA--
DTSsa9-10       ----GCCAGA--CTGGGAGATGAAT-TCCCCTTTCAGCAGGACAATAACCT-AAAACATA
DTSsa12-16      ----ACATCAGACAGGGGCGAAGTT-TCACCTTCGAACAGGACAACGACCC-TAAGCACA
DTOmy12-4       ----GGATTCGATCT--TCTAACCT-TCCGGTT--ACTAGTCCAACG-CTC-TAACCACT
DTSsa12-1       ----ACCTCAGACAGGGACATAGGG-TCACCTTCCAACAGGACAATGACCC-TAAGCACA
DTSsa12-20      ----ACCTCAGACTGGGGAGAAGGT-TCACCTTACAACAGGACAACAACCC-TAAGCACA
DTSsa12-43      ----ACCTCAGACTGGGGCAAAGGT-TTTCCTTCCATCAGGATAACGACAC-TAAGCACA
DTSsa12-38      ----ACCTCAGACTGGGGGGAAGGT-TCACCTTCCAACACGACAGCGACCC-TAAGCACA
DTSsa12-9       ----ACCTCAGCCTGGGGCGAAGGT-CCACCTTCCAACAGTACAACAACCC-TAGGCACA
DTSsa12-31      ----ACCTCAGACTGGGGCGAAGGT-TCACCTTCCAACACGACAATGACCC-TAAGCACA
DTOmy12-5       ----ACCTCAGACTGGGGTGAAGGT-TCACCTTCCAACAGGACAACGACCC-TAAGCACA
DTSsa12-28      ----ACCTCAGACTGGAGCGAAGGT-TCACCTTCAAACGGGACAACGACTT-TAAGCACA
DTSsa12-7       ----ACCTCAGACTGGGGCGAAGGT-TCATCTTCCAATAGGACAACAACCA-TAAGCACA
DTSsa12-19      ----ACCTCAGACTGGGGTGAAGGT-TCACCTTCCAACAGGACAACAAACC-TAAACACA
DTOts12-1       ----ACTTCAGACTGGGGTGAAGGT-TCATCTTCCAACAGGACAACGACCC-TAAGCACA
DTSsa12-34      ----ACCTCAGACTGGGGTGAAGGT-TCACTTTCAAACAGGACAATGACCC-TAACCCCA
DTSsa12-30      ----ACCTCAGACTGG------AAT-TCACCTTCCAACAGGACAACAACCC-TAAACACA
DTSsa12-8       ----ACCTCAGACTGCGGTGAAGGT-TCACGGCCCAACTGGACAATGACCC-TAAGTACA
DTSsa12-39      ----ACCTCAGACTGGGGCGAAGGT-TCAC----CAACAAGACAATGACCC-TAAGCACA
DTIpu12-1       ----ACCTCAGACTGGGGCAAAGGT-TCATCTTCCAACAGGACAACGACCC-TAAGCACA
DTGac12-1       ----ACCTCAGACTGGGGCGATGGG-TCATCTTCCAACAGGACAAAAACCC-GAAGCACA
DTDre12-1       ----ACCTCAGAGTGGGGCGATAGT-TCATCTTCCAGCAGGACAATGAGCC-AAAGCACA
DTPbi12-1       ----ACCTCAGACTAGGGCGACGGT-TCATTTTTCAGCAGGACAACGACCC-TAAGCACA
DTSsa12-24      ----TCCTCAGACTGGGGAAAAGGT-TCACCTTCCAACAGGACAACGACCC-TAAGCACA
DTOmy12-3       ----ACCTCAGACTGGAGCGAAGGT-TCACCTTCCAATAGGACAATGACCCCTTAGCACA
DTOmy8-1        ----ACCTGAGACTGGGACGGAGAT-TTGTCTTCCAACAAGACAATGATCC-AAAACA--
DTOmy8-4        ----ACCTGAGACTGGGACGGAGAT-TTGTCTTCCAACAAGACAATGATCC-AAAACATA
DTOmy8-5        ----ACCTGAGACTGGGACGGAGAT-TTGTCTTCCAACAAGACAATGATCC-AAAACATA
DTOmy8-2        ----ACCTGAGACTGGGATGGAGAT-TTGTCTTCCAACAAGACAATGATCC-AAAACATA
DTSja8-2        ----ACCTGAGACTGGGACGGAGAT-TTGTCTTCCAACAAGACAATGATCC-AAAACATA
DTXtro8-1       ----ACTTGAGACTGGGGCGGAGGT-TCACCTTCCAGCAGGACAACGACCC-TAAACATA
DTXtro8-2       ----ACTTGAGACTGGGGCGGAGGT-TCACCTTCCAGCAGGACAACGACCC-TAAACATA
DTXtr10-1       ----AACTCAAGCTGAAGCGATCTT-GGGTGCTGCAGCAGGACAATGACCC-AAAACACA
DTXtr10-2       ----AACTCAAGCTGAAGCGATCTT-GGGTGCTGCAGCAGGACAATGACCC-AAAACACA
DTXtr10-3       ----AACTCAAGCTGAAGCGATCTT-GGGTGCTGCAGCAGGACAATGACCC-AAAACACA
DTXla10-1       ----AACTCAAGCTGAAGCGATCTT-GGGTGCTGCAGCAGGACAATGACCC-AAAACACA
DTRpi10-1       ----TACTCAAGCTGAAACGAACTT-GGGTTCTGCAGCAGGACAATGATCC-TAAACACA
DTSsa10-1       ----ACCTCAAGCTGAAGCGCACTT-GGGTTTTGCAGCAGGACAATGATCC-AAAACACA
DTSsa11-20      ---AAGTTAAAGCTTGGTCGCAAAT-GGCTCTTCCAAATGGACAATGACCC-CAAGCATA
DTOki11-1       ---AAGTTGAAGCTTG-TCGCAAAC-AGGTCTTCCTAATGGACA-TGACCC---AGCATA
DTElu11-1       ---AAGTTAAAGCTTGTTCGCAAAT-GGGTCTTCCAAATGGACAATGACCC-CAAGCATA
DTSsa11-7       ---AAGTTAAAGCTTGGTTGCAAAT-GGGTCTTCCAAATGGACAATGACCC-CAAACATA
DTSsa11-47      ---AAATTAAAGCTTGGTTGCAAAT-GGGTCTTCCAAATGGACAATGACCC-CAAGCATA
DTCau11-1       ---AAGTTGAAGCTTGGTCGCAAAT-GGGTCTTCCAAATGGACAATGACCC-CAAGCATA
DTSsa11-25      ---AATTTAAAACTTGGTTGCAAAT-GGGTCTTCCAAATGGACAATGACCC-CGAACATA
DTSsa11-28      ---AAGTTGAAGCTTGGTCGCAAAT-GGGTCTTCCAAATGGACAATGACCC-CAAGCATA
DTAku11-1       ---AAGTTAATACTTGGTCGCAAAT-GGGTCTTCCAAATGGACAATGACCC-CAAGCATA
DTSsa11-45      ---AAGTTAAAGCTTGGTCACGAAT-GGGTCTTCCAAATGGACAATGACCC-CAAGCATA
DTSsa11-30      ---AAGTTAAAGCTTGGTCGCAAATAGGGTCTTCCAAATGGACAATGACCC-CAAGCATA
DTSsa11-37      ---AAGTTAAAGCTTGGTCGCAGAT-GGGTCTTCCAAATGGATAATGACCC-CAAGCATA
DTSsa11-32      ---AAGTTAAAGCTTGGTCGCAAAT-GGGTCTTCCAAATGGACAATGACCC-CAAGCATA
DTTal11-1       ---AAGTTCAAGCTTGGTCACAAAT-GGGTCTTCCAAATGGACAATGACCT-CAAGCATA
DTOmy11-8       ---AAGTTAAAGCTTGGTCGCAAAT-GGGTCTTCCAAATGGACAATGACCC-CAAGCGTA
DTSsa11-34      ---AAGTTAAAGCTTGGTCGCAAAT-GGGTCTTCCAAATGGACAATGACCC-CAAGCATA
DTSsa11-36      ---AAGTTAAAGCTTGGTCGCAAAT-GGGTCTTCCAAATGGACAATGACCC-CAAGCATA
DTSsa11-46      ---AAGTTAAAGCTTGGTCGCAAAT-GGGTCTTCCAAATGGACAATGACCC-AAAGCATA
DTSsa11-24      ---AAGTTAAAGCTTGGTCACAAAT-GGGTCTTCCAAATGGACAATGACCC-CAAGCATA
DTCca11-1       TC-AAGTTAAAGCTTGTTCACAAAT-GGGTCTTCCAAATGGACAATGACCC-CAAGCATA
DTSsa11-17      ---AAGTTAAAGCTTG-----------GGTCTTCCAAATGGACAATGACCC-CAAGCATA
DTSsa11-10      ---AGGTTAAAGCTTAGTCGCAAAT-GGGTCTTCCAAATGGACAATGACCC-CAAGCATA
DTSsa11-14      ---AAGTTAGAGCTTGGTCGCAAAT-GGGTCTTCCAAATGGACAATGACCC-CAAGCATA
DTSsa11-21      ---ATGTTAAAGCTTGGTCACAAAT-GGGTCTTCCAAATGGACAATGAGCC-CAAGCATA
DTSja11-1       ---AAGTTAAAGCTTGGTCGCAAAT-GGGTCTTCCAAATGGACAATGACTC-CAAGCATA
DTOmy11-4       ---AAGTTAAAGCTTGGTCGCAAAT-GGGCCTTCCAAATAGACAATGACCC-CAAGCATA
DTSsa11-11      ---AAGTTAAAGCTTGGTCGCAAAT-GGGTCTTCCAAATGGACAATGACCC-CAAGCATA
DTSsa4-17       C--TTAGTGGGACTATCATTTGT-------TTTTCAACAGGACAGTGACCC-CAATCACA
DTSsa4-27       C--TTAGTGGGACTATCATTTGT-------TTTTCAACAGGACAATGACCC-AA--CACA
DTSsa4-21       C--TTAGTGT-ACTATCATTGCT-------TTT--AACAGTACAATGACAC-AA--CACA
DTOmy4-2        C--TTAGTGGGACTATCATTTGT-------TTTTCAACAGCACAATTACCC-AA--CACA
DTSsa4-44       C--TTAGTCCCACTATCATTTAT-------TTTTCAACAGGATAATGACCC-AA--CACA
DTOmy4-5        CACTTAGTGGGACAATAATTTGT-------TTTTCAACAGGATAATGGCAC-AA--CACA
DTSsa4-39       C--TTACTGGGACTATCATTTGT-------TTATTAACTTGACAATGACAC-AA--CACA
DTSsa4-43       C--TTAGTGGGACTATAATTTGT-------TTT-CAACAGGACAATGACAC-AA--CACA
DTSfo4-1        C--TTAGTGGGACTATCATTTGT-------TTTTCAACAGGACAATGACCC-AA--CACA
DTSsa4-28       C--TTAGTGGGTCTATCATTTGT-------TTTTCAACAGGAAAATGACCC-AA--CACA
DTSsa4-22       C--TTAGTGGGACTATCATTTAC-------TTTTCAACAGGACAATGAATC-AA--CACA
DTSsa4-30       C--TTAGTCGTACTATCATTTGT-------TTTTCAACAGAACAATGACCC-AA--CACA
DTSsa4-38       C--TTAGTGGGACTATCATTTGT-------TTTTCAACAGGACAATGACCC-A---CATA
DTSsa4-33       C--TTAGTGGGACTATCATTTGT-------TTTTCATCCTGACAATGACCC-AA--CACA
DTSsa4-37       T--TTAGTGGGACTATCATTTGT-------TTTTCAAGATGACAATGACCC-AAAACACA
DTSsa4-34       C--TTAGTGGGACTATCAATTGT-------TTTTCAACAGGACAATGACCC-AA--CACA
DTSsa4-40       C--TTAGTGGGACTATCATTTGTCATTTGTTTTTCAACAGGACAATGACCC-AA--CACA
DTSja4-2        C--TTAGTAGGACTTTTGTTCAT---TTGTTTTTCAACAGGAAAATGACCC-AA--CACA
DTSsa7-5        ACAGTTTCGGGAAGGCCCTTTCC------TGTTTCAGCATGATAATGCCCC-TGTGCACA
DTOmy7-1        ACAGTTTGGGGAAGGCCATTTCC------TGTTCCAGCATGACAATGCTCC--ATGCACA
DTSja7-2        ------------------------------------------------------------
DTSsa7-17       ACAGTTTGGGGAAGGCCCATTCC------TGTTTCTGCATGACAATGCCTC-CGTGCACA
DTSsa7-1        ACAATTTGATGAAGGCCCATTCC------TGTTTCAGCATGACAATGCCCC-CGTGCACA
DTSsa7-3        ACAGTTTGGGAAAGGCCCTTTTC------TGTTTCAGCATTACAATACCCC-CGTGCACA
DTSsa7-6        ACAGTTTGGGGAAGGCCCTTTCC------TGTTTTAGCATGACAATGCCCC-CGTGCATA
DTSsa7-9        ATAGTTTGACGAAAGCCCTTTCC------TGTTTCAGCATGGCAATGCCCC-TGTGCACA
DTSsa7-11       ACAATTTGGGGAAGGCCCTTTCC------TGTTTCAGCATGACAATGCCAC-CGTGCTCA
DTSja5-1        GGCTCATCCTGACATG------------ACCCTCCAGCATGACAATGCCAC-CAGCAATA
DTSsa5-9        GGCTCATCCTGACATG------------GCCCTCCAGCATGACAATGCCAC-CAGTCATA
DTSsa5-10       GGCTCATCCTGACATG------------ACCCTCCAGCATGACAGTGACAC-CAGCCATA
DTSsa5-1        GGCTCATCCTGACATG------------ACCCTCTAGCATGACAATGCAAC-CAGCCATA
DTOmy5-1        GGCTCATCCTGACATG------------ACCCTCCAGCATGACAATGCCAC-CAGCCATA
DTSsa5-6        ----------------------------ATCCTCC-------------------GCCATA
DTSsa5-7        ----------------------------ATCCTCC-------------------GCCATA
DTSsa5-4        GGCTCATCCTGACATG------------ACCCTCCAGCATGACAATGCCAC-CAGCCATA
DTSsa5-5        GACTCATCCTGACATG------------ACCCTCCAGCATGACAATGCCAC-CAGGCTTA
DTDlu5-1        ---------------G------------ACCCTCCAACATG-CAATGCCAC-CAACCATA
DTSsa6-1        ---CCACCATCACCTC------------ATGTTTCAGCATGATAATGCACA-GCCCCATG
DTSsa6-12       ---TCGCCATCACCTA------------ATGTTTCAGCATGATAATGCACG-GCCCCATG
DTSsa6-7        ---CCGCCATCACCTC------------ATGTTTCAGCATGATAATGCACA-GCCCCATG
DTOla6-1        ---ACAACATCACTTC------------ATGTTGCAGCATGATAATGCACG-GCCCCATG
DTSsa2-1        GGTGCGGTTGGCCCTG-------GGTTCCTCCTAATGCAATACAATGCTAG-ACCTCATG
DTSsa2-13       GGTGCGGTTGGCCCTG-------GGTTCCTCCTAATGCAAGACAATGCTAG-ACCTCATG
DTSsa2-15       GGTGCGGTTGGCCCTG-------GGTTCCTCCTAATGCAAGACAATGCTAG-ACCTCATG
DTSsa2-16       ------------------------------------------------------------
DTSsa2-11       GGTGCGGTTGGCCCTG-------GGTTCCTCCTAATGCAAGACAATGCTAA-ACCTCATG
DTSsa2-3        GGTGCAGTTGGCCCTG-------GGTTCCTCCTAATGCAAGACAATGCTAG-ACCTCATG
DTSsa2-14       GGTGCGGTTGGCCCTA-------GGTTCCTCCTAATGCAAGACAATGCTAG-ACCTCATG
DTSsa2-9        GGTGCAGTTGGCCCTG-------GGTTCCTCCTAATGCAAGACAATGCTAG-ACCTCATG
DTSsa2-10       GGTGCGGTTGGCCCTG-------GGTTCCTCCTAATGCAAGACAATGCTAG-ACCTCATG
DTSsa2-2        GGTGCGGTTGGCCCTG-------GTTTCCTCCTAATGCAAGACAATGCTAG-ACCTCATG
DTSsa2-5        GGTGCGATTGGCCCTG-------GGTTCCTCCTAATGCAAGACAATGCTAG-ACCTCATG
DTSsa2-12       GGTGCGGTTGGCCCTG-------GGTTCCTCCTAATGCAAGACAATGCTAG-ACCTCATG
DTSsa2-4        GGTGCGGTTGGCCCTG-------GGTTCCTCCTAATGCAAGACAATGCTAG-GCCTCATG
DTOmy2-1        GGTGCGGTTGGCCCTG-------GGTTCCTCCTAATGCAAGACAATGCTAG-ACCTCATG
DTSsa2-19       GGTGCGGTTGGCCCTG-------GGTTCCTCCTAATGCAAGACAATGCTAG-ACCTCATG
DTSsa2-20       GGTGCGGTTGGCCCTG-------GGTTCCTCCTAATGCAAGACAATGCTAG-ACCTCATG
DTXtro2-2       GGTACGGTTGGCCCTG-------GGTTCCACCTAATGCAAGACAATGCAGG-GCCTCATG
DTXtro2-1       ------------------------------------------------------------
DTDrel2-15      GGTGTGGTTGGCCATGTGGTTGGGGTTACTTCTACTGCAAGACAATGCTAG-ACCTTATG
DTDre2-1        AGTGTAGTTGGCCCAG-------GGTTCCTCCTAATGCAGGACAATGCTAG-ACCTCATG
                                                                            

DTOmy1-3        CC----------GCCCGG-GCAAC--AAAGGAGTGGCTTC----------GTAAGAAGCA
DTOmy1-2        CC----------GCCCGG-GCAAC--GAAGGAGTGGCTTC----------ATAAGAAGTA
DTSsa1b-5       CC----------GCCCGG-GCAAC--GAAGGAGTGGCTTC----------GTAAGAAGTA
DTSsa1b-23      CC----------GCCCGG-GCAAC--GAAGGAGTGGCTTC----------GTAAGAAGCA
DTSsa1b-21      CC----------GCCCGG-GCAAC--GAAGGAGTGGCTTC----------GTAAGAAGCA
DTSsa1b-8       CC----------GCCCGG-GCAAC--GAAGGAGTGGCTTC----------GTAAGAAGCA
DTOmy1-1        CC----------GCCCGG-GCAAC--GAAGGAGTGGCTTC----------GTAAGAAGCA
DTOmy1-5        CC----------TCCCGG-GCAAC--GAAGGAGTGGCTTT----------GTAAGAAGCA
DTAbu1-1        CC----------GCCCGG-GCAAC--AAAGGAGTGGCTCC----------GTAAGAAGCA
DTAbu1-2        CC----------GCCCGG-GCAAC--AAAGGAGTGGCTCC----------GTAAGAAGCA
DTSja1-1        CT----------GCCCGG-GCAAC--GAAGGAGTGGCTTC----------GTAAGAAGCA
DTSsa1-19       CG----------GCCAAG-GCAAC--AAAGGAGTGGCTCA----------AGAAGAAGCA
DTSsa1-20       CG----------GCCAAG-GCAAC--AAAGGAGTGGCTCA----------AGAAGAAGCA
DTSsa1-2        CG----------GCCAAG-GCAAC--AAAGGAGTGGCTCA----------AGAAGAAGCA
DTSsa1-6        CG----------GCCAAG-GCAAC--AAAGGAGTAGCTCA----------AGAAGAAGCA
DTSsa1-7        AG----------GCCAAA-GCAAC--AAAGGAGTAGCTCA----------AGAAGAAGCA
DTOmy1-4        CG----------GCCAAG-GCAAC--AAAGGAGTGGCTCA----------AGAAG---CA
DTIpu1-1        CA----------GCCAAG-GCAAC--AAAGAAGTGGCTCA----------AGAAGAAGCA
DTPmar1-1       CG----------GCCAAG-GCAAC--AAAGGAGTGGCTCA----------AGAAGAAGCA
DTSsa1-14       CG----------GCTAAG-GCAAC--AAAGGAGTGGCTCA----------AGAAGAAGCA
DTIpu1-3        CG----------GCCAAT-GCAAC--AAAGGAGTGGCTCA----------AGAAGAAGCA
DTIpu1-2        CG----------GCCAAG-GCAAC--AAAGGAGTGGCTCA----------AGAAAAAGCA
DTSsa1-1        CG----------GCCAAG-GCAAC--AAAGGAGTGGCTCA----------AGAAGAAGCA
DTSsa1-10       CG----------GCCAAG-GCAAC--AAAGGAGTGGCTCA----------AGAAGAAGCA
DTXtro1-6       CA----------GCAAAG-GCAAC--AAAGGAGTGGCTCA----------AGAAGAAGCA
DTXtro1-9       CA----------GCAAAG-GCAAC--AAAGGAGTGGCTCA----------AGAAGAAGCA
DTXtro1-8       CA----------GCAAAG-GCAAC--AAAGGAGTGGCTCA----------AGAAGAAGCA
DTXtro1-4       CA----------GCAAAG-GCAAC--AAAGGAGTGGCTCA----------AGAAGAAGCA
DTXtro1-7       CA----------GCAAAG-GCAAC--AAAGGAGTGGCTCA----------AGAAGAAGCA
DTXtro1-5       CA----------GCAAAG-GCAAC--AAAGGAGTGGCTCA----------AGAAGAAGCA
DTDre1-1        CA----------GCAAAG-GCAAC--AAAGGAGTGGCTCA----------AGAAGAACCA
DTSja1-2        TG----------GCCAAG-GCAAC--AAAGGAGTGGCTCA----------AGAAGAAGCA
DTSsa8-1        CT----------GCTAAA-GCAAC--ACTCAAGTGGTTTA----------AGGGGAAACA
DTSsa8-4        CT----------GCTAAA-GCAAC--ACACGAGTGGTTTA----------AGGGAAAACT
DTSja8-1        CT----------ACTAAA--CAAC--ACTCGAGTGGTTTA----------ATGGGAAACA
DTSsa9-7        AG----------GCCAAA-TATATAGACTGGAGTTGCTTA----------CCAAGACGAC
DTSsa9-19       AG----------GTCAAA-TATAC--ACTTGAGTTGCTTT----------CCAAGAG---
DTSsa9-10       AG----------GCCAAA-TCTAC--ACTGGAGTTGCTTA----------CCAAGAAGAC
DTSsa12-16      CA----------GCCATG-ACAAC--GCAGTAGTGGCTTC----------GGAACAAGTC
DTOmy12-4       AG----------GCTACCTGCCAC--ATGGTGGTAACAGC----------ATCATAT-TG
DTSsa12-1       CA----------GCCAAG-ACAAT--GCAGGAGTGGCTTC----------GGGACAAGTC
DTSsa12-20      CA----------GCCAAG-ACAAT--GTAGGAGTGACTTC----------GGGACAAGTC
DTSsa12-43      CA----------GCCAAG-ACAAT--GCAGGAGTGGCTTC----------GGGACAAGTC
DTSsa12-38      CA----------GCCAAG-ACAAT--GCAGGACTGGCTTC----------AGGACATGTC
DTSsa12-9       CA----------GCCAAG-ACAAC--GCAGGAGT-------------------------C
DTSsa12-31      CA----------GCCAAG-ACAAT--GCAGGAGTGGCTTC----------AGGACAAGTC
DTOmy12-5       CA----------GCCAAG-ACAA-------------CTTC----------AGGACAAGTC
DTSsa12-28      CA----------GCCAAG-ACAAT--GCAGGAGTGGCTTC----------GGTTCAAGTC
DTSsa12-7       CA----------GCCAAG-ACAAC--ACAGGA-------------------------GTC
DTSsa12-19      CA----------GCCAAG-ACAAC--GCAGGACTGACTTG----------GGGACAAGTC
DTOts12-1       CA----------GCCAAT-ACAAC--ACAGGAGTGGCTTC----------GGGACAAGTC
DTSsa12-34      CA----------ACCAAG-AGAAC--GCAGGTTTGGCTTC----------GGAACAAGTC
DTSsa12-30      CA----------GCCAAG-GCAAT--GCAGCAGTGGCATA----------GGGACAAGTC
DTSsa12-8       CA----------GTCAAG-ACAAT--GCAGGAAG-----T----------GGAGGAAGTC
DTSsa12-39      CA----------GCCAAG-ACAAC--ACGGGAGTGGCTTC----------GGGACAAGTC
DTIpu12-1       CA----------GCCAAG-ATAAC--AAAGGAGTGGCTAC----------AGGACAATTC
DTGac12-1       CA----------GCCAAG-ATAAC--AAAGGAGTAGCTTC----------GGGACAACTC
DTDre12-1       GC----------GCCAAA-ATATC--AATGGAGTGGCTTC----------ACAACAACTC
DTPbi12-1       CA----------GCCAAT-ATATC--AAAGGAGTGGCTTC----------AGGACAACTC
DTSsa12-24      CA----------GCCAAG-ACAAC--GAAGAAGTGTCTGT----------GGGACAAGAC
DTOmy12-3       CA----------GCCAAG-ACAAC--GCAGGAGTGGTTTC----------GAGATAAGTC
DTOmy8-1        AA----------GCAAAA-TCTAC--AATGGAATGGTTCA----------AAAATAAACA
DTOmy8-4        AA----------GCAAAA-TCTAC--AATGGAATAGTTCA----------AAAATAAACA
DTOmy8-5        AA----------GCAAAA-TCTAC--AATGGAATGGTTCA----------AAAATAAACA
DTOmy8-2        AA----------GCAAAA-TCTAC--AATGGAATGGTTCA----------AAAATAAACA
DTSja8-2        AA----------GCAAAA-TCTAC--AATGGAATGGTTCA----------AAAATAAACA
DTXtro8-1       AA----------GCCAGG-GCAAC--AATGGAATGGTTTA----------AAACAAAACA
DTXtro8-2       AA----------GCCAGG-GCAAC--AATGGAATGGTTTA----------AACCCAAACA
DTXtr10-1       CC----------AGCAAATCCACC---TCTGAATGGCTGA----------AGAAAAACAA
DTXtr10-2       CC----------AGCAAATCCACC---TCTGAATGGCTGA----------AGAAAAACAA
DTXtr10-3       CC----------AGCAAATCCACC---TCTGAATGGCTGA----------AGAAAAACAA
DTXla10-1       CC----------AGCAAATCCACC---TCTGAATGGCTGA----------AGAAAAACAA
DTRpi10-1       CC----------AGCAAGTCCACC---ACCGAATGGCTGA----------AGAAAAACAA
DTSsa10-1       CC----------AGCAAGTCCACC---TCTGAATGGCTTA----------AAAAAAA---
DTSsa11-20      C-----------TTCCAAAGTTGT--GGCAAAATGGCTTA----------AGGAGAACAA
DTOki11-1       A-----------TATCAAGAT-GT--GACAAA-TAGCTTA----------ATGA-AGCAA
DTElu11-1       C-----------TTCCAAAGTTGT--GGCAAAATGGCTTA----------AGGTCAACAA
DTSsa11-7       C-----------TTCCAAAGTTGT--GGCAAAATGGCTTA----------AGGACATCAA
DTSsa11-47      C-----------TTCCAAAGTTGT--GGCAAAATGGCTTA----------AGGACAACAA
DTCau11-1       CAGTAC------TTCCAAAGTTGT--GGCAAAATGGCTTA----------AGGACAACAA
DTSsa11-25      C-----------TTCCAAAGTTGT--GGCAAAATGGCTTA----------AGGACAACAA
DTSsa11-28      C-----------TTCCAAATTAGT--GGCAAAATGGCTTA----------AGGACAACAA
DTAku11-1       C-----------TTCCAAAGCTGT--GGCAAAATGGCTTA----------TGGACAACAC
DTSsa11-45      C-----------TTCCAAAGTTGT--GGCAAAATGGCTTA----------AGGACAACAA
DTSsa11-30      C-----------TTCTAAAGTTGT--GGCAAAATGGCTTA----------AGGACAACAA
DTSsa11-37      C-----------TTCCAACATTGC--GGCAAAATGGCTTA----------AAGACAACAA
DTSsa11-32      C-----------CTCCAAAGTTGT--GGCAAAATGGTTTA----------AAGACAACAA
DTTal11-1       C-----------TTCCAAAGTTGT--GGCAAAATGGCTTA----------AGGTCAACAA
DTOmy11-8       C-----------TTCCAAAGTTGT--GGCAAAATGGCTTA----------AGGACAACAA
DTSsa11-34      C-----------TTCCAAAGTTGT--GGCAAAATGGCTTA----------AGGACAACAA
DTSsa11-36      C-----------TTCCAAAGTTGT--GGTAAAATGGCTTA----------AGGACAACAA
DTSsa11-46      C-----------TTCCAAAGTTGT--TGCAAAATGGCTTA----------AGGACAACAA
DTSsa11-24      C-----------TTCCAAAGTTGT--GGCAAAATACCTTA----------AGGACAACAA
DTCca11-1       C-----------TTCCAAAGTTGT--GGCAAAATGGCTTG----------AGGACAACAA
DTSsa11-17      C-----------TTCCAAAGTTGT--GGCAAAATGGCTTA----------AGGACAACAA
DTSsa11-10      C-----------TTCCAAAGTTGT--GGCAAAATGGCTTA----------AGGACAACAA
DTSsa11-14      C-----------TTCCAAAGTTGT--GGCAAAATGTCTTA----------AGGACAACCA
DTSsa11-21      C-----------TTCCAAAGTTGT--GGCAAAATGGCTTC----------AGGACAACAA
DTSja11-1       C-----------TTCCAAAGTTGT--GGCAAAATGGCTTA----------AGGACAACAA
DTOmy11-4       C-----------TACCAAAGTTGT--GGCAAAATGGCTTA----------AGGACAACAA
DTSsa11-11      C-----------TTCCAAAGTTGT--GGCAAAATTGCTTATTA-------AGGACAACAA
DTSsa4-17       CCGTCAGGCTGTGTAAGGGCTATTTTAACAAGAAGGA----------GAGTGATGGAGTG
DTSsa4-27       CCTCCAGGCTGTGTAAGGGCTATTTTACCAAGAAGGA----------GAGTGATGGAGTG
DTSsa4-21       CACCCAGGCTGTGTAAGGGCTATTTGACCAAGAAAGA----------GAGCGATGGATTG
DTOmy4-2        CCTCCTGGCTGTGTAAAGTCTATTTGACCAAGAAGGA----------GAGTGATGGAGTG
DTSsa4-44       CCTCCAGGCTGTGTAAGGGCTATTTTACCAAGAAGGA----------AAGTGATGGAATG
DTOmy4-5        CCTCCAGGCTGTGTAAAGGCTATTTGACCAAGAAGGA----------GAGCGATGGAGTG
DTSsa4-39       TCTCCAGGCTGTGTAAAGGCAATTTGACCAAGAAGGA----------GAGCGATGAAGTG
DTSsa4-43       CCTCCAGGCTGTGTAAGGGATATTTGACCAAGGAGGA----------GAGTGATGGAGTG
DTSfo4-1        ---CCAGGCTTTGTAAGGGCTATTTGACCAAGAAGGA----------GAGTGCTGGAGTG
DTSsa4-28       CCTTCAGGCTGCCTAACGGCTATTTGACCAAGAAGGA----------GAGTAATGG--TG
DTSsa4-22       CCTCCAGGGTGGGTAAGTGGTATTTGACCAATAAGGA----------GAGTGATGGAGTG
DTSsa4-30       CCTCCAGGCTGTGCAAGGGCTATTTTCTGTGTAAGGGCTATTTGACCAAGAAGGAGAGTG
DTSsa4-38       CCTTCAGGCTGTGTAAGGGCTATTTGACCAAGAAGGA----------GAGTGATGGAGTG
DTSsa4-33       CCTCCAGGCTGTGTTAGGGACATTTGACCAAGAAGGA----------GATTGATGGAGTT
DTSsa4-37       CTTCCAGGCTGTGAAAGGGCTATTTGACCAAGGAGGA----------GAGTGATGGAGTG
DTSsa4-34       CCTCCAGGCTGTGTAATGGCTATTTGACCAAGAAGGA----------GAGTGATGGAGTG
DTSsa4-40       CCTCCAGGCTGTGTAAAGGCTATTTGACCAAGAAGGA----------GAGCGATGGAGTG
DTSja4-2        CCTCCAAGCTGTTTTAGTGTTATTTGACCAATAAGGA----------GAGTGATGGCATG
DTSsa7-5        ----------AAGCAAGTTCCATTACGACAGAAATGGT---------TTGTCGAGATCAG
DTOmy7-1        ----------AAGCGAGGCCCAT----ACAGAAATGGT---------TTGTTGAGAT---
DTSja7-2        ------------------------------------------------------------
DTSsa7-17       ----------AAGCAAGGTCCAT----ACAGAAATGGT---------TTGTCAAGATCGT
DTSsa7-1        ----------AAGCGAGGTCCAT----ACAGAAATGGT---------TTGTCGAGATCGG
DTSsa7-3        ----------AAGCGAGGTCCAT----ACAGAAATGGT---------TTGTCAAGATCGG
DTSsa7-6        ----------AA------------------GAAATGGT---------TTGTTGAGATCAG
DTSsa7-9        ----------AAGCGAGGTCCAT----ACATTAATGGT---------TTGTCGAGATTGG
DTSsa7-11       ----------AAGCAAGGTCCAT----ACAGAAATGGT---------TTGTCGAGATCGG
DTSja5-1        CTGCTCA-TTCTGTGCATGATTA-------------------------------------
DTSsa5-9        CTGCTCG-TTCTGTGCATGATTTCCTACAAGACAGGAATGTCA----GTGTTCTGCCAT-
DTSsa5-10       CTCCTTG-TTCTGTGCGTGATTTCCTACAAGACAAGAATGTCT----GTGTTTTGCCAT-
DTSsa5-1        CTGCTCA-TTCTATACATGATTTCCTGCAAGACAGGAATGTTA----GTGTTCTGCAAT-
DTOmy5-1        CTGCTCG-TTCTGTGCGTGATTTCCTGCAAGACAGGAATGTCA----GTATTCTACCATA
DTSsa5-6        CTGCTCA-TTCTGTGCGTGATTTCCTGCAAGACAGGAATGTCA----GTGTTCTGCAAT-
DTSsa5-7        CTGCTCA-TTCTGTGCGTGATTTCCTGCAAGACAGGAATGTCA----GTGTTCTGCAAT-
DTSsa5-4        CTGCTTG-TTCTGTGCATGATTTCCTGCAAGACAGGAATGTCA----GTGTTCTGCCAT-
DTSsa5-5        CTGCTCG-TTCTGTGAGTGATTTCCTGCAAGACAGAAATGT--------GTTCTGCCAT-
DTDlu5-1        CTGCTCG-TTCTGTGCGTATTGTCCTTCAAGACAGGAATGTCG----TTGTTCTGCCAT-
DTSsa6-1        TCGCAAGGATCTGTACACAATT-CCTGGAAGCTGAAAATGTCC----CAGTTCTTCCAT-
DTSsa6-12       GCGCAAAGA--------------CCTAGAAGCTGAAAATGTCC----CAGTTTTTCCAT-
DTSsa6-7        TCGCAAGATTCTGTACACAATT-CCTGGAAGCTGAAAATGTCC----CAGTTCTTCCAT-
DTOla6-1        TTGCAAGGATCTGTACACAATT-CTTGGAAGCTGAAAACATCC----CAGTTCTTGCAT-
DTSsa2-1        TGGCTGGAGTGTGTCAGCAGTT-CCTGCAAGAGGAAGGCATTG----ATGCTATGGACT-
DTSsa2-13       TGGCTGGAGTGTGTCAGCAGTT-CCTGCAAGAGGAAGGCATTG----ATGCTATGGACG-
DTSsa2-15       TGGCTGGAGTGTGTCAGCAGTT-CCTGCAAGAGGAAGGCATTG----ATGCTATGGACT-
DTSsa2-16       ------------------------------------------------------------
DTSsa2-11       TGGCTGGAGTGTGTCAGCAGTT-CCTGCAAGAGGAAGGCATTG----ATGCTATGGACT-
DTSsa2-3        TGGCTGGAGTGTGTCAGCAGTT-CCTGCAAGAGGAAGGCATTG----ATGCTATGGACT-
DTSsa2-14       TGGCTGGAGTGTGTCAGCAG----------GAGGAAGGCATTG----ATGCTATGGACT-
DTSsa2-9        TGGCTGGAGTGTGTAAGCAGTT-CCTGCAAGAGGAAGGCATTG----ATGGTATGGACT-
DTSsa2-10       TGGCTGGAGTGTGTCAGCAGTT-CCTGCAAGAGGAAGGCATTG----ATGCTATGGACT-
DTSsa2-2        TGGCTGGAGTGTGTCAGCAGTT-CCTGCAAGAGGAAGGTATTG----ATGCTATGGACT-
DTSsa2-5        TGGCTGGAGTGTGTCAGCAGTT-CCTGCAAGAGGAAGGCATTG----ATGCTATGGACT-
DTSsa2-12       TGGCTGGAGTGTGTCAGCAGTT-CCTGCAAGAGGAAGGCATTG----ATGCTATGGACT-
DTSsa2-4        TGGCTGGAGTGTGTCAGCAGTT-CCTGCAAGAGGAAGGCATTG----ATGCTATGGACT-
DTOmy2-1        TGGCTGGAGTGTGTCAGCAGTT-CCTGCAAGAGGAAGGCATTG----ATGCTATGGACT-
DTSsa2-19       TGGCTGGAGTGTGTCAGCAGTT-CCTGCAAGAGGAAGGCATTG----ATGCTATGGATT-
DTSsa2-20       TGGCTGGAGTGTGTTAGCAGTT-CCTGCAAGAGGAAGGCATTG----ATGCTATGGATT-
DTXtro2-2       TGGCTGGAGTGTGTCAGCAATT-CCTGCAAGACGAAGGCATTG----ATGCTATGGACT-
DTXtro2-1       ---------------------T-CCTGCAAGACAAAGGCATTG----ATGCTATGAACT-
DTDrel2-15      TGTCTGAAGTGTATTAACAGAT-CCTGCAAGATGAAGGCATTA----TTACAATGGACT-
DTDre2-1        TGGCTGGAGTGTGTCAGCAGTT-CCTGCAAGACAAAGGCACTG----ATGCTATGGACT-
                                                                            

DTOmy1-3        TTTCAAGGTCCTGGAGTGGCCTAGCCAGTCTCCAGATCTCAACCCCATAGAAAATCTTTG
DTOmy1-2        TTTCAAGGTCCTGGAGTAGCCTAGCCAGTCTCCAGATCTCAACCCCATAGAAAATCTTTG
DTSsa1b-5       TTTCAAGGTCCTGGAGTGGCCTAGCCAGTCTCCAGATCTCAACCCCATAGAAAACCTTTG
DTSsa1b-23      TTTCAAGGTCCTGGAGAGGCCTAGCCAGTCTCCAGATCTCAACCCCATAGAAAATATTTG
DTSsa1b-21      TTTCAAGGTCCTGGAGTGGCCTAGCCAGTCTCCAGATTTCAACCCCATAGAAAATCTTTG
DTSsa1b-8       TTTCAAGGTCCTGGAGTGGCCTAGCCAGTCTCCAGATCTCAACCCCATAGAAAATCTTTG
DTOmy1-1        TTTCAAGGTCCTGGAGTGGCCTAGCCAGTCTCCAGATCTCAACCCCATAGAAAATATTTG
DTOmy1-5        TTTCAAGGTCCTGGAGGGGCCTAGCCAGTCTCCAGATCTCAACCCCATAGAAAATCTTTG
DTAbu1-1        TTTGAAAGTCCTGGAGTGGCCTAGCCAGTCTCCAGACCTCAACCCCATAGAAAATCTGTG
DTAbu1-2        TTTGAAAGTCCTGGAGTGGCCTAGCCAGTCTCCAGACCTCAACCCCATAGAAAATCTGTG
DTSja1-1        TCTCAAGGTCCTGGAGTGGCCTAGCCAGTCTCCAGATCTCAACCCCATAGAAAATCTTTG
DTSsa1-19       CATTAAGGTCCTGGAGTGGCCTAGCCAGTCTCCAGACCTTAATCCCATAGAAAATCTGTG
DTSsa1-20       CATTAAGGTCCTGGAGTGGCCTAGTCAGTCTCCAGCCCTTAATCCCATAGAAAATCTGTG
DTSsa1-2        CATTAAGGTCCTGGAGTGGACTAGCCAGTCTCTAGAGCTTAATCCCATAGAAAATCTGTG
DTSsa1-6        CATTAAGGTCCTGGAGCGGCCTAGCCAGTCTCCAGACCTTAATCCCATAGAAAATCTGTG
DTSsa1-7        CATTAAGGTCCTGGAGTGGCCTAGCCAGTCTCCAGACCTTAATCCCATATAAAATCTGTG
DTOmy1-4        CATTAAGGTCCTGGAGTGGCCTAGCTAGTCTCCAGACCTTAATCCCATAGAAAATCTGTG
DTIpu1-1        CATTAAGGTCCTGGAGTGGCCTAGCCAGTCTCTAGACCTTAATCCCATAGAAAATCTGTG
DTPmar1-1       CATTAAGGTCCTGGAGTGGCCTAGCCAGTCTCCAGACCTTAATCCCATAGAAAATCTGTG
DTSsa1-14       CATTAAGGTCCTGGAGTGGCCTAGCCAGTCTCCAGACCTTAATCCCATAGAAAACCTGTG
DTIpu1-3        CATTAAGGTCCTGGAGTGGCCTAGCCAGTCTCCAGACCTTAATCCCATAGAAAATCTGTG
DTIpu1-2        CATTAAGGTCCTGGAGTGGCCTAGCCAGTCTCCAGACCTTAATCCCATAGAAAATCTGTG
DTSsa1-1        CATTAAGGTCCTGGAGTGGCCTAGCCAGTCTCCAGACCTTAATCCCATAGAAAATCTGTG
DTSsa1-10       CATTAAGGTCCTGGAGTGGCCTAGCCAGTCTCCAGACCTTAATCCCATAGAAAATCTGTG
DTXtro1-6       CATTAAGGTCATGGAGTGGCCTAGTCAGTCTCCGGACCTTAATCCAATAGAAAACCTATG
DTXtro1-9       CATTAAGGTCATGGAGTGGCCTAGTCAGTCTCCGGACCTTAATCCAATAGAAAACCTATG
DTXtro1-8       CATTAAAGTCATGGAGTGGCCTAGTCAGTCTCCGGACCTTAATCCAATAGAAAACCTATG
DTXtro1-4       CATTAAGGTCATGGAGTGGCCTAGTCAGTCTCCGGACCTTAATCCAATAGAAAACCTATG
DTXtro1-7       CATTAAGGTCATGGAGTGGCCTAGTCAGTCTCCGGACCTTAATCCAATAGAAAACCTATG
DTXtro1-5       CATTAAGGTCATGGAGTGGCCTAGTCAGTCTCCGGACCTTAATCCAATAGAAAACCTATG
DTDre1-1        CATTAAGGTCATGGAGTGGCCCAGCCAGTCTCCGGACCTCAATCCAATCGAAAATCTATG
DTSja1-2        CATTAA--TCCCATATAAATCTGTGGAG--------------------------------
DTSsa8-1        TTTTAATGTCTTGGAATGGCCTAGTCAAAGCCCAGACCTCATTCCAATTGAGAATCTGTG
DTSsa8-4        TATAAATGTCTTGGAATGGCCTAGTCAAAGCCCAGACCTCAATCCAATTGAGAATCTGTG
DTSja8-1        TTTACATGTCTTGGAATGGTCTAGTCAAAGCCCAGACCTCAATCCAATTGAGAATCTGTG
DTSsa9-7        ATTGAATGTTGCTGAGTGGCCTAGTTACAGTTTTGACTTAAATTGGCTT--AAATCTATG
DTSsa9-19       ---AAATGTTCTTGAGTGGCCTAGTCACAGTTTTGACTTAAGTCAGCATGAAAATCTATG
DTSsa9-10       TGTGAATGTTCCTGAGTGGCAGAGTTTCAGTTTTCACTTAAATCTACTTGAAAATCTATG
DTSsa12-16      TCTGAATGTCCTTGAGTGGCCCAGCCAGAGCCCGATCATCCA---GATTAAACATCTCTG
DTOmy12-4       TGGGGATGTTTTTTAGCGACAGGGACTGAG-----------A---GACTAATCA------
DTSsa12-1       TCTGAATGTCTTCGAGTGACCCAGCCAGAGCCCGGACTTGAACCCGATCGAACATCTCTG
DTSsa12-20      TCTGAATGTCCTTGAGTGGCCCAGCCAGAGCCCGGACTTGAACCCGATCGAATGTCTCTG
DTSsa12-43      TCTGAATGTTCTTGAGTGGCCCAGCCAGAGCCCGGACTTGAACCCGATTGGACATCTCTG
DTSsa12-38      TCTGAATGTCCTTGAGTGGCCCAGCCAGAGCCTGGACTTGGACCCGATCGAACATCTCTG
DTSsa12-9       TCTGAATGTCCTTGAGTGGCCCATCCAGAGCCCGGACTTAAACCCGATCGAACATCTCTG
DTSsa12-31      TCTGAATGTCCTTGAGTGGCCCAGCCAGAGCCCGGACTTGAACCCAATCTAACATCTCTG
DTOmy12-5       TCTGAATGTCCTTGAGTGGCCCTGCCAGAACCCGGACTTAAACCCGATCGGACATCTCTG
DTSsa12-28      TCTGTATGGCCTTGAGTTGCCCAGCCAGAGCCCGGAATTGAACCCAATCGAACATCTCTG
DTSsa12-7       TC--AATGTCCTTGAGTGGCCCAGCCAAAGCCCGGACTTGAACCCGATCTAACATCTCGG
DTSsa12-19      TCTGAATATCCTTGAGTGGCCCAGCCAGAGCCAG------AACCCGATCAAACGCT---A
DTOts12-1       TCTGAATGTCCTTGAGTGGCCCAGCCAGAGACCAGACTTGAACCCAATTGAACATTTCTG
DTSsa12-34      TCTGAATGTCCTTGAGTGGCCCAGCCAGAGCCCGGACTTGAACCCGATCGAACATCTCTG
DTSsa12-30      TCTGAATGTCCTTGAGTGGCCCAGCCAGATTCCGGACTCAAACCTGATCGAAAATCTCCG
DTSsa12-8       TCTGAATGTCCCTGAGTGGC----------------CTTGAACCCGATCGAACATCTCTG
DTSsa12-39      TCCGAATGTCCTTGAGTGCCACAGCCAGAGCCCGGACTTGAACCCTATCTAAAATCTCTG
DTIpu12-1       TCTGAATGTCCTTGAGTGGCCCAGCCACAGCACAGACTTGAACCTGATTGAACATCTCTG
DTGac12-1       TGTGAATGTCCTTGAGTGGCCCAGCCAGAGCCCTGACTTGAACCCGATTGAACATCTCTG
DTDre12-1       TGTGAATGTCCTTGAGCGGCCCAACCAGAGCCCAAACTTAAATCCTATTGAACATCTCTG
DTPbi12-1       TGTGAATGTCCTTGAGTGGCCCAGCCAGAGCTCAGACTTGAATCTGATTGAACATCTCTG
DTSsa12-24      TCTGAATGTCCTTGAGTGGCCCAGCAAGAGCCCGGACTTGAACCTGATCGAACATCTCTG
DTOmy12-3       TCTGAATGTCCTTGAGTGGCCCAGCCAGAGCCCGGACTTAAACCCAATCTAACATCTTTG
DTOmy8-1        TATCCAGGTGTTAGAATGGCCAAGTCAAAGTCCAGACCTGAATCCAATCGAGAATCTGTG
DTOmy8-4        TATCCAGGTGTTAGAATGGCCAAGTCAAAGTCCAGACCTGAATCCAATCGAGAATCTGTG
DTOmy8-5        TATCCAGGTGTTAGAATGGCCAAGTCAAAGTCCAGACCTGAATCCAATCGAGAATCTGTG
DTOmy8-2        TATCCAGGTGTTCGAATGGCCAAGTCAAAGTCCAGACCTGAATCCAATCGAGAATCTGTG
DTSja8-2        TATCCAGGTGTTAGAATGGCCAAGTCAAAGTCCAGACCTGAATCCAATCGAGAATCTGTG
DTXtro8-1       TATCCATGTGTTAGAATGGCCCAGTCAAAGTCCAGATCTAAATCCAATCGAGAATCTGTG
DTXtro8-2       TATCCATGTGTTAGAATGGCCCAGTCACAGTCCAGATCTAAATCCAATGGAGAATCTGTG
DTXtr10-1       AATGAAGACTTTGGAGTGGCCTAGTCAAAGTCCTGACCTGAATCCTATTGAGATGTTGTG
DTXtr10-2       AATGAAGACTTTGGAGTGGCCTAGTCAAAGTCCTGACCTGAATCCTATTGAGATGTTGTG
DTXtr10-3       AATGAAGACTTTGGAGTGGCCTAGTCAAAGTCCTGACCTGAATCCTATTGAGATGTTGTG
DTXla10-1       AATGAAGACTTTGGAGTGGCCTAGTCAAAGTCCTGACCTGAATCCTATTGAGATGTTGTG
DTRpi10-1       AATGAAGACTTTGGAGTGGCCTAGCCAAAGTCCTGACCTGAATCCTATTGAGATGTTGTG
DTSsa10-1       -GTGGCCTAGTCAAAGTGGCCTAGTCAAAGTCCGGACTTGAATCTGATTGATATGCTGTG
DTSsa11-20      AGTCAAGGTATTGGAGTGGCCATCACAAAGCCCTGACCTCAATCCTATAGAAAATGTGTG
DTOki11-1       AGT--AAGGATTGGAGGG--CATCACAAAGCCCTGACTC--ATCTT--TGGAAAT-TGTG
DTElu11-1       AGGCAAGGTATTGGAGTGGCCAACACAAAGCCCTGACCTCAATCCTATAGAAAATGTGTG
DTSsa11-7       AGTCAAGGTATTGGAGTGGCCATCACAAAGCCCTGACCTCAATCCTATAGAAAATTTGTG
DTSsa11-47      AGTCAAGGTATTGGAGTGGCCATCACAAAGTCCTGACCTCAATCCTATAGAAAATTTGTG
DTCau11-1       AGTCAAGGTATTGGAGTGGCCATCACAAAGCCCTAACCTCCAACCTATAGAACATTTGTG
DTSsa11-25      AGTCAAGATATTGGAGTGGCCATCACAAAGCCCTAACCTCAATCCTATAAAAAAATTGTC
DTSsa11-28      AGTCAAGGTATTAGAGTGGCCATCACAAAGCCCTGACCTCAAATCTATAGAAAATCTGTG
DTAku11-1       AGTCAAGGTATTGGAGTGGCCATCACAAAGCCCTGACCTCAATCCCATAGAAAATGTGTG
DTSsa11-45      AGTCAAGGTATTGGAGTGGCCATCATAAAGCCCTGACCTCAATCCTATAGAAAATTTGTG
DTSsa11-30      AGTCAAGGTATTGGAGTGTCCATCACAAAGCCCTGACCTCAACCCTATAGAAAATTTGTT
DTSsa11-37      AGTCAAGGTATTGGAGTGGCCATCACAAAGCC----------------------------
DTSsa11-32      AGTCAAGGTATTGAAGTGGCCATCACAAAGCCCTGACCTCAATCCTATAGAAAATTTGTG
DTTal11-1       AGTCAAGGTATTGGAGTGGCCATCACAAAGCTCTGACCTCAATCCTATAGAAAG---GAG
DTOmy11-8       AGTCAAGGTATTGGAGTGGCCATCACAAAGCCCTGACCTCAATCCTATAGAAAATGTGCG
DTSsa11-34      AGTCAAGGTATTGGAGTTGCCATCACAAAGCCCTGACCTCAATCCCATAGAAAATGTGTG
DTSsa11-36      AGTCAAGGTACTGGAGTGGCCATCACAAAGCGCTGACCTCAATCCTATAGAAAATGTGTG
DTSsa11-46      AGTCAAGGTATTGGAGTGGCCATCACAATGCCTTGACCTCAATCCTATAGAAAATTTGTA
DTSsa11-24      AGTCAAGGTATTGGAGTGGCCATCACAAAGCCCTGACCTCAATCCCATAGAAAATGTGTG
DTCca11-1       AGTCAAGCTATTGGAGTGGCCATTACAAAGCCCTGACCTCAGTCCTATAGAAAACTTGTG
DTSsa11-17      AGTCAAGGTATTGGAGTGGCCATCACAAAGGCCTGACCTCAATCCTATAGAAAAGTTGTG
DTSsa11-10      AGTCAAGGTATTGGAGTGGCCATCACAAAGCCCTGACCTCAATCATATAGAGAATTTGTG
DTSsa11-14      AGTCAAGGTATTGGAGTGGCCATCCCAAAGCCCTGACCTCAATCTTATAGAAAATTTGTG
DTSsa11-21      AGTCAAGGTATTGGAGTGGCCATCACAAAGCCCTGACCTCAATCCTGTAGAAAATGTGTG
DTSja11-1       AGTCAAGGTATTGGAGTGGCCACCACAAAGCCCTGATCTCAATCCCATAGAAAATTTGTG
DTOmy11-4       AGTCAAGGTCTTGGAGTGGCCATCACAAAGCCTTAACCTCAATTCTATAGAAAATTTGTT
DTSsa11-11      AGTCAAGGTATTGGAGTGGCCGTCACAAAGCCCTGACCCCAATCCTATAGAACATTTGTG
DTSsa4-17       CT-GCATCAGATGACCTGGCCTCCACAATCCCCCGACCTCAATCAAATTGAGATGGTTTG
DTSsa4-27       CT-GCATCAGATGACCTGGCCTCCACAATCTCCCGACCTCAAACAAAATGAGATGGTTTG
DTSsa4-21       CT-GCATCAGATGATCTGACATCCACAATCACCTGACCTCAACCCAATTGAGATAATTTG
DTOmy4-2        CT-GTATCAGATGACCTGGCCTCCACAATCACCCGACCTCAACCCAATTGAGATGGTTTG
DTSsa4-44       CT-GCATCAGATGACCTGGCCTCCACCA-----------------AATTGAGAGGGTTTG
DTOmy4-5        CTTGCATCAGATGACCTGGCCTCCACAATCACCTGACCTCAACCCAATTGAGATGCTTTG
DTSsa4-39       CTTGCATCAGATGACCTGGCCTCCACAATCACCTGACCTCAACCCAATTGAGATGCTTTG
DTSsa4-43       CT-GCA-CAGATGATCTGACCTCCACAATCACCCAACCTCAACCCAATTGAGATGGTTTG
DTSfo4-1        CT-GCATCAGATGACCTGACCTCCACAATCACCCGACCTCAACCCAATTGAGATGATTTG
DTSsa4-28       CT-GCATCAGATGACCTGGCCTCTACAATCACAGGACATCAAACCAATTGAGATGGTTTG
DTSsa4-22       CT-GCATCAGATGACCTGGCGTCCACAATCACCCGACCTCAACCCAATTAAGATGGCTTG
DTSsa4-30       CT-GCATCAGATGACCTGGCCCCCACAATCACCCGACCTCAACCCAACTGAGATGGTTTG
DTSsa4-38       CT-GCATCAGATGACCTGGCCTCCACGATCACCCGACCTCAACCCAATTGAGATGGTTTG
DTSsa4-33       TT-GCATCAGATGACCTGGCCTCCACAATCACCCGACCTCAACCCAATTGAGATGGTTTG
DTSsa4-37       CT-GCATCAGATAACCTGGCCTCCACGATCACCCAAGCTCAACCCAATTGAGATGGTTTG
DTSsa4-34       CT-GCATCAGATGAACTGGCCACCACAATCACCCGACCTCAAACCAATTGAGATGGTTTG
DTSsa4-40       CTTGCATCAGAAGACCTGGCCTCCACAACCACCCGACCTCAACCCAATTGAGATGGTTTT
DTSja4-2        CT-GCTTCAGATGACCTGGCCTACACAATCACCCGACCTCAACCCAATTGAGATGGTTTG
DTSsa7-5        TGTGGAAAAATTTGACTGGTCTGCACAGAGCCCTGACCTCAACAGCATCGAACACCTTTG
DTOmy7-1        ---------------------TGCACAGAGCCATGACCTCAACCCCATCGAACACCTTTG
DTSja7-2        ------------------------------------------------------------
DTSsa7-17       TGTGGAAGAACTTGACTGGCCTGCACAGAGCCCTGACCTCAACCCCATTGAACACCTTTG
DTSsa7-1        TGTTGAAGAACTTGTCTGGCCTGCACAGAGTC-----CTCAACCCCATCAAACACCTTTG
DTSsa7-3        TGTGGAAGAACTTGACTGGCCTGCACAGAATCCTGACCTCAACCTCATC---CACCTTTG
DTSsa7-6        TGTGGAAGAACTTGACTGGCCTGCACAAAGCCCTGACCTCAGCCTCATCGAACACATTTG
DTSsa7-9        TGTGGAAGAACTTGACTTGCCTGCACAGAGTCCTGACCTCAACCCCATCGAACACCTTTG
DTSsa7-11       TGTGAAAGAACTTAACTGGCCTGCACAGAGCCCTGACCTCAACGCCATCGAACACCTTTG
DTSja5-1        ------------------------------------------------------------
DTSsa5-9        -GGCCAGCGAAGAGCCCGGATCT------CAATCCCATTGAGCACGTCTGGGACCTGT--
DTSsa5-10       -GGCCAGTGAAGAGCCCGGATCT------CAGTCCCATTGAGCACGTCTGGGACCTGT--
DTSsa5-1        -GGCCAGCGAAGAGCCCGGATCT------CAATCCCATTGAGCACGTCTGGGACCTGT--
DTOmy5-1        TGGCCAGCGAAGAGCCCGGATCT------CAATCCCATTGAGCACGTCTGGGACCTGT--
DTSsa5-6        -GGCCAGCGAAGAGCCCGGATAT------CATTCCCATTGAGCACGTCTGGGACCTGT--
DTSsa5-7        -GGCCAGCGAAGAGCCCGGATAT------CATTCCCATTGAGCACGTCTGGGACCTGT--
DTSsa5-4        -GGCCAGTGAAGAGCCCGGATCT------CAATCCCATTGAGCATGTCTGGGACCTGT--
DTSsa5-5        -GGCCAGCGAAGAGCG-----------------------------GTCTGGGACCGGT--
DTDlu5-1        -GACCAGCAAAGAGCCCAGATCT------CAATCCCATTGAGCATGTCTGGGACCTGT--
DTSsa6-1        -GGCCTGCATACTCAC-AGACAT------GTCACCCACTGAGCATGTTTGGGATGCTC--
DTSsa6-12       -GGCCTGCATACTCACCAGACAT------GTCACCAATTGAGCATGATTGGGATGCTC--
DTSsa6-7        -GGCCTGCATACACACCAGTCACCAATTGAGCAACCATTGAGCATGTTTGGGATGCTC--
DTOla6-1        -GGCCAGCATACTCACCGGACAT------GTCAACCATTGAGCATGTTTGGGATGCTC--
DTSsa2-1        -GGCCCGCCCGTTCCCCAGA-CCT-----GAATCCAATTGAGCACATCTGGGACATC---
DTSsa2-13       -GGCCCGCCCGTTCACCAGA-CCT-----GAATCCAATTGAGCACATCTGGGACATC---
DTSsa2-15       -GGCCCGCCCGTTCCCCAGA-CCT-----GAATCCAATTGAGCACATCTGGGACATC---
DTSsa2-16       ------------------------------------------------------------
DTSsa2-11       -GGCCCGCCCGTTCCCCAGA-CCT-----GAATCCAATTGAGCACATCTGGGACATC---
DTSsa2-3        -GGCCCGCCCGTTCCCCAGA-CCT-----GAATCCAACTGAGCACATCTGGGACTTC---
DTSsa2-14       -GGCCCGCCCGTTCCCCAGA-CCT-----GAATCCAATTGAGCACATCTGGGACATC---
DTSsa2-9        -GGCCCGCCCGTTCCCCAGA-CCT-----GAATCCAATTGAGCACATCTGGGACATC---
DTSsa2-10       -GGCCCGCCCGTCCCCCAGA-CCT-----GAATCCAATTGAGCACATCTGGGACATC---
DTSsa2-2        -GGCCCGCCCGTTCCCCAGA-CCT-----GAATCCAATTGAGCACATCTGGGACATC---
DTSsa2-5        -GGCCCGCCCGTTCTCCAGA-CCT-----GAATCCAATTGAGCACATCTGGGACATC---
DTSsa2-12       -GGCCCGCCCGTTCCCCAGA-CCT-----GAATCCAATTGAGCACATCTGGGACATC---
DTSsa2-4        -GGCCCGTCCGTTCCCCAGA-CCT-----GAATCCAATTGAGCACATCTGGGACATC---
DTOmy2-1        -GGCCCGCCCGTTCCCCAGA-CCT-----GAATCCAATTGAGCACATCTGGGATATC---
DTSsa2-19       -GGCTCGCCCGTTCCCCAGAACCT-----GAATCCAATTGAGCACATCTGGGACATC---
DTSsa2-20       -GGCCCGCCCGTTCCCCAGA-CCT-----GAATCCAATTGAGCACATTTGGGACACCCAC
DTXtro2-2       -GGCCCGCCCCTTCCCCAGA-CCT-----GAATCCAATTGAGCACATCTGGGACATC---
DTXtro2-1       -GGCCCGCCCGTTCCCCAGA-CCT-----GAATCCAATTGAGCACATCTGGGACATC---
DTDrel2-15      -AGCCCACCCGTTCCTCAGA-CCT-----GAATGCAATGGAGCACATCTGAAAAATC---
DTDre2-1        ------------------------------------------------------------
                                                                            

DTOmy1-3        GAGGGAGTT-GAA----AGTCCGTGTT-GCCCAGCAAC-----AGCCCCAAAACATCACT
DTOmy1-2        GAGGGAGTT-GAA----AGTCCGTGTT-ACCCAGCAAC-----AGCCACAAAACATCACT
DTSsa1b-5       GAGGGAGTT-GAA----AGTCCGTGTT-GCCCAGCGAT-----AGCCCCAAAACATCACT
DTSsa1b-23      GAGGGAGTT-GAA----AGTCCGTGTT-GCCCAGCGAC-----AGCCCCAAAACATCACT
DTSsa1b-21      GAGGGAGTT-GAA----AGTCCGTGTT-GCCCAGCGAC-----AGCCCCAAAACATCACT
DTSsa1b-8       GAGGGAGTT-GAA----AGTCCGTGTT-GCCCAGCGAC-----AGCCCCAAAACATCACT
DTOmy1-1        GAGGGAGTT-GAA----AGTCCGTGTT-TCCCAGCAAC-----AGCCCCAAAACATCACT
DTOmy1-5        GAGGGAGTT-GAA----AGTCCGTGTT-GTCCAGCAAC-----AGCCCCAAAACATCACT
DTAbu1-1        GTGGGAGTT-GAA----AGTCTGTGTT-GCTCGGCGAC-----AGCCCCAAAACATCACT
DTAbu1-2        GTGGGAGTT-GAA----AGTCTGTGTT-GCTCGGCGAC-----AGCCCCAAAACATCACT
DTSja1-1        GAGGGAGTT-GAA----AGTCCGTGTT-GCCCAGCAAC-----AGCCCCAAAACATCACT
DTSsa1-19       GAGGGAGCT-GAA----GGTTCGAGTT-GCCAAACGTC-----AGCCTCGAAACCTTAAT
DTSsa1-20       GAGTGAGCTTGAA----GGTTCGATTT-GCCAAACGTC-----AGCCTCGAAACCTTAAT
DTSsa1-2        GAGGGAGAT-GAA----GGTTTGAGTT-GCCAAACGTC-----AGCCTTGAAACCTTAAT
DTSsa1-6        GAGGGAGCT-GAA----TGTTCGAGTT-GCCAAACGTC-----AGCCTCGAAACCTTAAT
DTSsa1-7        GAGGGAGCT-GAA----GGTTCGAGTA-GCCAAACGTC-----AGCCTCGAAACCTTAAT
DTOmy1-4        GAGGGAGCT-GAA----GGTTCGATTT-GCCAAACGTC-----AGCCTCGAAACCTTAAT
DTIpu1-1        GAGGGAGCT-GAA----GGTTCGAGTT-GCCAAACGTC-----AGCCTCGAAACCTTAAT
DTPmar1-1       GAGGGAGCT-AAA----GGTTTGAGTT-GCCAAACGTC-----AGCCTCGAAGCCTTAAT
DTSsa1-14       GAGGGAGCT-GAA----GGTTCGAGTT-GCCAAACGTC-----CGCCTCGAAACCTTAAT
DTIpu1-3        GAGGGAGCT-GAA----GGTTCGAGTT-GCCAAACGTC-----AGCCTCGAAACCTTAAT
DTIpu1-2        GAGGAAGCT-GAA----GGATCGAGTT-GCCAAACGTC-----AGCCTCGAAACTTTAAT
DTSsa1-1        GAGGGAGCT-GAA----GGTTCGAGTT-GCCAAACGTC-----AGCCTCGAAACCTTAAT
DTSsa1-10       GAGGGAGCT-GAA----TGTTCGAGTT-GCCAAACGTC-----AGCCTCGAAACCTTAAT
DTXtro1-6       GAGGGAGCT-CAA----GCTCAGAGTT-GCACAGAGAC-----AGCCTCGAAACCTTAGG
DTXtro1-9       GAGGGAGCT-CAA----GCTCAGAGTT-GCACAGAGAC-----AGCCTCGAAACCTTAGG
DTXtro1-8       GAGGGAGCT-CAA----GCTCAGAGTT-GCACAGAGAC-----AGCCTCGAAACCTTAGG
DTXtro1-4       GAGGGAGCT-CAA----GCTCAGAGAT-GCACAGAGAC-----AGCCTCGAAACCTTAGG
DTXtro1-7       GAGGGAGCT-CAA----GCTCACAGTT-GCACAGAGAC-----AGCCTCGAAACCTTAGG
DTXtro1-5       GAGGGAGCT-CAA----GCTCAGAGTTTGCACAGAGAC-----AGCCTCGAAACCATAGG
DTDre1-1        GAGGGAGCT-GAA----GGTCCGAGTTGGCA-AGCGAC-----AGCCCACCAACCTTAAT
DTSja1-2        ------------------------------------------------------------
DTSsa8-1        GTATGACAT-AAA----GATTGCTGTA-CACCAGAGGA-----ACCCATCCAATTTGAAG
DTSsa8-4        GTACGACTT-AAA----GATTGCTGTA-CACCAGCGGA-----ACCCATCCTACTTGAAG
DTSja8-1        GAATGACTT-AAA----CATTGTGGTA-CACCAGCAGA-----ACCCATCCAACTTGAAG
DTSsa9-7        GCAAGACTT-AAA------TGGTTGTC-TAGCAATGAT-----TAACAATCAACTTGACA
DTSsa9-19       AAAAGACT----------------GTC-TAGCAATGAT-----CAACAACCAACTTGACA
DTSsa9-10       GCAAGACCT-GAA----GATGGTTGTC-TAGCAATGAT-----CAACAACCAATTTGAGA
DTSsa12-16      GAGAGACCT-GAA----AATAGCTGTG-CAGCGACGCT-----CCCCATCCAACCTGACA
DTOmy12-4       ---GGATCG-AGG----GAAAGATG----AATGAGATC-----CTTGATGAAAACTTGCT
DTSsa12-1       GAGAGACCT-GAA----AATTCCTGTG-CAGCGACGCT-----CCCCATTCAACCTGACA
DTSsa12-20      GAGAGACCT-AAA----AATAGCTGTG-CAGCAACGCT-----CCCCATCCAACCTAACA
DTSsa12-43      GAGAGACCT-GAA----AATAGCTGTG-CAGCGACGCT-----CCCCATCCAACCTGACA
DTSsa12-38      GAGAGACCT-GAA----AATAGCTGTG-CAGCAATGCT-----CCCCATCCAACCTGACA
DTSsa12-9       GAGAGACCT-GAA----AATAGCTGTG-CAGCGACGCT-----CCC-ATCCAACCCGACA
DTSsa12-31      GAGAGACCT-GAG----AATAGCGGGG-CAGCAACGCT-----CCCCATCCAACCTGATA
DTOmy12-5       GAGAGACCT-AAA----AATAGCTGTG-CAGCAACACT-----CCCCATCCAACCTGACA
DTSsa12-28      GAGAGACCT-GAA----AATTGCTGTG-CAGCAACGCT-----CACCATCCAACCTGACA
DTSsa12-7       GTGAGACCT-GAA----AATAGATGTG-CAGTGACGCT-----CCCCATCCAAACTGACA
DTSsa12-19      GAGAGACCT-GAA----AATAGCTGTG-CAGCGACGCT-----CCCCATCCAACCTAACA
DTOts12-1       AAGAGACCT-GAA----AATAACTGTG-CAGCAACGCT-----CCCCATCCAACCTGACA
DTSsa12-34      GAGAGACCT-GTA----AATAGATGTG-CAGTGACACT-----CCCCATCCAACCTGACA
DTSsa12-30      GCGATACAT-GAA----AATAGCTGTG-CAACGACACT-----CTCTATCCAACCTGACA
DTSsa12-8       GAAAGACAT-GAA----AATAGCTGTG-TAGCGACGCT-----CCCCATCCAACCTGACA
DTSsa12-39      GAGACACCT-GAA----AATAGCTGTG-CAGCAACACT-----CCCCATTCAACCTGACT
DTIpu12-1       GAGAGATCT-GAA----AATGGCTGTG-CACCAACGCT-----CCCCATCCAACCTGATG
DTGac12-1       GAGAGATCT-GAA----AATGGCTGTG-CACCGACGCT-----CCCCATCCAACCTGATG
DTDre12-1       GAGAGATCT-GAA----AATGGCTGTA-CACCGTCGCT-----TCACATCCAACCTGATA
DTPbi12-1       GAGAGATCT-TAA----AATGGCTGTG-CACCGACGCT-----TCCCATCCAACCTGATG
DTSsa12-24      GAGAGACCT-GAG----AATAGCTGTG-CAGCAAAACT-----CCACATTTAACCTGACA
DTOmy12-3       GAGAGACCT--AA----AACAGCTGTG-CATCGACGCT-----TCCCATCCAACCTGACA
DTOmy8-1        GAAAGAACT-GAA----AACTGCTGTT-CACAAATGCT-----CTCCATCCAACCTCACT
DTOmy8-4        GAAAGAACT-GAA----AACTGCTGTT-CACAAATGCT-----CTCCATCCAACCTCACT
DTOmy8-5        GAAAGAACT-GAA----AACTGCTGTT-CACAAATGCT-----CTCCATCCAACCTCACT
DTOmy8-2        GAAAGAACT-GAA----AACTGCTGTT-CACAAATGCT-----CTCCATCCAACCTCACT
DTSja8-2        GAAAGAACT-GAA----AACTGCTGTT-CACAAATGCT-----CTCCATCCAACCTCACT
DTXtro8-1       GCAAGATCT-GAA----AACTGCTGTT-CAGAAACGCT-----GTCCATCTAATCTGACT
DTXtro8-2       GCAAGATCT-GAA----AACTGCTGTT-CACAAATGCT-----GTCCATCTAATCTGACT
DTXtr10-1       GCATGACCT-TAA----AAAGGCGGTT-CATGCTAGAA-----AACCCTCAAATAAAGCT
DTXtr10-2       GCATGACCT-TAA----AAAGGCGGTT-CATGCTAGAA-----AACCCTCAAATAAAGCT
DTXtr10-3       GCATGACCT-TAA----AAAGGCAGTT-CATGCTAGAA-----AACCCTCAAATAAAGCT
DTXla10-1       GCATGACCT-TAA----AAAGGCGGTT-CATGCTAGAA-----AACCCTCAAATAAAGCT
DTRpi10-1       GTATGACCT-TAA----AAAGGCCGTT-CATGCTCGAA-----AACCCTCTAATGTAACT
DTSsa10-1       GCGTGACCT---A----AAAGGCGCTT-CATGCTCTCA-----AACCCTCCAATGTGGCT
DTSsa11-20      GGCAGAACT-GAA----AAAGCGTGTGCGAGAAAGGA------GGCCTGCAAATCTGACT
DTOki11-1       GGCAGAACT-GAA----AAAGTGTGTGCGAGCAAGGA------GGCCTACAA--CTGACT
DTElu11-1       GGCAGAACT-GAA----AAGGCGTGTGTGAGCTTGGA------GGCCTACAAACCTGACT
DTSsa11-7       GGCAGAACT-GAA----AAAGCGTGTGCGAGCAAGGA------GGCCTACAAACCTGACT
DTSsa11-47      GGCAGAACT-GAA----AAAGTGTGTGCGAGCAAGGA------GGCTTACAAACCTGACT
DTCau11-1       GGCAGAACT-GAA----AAAGTGTG----AGCAAGGT------GGCCTACAAACCTGACT
DTSsa11-25      GGCAGAACT-GAA----AAAGTGTGTGTGAGCAAGGA------GGCCTACAAAACTGACT
DTSsa11-28      GGCAGAACT-GAA----AAAGCGTGTGCGAGCAAGGA------GGCATACAAACCTGACT
DTAku11-1       GGCAGACCT-GAA----AAAGTGTGTGTGAGCAAGGA------GGC--------------
DTSsa11-45      GGCAAAACT-GAA----AAAGTGTGTGTGAGCAAGGA------GACCTACAAACCTGACT
DTSsa11-30      GGCAGAACT-TAA----AAAGTGTGTGCAAGCAAGGA------AGCCTACAAATCTGACT
DTSsa11-37      ----AAACT-GAA----AAAGCGTGTGCGAGCAAGGA------GGCCTACAAACCTGACT
DTSsa11-32      GGCAGAACT-GAA----AATGTGTGTGTGAGCAAAGA------GACCTACAAACCTGACT
DTTal11-1       GAATGAGCC-AAA----A-------TTCACCCAACTT------ATTGTGGGAAGCTTGTG
DTOmy11-8       GGCAGAACT-GAA----AAAGCGTGTGCGAG-AAGGA------GGCCTACAAACCTGACT
DTSsa11-34      GGCCGAACT-GAA----AAAGCGTGTGCGAGCAAGGA------GGCCTACAAACCTGACC
DTSsa11-36      GGCAGAATT-GAA----AAAGCGTGTGCGAGCAAGGA------GGCCTACAAACCTGACT
DTSsa11-46      AGCAGAACT-GAA----AAATCGTGTGTGAGGAAGGA------GGCCTACAAACCTGACT
DTSsa11-24      GGCAGAACT-AAA----AAAGTGTGTGCGAGCAAGGA------GGCCTACAAACCTGACT
DTCca11-1       GGCAGAACT-GAA----AAAGCGTGTGCGAGTAAGGA------GGCCTACAAACCTGACT
DTSsa11-17      GGCAGAACT-GAA----AAAG--TGTGCGAGCAAGGA------GGTCTACAAACCTGACT
DTSsa11-10      GGCAGAACT-GAA----AAGGCATGTGCGGGCAAGGA------GGCCTACAAACCTGACT
DTSsa11-14      GGCAGAACT-GAA----AAAGTGTGTGCGAGCAAGGA------GGCCTACAAACCTGACT
DTSsa11-21      GGCAGAACT-GAA----AA-GCGTGTGCATGCAAGGA------GTCCTACAAACCTGACT
DTSja11-1       GGCATAACT-GAA----AAAGCGTGTGCGAGCAAGGA------GGCCTACAAACCTGACT
DTOmy11-4       TGCAGAACT-GAA----AAAGCGTTAG--AGCAAGGA------GGCCTATTAACCTGACT
DTSsa11-11      GGCAGAACT-GAA----AAAGAGTGTGCGAGCAGGGA------GGCCTACAAATCTGACT
DTSsa4-17       GGATTAGTCGGACC---GCAGAATGAAGGAAAAGCA------GCCAACAA--GTGCTCAG
DTSsa4-27       GGATGAGTCGGACT---GCAGAGTGAAGGAAAAGCA------GCCAACAT--GTGCTCAG
DTSsa4-21       GGATGAGTTGGACC---GGAGAGTGAAGGAAAAGCA------GCCAAGAA--GTGCTCAG
DTOmy4-2        GGATGAGTTGGACC---GCAGAGTGAAGGAAAAGCA------GCCAACAA--CTACTCAG
DTSsa4-44       GGATGAGTTGGACC---GCAGAGTGAAGGAAAAGCA------GCCAACAA--GTGCTCAG
DTOmy4-5        GGATGAGTTGGACC---GCAGAGTGAAGGAAAAGCA------GCCAACAA--GTGCTCAG
DTSsa4-39       GGATGAGTTGGACC---GCAGAGTGAAGGAAAAGCA------GCCAACAA--GTGCTCAG
DTSsa4-43       GGATGAGTTGGACC---GCAGAGTGAAGGAAAAGCA------GCCAACAA--GGGCTCAG
DTSfo4-1        GGATGAGTTGGACT---GCAGCGGGAAGGAAACACGT-----GCCAACAA--GTGCTGAG
DTSsa4-28       GGATGAGTTGGACC---GCAGAGTGGTGGAAAAGCA------GCCAACAA--GTGCTCAG
DTSsa4-22       GGATGAGTTGGACC---ACAGAGTGTAGGAAAAGCA------GCCAACAA--GTGCTCAG
DTSsa4-30       GGATGAGTTGGACC---GCAGAGTGAAGGAAAAGCA------GCCAACAA--GTGCTCAG
DTSsa4-38       GGATGAGTTGGACC---ACAGAGGGAAGGAAAAG---------CCAACAA--GTGCTCAG
DTSsa4-33       GGATGAGTTGGACC---ACAGAGTGAAGGAAAAGCA------GCCAACAA--GTGCTCAG
DTSsa4-37       GGATGAGTTGGACC---GCAGAGTGAAGGAAAAGCA------GCCAACAA--GTGCTTAG
DTSsa4-34       GGATGAGTTGGACT---GCAGAGGGAAGGAAAAGCA------GCCAACAAA-GTGCTCAG
DTSsa4-40       GGATGAGTAGGACC---GCAAAGTGATGGAAAAGCA------GCCAACAA--GTGCTCAG
DTSja4-2        GGATGAGTTGGACC---GCAGAGGGAAGGAAAAACA------GCCAACAA--GTGCTCAG
DTSsa7-5        GGATGAATTGGAAC---GCCGACTGCGAGCCAGGCCTAATCGGCCAACATCAGTGCTCGA
DTOmy7-1        GGATGAATTGGAAC---GGCAACTGCGAGCCAGGCCTAATCACCTAACATCTGTACCTGA
DTSja7-2        ------------------------------------------------------------
DTSsa7-17       GGATGAATTGGAAC---GCCGACTGCGAAC------------GCAGAGGTCAGTGCCCGA
DTSsa7-1        GGATGAATTGGAAC---GCCGACTGCAAACCAGACCTAATCGCCCAACATCAGTGCCCGA
DTSsa7-3        GGATGAATTGGATC---ACCAACTGCAAACCAGGCCTTATTACCCAACATCAGTGCCCCA
DTSsa7-6        GGATGAATTGGAAC---GCCGACTGCGAGCTAGGCCTT--TGCCCAACATCAATGCCCGA
DTSsa7-9        GGATGAATTGGAAC---GCCGACTGCAAGCCAGGCCTAATCTCCCAACATCAGTGCCCGA
DTSsa7-11       GGATGAATTGGAAC---GCCGAATGCGAACTAGGCCTAATCATCCAACATCAGTGCCCAA
DTSja5-1        ------------------------------------------------------------
DTSsa5-9        ---TGGATCGG------AGGGTGAGGGCTAGGGCCATT----CCCCCCAGAAATGTCCGG
DTSsa5-10       ---TGGATCGG------AGGATGAGGGCTAGTGCCATT----CCCCCTAGAAATGCCCGG
DTSsa5-1        ---TGGATCGG------AGGGTGAGGGCTAGGGCCATT----CCCCCCCGAAATGCCCGG
DTOmy5-1        ---TGGCTCGG------AGGGTGAGGGCTAGGGCCATT----CCCCCCAGAAATGTCTGG
DTSsa5-6        ---TGGATCGT------AAGGTGAGGGCTACGGCCATT----CCCCCCAGAAATGACCGG
DTSsa5-7        ---TGGATCGT------AAGGTGAGGGCTACGGCCATT----CCCCCCAGAAATGACCGG
DTSsa5-4        ---TGGATCGG------AGGGTGAGGGCTAGTGCCATG----CCCCCCAGAAATGTCCGG
DTSsa5-5        ---TGG---------------------CCATTTCTCCC----CCCCCCAGAAATGTCTGG
DTDlu5-1        ---TGGATCAG------AGGGTG------AGGGTCATT----CCTGCATTAAATCTCTGG
DTSsa6-1        ---TGGATTGA------TGTGTACCACAGCATGTTCCA----GTTCCCGCCAATATCCAG
DTSsa6-12       ---TGGATTGA------CGTGTATGACAGTCTGTTCCA----ATTCCCGCCAATATCCAG
DTSsa6-7        ---TGGATTGA------CGTTTACGACAGCATGATCCA----GTTCCCGC----------
DTOla6-1        ---TGGATCGG------CGTATGCGACAGCGTGTTCCA----GTTCCTGCCAATATCCAA
DTSsa2-1        --ATGT-CTC-------GCTCCATCCACCAACGCCACG--TTGCACCACAGACTGTCCAG
DTSsa2-13       --ATGT-CTC-------GCTCCATCCACCAACGCCACG--TTGCACCACAGACTGTCCAG
DTSsa2-15       --ATGT-CTC-------GCTCCATCCACCAACGCCACG--TTGCACCACAGACTGTCCAG
DTSsa2-16       ------------------------------------------------------------
DTSsa2-11       --ATGT-CTC-------GCTCCATCCACCAACGCCACG--TTGCACCACAGACTGTCCAG
DTSsa2-3        --ATGT-CTC-------GCTCCATCCACCAACGCCACG--TTGCACCACAGACTGTCCAG
DTSsa2-14       --ATGT-CTC-------GCTCCATCCACCAATGCCACG--TTGCACCACAGACTGTCCAG
DTSsa2-9        --ATGT-CTC-------GCTCCATCCACCAACGCCACG--TTGCACCACAGACTGTCCAG
DTSsa2-10       --ACGT-CTC-------GCTCCATCCACCAACGCCACG--TTGCACCACAGACTGTCCAG
DTSsa2-2        --ATGT-CCC-------GCTCCATCCACCAACGCCACG--TTGCACCACAGACTGTCCAG
DTSsa2-5        --ATATTCTC-------GCTCCATCCACCAACGCCACG--TTGCACCACAGACTGTCCAG
DTSsa2-12       --ATGT-CTC-------GCTCCATCCACCAATGCCACG--TTGCACCACAGACTGTCCAG
DTSsa2-4        --ATGT-CCC-------GCTCCATCCACCAACGCCACG--TTGCACCACAGACTGTCCAG
DTOmy2-1        --ATGT-CTC-------GCTCCATCCACCAACGCCACG--TTGCACCACAGACTGTCCAG
DTSsa2-19       --ATGT-CTC-------GCTCCATCCACCAACGCCACG--TTGCACCACAGACTGTCCAG
DTSsa2-20       CAACGCCATCCACCAATGCTCCATCCACCAATGCCACG--TTGCACAGCAGACTGTCCAG
DTXtro2-2       --GTGT-CTC-------GCTCCATCCACCAACGCAACG--TTGCACCACAGACTGTCCAG
DTXtro2-1       --ACGT-CTC-------GCTCCATCCACCAACGCCATG--TTGCACCTCAGACTGTCCAG
DTDrel2-15      --ATGTCTCCG--------TACATCCACTAATGCCACACATTGCACCACAGACTGTCCAG
DTDre2-1        ------------------------------------------------------------
                                                                            

DTOmy1-3        GCTCTAGAGGAGATCTGCATGGAGGAATGG-GCCAAAA-TACCAGCAACAGTGTGTGAAA
DTOmy1-2        GCTCTAGAGGAGATCTGCATGGAGGAATGG-GCCAAAA-TACCAGCAACAGTTTGTGAAA
DTSsa1b-5       GCTCTAGAGGAGATCTGCATGGAGGAATGG-GCCAAAA-TACCAGCAACAGTGTGTGAAA
DTSsa1b-23      GCTCTAGAGGAGATCTGCATGGAGGAATGG-GCCAAAA-TACCAGCAACAGTGTGTGAAA
DTSsa1b-21      GCTCTAGAGGAGATCTGCATGGAG-AATGG-GCCAAAA-TACCATCAACAGTGTGTGAAA
DTSsa1b-8       GCTCTAGAAGAGATCTGCATGGAGGAATGG-GCCAAAA-TACCAGCAACAGTGTGTGAAA
DTOmy1-1        GCTCTAGAGGAGATCTGCATGGAGGAATGG-GCCAAAAATACCAGCAACAGTGTGTGAAA
DTOmy1-5        GCTCTAGAGGAGATCTGCATGGAGGAATAG-GCCAAAA-TACCAGCAACAGTGTGTGAAA
DTAbu1-1        GCTCTCGAGAAGATCTGCATGGAGGAATGG-GCCAAAA-TACCAGCTACTGTGTGTGCAA
DTAbu1-2        GCCCTCGAGAAGATCTGCATGGAGGAATGG-GCCAAAA-TACCAGCTACTGTGTGTGCAA
DTSja1-1        GCTCTAGAGGAGATCTGCATGAAGGAATGG-GCCAAAA-TATCAGCAACATTGTGTGAAA
DTSsa1-19       GACTTGGAGAAGATCTGCAAAGAGGAGTGG-GACAAAA-TCCCTCCTGAGATGTGTGCAA
DTSsa1-20       TACTTGGAGAAGATCTGCAAAGAGGAGTGG-GACAAAA-TCCCTCCTGAGATGTGTGCAA
DTSsa1-2        GACTTGGAGAAGATCTGCAAAGAGGAGTGG-GACAAAA-TCCCTCCTGAGATGTGTGCAA
DTSsa1-6        GACTTGGAGAAGATCTGCACAGAGGAGTGG-GACAAAA-TCCCTCCTGAGATGTGTGCAA
DTSsa1-7        GACTTGGAGAAGATCTGCAAAGAGGAGTGG-GACAAAA-TCCCTCCTGAGATGTGTGCAA
DTOmy1-4        GACTTGGAGAAGATCTGCAAAGAGGAGTGG-GACAAAA-TCCCTCCTGAGATGTGTGCAA
DTIpu1-1        GACTTGGAGAAGATCTGCAAAGAGGAGTGG-GACAAAA-TCCCTCCTGAAATGTGTGCAA
DTPmar1-1       GACTTGGA---GGTCTGCAAAGAGGAGTGG-GACAAAA-TCCCTCCTGAGATGTGTGCAA
DTSsa1-14       GACTTGGAGAAGATCTGCAAAGAGGAGTGG-GACAAAA-TCCCTCCTGAGATGTGTGCAA
DTIpu1-3        GACTTGGAGAAGATCTGCAAAAAGGAGTGG-GACAAAA-TCCCTCCTGAGATGTGTACAA
DTIpu1-2        GACTTGGAGAAGATCTTCAAAGAGGAGTGG-GACAAAA-TCCCTCCTGAGATGTGTGCAA
DTSsa1-1        GACTTGGAGAAGATCTGCAAAGAGGAGTGG-GTCAAAA-TCCCTCCTGAGATGTGTGCAA
DTSsa1-10       GACTTGGAGAAGATCTGCAAA---GAGTGG-GACAAAA-TCCCTCCTGAGATGTGTGCAA
DTXtro1-6       GATTTAGAGATGATCTGCAAAGAGGAGTGGGACCAACA-TTCCTCCTAAAATGTGCGCAA
DTXtro1-9       GATTTAGAGATGATCTGCAAAGAGGAGTGG-ACCAACA-TTCCTCCTAAAATGTGCGCAA
DTXtro1-8       GATTTAGAGATGATCTGCAAAGAGGAGTGG-ACCAACA-TTCCTCCTAAAATGTGCGCAA
DTXtro1-4       GATTTAGAGATGATCTGCAAAGAGGAGTGGGACCAACA-TTCCTCCTAAAATGTGCGCAA
DTXtro1-7       GATTTAGAGATGATCTGCAAAGAGGAGTGG-ACCAACA-TTCCTCCTAAAATGTGCGCAA
DTXtro1-5       GATTTAGAGATGATCTGCAAAGAGGAGTGG-ACCAACA-TTCCTCCTAAAATGTGCGCAA
DTDre1-1        GATTTAGAGAGGATCTGCAAAGAAGAGTGG-GCCAAAA-TTCCCCCTGATATGTGTGCTA
DTSja1-2        ------------------------------------------------------------
DTSsa8-1        ---CTGGAGCAGTTTTGCCTTGAAGAATGG-G-CAAAAATCCCAGTGGCTAGATGTGCCA
DTSsa8-4        GAGCTGGAGCAGTTTTGCCTTGAAGAATGG-G-CAAAAATCCCAGTGGTTAGATGTGCCA
DTSja8-1        GAGCTGGAGCAGTTTTGCCTTGAAGAATGG-G-TAAAAATCCCAGTGGCTAGATGTGCCA
DTSsa9-7        GAGCCTGAATACTTTTTAAAAGATTAATGG-C-CAAATATTGTACAGTCCAGGTGTGCAA
DTSsa9-19       GAGCTTGAAGAATTTTTTTAAA--TAATGT-G-CAAATATTGTCCAATCCAGGAGTGCAA
DTSsa9-10       GAGCTTGAAGAATTCTGAAAAGAATAATGA-G-CAAATGTTGAACAATCCAGGTGCAGAA
DTSsa12-16      GAGCTTGAGAGGATCTGCAGAGAAAAATGG-G-AGGAACTCCCCAAATACAGGTGTGCCA
DTOmy12-4       ---CCAGAGCGGA---GCAGAGAAGAATGG-GGAAAAACTCCCCAAATACA--CGTGCTA
DTSsa12-1       GCGCTTGAGAGGATCTGCAAAGAAGAA-GG-GAAGAAACTCCCCAAATACACGTGTGCCA
DTSsa12-20      GAGTTTGAGAGGATCTGCTGAGAAGAATGT-G-ATAAATTCCCCAAATACTGGTGTGCCA
DTSsa12-43      GAGCTTGAGAGGATCTGCAGAGAAGAATGT-G-AGAAACTCTCCAAATACAGGTGTGCCA
DTSsa12-38      GAGCTTGAGAGGATCTGCAGACAAGAATGG-G-AGAAACTCCCCAAATACAGGTGTGCCA
DTSsa12-9       GAGCTTGAGAGAATCTGCAGAGAAGAATGG-G-AGAAACTCCCCAAATACAGGTGTGCCA
DTSsa12-31      GAGCTTGAGAGGATCTGCGTAGAATAATGG-G-AGAAACTCCGCAAATACAGCTGTGC--
DTOmy12-5       GACCTTGAGAGGATCTGCAGAGAAGAATGG-G-AGAAACTCCCCAAATACAGGTGTGCCA
DTSsa12-28      G--CTTGAGAGCATCTGCAGAGAAGAATGG-G-AGAAACTCCCCAAATACAGGTGTGCCA
DTSsa12-7       GAGCTTGAGAGGATCTACAGAGAAGAATGG-G-AGAAACTCCCCAAATACAAGTGTGCCG
DTSsa12-19      GAGCTTGAGAGGATCTGCAGAGAAGAATGG-G-AGAAACTCCCCAAATACAGGTGTGCCA
DTOts12-1       GAGCTTGAGAGGATCTGCAGAGAAGAATGG-G-AGAAACTCCCCAAATACAGGTGTGCCA
DTSsa12-34      GAGCTTTAGAGGATCTGCAGAGAAGAATGG-G-AAAAACTCCCCAAATACAGGTGTGCCA
DTSsa12-30      GAGCTTGAGAGGCTCTGCAGAGAAGAATGG-GAGAAACCTCCCAAAAATCAGGTGTGCCA
DTSsa12-8       GAGGTTGAGAAGATCTGCAGAGAAGAACGG-G-AGAAACTCCCCAAATACAGG-GTTTAA
DTSsa12-39      GAGCTTGAGAGGATCTGCAGAGAAGAATGG-G-AGAAACTCCCCAAATACAGGTGTGCCA
DTIpu12-1       GAGCTTGAGAGGTCCTGCAAAGAAGATTGG-G-AGAACCTGCCCAAAAATAGGTGTGCCA
DTGac12-1       GAACTTAGGAGGTTCTGCAAAGAAGAATGG-G-AGAAACTTCCCAGAAATAGGTGTGCCA
DTDre12-1       AAGCTTGAGAGGTACTGCAAAGAGGAATGG-G-CAAAAATTCCTAAAGACTGGTGTGCCA
DTPbi12-1       GAGCTTGAGAGGTGCTGCAAAGAGGAATGG-G-CGAAACTGGCCAAGGATAGGTGTGCCA
DTSsa12-24      GAGCTTG----------CAAAGATGAATGG-G-AGCAACTCCC-AAATACAGGTTTGCCA
DTOmy12-3       GAGCTTGAGAGGATCTGCAGAGAAGAATGG-G-AGAAACTCCCCAAATACAGGTGTGCCA
DTOmy8-1        GAGCTCGAGCTGTTTTGCAAGGAGGAATGG-G-AAAAAATTTCAGTCTCTCGATGTGCAA
DTOmy8-4        GAGCTCGAGCTGTTTTGCAAGGAGGAATGG-G-AAAAAAATTCAGTCTCTCAATGTGCAA
DTOmy8-5        GAGCTTGAGCTGTTTTGCAAGGAGGAATGG-G-AAAACATTTCAGTCTCTCGGTGTGCAA
DTOmy8-2        GAGCTCGAGCTGTTTTGCAAGGAGGAATGG-G-AAAAAATGTCAGTCTCTCGATGTGCAA
DTSja8-2        GA----------------------------------------------------------
DTXtro8-1       GAGCTGGAGCTGTTTTGCAAAGAAGAATGG-G-AAAGGATTTCAGTCTCTAGATGTGCAA
DTXtro8-2       GAGCTGGAGCTGTTTTGCAAAGAAGAATGG-G-CAAGGATTTCAGTCTGTAGATGTGCAA
DTXtr10-1       GAATTACAACAATTCTGCAAAGATGAGTGG-GCCAAAATTCCTCCAGAGC-GCTGTAATA
DTXtr10-2       GAATTACAACAATTCTGCAAAGATGAGTGG-GCCAAAATTCCTCCAGAGC-GCTGTAAAA
DTXtr10-3       GAATTACAACAATTCTGCAAAGATGAGTGG-GCCAAAATTCCTCCAGAGC-GCTGTAAAA
DTXla10-1       GAATTACAACAATTCTGCAAAGATGAGTGG-GCCAAAATTCCTCCAGAGC-GCTGTAAAA
DTRpi10-1       GAATTAGGACAATTCTGCAAAGATGAGTGG-GCCAAAATTCCTCCAGGAC-GCTGTAAAA
DTSsa10-1       GAATTAAAACAATTCTGCAAAGAAGAGTGG-GCCAAAATCCCTCCACAGT-GAAGTGAAA
DTSsa11-20      CCGTTACACCATCTCTGTCAGGAGGAATGG-GCC-AAAATTCACCCAACTTATTGTGGGA
DTOki11-1       CAGTTACAACAGCTCTGTCAGGAGGAATGG-GCCCAAAATTCACCCAACTTATTGTAGGA
DTElu11-1       CAGTTACACTGGCTCTGTCAGGAGGAATGG-CCC-AAAATTCACCAAACTTATTGTGGGA
DTSsa11-7       CAGTTACACCAGCTCTGTCAGGAGGAACGG-GCC-AAAATTCACCCAACTTAATGTGGGA
DTSsa11-47      CAGTTACACCAGCTCTGTCAGGAAGAATGG-GCC-AAAATTCACCCAACTTATTGTGGGA
DTCau11-1       CTGTTACACCAGCTCTGTCAGGAGGAATGT-GGC-AGATTTCACTCAACTTCTTGTGGGA
DTSsa11-25      CAGTTATACCAGCTCTGTCAGGAGGAATGG-GCC-AAAATTCACCCAACATATTATGTGA
DTSsa11-28      CAGTTACACCAGCTCTGTCAGGAGGAATGG-GCC-AAAATTCACCCAATTTACTGTGGGA
DTAku11-1       ---------------------------------C-ATATTTCACCCAACTTCTTGTGGGA
DTSsa11-45      CAGTTACACCAGCTCTGTCAGG---AATGG-GCC-AAAATTCACCCA-CTTATTGTGGGA
DTSsa11-30      CAGCTACACCAGCTCTGTCAGGAGGAATGG-GCC-AAAATTCACCCAACTTATTGTGGGA
DTSsa11-37      CAGTTACACCAGCTCTGTCAGGAGGAATGG-GCC-AAAATTCACCCAAATTATTGTGGGA
DTSsa11-32      CAGTTACATCAGCT----------------------------------------------
DTTal11-1       GAA-------GGCT----------------------------------------------
DTOmy11-8       CAGTTACACCAGCTCTGTGAGGAGGAATGG-GCC-AACATTCACCCAACTTATTGTGGGA
DTSsa11-34      CAGTTCCACCAGCTGTGTCAGGAGGAATGG-GCC-AAAATTCACCCAACTTATTGTGGGA
DTSsa11-36      CAGTTACACCTGCTCTGTCAGGAGGAATTG-CCC-GAAATTCACCCAACTTATTGTGAGA
DTSsa11-46      CAGTTACACCAGCTCTGTCAGGAGGAATGG-GCT-AAAATTCACCAAACTTATTGTGGGA
DTSsa11-24      CAGTGACACCAGCTCTGTCAGGAGGAATGG-GAC-AAAATTTACCCAACTTATTGTGG--
DTCca11-1       CAGTTACACCAACTC--TTAGGAGGAATGG-GCC-AAAATGCACCCAACTGATTGTGGGA
DTSsa11-17      CAGTTACACCAGCTCTGTCAGGAGGAATGG-GCC-AAAATTCACCCAACTTATTGTGGGA
DTSsa11-10      CAGTTACACCAGCTCTGTCAGGAGGAATGG-GCC-AAAATTCACACCAATTATTGTGGAA
DTSsa11-14      CACTTACACCAGCTTTGTCAGGAGGAATGG-GCC-AAAATTCACTCAACTTATTGTGTGA
DTSsa11-21      CAGTTACACCAGCTCTGTCAGGAGGAATGG-GCC-AAAATTCACCCAACTTATTGTGGGA
DTSja11-1       CAGTTACACCAGCTCTGTCAGGAGGAATGG-GAC-AAAATTCACCCAACTTATTGTGGGA
DTOmy11-4       CAGTTACGCCAGCTCTGTCAGGAGGAATGG-GAC-AAAATTCCCCCAACTTATTGTGGGA
DTSsa11-11      CAGTTACAACAGCTCTGTTAGGAGGAATGG-GCC-ACAATTCACCCAACTTATTGTGGGA
DTSsa4-17       CATATGTTGGAACTCCTTCAAGACTGTTGGAAAAACATTCCAGGTGAAGCT---------
DTSsa4-27       CATATGTGGGAACTCCTTCAAGACTGTTGGAAAAGCATTCCAGGTGAAGCG---------
DTSsa4-21       CATAAGTGGGAACTCCTTCAAGACTGTTGGAAAAGCATTCCAGGGGAACCT---------
DTOmy4-2        AATATGTAGGAACTCCTTTAAGACAGCTGGAAAAGCATTCCAGGTGAAGCT---------
DTSsa4-44       CATATGTGGGAACTCCTTCAAGACTGTTGGAAAAGTGTTCTAGGTGAAGCT---------
DTOmy4-5        CAAATGTGGAAACTCC---AAGACAGTTGGAAAAGCATTCCAGGTGAAGCT---------
DTSsa4-39       CATATGTGGGAACTCCTTCAAGACAGTTGGAAAAGCATTCCAGGTGAAGCT---------
DTSsa4-43       CATATGTGGGAACTCCTTGAAGACTATTGGAAAAGCATTCCAGGTGAAGCT---------
DTSfo4-1        CATATGTGGGAACTCCTTCAAGACTAGTGGAAAAGCATTCCAGGTGAAGCT---------
DTSsa4-28       CATATGTGGGAACTCCATCAAGATTGTTGGAAAAGCATTCCAGGTGAAGCT---------
DTSsa4-22       CATATGTGGGAACTCCTTCAAGACTGTTAGAAAAGCATTCCCACTGA-------------
DTSsa4-30       CATATGTGGAAACTCCTTCAAGACTATTTGAAA-GAATTCCAGATGAAGTT---------
DTSsa4-38       CATATGTGGGAACTCCTTCAAGACTGTTGGGAAATCATTCATCATGAAGCT---------
DTSsa4-33       -GTATGTGGGAACTCCTTGAAGAC-----------CATTCCAGGTGAAGCT---------
DTSsa4-37       CATATGTGGGAACTCCTTCAAGACTGTTGGCAAAGCATTTCAGGTGAATCT---------
DTSsa4-34       AATGTGTGGGAACTCCTTCAAGACTGTTGGAAAAGCAATCCAGGTGAACCT---------
DTSsa4-40       TATATGTTAGAACTCCTTCAAGACTGTTGGAAAAGCATTCCAGGTGAAGCTTGGCCTTCC
DTSja4-2        CATATGTGGGAACTCCTTCAAGACTGTTGGAAAAACATTCCAGGTGAAGCT---------
DTSsa7-5        CCTCACT---AATGCTCTTGTGG-------------------------------------
DTOmy7-1        CCTCACT---AATGCTCTTGTGGCTGAATGGAAGCAAGTCTCCGCAGCAAT-GTTCCAAC
DTSja7-2        ------------------------------------------------------------
DTSsa7-17       CTTCACT---AATGCTCTTGTGGCTGAATGGAAGCAAGTCCCAGCAGCAAT-GTTCCAAC
DTSsa7-1        CCTCACT---AATGCTCTTGTGGCTGAATGAAAGCAAGTCCCCACAGCAAT-GTTCCAAC
DTSsa7-3        CCTCACT---AATGCCCTTGTGGCTGAATGGAAACAAGTCCCCGCAGCAAT-GTTCCAGC
DTSsa7-6        CCTCACT---AATGCTCTTGTGGCTGAATGGAAGCAAGTCCCCACTGCAAT-GTTCTAAC
DTSsa7-9        CCTCACT---AATGCGCTTGTGGCTGAATGGAAGCAAGTCCCAGCAGCAAT-GATCCAAC
DTSsa7-11       CCTCACC---AATGCTCTTGTGGCTGAAAGGAAGCAAGTCCTTGCAGCAAT-GTTCCAAC
DTSja5-1        ------------------------------------------------------------
DTSsa5-9        GTACTTG-----------GTGGAAGAGTGGGGTGACATCTCACAGCTAGAA--CTGGCAA
DTSsa5-10       GAACTTGCAGGTGCCTTGGTGGAAGAGTGGGGTAACATCTCACAGCAAGAA--CTGGCAA
DTSsa5-1        GAACTTGCAGGTGCCTTGGTGGAAGAGTGGGGTAACATCTCACAGCAAGAA--CTGGCAA
DTOmy5-1        GAACTTGCAGGTGCCTTGGTGGAAGAGAGGGGTGACATCTCACAGCAAGAA--CTGGGAC
DTSsa5-6        GAACTTGCAAGTGCCTTGGTGGAAGAGTGGGGTAACATCTCACAGCAAGAA--CTGGCAA
DTSsa5-7        GAACTTGCAAGTGCCTTGGTGGAAGAGTGGGGTAACATCTCACAGCAAGAA--CTGGCAA
DTSsa5-4        GAACTTGCAGGTGCCTTGGTGGAAGAGTGGGGTAACATCTCACAGCAAGAA--CTGGCAA
DTSsa5-5        GAACTTGCAGGTGCCTTGGTGGAAGAGTGGGGTAACATCTCACAGCCAGAA--CTAGCAA
DTDlu5-1        GAACTTACA----------------AATGGTCTGCACTTATTTAGT--GCT--TTTGTAA
DTSsa6-1        CAACTTCGCACAGCCATTGAAAAAGAGTGGGACAACCTTCCACAGGCCAAA--ATCAACA
DTSsa6-12       CATTTTCACAGAGTCATTGAAGAGGAGTGGGACAACATTCCACAGGCCACA--ATCAACA
[truncated: 97,461 more chars]
