# Supplementary material for: Bursts and horizontal evolution of DNA transposons in the speciation of pseudotetraploid salmonids
Source: BMC Genomics. 2007 Nov 16;8:422. doi: 10.1186/1471-2164-8-422 (PMC2198921; doi:10.1186/1471-2164-8-422)
Supplement: Additional file 3 — Alignment of the Tc1-like DNA transposon sequences in .aln format. The data shows the alignment of the Tc1-like sequences. [file 1471-2164-8-422-S3.fa]

>DTSsa13-1
TAACCTGTTGTGGTATAGGGGGCAGTATTTTCACGGCCGGATAAAAAAACGTACCCGATTTTATCTGGTTACTACTCCTGCCCAGAAACTAGAATATGCATATAATTAGTAGCTTTGGATAGAAAACACTAACGTTTCTAAAACTGTTTGGTGTCTGTGAGTATAACAGAACTCATATGGCAGGCCAAAACCTGAGAAGATTCCATACAGGAAGTGCCCTGTCTGACAATTTGTTGTCCTTCTGTTGCATCTCTATCCAAAATACAGCATCTGTGCTGTAACGTGACACTTTCTAAGGCTTCCATTGGCTCTCTAAAGCCGCCAGAAAGTGGAATGGGGTGTCTGCTGTCTCTGGGCAAAGTACAACAGCTCTGTTTGTAAGTGGTCAGCCTGGGGACAGTGAGACTGAGATTCTCCATGTTTTTCTTTCTCTCTCTGAATGTTGCCCGGTTGGAATATTATCGCTATTTTACGAGAAAAGTAGCATAAAAATTGATTTTAAACAGCGTTTGACATGCTTCTAAGTACGGTAATGGAATATTTAGAAATGTTTTGTCACTAAATGCGCTCGCGCGTTACCCTTCGGATAGTGACCTGAACGCACAAACAAAACAGAGGTATTTGCACATAACTATGGATTATTTGGAACCAAAACAACATTTGATGTTGAAGTAGAAGTCCTGGGAGTGCATTCTGATGAAGAACAGCAAAGGTAATCCAATTTTTCTTATAGTAATTCTGAGTTTAGGTTGTCCCAAACTTGGTGGGTGTCAAATTAGCTAGCCGTGATGGCCGAGCTATGTACTCAGAATATTGCAAAATGTGCTTTCGCCGAAAAGCTATTTTAAAAATCGGACATAGCGATTGCATAAAGGAGTTCTGTATCTATAATTCTTAAAATAATTGTTATGTATTTTGTCAACGTTTATCGTGAGTCATTTTGTAAATTCACCGGACGTTTTCGGTGGGTATGCTAGTTCTGAACGTCACATGCTAATGTAAAAAGCTGGTTTTTGATATAAATATGAACTTGATTGAACAAAACATGCATGTATTGTATAACATAATGTCCTAGGAGTGTCATCTGATGAAGAGCAAAGGTTAGTGCTGCATTTAGCTGTGTTTTGGGTATTTGTGATGCATGCTAGTTGCTTGGAAATGGCTGTGTGGTTTTTTGTGTCTATGTACTCTCCTAACATAATCTAATATTTTGCTTTCGCTGTAAAGCCTTTTGGAAATCGGACAACGTGGTTCGATTCAGGAAAAGTGTATCTATAAAATGGTGTAAAATAGTTATGTTTGAGAACTTTGAATTATGACATTTTGTGGTTTTAAATTTGGCGCTCTGATTTGTCACTGGCTGTTGAATAGTGGGGGACAATTTCATCCCACCTCCCCTAGAGAGGTTAA
>DTSsa13-2
TTAACTTGTTATGGATAGGGGGCAGTATTTTCACAGCCAGATAAAAAACATACCCGATTTAATCTGGTTATTACTCCTGCCCAGAAACTAGAATATGCATATAATTAGTAGCTTTGGATAGAAAACACTCCAAAGTTTCTAAAACTATTTGAATGGTGTCTGTGAGTATAACAGAACTCATATGGCAGGCCAAAACCTGAGAAGATTCTACACAGGAAGTACCCTGTCTGACAATTTCTTGGCCTTCTTTGTCATCTCTATCCAAAACAAAGGATCTCTGCTGTAACGTGACACTTTCTACGGCTCCCATAGGCTCTCAGAAGGCGCCAGAACGTTGAATGATGACTCTGCTGTCCATGGCTGAAAAACAGTAGCGCATTTGGTAAGTGGTCGATCTGAGAACAATGAGACGGGCGTGCACGTGAAGAGTCCATTTTAGATTTTGAGTCTTTGAACGGAAAGGATATCTCCCGGTCGGAATATTATCGCTTTTTTACGAGAAAAATCGCATAAAAATTGATTTTAAACAGCGTTTGACATGCTTCGAAGTACGGTAATGGAATATTTTGAATGTTTGTCACGATACGCGTCCGCGCATCACCCTTCGGATAGTGTCTTGAACGCACGAACAAAACGCCGCTATTTGGATATAACTATGGATTATTTGGAACCAAACCAACATTTGTTGTTGAAGTAGAAGTCCTGGGAGTGCATTCTGACGAAGAACAGCAAAGGTAATCCAATTTTTCTTATAGTAAATCTGACTTTGGTGAGTACCAAACTTGGTGGGTGTCAAATTAGCTAGCCCGTGATGGCGAGCTATCTACTCAGAATATTGCAAAATGGACACCGCGATTGCATAAAGGAGTTCTGTATCTATAATTCTTAAAATAATTGTTATGCTTTTTGTGAACGTTTATCATGAGTAATTTAGTAAATTCATCCGGAAGTGTTCGGTGGGAATGCTAGTTCTGAACGTCACATGCTAATGTAAAAAGCTGGTTTTTGATATAAATATGTACTTGATTGAACAAAACATGCATGTATTGTATAACAATGTCCTAGGAGTGTCATCTGATGAAGATCATCAAAGGTTAGTGCTGCATTTAGCTGTGGTTTTGGTTTTTGTGACATTATATGCTAGCTTGAAAAATGGGTGTCTGGTTATTTCTGGCTGGGTACTCTGCTGACATAATCTAATGTTTTCCTTTCGTTGTAAAGCCTTTTTGAAATCGGACAGTGTGGTTAGATAAAGGAGAGTCTTGTCTTTAAAATAGTGTAAAATAGTCATATGTTTGAAAAATGGAAG
>DTSsa14-4
TTAACCTGTTGGGTCTAGGGGGCAGCATTTGCACGTCTGGATAAAAAAAATGTACCCGATTTAATCTGGTTACTAATCCTACCCAGTAACTAGAATATGCATATACTTATTATATATGGATAGAAAACACTCTAAAGTTTCCAAAACTGTTTGAATGGTGTCTGTGAGTATAACAGAACTCATTTGGCAGGCAAAACCCTGAGACATTTTCTGACAGGAAGTGGATACCTGATGTGTTGTATTGACTTTAAACCTATCCCATTGAAAAACACAGGGGTTTAGGAATATTTTGGCACTTCCTATTGCTTCCACTAGATGTCACCAGCCTTTACAAAGTGTTTTGAGTCTTCTGGAGGGAGATCTGACCGAACAAGAGCCATGGAACGTTGATGTCCCATTAGACACCTGGCGCGCTAGTTCATGTTGGGTACCCTCGTTCCAATACGTTATAAAAGAGTATGCATTCGTCCACCTTGAATATTATTCATGTTCTGGTTAAAAAAGGCCCTAATGATTTATGCTATACAACGTTTGACATGTTTGAACGAACGGAAATATATTTTTTCCCCTCGTTCATGACGAGAAGTCCGGCTGGCTTACATCATGTGCTAACGAGACGGAGATTTTTGGACATAAATGATGAGCTTTTTTGAACAAAACTACATTCATTATGGACCTGTGATACCTGGAAGTGACATCTGATGAAGAGAATCAAAGGTAATGGATTATTTACATAGTATTTTCGATTTTAGATCTCCCCAACATGACGTCTAGTCTGTATCGCAACGCGTATTTTTCCGGGCGCAGTGCTCAGATTATTGCAAAGTGTGATTTCCCAGTAAGGTTATTTTTAAATCTGGCAAGTTGATTGCGTTCAAAAGATGTAAATCTATAATTCTTTAAATGACAATATAATATTTTACCAATGTTTTCTAATTTTAATTATTTAATTTGTGACGCTGACTTGACTGCCGGTTATTGGAGGGAAACGATTTCCTCAACATCAATGCCATAGTAAAATGCTGTTTTTGGATATAAATATCAACTTGATAGAACTAAAAATGCATGCATTGTCTAACATAATGTCCTAGGAGTGTCATCTGATGGAGATTGTAAAAGGTTAGTGCATCATTTTAGCTGGTTTTATGGTTTTGGTGACCCTGTCTTTGACTTGACAAAACATTACACACAACTCTTGTAAATGTACTGTCCTAACATACTCTAAATTTATGCTTTCGCCGTAAAACCTTTTTGAAATCGTAAAACGTGGTTAGATTAAGGAGATGTTTATCTTTCAAATGGTGTAACATAGTTGTATTTTTGAAAAATTTGAATTTTGACATTTATTTGGATTCAAATTTGCCGCTCTTGAAATGCACCTGCTGTTGATGGAGTGCACCACGGGTGGCACGCTAGCGTCCCACCTAGCCCCAAGAGGTTAA
>DTSsa13-6
TTAACCTGTCTGGGCTATGGGCAGTATTTTCACAGCCGGATAAAAAATGTACCCGATTTAAACTGGTTACTACTCTTGCCCAGAGATGAGAATATGCATATTATTAGTAGATTTGGATGGAAAACACTCTGAAGTTTCTAACACTGTTTGAATGGTGTCTGTGAGTATAACAGAACTCATATGGCAGGCAAAAACCTGAGAAAATTCCAAGCAGGAAGTGGCCTGTGTGAGAATTTGTAGTTCTCCTTTTGCTTCTCTATCGAAACTACAGGATCTGTGGGGTTACGTGACACTTTCTAAGGCTTCCATTGGCTCTCTAAAGCCTTCAGAAACCGGATTGTCTCTGGGCAAAGTATGGTAGCTCAGTTTGTCAGTGGTCTGCCTGGTGACTAAGAAATTGGAAATGCGCATTCACGAGACCACGCCATTTTTTCTTTTCCTCTTTGAATGAATACAGTATTGACTGGTTGGAATATTATCGCTATTTTACAAGACAAATACCATGAAAATTGATTTTAAACAGCGTTTGACATGCTTCTAAGTACGGTAATGGAACATTTAGAATTTTCTTTGTCTCGATATGCGCTCGCGCGTTACACTTTGGATAGTGACACACAAACAAAACTGAGGTATTTTGACATAACTATGGATTATTTGGAACAAAAACAACATTTCTTGTGGAAGTAGCAGTCCTGGGAGTGCATTCTGACGAAGAACAGCAAAGGTAATACAATTTTTCGAATACTAATTCTGAGTTTAGTGTGCGCCGAACTTGGCGGGTGTCAAATTAGCTAGCCGTGATGGCTGAGCTATGTAATCAGAATATTGCAAAATGTGCTTTCGCCGAAAAGCTATTTTAAAATCTGACATAGCGATTGCATAAAAGAGTTCTGTATCTATAATTCTTAAAATAATTGTTATGTATTTTGTCAACGTTTATCATGAGTAATTTTATAAATTCACTGGAAGTTTTTGCTGGGAATGCATGTTCTGAACATCACACGCCAATGTAAAAAGCTGTTTTTGGATATAAATATGAACTTGATTGAACAAAACATACATGTATTGTATAACATAATGTCCTAGGAGTGTCATCTGATGAAGATCATCAAAGGTTAGTGCTGCATTTAGCTGTGTTTTGGGTTTTTGTGACATATATGCTTGCTTGGAAAATGGCTGTGTGGTTATTTGTGTCTATGTACTCTCCTAACATAATGTAATGTTTTGCTTTCGCTCTAAAGCCTTTTTGAAATTGGACAATGTGGTTAGATTAACGAGAGTCTTATCTTTCAAATGGTGTAAAATAGTCGCATGTTTGAAATATTGAAATTGTTTTTTGTATTTTGTGCCACGCTCTTCCACTGGCTGTTGAATAGAGTGGGACGCTAACGTCCCACCTAGCCCAGACAGGTTAA
>DTSsa14-9
TTAACCTGTTGGGGCTAGGGGGCAGTATTTTCACGGCTGGATAAAAAAACGTACCCGATTTAATCTGGTTACTAATCCTACCCAGTAACTAGAATATGCATATACTTATTATATATGGATAGAAAACACCCTAAAGTTTCTAAAACTGATTGAATGGTGTCTGTGAGTATAACAGAACTCATTTGGCAGGCAAAACCCTGAGACATTTTCTGACAGGAAGTGGATACCTGATGTGTTGAATTACCTTTAAGACTATGCCATTGAAACACACAGGGGCTGATTAATGTTTTGGCACTTCCTATTGCTTCCACTAGATGTCAACAGCCTTTACAAAGTGTTTTGAATCTTCTACTATGAGATCTGACCGAACAAGAGCCTTGGAACGGTGATGGCCGATTAGACTCTGGCGCGCGAGGTCATGTTGGGTACCCTCGTTCCAAAACGTTTTAAAAGAGAATGCATTCGTCCACCTTGAATATTATTCATGTTTTGGTTAAAAAAGGCCCTAATGATTTATGCTATACAACGTTTGACATGTTTGAACGAACGTAAATATATTTTTTCCCCTCGTTCATGACGAGAAGTCCGGCTGGCTTAGATCATGTGCTAACAACACAGATCTTTTTGGATATAAATGATGAGCTTTTTTGAACAAAACTACATTCGTTATGGACCTGGGATTCCTGGAAGTGACATCTGATGAAGAGAATCAAAGGTAATGGATTATTTACATAGTATTTTCGATTTTAGATCTCTCCAACATGGCCGTTTGTCTGTATAGCAAAGCATATTTTTCTGGGCGCAGTGCTCAGATTATTGCAAAGTGTGATTTCCCAGTAAGGTTATTTTTAAATCTGGCAAGTTGATTGCGTTCAAGAGATGTAAATCTATAATTCTTTAAATGACAATATAATATTTTACCAATGTTTTCTAATTTTAATTATTTAATTTGTGGTGCTGACTTGACTGCCGGTTATTGGAGGGAAACGATTTCCTCAACATCAATGCCATAGTAAAACACTGTTTTTGGATATAAATATGAACTTGATAGAACTAAAAATGCATGCATTGTCTAACATAATGTCCTAGGAGTGTCATCTGATGGAGATTGTAAAAGGTTAGTGCATCATTTTAGCTGGTTTTATGGTTTTGGTGACCCTGTCTTTGAATTGACAAAACATTACACACAGCTATTGTCAATGTACTCTCCTAACATAATCTAACTTTATGCTTTCGCCGTAAAACCTTTTTGAAATTGGACAACGTGGTTAGATTAAGGAGATGTTTATCTTTCAAAGGGTGTAAGATAGTTGTATGTTTGAAAAATTTGAATTTGGACATTTATTTGGTTTCAAATTTGCCGCTCTTGAAATGCACCTGCTGTTGATAGGGTGCACCACGGGTGGCACGCTAGCGTCCCACATAGCCCCAAGAGGTTAA
>DTSsa14-11
AGGGGGCGCCACAGCGCATTTTGAAAAAAAATCGTTCCCATTTTCAACGGCCTACTAATCAAACTCAGAAGATAGGGCATGCATATACTTATTATATATGGATAGAAAACACTCTAAAGTTTCTAAAACTGTTTGAATGGTGTCTGTGAGTATAACAGAACTCAAATGGCAGTCAAAACCCCGAGACCGATTGAAACAGGAAGTGGAATTCTGAATTGTGGACTTGACTTCTCATCTTTCCTTATTAATCACACCGTTAACCATGGTTCAGTGAGCACTTCCTATTGCTTCCACTAGATGTCGCCAGTCCTTTCACAGTGGTTTGAGCCTTATAGAGTCAAAACTCAGTGAATGACACGAGTTTGAAATTGGTCACAGGGGATGGGCCATCACCATTATGACGCCGGCGGCCATGTCTGCCCCCACCTTTGGATACGGTTTTAAAGGCCATGACATCATCCCCCTCGAATCTTATTGGCTCTCTTGGTGTTAGAGGCCCTGAAGATTTATTTTATACAACGTTTGACATGTTTGAACGAACCTACATGCGCGAGCATTGCTTGTATTCTGAACTTCAGAGCTGCGCTTGGAGAGAGCCATAGGACGCGCTACCAACATCAGGCTAATGGAACGTGAAGTATGGACTTTTTGACCGAAAATACATCTGTTGTGGACCTGGGATGCTTTCTGATGAAGACAACTAAAGGTAGGCGATTATTGACAATATTATACAAGATGAGATGGTTCATGCTATTGCGTCCAAGATGGCGCCGAGCTCTGTATATTAGCTCATTTTCTGAGTATCGCATCTCCTTTTATCGCAAAGTGTGATTACCCAGTAAAGTTAATTTAAAATCTGGTATGACGGGTGTTCTCAAGAGATATTCATCTATAAATGTTAGATTGACAATATACATTTAAAAAATCGTTATAGTATAGTAATTTAGGCAAATGCAGCATTGTTTACCGGGACGCTTTTGAGGGGAAATAATGAAGTCAACGTCAGACAGAGATGTAAAATGCTGTTTTTATATATAAATATGACCTTTATTGAACAAAAGAATGCATGCATTGTATAACATGATGTCCTAGGGGTGCCATCTGATGAAGTTTGTAAAAGGTTAGTGCTGCATTTAGCTGTTTTCTGATTATATGTGATGCAAGTGGTTGGTCGGAAAATGGCTATGAAGCTGCTTTTTACGATGGACTCATCTAATATAATCTAATGATTTGCTTTTCCTGTAAAACCTTTTTGAAATCGGACGACGTGGGTCGATTCAGGAGAGGTGTATCTATAAAAAAAAAATATATATATATATATATTTTTTTTT
>DTSsa14-12
TTAACCTGTTGTGGCTCGGGGGCAGTATTGAGACATTTTGAAAAAAATATGTGCCCATTTTTAACTGCCTCCTACACCAACTCAGAAGCTAGGATATGCATATTATTAACACATTCGGATAGAAAACACTCTGAATTTTCTAAAACAGTTTGAATGGTGTCTGTAAGTATAACAAAACTCATATTGCAGGCAAAAACCTGTGAAAAATAGATCCAAAAAAATGTGAATTTTGTGACTGTACTATTTAGTGTCATTGTTTTATAGATACCATAGTGAGAAAGGATTCATTTCGCAACACCTACGGCTTCCACTAGATGTCAACGATCTTTATAAAGTTGTTTGAAGCGTCTATGATAAACAGAGAGCAAATTAGAATCCAAGGAAGTTGACATGTCATCACTTCATTTTTTTGCGCCTGCGTGAGTTTTGTCTTCATTGTTTATCTAGACATAGGATAGGTTGTGTGAAAATATTACTGATGTTTAACGTTAAAAATGGACCAAAAGATTAATGCTAAACAACATTTGACATGTTTGAACGAACATAAATAGATTATTTACTAGGTTTTTTTAGCTTTTCKGCGTGATTTTACAGTCCCCCCACCACGTTTTGTGGGAGCATAATGAACGCTAAGTACTTGGTGTTATTTGGACATAAATTATGAACTTTGTCAAAAGAAACCACATTTGTTCCGGACCTGGGATGCCTTCCGGACCTGGGATGCCTGCCTTCTGATGGAGATAATCAAAGGTAAGGGGATATTTACAATGTTATTATCGATTTTAGATGATGCTAACTGTATAGCATAGCCTGTTGTTCTTAGCATAGCACCCCGTTTATTGCAAAATGTGATTTCCCAGTAAAGTTATTTTGAGATCTGGCCATTCGGTAGCAATTACGAGATGATAATATATTATTCTTTGAATGACAATATTATAATTTACCAATGTTTTCGAATAGTAATTTTGTTATGTTCACCGGAAGCATTTCAGAGAAGAAAAAAATCTGAATTTCACGCTACTGTAAAATGCTGTTTTTGGATATAAATATGAACTTGATGGAACAAAAAATGCATGTATTGTATAACATAATGTCCTAGGAATGTCATCTGATGGAGATTGACAAAAGTTAGTGCATAATTCAAGCTGGTTTCTGCTTTTGGTGACGCCTGACCTTGAATTGAAAATGGATGTTTGTACTTTTGTGGCTATGTACTGTCCTAACATAATCTAACTTTATGCTTTTGCCGTAAAGCCTCTTTGAAAATCGAACAATGTGGTTAGATTAAGGAGATGTTTATCATTTAAATTGTGTAAAATAGTTGATTGTTTGAGAAATTGA
>DTSsa13-16
TAACCTGTTAGGGCTAGGGGGCAGTATTGACACGGCTGGATAAAAAACGTACCCGATTTAATCTGGTTACTACTCCTGCCCAGTAACTAGAATATGCATATAATTATTGGCTTTGGATAGAAAACACCCTAAAGTTTCTAAAACTGTTTGAATGGTGCCAAAACCTGAGAAGATTTCAAGCAGGAAGTGGCCTGTCTGAGAAGTAGTGTTTCATCTTGGCTCTTTTTATTGAAGACTCAGGATCTGTGCAATAACGTGACACTTCCTACGGCTTCCATAGGGTCTCAGAGCCCGGGAAAAAGTTGAACGATATCGAGGCAGGCTCTGGCTGAAACACATTATCCCTTTTGGCAAGTGGCCACTCAGAGTACTATGGGCTTAGGCGCGTGCCTGCTTCGACCGAATGCTTTCTTTTCCTTTCTCTGTTTACCTAAAAGAAGATTCCCGGTCGGAATATTATCGCTTTTTTATGAGAAAAATGGCATAAAAATTGATTTTAAACAGCGGTTGACATGCTTCGAAGTACGGTAATGGAATATTTAGAATTCTTTTGTCACGAATTGCGCCATGCTCGCCACCCTTATTTACCCTTTAGGATAGTGTCTAGAACGCACAAACAAAACGCCGCTGTTTGGATATAACAATGGATTATTTTGGACCAAACCAACATTTGTTATTGAAGTAGAAGTCCTGGGAGTGCATTCTGACGAAGACAACAAAGGTAATAACATTTTTCTTATAGTAAATCTGACTTTGATGAGTGCTAAACTTGCTGGGTGTCTAAATAGCTAGCCCTGTGATGCCGGGCTATCTACTGAGACTATTGCAAAATGTGCTTTCACCGAAAAGCTATTTTAAAATCGGACATATCGAGTGCATAGAGGAGTTCTGTATCTATAATTCTTAAAATAATTGTTATGCTTTTTGTGAACGTTTATCGTGAGTAATTTAGTAAATTCACCGGCAGTGTTCGGTGGGAGTGCTAGTCACATGCTAGTCACATGCTAATGTAAAAAGCTGTTTTTTTATATAAATATGAACTTGATTGAACAAAACATGCATGTATTGTATAACATAATGTCCTAGGTGTGTCATCTGATGAAGATCATCAAAGGTTAGTGCTGCATTTAGCTGTCTTCTGGGTTTTTGTGACATTATATGCTAGCTTGAAAAATGGGTGTCTGATTATTTCTGGCTTGGTACTCTGCTGACATAATCTAATGTTTTGCTTTCGCTGTAAAGCCTTTTTGAAAT
>DTSsa14-18
TTAACCTGTTAGGGCTAGGGGGCAGCATTTGCACGTCTGGATAAAAAAAATGTACCCGATTTAATCTGGTTACTAATCCTACCCAGTAACTACAATATGCATATACTTATTATATATGGATAGAAAACACTCTAAAGTTTCTAAAACTGTTTGAATGGTGTCTGTGAGTATAACAGAACTCATTTGGCAGGCAAAACCCTGAGACATTTTCTGACAGGAAGTGGATACCTGATGTGTTGTATTGACTTTAAACCTATCCCATTGAAAAACACAGGGGCTGAGGAATATTTTGGCACTTCCTATTGCTTCCACTAGATGTCACCAGCCTTTACAAAGTGTTTTGAGTCTTCTGGAGGGAGATCTGACCGAACAAGAGCCATGGAACGATGATGTCCCATTAGACACCTGGCGCGCGAGTTCATGTTGGGTACCCTCGTTCCAATACGTTATAAAAGAGTATGCATTCGTCCACCTTGAATATTATTCATGTTCTGGTTAAAAAAGGCCCTAATGATTTATGCTATACAACGTTTGACATGTTTGAACGAACGTAAATATATTTTTTCCACTTGTTCATGACGAGAAGTCCGGCTGGCTTAGATCATGTGCTAACAAGACGGAGATTTTTGGACATAAATGATGAGCTTTTTTGAACAAAACTACATTCGTTATGGACCTGTGATACCTGGAAGTGACATCTGATGAAGAGAATCAAAGGTAATGGATTATTTACATAGTATTTTCGATTTTAGATCTCCCCAACATGACGTCTAGTCTGTATCGCAACGCGTATTTTTCTGGGCGCAGTGCTCAGATTATTGCAAAGTGTGATTTCCCAGTAAGGTTATTTTTAAATCTGGCAAGTTGATTGCGTTCAAGAGATGTAAATCTATAATTCTTTAAATGACAATATAATATTTTACCAATGTTTTCTAATTTTAATTATTTAATTTGTGACGCTGACTTGACTGCCGGTTATTGGAGGGAAACGATTTCCTCAACATCAATGCCATAGTAAAACGCTGTTTTTGGATATAAATATGAACTTGATAGAACTAAAAATGCATGCATTGTCTAACATAATGTCCTAGGAGTGTCATCTGATGGAGATTGTAAAAGGTTAGTGCATCATTTTAGCTGGTTTTATGGTTTTGGTGACCCGGTCTTTGAATTGACAAAACATTACACACAACTCTTGTAAATGTACTGTCCTAACATACTCTAAATTTATGCTTT
>DTSsa13-22
TTAACCTGTTGAGGGTAGGGGGCAGTATTGACACGGCTGGATAAAAAACTTGCCCGATTGAATCTGGTTACTACTCCTGCCCAGTAACTAGAATATGCATATAATTATTGGCTTTGGATAGAAAACACCCTAAAGTTTCTAAAACTGTTTGAATGGTGTCTGTGAGTATAACAGAACTCATATGGCAGGCAAAAACCTGAGAAGATTTCATGCAGGAAGTGGCCTGTCTAACAAGGTGTCGTTCTTCTTGTCTCTGTTTATTGAAGAGTGAGGATCTTAGCTGTCCCGTGACACTTCCTACGGCTGCCATAGGCTCTCAGAAGGCGGCAAAATGCTGAATCGTGGCTTTGCAGGCTCTGGCTGAAACAAAGTAGCGCGTTTGGGTAGTGGCTGGTTACAGTACTGTGAGACTCAGGCTCGTGCCCGCGTCGACCGAAAGCTTTGTTTTCTTTCCTCTGTTTAGCTAAATGGACATTCCCGGTCGGAATATTATCGCTTTTTTACGAGAAAAATGGCATAAAAATGGATTTTAAACAGCGGTTGACATGCTTCGAAGTACGGTAATGGAATATTTAGATTTTTTTTGTCACGAATTGCGCCATGCGCGCGACCCTGATTTACCATTTCGAATAGTGTCTGGGACGCACGAACAAAACGCCGCTATTCGGATATAACGATGGATTATTTTGGACCAAACCAACATTTGTTATTGAAGTAGCAGTCCTGGGAGTGCATTCTGACGAAGACAACAAAAGGTAATCAAACTTTTGTAATAGTAAATCTGATATTGGTGAGTGCTAAACTTGCCGGGTGTCTAAATAGCTAGCCCGTGATGGCTGGGCTATGTACTTAGAATATTGCAAAATGTGCTTTCACCAAAAAGCTATTTTAAAATCAGACATATCGAGTGCATAGAGGAGTTCTGTATCTATAATTCTTAAAATAATTATGCTTTTTGTGAACGTTTATCGTGAGTAATTTAGTAAATTGTTAGTGAATTCGCTGGAAGTTTGCGGGGGGTATGCTAGTTCTGAACGTCACATGCTAATGTAAAAAGCTGGTTTTTGATATAAATATGAACTTGATTGAACAAAACATGCATGTATTGTATAACATAATGTCCTAGGGTTGTCATCTGATGAAGATCATCAAAGGTTAGTGCTGCATTTAGCTGTCTTCTGGGTTTTTGTGACATTATATGCTAGCTTGAAAAATGGGTGTCTGATTATTTCAGGCTTGGTACTCTGCTGACATAATCTAATGTTTTGCTTTCGTTGTAAAGCCTTTTTGAAATCGGACAGTGTGGTTAGATTAACGAGAGTCTTGTCTTTAAATAGCTGTAAAATAGTCATATGTTTGAGAAATTGAAGTAATAGGATTTTTAAGGTATTTGAAAATCGCGCCACTGGATTAGACTTTCTGTTGTGTAGGTGGGACGAATTCGTCCCGCCTAGCCCAGAGAGGTTAA
>DTSsa13-23
TTAACCTGTTGGGGATAGGGGGCAGTATTTGCACGGCCGGATAAAAAACACGTACCCGATTTAATCTGGTTACTACTCCTGCCCAGTAACTAGAATATGCATATAATTGTTTGATTTGGATAGAAAACACCCAAAAGTTTCTAAAACTGTTTGAATGGTGTCTGTGAGTATAACAGAACTCATTTGGCAGGCCAAAACCTGAGAAGATTCCAAACAGGAAGCGCTCTATCTGACTTTTTCTTGGCATAACGTGACATTTTCTAACGCTCCCATAGGCTCTCAGAAGGCGCCAGAATGATGAATGGTGGCTTTGCAGGCCATGGCTGAAAAACATTAGCGCATTTGGTAAGTGGTCGATCTGAGGACAATGAGACTGGAGGCGCGTGCACGACCCGACACCATGTTTACTTTCTCTCTCTTTGAACGAAAACAACGACTCCCGGTCGGAATATTATCGCTTTTTTACGAGAAAAAGAGCATAAAAATTGATTTTAAACAGCGTTTGACATGCTTCGAAGTACGGTAATGGAATATTTTGAATTTTTTTGTCACGAAACGCATCGGGCGCGTCACCCTTCTTTACCCTTCGGATAGTGTCTTGAACGCACGAACAAAACGCCGCTATTTGGATATAACTATGGATTATTTGGAACCAAACCAACATTTGTAATTGAAGTAGAAGTCCTGGGAGTGCATTCTGACGAAGAACAGCAAAGGTAATCAAACTTTTGTAATAGTAAATCGGAGTTTGGTGAGTACCACACTTGGTGGGTGTCAAAATAGCTAGCCTGTGATGGCCGGGCTATCTACTCAGAATATTGCAAAATGTGCTTTCACCGAAAAGCTATTTAAAAATCGGACATAGCGAGTGCATAAAGGAGTTCTGTATCTATAATTCTTTAAATAATTGTTATGTTTTTTGTGAACGTTTATCGTGAGTAATTTAGTAAATTCACCGGAAGTGTTCGGTGGGAATGCTAGTCACATGCTAGTCACATGCTAATGTAAAAAGCTGGTTTTTGATATAAATATGAACTTGATTGAACAAAACATGCATGTATTGTATAACATAATGTCCTAGGATTGTCATCTGATGAAGATCATCAAAGGTTAGTGCTGCATTTAGCTGTGGTTAGGGTTTATGTGACATTATATGCTAGCTTGAAAAATGGGTGTCTGATTATTTCTGGCTGGGTATTCTGCCGACATAATCTAATGTTTTGCTTTCGTTGTAAAGCCTTTTTGAAATCGGACAGTGTGGTTAGATAAACGAGAGTCTTGTCTTTAAAATGGTGTAAAATAGTCATATGTTTGAGAAATTGAAGTAATAGCATTTCTAAGGTATTTGAATATCGCGCCACGGGATTACACTGGCTATTGAGTAGGTGGGCGTCCCACTGGCCCAGAGAGGTTAA
>DTSsa14-24
AAAACCTGTTGGGGCTAGGGGGCAGTATTGAGAATTTTGAAAAGAATATGTGCCCATTTTTAACTGCCTTCTACACCAACTCAGAAGCTAGGATATGCATATTATTAACAGATTTGGATAGAAAACACTCTGAATTTTCTAAAACTGTTTGAATGGTGTCTGTAAGTATAACAAAACTCATATGGCAGGCAAAAACCTGAGAAAAATACAACCAGGAAATGAGAATTTTGTGGCTGTACTATTTTCGAGTCATTGCTAATAGATCACACAGTGACAAACGATTCATTCCGCACTTCCTACGGCTTCCACTAGATGTCAACGATCTTTATAAAGTTGTTTGAAGCGTCTATGATGAACAGAGACCGAATTAGAATGAAGGGAAGTTGACGTCCCTGGGATGTCGTCACTTCATTATTGCGCGCACCTGCGCGTGCATGTGAGGCGAGACATTTTTCAAAACGTTTTTCAAGACACAGGARAGGTCGGGTTGAAATATTACTGATGTTTCATGTTAAAAATGGCCCTAAAGATTGATGCTAAACAACGTTTGACATGTTTGAACGAACGTAAATAGATTTTTTTTTTTACTTTTCGTCGTGACTTTTCCCCCCCCGCTCTACTTTTGAGGAGCCTACTGAACGCGCTAACAACATGGAACAACTTGGAGTTATTTGGACATAAATTATGAACTTTGTCGAAAGAAACCACATTTGTTGTGGACCTGGGATTCCTGGAAGTGCCTTCTGATGAAGATAATCAAAGGTAAGGGATTATTTACAATAGTATTATTGATATTAGATGGTGCTAACCTGTATATCCTAGCCTATTGTTCTTAGCATGTTCTTAGCATAGGACCCYGTTTATTAMAAAKTGTGATTTCCCAGTAAAGTTATTTTGAAATCTGGCAATGCGGTAGCATTTACGAGATGTTAATCTATAATTCTTTGAATGACAATATTAAAGTTTACCAATGTTTTCGAATAGTAATTTTGTAAATTGTAACGATGATCCAACGGAAGCATTTGAGGGAGAAAAAAAATCTGAATTTCACCGCTACTGTAAAATGCTGTTTTTGGATATAAATATGAACTTGATGGAACAAAAAATGCATGTGTTGTATAACATAATGTCCTAGGAGTGTCATCTGATGAAGATTGTCAAAGGTTAGTGCATAATTTTAGCTGGTTATCTGCTTTTGGTGACGCCTGTCTTTGAATTGACAAAACATTACACACAGCTATTTTCAATGTACTCTCCTAACATAACCTAACTTTATGCTTTCGCCGTAAAGCCTCTTTGAAATCGGACAATGTGGTTGGATTTAGGAGATGTTTATCTTTCAAATGGTGAAAAATAGTTGATTGTTTGAGAAATTGAAATTATTAGATTCTTGCAGTTTTGAATTTCCCGCCA
>DTSsa14-25
GGATAGGGGGCGCTACAGCGATTTTTGAAAAAAAATCGTGCCCATTTTAAACGGCCTACTACTCAAACTCAGAAGCTAGGATATGCATATAATTAATACTTGTGGATAGAAAACACCCTAAAGTTTCTAAAACTGTTTGAATGGTGCCTGTGAGTATAACAGAACTCATATGGCAGTCAAAACCCCGAGACAGATCGAAACAGGAAGTGGAATTCTGAATTGCGAACTCAACTTCATCACGTTGCCTATTAATCACACCGTGAGCTATGGTTCATTGGTTCATTGAGTCTTTACAATGTGGTTTGAGCCTTCTACTGTGAAAACTGAATGAATGAGATGCAGTGGAACGTGGTCACACGGAGAGGGCCATCACCATTATGACGCCGGCGCCCCTGGTTACCCTCCCCTTTCGAAACGTTTTGAAACCGAATGCAATCGTCCCCCTCGAATGTTATTGGAGCTCTCGTTGAAAAAGGCCCTACAGATTTATGTTATACAACGTTTGACATGTTTGAACGAACCTAAATAAGAAAAAAATGCATTTTGTTGAAAGAGTAGCCCCGCGCAGTTCGGAACTTTTGGTTCAGCCTTCAGAACGCGCTAACAACAACAAGCTAATGGAACATAAAGGATGAACTTTTTCGAACGAAAATACATTTGTTGTGGACCTGGGATTCCTGGAAGTGCCTAAGGATGAAGATAATCAAAGGTAAGGGATTATTGACAATAGTATACAAGACTAGATTTGATATGCGATTGTTCCAAGATAGCTAGCCTATTGCTATTGCTAGCCTATTGTTCTGAGTATCGCATCCCCTTTTATTGCAAAGTGTGATTACCCAGTAAAGTTATTTTTAAATCTGGCATTACAGGTGCTTTCAAGAGATATTCATCTATAAATCTTAGAATGACAATATTACATTTTAAAAATGTTTTCGAATAGTAATTTAGTAAATTGTAGCGCTGTTTCATTGGATGCATTTGAGGGAAAATAGTTAGTCAACGTTACGCACCGATGTAAAATGCTGTTTTTATATATAAATATGAACTTTATCGAACAAAAGAATGCATGTATTGTGTAACATGATGTCCTAGGTGTGTCATCTGATGAAGATTGTCAAAGGTTAGTGCTGCATTTAGCTGTTTTTTGGTTATTTGTGATGCATGTGGTTGGTCGGAAAATGGCTATGTTTTGCTTTTGCTGTAAAGCCTTTTTGAAATCGGACAACGTGGTTCGATTCAGGAGAGGTGTATCTATAAAACGATATAATT
>DTSsa13-27
TTAACCTGTTATGGCTAGGGGGCAGTATTTTCACGGCTGGATAAAAAACGTACCCGATTTAATCTGGTTACTACTCCTGCCCAGTAACTAGAATATGCATATAATTATTGGCTTTGGATAGAAAACACTCCAAAGTTTCTAAAACTGTTTGAATGGTGTCTGTGAGTATAACAGAACTCAAATGGCAGGTCAAAACCTGAGAGATTCCTTTACAGGAAGTGGCCTGTCTGACCATTTATTGTCTTTCTTTGACATCTCATTCCATTACAAAGGATCTCTGCGGTAACGTGACACTTCCCACGGCTCCAATAGGCTCTCAGAGCCCGGGAAAAACCTGAATGTCGTCATTCCAGCCCCAGGCTGAAACACATTATCGCCTTTCTCAAGTGGCCGATCAAGGGACTGTGGGCTTAGGCGCGTGCACTGGCCGCCCCCGTCTTTGTGATTTTTCCTCTGTTTACCGAAAAGGAGATTCCCGGTCGGAATATTATCGCTTTTTTACGAGATAAATTGCATAAAAATTGATTTTAAACAGCCGTTGACATGCTTCGAAGTACGGTAATGGAATATTTAGAATTTTTTTTTCACGAAATGCGCCATGCGCGTGACCCTGATTTACCATTTCGGATAGTTTCTGGAACGCACGAACAAAACGCCGCTATTCGGATATAACTATGGATTATTTTGAACCAAACCAACATTTGTTATTGAAGTAGAAGTCCTGGGAGTGCATTCTGACGAAGACAGCAAAGGTAATAACATTTTTCTTATAGTAAATCTGACTTTGATGAGTGCTAAACTTGCTGGGTGTCTAAATAGCTAGCCCTGTGATGCCGGGCTATCTACTGAGAATATTGCAAAATGTGCTTTCACCGAAAAGCTATTTTAAAATCGGACATATCGAGTGCATAGAGGAGTTCTGTATCTATAATTCTTAAAATAATTGTTATGCTTTTTGTGAACGTTTATCGTGAGTAATTTAGTAAATTGTTAGCAAATTCCCCGGAAGTTTGCGGGGGGTATGCTAGTTCTGAACGTCACATGCTAATGTAAAAAGCTGTTTTTTGATATAAATATGAACTTGATTGAACAAAACATGCATGTATTGTATAACATAATGTCCTAGGTGTGTCATCTGATGAAGATCATCAAAGGTTAGTGCTGCATTTAGCTGTCTTCTGGGTTTTTGTGACATTATATGCTAGCTTGAAAAATGGGTGTCTGATTATTTCTGGCTGGGTAATCTGCTGACATAATCTAATGTTTTGCTTTCACTGTAAAGCCTTTTTGAAATCGGACAGTGTGCCTAGATAAAGGAGAGTCTTGTCTTTAAAATGCTGTGAAATAGTCATATGTTTGAAAAATTGAAGTTTTTGTATTTTTGAGGAATTTGTATTTCGCGCCACGCCAATCATTGGATATTGGAGCAGGTGTTCCGCTAGCGGAACATCTAGATGTAAGAGGTTAA
>DTSsa13-28
TTAACCTGTTATGGCTAGGGGGCAGTATTTTCACGGCTGGTTAAAAAACGTACCCGATTTAATCTGGTTACCACTCCTACCCAGTAACTAGAATATGCATATACTTATTACATATGGATAGAAAACACCCTAAAGTTTCTAAAACTGTTTGAATGGTGTCTGTGAGTATAACAGAACTCATATGGCAGGCCAAAATCTGAGAAGGTTTCATTCAGGAAGTGGCCTGTCTGACAAGGTGTCGTTCTTCTTGTCTCTGTTTATTGAAGAGTGAGGATCTTAGCTGTCCCGTGACACTTCCTACGGCTGCCATAGGGTCTCAGAAGGCGGTAAAAAGCTGAATCGTGGCTTTGCAGGCTCTGGCTGAAACAAAGTAGCGCGTTTGGGTAGTGGCTGGTTACAGTACTGTGAGACTCAGGCTCGTGCCCGCGTCGACCGAAAGCTTTGTTTACTTTCATCTGTTTAGCTAAATGGACATTCCCGGTCGGAATATTATCGCTTTTTTACGAGAAAAATGGCATAAAAATGGATTTTAAACAGCGGTTGACATGCTTCAAAGTACGGTAATGGAATATTTAGATTTTTTTTGTCACAAATGTTTTGTCACCCTTTCAGATAGTGTCTGGAACGCACGAACAAAAGGCCGCAATTTGGATATAACTATGGATTATTTTGAACCAAACCAACATTTGTTATTGAAGTAGCAGTCCTGGGAGTGCATTCTGACGAAGAACACCAAAGGTAATCAAACTTTTCTAATAGTAAATCTGAGTTTGGTCAGGGCTAAACTTGGTCGGTGTCTAAATGGCTAGCCGTGATGGCTGGGCTATCTTCTGAGAATATTGCAAAATGCTTTCACCGAAAAGCTATTTTAAAATCTGACATAGCGACTGCACAAAGGAGTTCTGTATCTATAATTCTTAAAATAATTGTTATGTTTTTTGTGAACGTTTATTGTGAGTAATTTAGTAAATTCACCAGATGTTTGCGGGGGGTATGCTAGTTCTGAACGTCACATGCTAATGTAAAAAGCTGGTTTTTGATATAAATATGAACTTGATTGAACAAAACATGCATGTATTGTATAACATAATGTCCTAGGTGTGTCATCTGATGAAGATCATCAAAGGTTAGTGCTGCATTTAGCTGTCTTCTGTGTTTTTGTGACATTATATGCTAGCTTGAAAAATGGGTGTCTGATTATTTCTGGCTGGGTACTCTGCTGACATAATCTAATGTTTTGCTTTCGTTGTAAAGCCTTTTTGAAATTGGACAGTGTGGTTAGATTAACGAGAGTCTTGTCTTTAAAATGGTGTAAAATAGTCATATGTTTGAGAAATTGAAGTAATAGCATTTCTAAGGTATTTGAATATCGCGCCACGGGATTACACTGGCTGTTGAGTAGGTGGGACGCAAGCGTCCCACCTAGCCCATAGAGGTTAA
>DTSsa14-31
TTAACCTGTTAGGGCTAGGGGGCAGCATTTGCACGTCTGGATAAAAAAAATGTACCCGATTTAATCTGGTTACTAATCCTACCCAGTAACTAGAATATGCATATACTTATTATATATGGATAGAAAACACTCTAAAGTTTCTAAAACTGTTTGAATGGTGTCTGTGAGTATAACAGAACTCATTTGGCAGGCAAAACCCTGAGACATTTTCTGACAGGAAGTGGATACCTGATGTGTTGTATTACCTTTAAACCTATCCCATTGAAAAACACAGGGGCTGAGGAATATTTTGGCACTTCCTATTGCTTCCACTAGATGTCACCAGCCTTTACAAAGTGTTTTGAGTCTTCTGGAGGGAGATCTGACCGAACAAGAGCCATGGAACGATGATGTCCCATTAGACACCTGGTGCGCGAGTTCATGTTGGGTACCCTCGTTCCAATACGTTATAAAAGAGTATGCATTCGTCCACCTTGAATATTATTCATGTTCTGGTTAAAAAAGGCCCTAATGATATATGCTATACAACGTTTGACATGTTTGAACGAACGTAAATATATTTTTTCCCCTCGTTCATGACGAGAAGTCCGGCTGGCTTAGATCATGTGCTAACAAGACGGAGATTTTTGGACATAAATGATGAGCTTTTTTGAACAAAACTACATTCGTTATGGACCTGTGATACCTGGAAGTGACATCTGATGAAGAGAATCAAAGGTAATGGATTATTTACATAGTATTTTCGATTTTAGATCTCCCCAACATGACGTCTAGTCTGTATCGCAACGCGTATTTTTCTGGGCGCAGTGCTCAGATTATTGCAAAGTGTGATTTCCCAGTAAGGTTATTTTTAAATCTGGCAAGTTGATTGCGTTCAAGAGATGTAAATCTATAATTCTTTAAATGACAATATAATATTTTACCAATGTTTTCTAATTTTAATTATTTAATTTGTGACGCTGACTTGACTGCCGGTTATTGGAGGGAAACGATTTCCTCAACATCAATGCCATAGTAAAACGCTGTTTTTGGATATAAATATGAACTTGATAGAACTAAAAATGCATGCATTGTCTAACATAATGTCCTAGGAGTGTCATCTGATGGAGATTGTAAAAGGTTAGTGCATCATTTTAGCTGGTTTTATGGTTTTGGTGACCCTGTCTTTGACTTGACAAAACATTACACACAACTCTTGTAAATGTACTGTCCTAACATACTCTAAATTTATGCTTTCGCCGTAAAACCTTTTTGAAATCGTAAAACGTGGTTAGATTAAGGAGATGTTTATCTTTCAAAGGGTGTAAAATAGTTGTATGTTTGAAAAATTTGAATTTTGAAATTTATTTGGATTCAAATTTGCCGCTCTTGAAATGCACCTGCTGTTGATGGAGTGCACCACGGGTGGCACGCTAGCGTCCCACCTAGCCCATAGAGGTTAA
>DTSsa14-32
TTAACCTGTTAGGGCTAGGGGGCAGCATTTGCACGTCTGGATAAAAAAATGTACCCGATTTAATCTGGTTACTAATCCTACCCAGTAACTAGAATATGCATATACTTATTATATATGGATAGAAAACACTCTAAAGTTTCTAAAACTGTTTGAATGGTGTCTGTGAGTATAACAGAACTCATTTGGCAGGCAAAACCCTGAGACATTTTCTGACAGGAAGTGGATACCTGATGTGTTGTATTGACTTTAAACCTATCCCATTGAAAAACACAGGGGCTGAGGAATATTTTGGCACTTCATTTTGCTTCCACTAGATGTCACCAGCCTTTACAAAGTGTTTTGAGTCTTCTGGAGGGAGATCTGACCGAACAAGAGCCATGGAACGATGATGTCCCATTAGACACCTGGCGCGCGAGTTCATGTTGGGTACCCTCGTTCCAATACGTTATAAAAGAGTATGCATTCGTCCACCTTGAATATTATTCATGTTCTGGTTAAAAAAGGCCCTAATGATTTATGCTATACAACGTTTGACATGTTTGAACGAACGTAAATATATTTTTTCCCCTCGTTCATGACGAGAAGTCCGGCTGGCTTAGATCATGTGCTAACAAGACGGAGATTTTTGGACATAAATGATGAGCTTTTTTGAACAAAACTACATTCGTTATGGACCTGTGATACCTGGAAGTGACATCTGATGAAGAGAATCAAAGGTAATGGATTATTTACATAGTATTTTCGATTTTAGATCTCCCCAACATGACGTCTAGTCTGTATCGCAACGCGTATTTTTCTGGCCGCAGTGCTCAGATTATTGCAAAGTGTGATTTCCCAGTAAGGTTATTTTTAAATCTGGCAAGTTGATTGCGTTCAAGAGATGTAAATCTATAATTCTTTAAATGACAATATAATATTTTACCAATGTTTTCTAATTTTAATTATTTAATTTGTGACGCTGACTTGACTGCCGGTTATTGGAGGGAAACGATTTCCTCAACATCAATGCCATAGTAAAACGCTGTTTTTGGATATAAATATGAACTTGATAGAACTAAAAATGCATGCATTGTCTAACATAATGTCCTAGGAGTGTCATCTGATGGAGATTGTAAAAGGTTAGTGCATCATTTTAGCTGGTTTTATGGTTTTGGTGACCCTGTCTTTGACTTGACAAAACATTACACACAACTCTTGTAAATGTACTGTCCTAACATACTCTAAATTTATGCTTTCGCCGTAAAACCTTTTTGAAATCGTAAAACGTGGTTAGATTAAGGAGATGTTTATCTTTCAAATGGTGTAAAATAGTTGTATTTTTGAAAAATTTGAATTTTGACATTTATTTGGATTCAAATTTGCCGCTCTTGAAATGCACCTGCTGTTGATGGAGTGCACCACGGGTGGCACGCTAGCGTCCCACCTAGCCCATAGAGGTTAA
>DTSsa13-33
CTAGCCTGTTAGGGCTAGGGGGCAGTATTGACACAGCTGGATAAAAAACGTACCCGATTTAATCTGGTTACTACTCCTGCCCAGTAACTAGAATATGCATATAATTATTGGCTTTGGATAGAAAACACTCCAAAGTTTCTAAAACTGTTTCAATGGTGTCTGAGTATAACAGAACTCAAATGGCAGGTCAAAACCTGAGAGATTCCTTTACAGGAAGTGGCCTGTCTGACCATTTATTGTCTTTCTTTGACATCTCATTCCATTACAAAGGATCTCTGCGGTAACGTGACACTTCCCACGGCTCCAATAGGCTCTCAGAGCCCGGGAAAAACCTGAATGTAGTCATTCCAGCCCCAGGCTGAAACACGTTATCGCCTTTCTCAAGTGGCCGATCAAGGGACTGTGGGCTTAGGCGCGTGCACTGGCCGCCCCCGTCTTTGTGTTTTTTCCTCTGTTTTCCGAAAAGGAGATTCCCGGTCGGAATATTGTCGCTTTTTTACAAGATAAATTGCATAAAAATTGATTTTAAACAGCGGTTGACATGCGTCGAAGTACGGTAATGGAATATTTAGAATTTTTTTGTCACGAATTGCGCCATGCGCGAGACCCTGATTTACCATTTCGGATAGTGTCTGGGACACACGAACAAAACGCCGCTATTCGGATATAACGATGGATTATTTTGGACCAAACCAACATTTGTTATTGAAGTAGCAGTCCTGGGAGTGCATTCTGACGAAGACAACAAAAGGTAATCAAACTTTTGTAATAGTAAATCTGATTTTGGTGAAGGCTAAACTTGCAGGGTGTCTAAATAGCTAGCCCGTGATGGCTGGGCTATGTACTTAGAATATTGCAAAATGTGCTTTCACCAAAAAGCTATTTTAAAATCGGACATATCGAGTGCATAGAGGAGTTCTGTATCTATAATTCTTAAAATAATTATGCTTTTTGTGAACGTTTATCGTGAGTAATTTAGTAAATTGTTAGTAAATTCACCGGAGGTTTTTGGTGGGTATGCTAGTTCTGAACATCACATGCTAATGTAAAAAGCTGGTTTTTGATATAAATATGAACTTGATTGAACAAAACATGCATGTATTGTGTAACATAATGTCCTAGGGTTATCATCTGATGAAGATCATCAAAGGTTAGTGCTGCATTTAGCTGTGGTTTGGGTTTTTGTGACATATGCTAGCTTGAAAAATGGGTGTCTGATTATTTCTGGCTGGGTACTCTGCTGACATAATCTAATGTTTTGCTTTCGTTGTAAAGCCTTTTTGAAATCGGACAGTGTGGTTAGATTAACGAGAGTCTTATCTTTAAAATGGTGTAAAATAGTCATATTTTTTTCAAATTGAAGTAATAGAAGTAAAGGTATTTGAATAACGCGCCACAGGATTCAACTGGCTGTTGAGTAGGTGGAACGCAAGCGTCCCACCTAGCCCATAGAGGTTAA
>DTSsa14-35
TCATCACTATTGCTCCCTTCTGAATAACGATCTCTTCTCAAGACATACTGAGGAGTGTCCCTGGTTAACTGGATGTACCAGAAGAGATAAGGAGATGTAGTACTGCTAGTGTAATTACAACTGAGTGTTACCAGAACTCATATGGCAGTCAAAACCCCGAGACAGATGGAAACAGGAAGTGGAATTCTGAATTGCGAACTCAACTTCATCACGTTGCCTATTAATCACACCGTGAGCTATGGTTCATTGAGCACTTCCTATTGCTTCCACTAGATGTCCCCAGTCTTTACAAAGTGATTTGAGACTCCTACTGTGAAAACTGAATGAATGAGACGCAGTGGAACGTGGTCACACAGAGAGGGCCATCACCATTATGACGCCGGCGCCCCTTGTTACCCTCCCCTTTTGAAACGTTTTGAAACACAATGCAATCGTCCCCCTCGAATCTTATTGGCTCTCTTGTTGAAAAACGCCCTCAAGATTTATGTTATACAACGTTTGACATGTTTGAACGAACCTAAATGGGAAAAAAAAGCATTTTCTCGAAATGGCTGCCCCGCGGCCGACGGAGCCTTTGGATCAGCCTTCAGACGCGCTAACAAGAACAAGCTCTTGGAACATAATGGAGTAATTTTTTCGAACGAAAATACATTTGTTGTGGACCTGGGATTCCTGAAAGTGCTTTCTGATGAAGACAACCAAAGGTAAGGGATTATTGACAATAGTATACAAGACTAGATGTGATATGCGATTGTTCCAAGATGGCGCTGATCTGTAACGTTAGCCTATTTTTCAGAGTATCGCATCCCCTTTCATCGCAAAGTATGATTACCCAGTAAAGTTATTTTTAAATCTGGCATCACAGGTGCTTTCAAGAGACATTCATCTATAAATCTTAGAATGACAATGTTACATTTTAAAAATGTTTTCGAATAGTAATTTAGTAAATTGTAGCTCTGTTTCATCGGATGCATTTGAGGGAAAATAGTTAGTCAACGTTACGCACCGATGTAAAATGCTGTTTTTATATATAAATATGAACTTTATCGAACAAAAGAATGCATGTGTTGTGTAACATGATGTCCTAGGTGTGTCATCTGATGAAGATTGTCAAAGGTTAGTGCTGCATTTAGCTGTTTTTTGGTTATTTGTGATGCATGTGGTTGGTCGGAAAATGGCTATGTGGCTATTTTTACGATATACTCCTCTAACATAATCTAATGTTTTGCTTTTGCTGTAAAGCCTTTTTGAAATCGGACAACGTGGTTCGATTCAGGACAGGTGTATCTATAAAATGATATAATTTGAAAAAAAAATGTA
>DTSsa13-36
TTAACCTGTTGGGGATAGGGGGCAGTATTTGCACGGCCGGATAAAAAACGTACCCGATTTAATCTGGTTACTACTCCTGCCCAGTAACTAGAATATGCATATAATTGTTTGATTTGGATAGAAAACACCCTAAAGTTTCTAAAACTGTTTGAATGGTGTCTGTGAGTATAACAGAACTCATATGGCAGGCCAAAACCTGAGAAGATTCCAGGCAGGAAGTGCCCTGTCTGACAATTTGTTGTCATTCTGCTGCATCTCTATCAAAAATACAGCATCTCTGCTGTAACGTGACATTTTCTAAGGCTTCCATTGGCTCTCAGAAGGCGCCAGAAAGTGGAATGACGTCTCTGCAGTCTCTGGGCGAAAAACAGCAGGAGTTTTTGTGAGTGGTCAGGCAGGGAACAATGACACTGGAGATGCACGTCCATGAGACGACTCCATGTTTTTCTTTCAGTCTTTGAATGAATACAACGTCGCCCGGTTGGAATATTATTGCTATTTTACGAGAAAAATCGCATAAAAATGGATTTTAAACATGACATGCTTCGAAGTACGGTAATGGAATATTTTGAATTTTTTTGTCACGAAATGCGCTCGCGCGTCACCCTTCGGATTGTGACCTGAACGCACGGGCAAAACAGAGCTATTTCAATATAACTATGGATTATTTGGAACCAAAACAACATTTGTTGTTGAAGTAGAAGTCCTGGGAGTGCATTCTGACAAAGAACAGCAAAGGTAATCCAATGTTTCTTATAGTAAATCTGAGTTTGGTGAGGGCCAAACTTGGTGGGTGTCAAATTAGCTAGCCGTGATGGCCGGGCTATCTACTCAGAATATTGCAAAATGTGCTTTCGCCGAAAAGCTATTTTAAAATCTGACACCGCGATTGCATAAAGGAGTTCTGTATCTTATAATTCTTAAAATAATTGTTATGTATTTTGTGAACGTTAATCGTGAGTAATTTAGTAAATTCACCGGAAGTTTGCGGTGGGTATGCTAGTTCTGAACATCACATGCTAATGTAAAAAGCTGTTTTTTGATATAAATATGAACTTGATTGAACAAAACATGCATGTATTGTATAACATAATGTCCTAGGAGTGTCATCTGATGAAGATCCTCAAAGGTTAGTGCTGCATTTAGCTGTGGTTTTGTTTTTTGTGACATATATGCTTGCTTTGAAAATGGCTGTGTGATTATTTTTGGCAGGGTACTCTCCTGACATAATCGAATGTTTTGCTTTCGCTGTAAAGCCTTTTTGAAATCGGACAATGTGGTTAGATTAAC
>DTSsa14-37
TTAACCTGTTGGGGCTAGGGGGCAGTATTTTCTCGGCTGGATAAAAAAACGTACCCGATTTAATCTGGTTACTAATCCTACCCAGTAACTAGAATATGCATATACTTATTATATATGGATAGAAAACACCCTAAAGTTTCTAAAACTGTTTGAATGGTGTCTGTGGGTATAACAGAACTCATTTGGCAGGCAAAACCCTGAGACAGATTCTGACAGGAAGTGGATACCTGATGTGTTGAATTACCTTTAAGCCTATGCCATTGAAACACACAGGGGCTTGTTAATCTTTTGGCACTTCCTATTGCTTCCACTAGATGTCACCAGCCTTTACAAAGTGTTTTGAGTCTTCTACTGTGAGATCTGACCGAACAAGAGCCTTGGAACGGTGATGGCCGATTAGACTCTGGCGCGCGAGGTCATGTTGGGTACCCTCGTTCCAATACGTTTTAAAAGAGAATGCATTCGTCCACCTTGAATATTATTCATGTTCTGGTGAAAAAAGGCACTAATGATTTATGCTATACAACGTTTGACATGTTTGAACGAACATAAATATATTTTTTCCCCTCGTTCATGAAGTGAAGTCCGGCGGGCTTAGATCATGTGCTAACAACACGGAGCTTTTAGGACATAAATGATGAGCTTTTTTGAACAAAACTACATTCGTTATGGACCTGGGATTCCTGGAAGTGACATCTGATGAAGAGAATCAAAGGTAATGGATTATTTACATAGTATTTTCGATTTTAGATCTCTCCAACATGGCCGTTCGTCTGTATCGCAAAGCGTATTTTTCTGGGCGCAGTGCTCAGATTATTGCAAAGTGTGATTTCCCAGTAAGGTTATTTTTAAATCTGGCAAGTCGATTGCGTTCAAGAGATGTAAATCTATAATTCTTTAAATGACAATATAATATTTTACCAATGTTTTCTAATATTAATTATTTAATTTGTTGTGCTGACTTGACTGCCGGTTATTGGAGGGAAACGATTTCCTGAACATCAACGCCATAGTAAAACGCTGTTTTTGGATATAAATATGACCTTGATAGAACTAAAAATGCATGTATTGTCTAACATAATGTCCTAGGAGTGTCATCTGATGGAGATTGTCAAAGGTTAGTGCATCATTTTAGCTGGTTTTATGGTTTTGGTGACGCCTGTCTTTGAATTGACAAAACATTACACACAGCTATTGTCAATGTACTCTCCTAACATAATCTAACTTTGTGCTTTCGCCGTAAAACCTTTTTGAAATCGGACAACGTGGTTAGATTAAGGAGATGTTTATCTTTCAAAGGGTGTAAGATAGTTGTATGTTTGAAAAATGTGAATTTTGACATTTATTTGGTTTCAAATTTGCCGCTCTTGAAATGCACCTGCTGTTGATAGGGTGCACCACGGGTGGCACGCTAGCGTCCCACATAGCCCCAAGAGGTTAA
>DTSsa13-38
TTAACCTGTTAGGGCTAGGGGGCAGCATTGACACGGCTGGATAAAAAACATACCCGATTTAATCTGGTTACCACTCCTACTCAGTAACTAGAATATGCATATACTTATTACATATGGATAGAAAACACCCTAAATTTTCTAAAACTGTTTGAATGGTGTCTGTGAGTATAACAGAACTCAAATGGCAGGTCAAAACCTGAGAGATTCCTTTACAGGAAGTGGCCTGTCTGACCATTTGTTGAACTTCTTTTCCATCTCTATCATTTACTAAGGATCTCTGCTCTAACGTGACACTTCCCACGTCGTCCATAGGCGCTCAGAGCCCGGGAAAAAACAGAATGTCGTCATTCCAGCCCCAGGCTGAAACACATTATCGCCTTTCTCAAGTGGCCCATCAAGAGACACTAGCTTATGCGCGTGACCCCGACCGCCCCCGCCTTTGGGATTTTTTCCTCTGTTTGCCGAAAAGGAGATTCCCTGTCGGAATATTATCGCTTTTCTACGAGAAAAATGTCGTAAAAATTGATTTTAAACAGCGGTTGACATGCTTCCAAGTACGGTCATGGAATACTTAGAATTTTATTGTCACGAATTGCGCCATGCGCGCGACACTTCTTTACTATTTCGGATAGTGTCTGGAACGCACGAACAAAACGCCGCTATTCGGATATAACGATGGATTATTTTGGACCAAACCAACATTTGTTATTGAAGTAGCTGTCCTGGGTGTGTATTCTGACGAAGACAACAAAAGGTAATGAAATTTTTATAATAGTAAATATGATTATGGTGAGTGCTAAACTTGCCGGGTGTCTAAATAGCGAGCCCGTGATGCCTGGGCTATGTACTTAGAATATTGCAAAATGTGCTTTCACCAAAAAGCTATTTTAAAATCGGACATATCGAGTGCATAGAGGAGGTCTGTATCTATAATTCTTAAAATAATTGTTATGCTTTTTGTGAACGTTTATCGTGAGTAATTTAGTAAAATGTTAGCGAATTCCACGGAAGTTTGCGGGGGGTATGCTAGTTCTGAACGTCACATGCTAATGTAAAAAGCTGTTTTTTGATATAAATATGAACTTGATTGAACAAAACATGCATGTATTGTATAACATAATGTCCTAGGGTTGTCATCTGATGAAGATCATCAAAGGTGAGTGCTGCATTTAGCTGTCTTCTGGGTTTTGGTGACATTATATGCTGGCTTGAAAAATGGGTGTCTGATTATTTCTGGCTTGGTACTCTGCTGACATAATCTAATGTTTTGCTTTCGTTGTAAAGCCTTTTTGAAATCGGACAGTGTGGTTAGATTAACGAGAGTCTTATCTTTAAATGGCTGTAAAATAGTCATATGTTTGAGAAATTGAAGTAATAGGATTTTTAAGGTTTTGAAAATCGCGCCACAGGATAGCCGTGGCTGTTACGTAGGTGGGACGAATTCGTCCCGCCTAGCCTAGAGAGGTTAA
>DTSsa14-39
TTAACCTGTTGGGTCTAGGGGGCAGCATTTGCACGTCTGGATAAAAAAAATGTACCCGATTTAATCTGGTTACTAATCCTACCCAGTAACTAGAATATGCATATACTTATTATATATGGATAGAAAACACTCTAAAGTTTCCAAAACTGTTTGAATGGTGTCTGTGAGTATAACAGAACTCATTTGGCAGGCAAAACCCTGAGACATTTTCTGACAGGAAGTGGATACCTGATGTGTTGTATTGACTTTAAACCTATCCCATTGAAAAACACAGGGGTTTAGGAATATTTTGGCACTTCCTATTGCTTCCACTAGATGTCACCAGCCTTTACAAAGTGTTTTGAGTCTTCTGGAGGGAGATCTGACCGAACAAGAACCATGGAACGGTGATGTCCCATTAGACACCTGGCGCGCTAGTTCATGTTGGGTACCCTCGTTCCAATACGTTATAAAAGAGTATGCATTCGTCCACCTTGAATATTATTCATGTTCTGGTTAAAAAAGGCCCTAATGATTTATGCTATACAACGTTTGACATGTTTGAACGAACGGAAATATATTTTTTCCCCTCGTTCATGACGAGAAGTCCGGCTGGCTTACATCATGTGCTAACGAGACGGAGATTTTTGGACATAAATGATGAGCTTTTTTGAACAAAACTACATTCGTTATGGACCTGTGATACCTGGAAGTGACATCTGATGAAGAGAATCAAAGGTAATGGATTATTTACATAGTATTTTCGATTTTAGATCTCCCCAACATGACGTCTAGTCTGTATCGCAACGCGTATTTTTCTGGGCGCAGTGCTCAGATTATTGCAAAGTGTGATTTCCCAGTAAGGTTATTTTTAAATCTGGCAAGTTGATTGCGTTCAAGAGATGTAAATCTATAATTCTTTAAATGACAATATAATATTTTACCAATGTTTTCTAATTTTAATTATTTAATTTCTGACGCTGACTTGACTGCCGGTTATTGGAGGGAAACGATTTCCTCAACATCAATGCCATAGTAAAACGCTGTTTTGTATATAAATATGAACTTGATAGAACTAAAAATGCATGCATTGTCTAACATAATGTCCTAGGAGTGTCATCTGATGGAGATTGTAAAAGGTTAGTGCATCATTTTAGCTGGTTTTATGGTTTTGGTGACCCTGTCTTTGACTTGACAAAACATTACACACAACTCTTGTAAATGTACTGTCCTAACATACTCTAAATTTATGCTTTCGCCGTAAAACCTTTTTGAAATCGTAAAACGTGGTTAGATTAAGGAGATGTTTATCTTTCAAATGGTGTAACATAGTTGTATTTTTTTAAAATTTGAATTTTGACATTTATTTGGATTCAAATTTGCCGCTCTTGAAATGCACCTGCTGTTGATGGAGTGCACCACGGGTGGCACGCTAGCGTCCCACCTAGCCCCAAGAGGTTAA
>DTSsa13-40
TTAACCTGTTATGGCTAGGGGGCAGTATTTTCACGGCTGGATAAAAAACGTACCCGATTTAATCTGGTTACTACTCCTGCCCAGTAACTAGGATATGCATATAATTATTTGCTTTGGATAGAAAACACCCTAAAGTTTCTAAAACTGTTTGAATGGTGTCTGTGAGTATAACAGAACTCATATGGCAGGCAAAAACCTGAGAAGATTTCATGCAGGAAGTGGCCTGTCTGACAAGGTGTCGTTCTTCTTGTCTCTGTTTATTGAAGAGTGAGGATCTTAGCTGTCCCGTGACACTTCCTACGGCTGCCATAGGCTCTCAGAAGGCGGCAAAACGCTGAATCGTGGCTTTGCAGGCTCTGGCTGAAACAAAGTAGCGCGTTTGGGTAGTGGCTGGTTAGAGTACTGTGAGACTCAGGCTCGTGCCCGCGTCGACCGAAAGCTTTGTTTTCTTTCCTCTGTTTAGCTAAATGGACATTCCCGGTCGGAATATTATCGCTTTTTCACGAGAAAAATGGCATAAAAATGGATTTTAAACAGCGGTTGACATGCTTCGAAGTACGATAATGTAATATTTAGATTTTTTTGGTCACGAATTGCGCCATGCGCGCGACCCTGATTTACCATTTCGGATAGTGTCTGGGACGCACGAACAAAACGCCGCTATTCGGATATAACGATGGATTATTTTGGACCAAACCAACATTTGTTATTGAAGTAGCAGTCCTGGGAGTGCATTCTGACGAAGACAACAAAAGGTAATCAAACTTTTATAATAGTTAATCTGATATTGGTGAGTGCTAAACTTGCCGGGTGTCTAAATAGCTAGCCCGTGATGGCTGGGCTATGTACTTAGAATATTGCAAAATGTGCTTTCACCAAAAAGCTATCTTAAAATCGGACATATCGAGTGCATAGAGGAGTTCTGTATCTATAATTCTTAAAATAATTGTTATGCTTTTTGTGAACGTTTATCGTGAGTAATTTAGTAAATTGTTAGCAAATTCCCCGGAAGTATGCTAGTTCTGAACGTCACATGCTAATGTAAAAAGCTGTTTTTTGATATAAATATGAACTTGATTGAACAAAACATGCATGTATTGTATAACATAATGTCCTAGGTGTGTCATCTGATGAAGATCATCAAAGGTTAGTGCTGCATTTAGCTGTCTTCTGGGTTTTTGTGACATTATATGCTAGCTTGAAAAATGGGTGTCTGATTATTTCTGGCTTGGTACTCTGCTGACATAATCTAATGTTTTGCTTTCGCTGTAAAGCCTTTTTGAAATCGGACAGTGTGGTTAGATAAAGGAGAGTCTTGTCTTTAAAATGCTGTGAAATAGTCATATGTTTGAAAAATTGAAG
>DTSsa13-41
TTAACCTGTTAGGGCTAGGGGGCAGTATTGACACGGCCGGATAAAAAACGTACCCGATTTAATCTGGTTACTACTCCTGCCCAGTAACTAGAATATGCATATAATTATTGGCTTTGGATAGAAAACACCCTAAAGTTTCTAAAACTGTTTGAATGGTGTCTGTGAGTATAACAGAACTCAAATGGCAGGTCAAAACCTGAGAAGATTCTGTACAGGAAGTGGCCTGTCTGACAATTTCTTCCCCTTCTTGATTATCTCTATCCATTACAAAGGATCTCTGCTGTTACGTGACACTTCCTACGGCTCACATGGGCTCTCAGAAGGCGGCAAAAAGCTGAATCGTGGCTTTGCAGGCTCTGGCTGAAACAAAGTAGCGTGTTTGGGTAGTGGCTGGTTACAGTACTGTGAGACTCAGGCTCGTGCCCGCGTCGACCGAAAGCTTTGTTTTCTTTCCTCTGTTTACCTAAAAGGAGATTCCCGGTCGGAATATTATCGCTTTTTTACGAGAAAAAATGGCATAAAAATGGATTTTAAACAGCGGTTGACATGCTTCGAAGTACGGTAATGGAATATTTAGATTTTTTTTGTCACGAATTGCGCCATGCTCGCGACCCTGATTTACCATTTCGGATAGTGTCTGGAACGCACGAACAAAACGCCGCTATTCGGATATAACGATGGATTATTTTGGACCAAACCAACATGTGTTATTGAAGTAGCAGTCCTGGGAGTGCATTCTGACGAAGACAACAAAAGTAATCAAACTTTTGTAATAGTAAATCGGAGTTTGGTCAGGGCTAAACTTGGTCGGTGTCTAAATGGCTAGCCGTGATGGCTGGGCTATCTACTGAGAATATTGCAAAATGTGCTTTCACCGAAAAGCTATTTTAAAATTGGACACCTCGATTGCACAAAGGAGTTCTGTATCTATAATTCTTAAAATAATTGTTATGTTTTTTGTGAACGTTTATCGTGAGTAATTTGTAAATTCACCAGAGGTTTGCGGGGGGTATGCTAGTTCTGAACGTCACATGCTAATGTAAAAAGCTGGTTTTTGATATAAATATGAACTTGATTGAACAAAACATGCATGTATTGTATAACATAATGTCCTAGGGTTGTCATCTGATGAAGATCATCAATGGTTAGTGCTGCATTTATCTGTCTTCTGGGTTTTTGTGACATTATATGCTAGCTTGAAAAATGGGTGTCTGATTATTTCTGGCTGGGTACTCTGCTGACATAATCTAATGTTTTGCTTTTGTTGTAAAGCCTTTTTGAAATCGGACAGTGTGGTTAGATTAACGAGAGTCTTGTCTTTAAAATGCTGTAAAATAGTCATATGTTTGAGAAATTGAAGTAATAGCATTTCTAAGGTATTTGAAAATCGCGCCACTGGATTAGACTGGCTGTTGCGTAGGTGGGACGAATTCGTCCCGCCTAGCCCAGAGAGGTTAA
>DTSsa14-50
CGCCACAGCGCATTTTGGAAAAAATTCGTGCCCATTTTCAACGGCCTACTAATCAGACTCAGAAGCTAGGATATGCATATAATTAATACCTGTGGATAGAAAACACCCTAAAGTTTCTAAAACTGTTTGAATGGTGTCTGTGAATATAACAGAACTCATATGGCAGTCAAAACCCCGAGACCGATTGAAACAGGAAGTGGAATTCTGAATTGTGGACTCAACGTCACGTCATTGCCTATTATTCACACCGTGAACTATCGTTATTTGAGCACTTCCTATTGCTTCCACAAGATGGCGCCAGTCTTTACAAAGTGTTTTGAGCCTTCTACTGTCGAAACTCAGTCAATGAGACGCGTTCGAAATTGGTTACAGCGGGACGGCCATCACCATTATGACGCCAGCGGCCCTGTCTACCCCCACCTTTGGAAACGTTTTGAAACAGATTGAAATCGTCCCCCTCGAATCTTATTGGCTCTCTTGTTGACACAGGCCCTGAAGATTTATGTTATACAACGTTTGACATGTTTGAACGAACCTAAATGTGAAAAAAAAGTACTATTTCGAAACCACTGTGGCGCGCAAGGCAGATTAGTTGGATATGCCCTTCGGACGCACTAACATCAGCAAGCTAATTGAACATAAAGGATGGACTTTTTCGACCGAAAATACATCTGTTGTGGACCTGGGATTCCTGGAAGTGCTTTCTGATGAAGACAACTAAAGGTAAGGGATTATTGACAATATTATACAACATCAGATGTGATATGCGATTGTTCCAAGATGGCGCCGAGCTGTATTTAATTGCTCATTTTCTGAGTATCGCATCCCCTTTTATCGCTAAGTGTGATTACCCAGTAAAGTTATTTTTAAATCTGGTATGACAGGTGCTTTCAAGAGATATTCATCTATAAATCTTAGAATGACAATATTACATTTAAAAATGTTTTCGAATAGTAATTCAGTAAAATGTAGCACTGTTTCCCTGGATGCATTTGACGGGAAAATAGTTAGTCAACGTCAGACGCCGATGTAAAATGCTGTTTTCATATATAAATATGAACTTTATTGAACAAAAGAATGCATGCATTGTGTAACATGATGTCCTAGGTGTGTCATCTGATGAAGTTTGTAAAAGGTTAGTGCTGCATTTAGCTGTTTTTTGGTTATTTGTGATGCATGTGTTTGGTCGGAAAATGGCTATGTTGCTGCATTTTACGATGGACTCCTCTAACATAATCTAATGATTTGCTTTTCCTGTTAAACCTTTTTGAAATCGGACGACGTGGGTCGATTCAGGAGAGGTGCATCTATAAAACGAAGAAAAAAAAAATATTCAAATTATTAAATTTTGTTATGCTAAT
>DTSsa13-52
TTAACCTCTTTGCTATAGGGGGCAGTATTTTCACGGCCGGATGAAAAACGTACCCAAATTAAACGGCCTACTTCTCGGGCCCAGAGTCAAATATTATTAGTAGATTTGGATAGAAAACACTCTGCAGTTTCTAAAACTGTTTGAATGGTGTATGTGAGTATAACAGATCTCATATGGCAGGCAAAAACCTGAGAAAATTCCAAGCAGGAAGTGGCCTGTCTGACAATTTGTAGTTCTTCTTTTGATTCTCTATCGAAACTACAGTATCTGTGGGGTTACGCAGCACTTTCTAAGGCTTCCATTGGCTCTCTAAAGCCTTCAGAAAGCAGATTGAGGCGTCTCCTGTCTCTGGGCAGAGTATAGTAGCTCAGTTTCTCAGTGGTCTGCTTGGTGACTAAGAGATTGAATATGCGCATTCACGAGACCATGCTGTTTTTTCTTTTCCTCTTTGAATGAATACACTATTGTCCATTTGGAATATTATCGCTATTTTATGAGAAAATACCATAAAAATTGATTTTAAACATGCTTCTAAGTACGGTAATGGAACATTTTGAATTTTTTTGTCTCGAATTGCGCTTGCGCGTTACCCTTTGGACCTGAACGCACAAAAAAAACGGAGGTATTTGGACATAACTTTCGATTATTTGGAACAAAAACAACATTTCTTGTGGAAGTAGCAGTCCTGGGAGTGCATTCTGACGAAGATCAGCAAAGGTAATACAATTTTTCTAATACTAATTCTGAGTTTAGTGTGCCCAGAAGTTGGCGGTTGTCAAAACAGCTAGCCGTGATGGCTGAGCTATGTACTCAGAATATTGCAAAATGTGCTTTCGCCGAAAAGCTATTTTAAAATCTGACATAGCGATTGCATAAAGGCGTTCTGTATCTATAATTCTTAAAATAATTGTTATGTATTTTGTCAACGTTTATGATGAGTAATTTAGTAAATTCACCGGAAGTTTTGGGTGGGAATGCATTTTCTGAACATCACATGCCAATGTAAAAAGCTGGTTTTTGATATAAATATGAACTTGATTGAACAAAACATGCATGTATTGTATAACATAATGTCCTAGAAGTGTCATCTGATGAAGATCAAAGGTTAGTGCTGCATTTAGCTGTGTTTTGGGTTTTTGTGACATATATGCTTGCTTGAAAAATGGCTGTGTGATTATTTGTGTCTATGTACTCTCCTAACATAATCTAATGTTTTGCTTTCACTGTAAAGCCTTTTTGAAATCGGAAAATGTGGTTAGATCAACGAGAGTCTTGTCTTTCAAATGGTGTAAGTATGTTTGAAATATTGAAATTACAGCATTTTTTAGGTTTTTGTATTTCGCGCCACACTCTTCCACTGGCTGTTGAATAGAGTGGAACGCTGACGTCCCACCTAGCCCATAGAAGTTAA
>DTSsa14-56
TTAACCTGTTGGGGCTAGGGGGCAGCATTTGCACGTCTGGATAAAAAAAATGTACCCGATTTAATCTGGTTACTAATCCTACCCAGTAACTAGAATATGCATATACTTATTATATATGGATAGAAAACACTCTAAAGTTTCTAAAACTGTTTGAATGCTGTCTGTGAGTATAACAGAACTCATTTGGCAGGCAAAACCCTGAGACATTTTCTGACAGGAAGTGGATACCTGATGTGTTGTATTGACTTTAAACCTATCCCATTGAAAAACACAGGGGCTTAGGAATATTTTGGCACTTCCTATTGCTTCCACTAGATGTCACCAGCCTTTACAAAGTGTTTTGAGTCTTCTGGAGGGAGATCTGACCGAACAAGAGCCATGGAACGATGATGTCCCATTAGACACCTGGCGCGCGAGTTCATGTTGGGTACCCTCGTTCCAATACGTTATAAAAGAGTATGCATTCGTCCACCTTGAATATTATTCATGTTCTGGTTAAAAAAGGCCCTAATGATTTATGCTATACAACGTTTGACATGTTTGAACGAACGGAAATATATTTTTTCCCCTCGTTCATGACGAGAAGTCCGGCTGGCTTACATCATGTGCTAACGAGACGGAGATTTTTGGACATAAATGATGAGCTTTTTTGAACAAAACTACATTCGTTATGGACCTGTGATACCTGGAAGTGACATCTGATGAAGAGAATCAAAGGTAATGGATTATTTACATAGTATTTTCGATTTTAGATCTCCCCAACATGACGTCTAGTCTGTATCGCAACGCGTATTTTTCTGGGCGCAGTGCTCAGATTATTGCAAAGTGTGATTTCCCAGTAAGGTTATTTTTAAATCTGGCAAGTTGATTGCGTTCAAGAGATGTAAATCTATAATTCTTTAAATGACAATATAATATTTTACCAATGTTTTCTAATTTTAATTATTTAATTTGTGACGCTGACTTGACTGCCGGTTATTGGAGGGAAACGATTTCCTCAACATCAATGCCATAGTAAAACGCTGTTTTTGGATATAAATATGAACTTGATAGAACTAAAAATGCATGCATTGTCTAACATAATGTCCTAGGAGTGTCATCTGATGGAGATTGTAAAAGGTTAGTGCATCATTTTAGCTGGTTTTATGGTTTTGGTGACCCTGTCTTTGACTTGACAAAACATTACACACAACTCTTGTAAATGTACTGTCCTAACATACTCTAAATTTATGCTTTCGCCGTAAAACCTTTTTGAAATCGTAAAACGTGGTTAGATTAAGGAGATGTTTATCTTTCAAAGGGTGTAAAATAGTTGTATGTTTGAAAAATTTGAATTTTGACATTTATTTGGATTCAAATTTGCCGCTCTTGAAATGCACCTGCTGTTGATGGAGTGCACCACGGGTGGCACGCTAGCGTCCCACCTAGCCCATAGAGGTTAA
>DTSsa14-61
TTAACCTGTTGGGTCTAGGGGGCAGCATTTGCACGTCTGGATAAAAAAAATGTACCCGATTTAATCTGGTTACTAATCCTACCCAGTAACTAGAATATGCATATACTTATTATATATGGATAGAAAACACTCTAAAGTTTCCAAAACTGTTTGAATGGTGTCTGTGAGTATAACAGAACTCATTTGGCAGGCAAAACCCTGAGACATTTTCTGACAGGAAGTGGATACCTGATGTGTTGTATTGACTTTAAACCTATCCCATTGAAAAACACAGGGGTTTAGGAATATTTTGGCACTTCCTATTGCTTCCACTAGATGTCACCAGCCTTTACAAAGTGTTTTGAGTCTTCTGGAGGGAGATCTGACCGAACAAGAGCCATGGAACGATGATGTCCCATTAGACACCTGGCGCGCGAGTTCATGTTGGGTACCCTCGTTCCAATACGTTATAAAAGAGTATGCATTCGTCCACCTTGAATATTATTCATGTTCTGGTTAAAAAAGGCCCTAATGATTTATGCTATACAACGTTTGACATGTTTGAACGAACGGAAATATATTTTTTCCCCTCGTTCATGACGAGAAGTCCGGCTGGCTTACATCATGTGCTAACGAGACGGAGATTTTTGGACATAAATGATGAGCTTTTTTGAACAAAACTACATTCGTTATGGACCTGTGATACCTGGAAGTGACATCTGATGAAGAGAATCAAAGGTAATGGATTATTTACATAGTATTTTCGATTTTAGATCTCCCCAACATGACGTCTAGTCTGTATCGCAACGCGTATTTTTCTGGGCGCAGTGCTCAGATTATTGCAAAGTGTGATTTCCCAGTAAGGTTATTTTTAAATCTGGCAAGTTGATTGCGTTCAAGAGATGTAAATCTATAATTCTTTAAATGACAATATAATATTTTACCAATGTTTTCTAATTTTAATTATTTAATTTGTGACGCTGACTTGACTGACGGTTATTGGAGGGAAACGATTTCCTCAACATCAATGCCATAGTAAAACGCTGTTTTTGGATATAAATATGAACTTGATAGAACTAAAAATGCATGCATTGTCTAACATAATGTCCTAGGAGTGTCATCTGATGGAGATTGTAAAAGGTTAGTGCATCATTTTAGCTGGTTTTATGGTTTTGGTGACCCTGTCTTTGACTTGACAAAACATTACACACAACTCTTGTAAATGTACTGTCCTAACATACTCTAAATTTATGCTTTCGCCGTAAAACCTTTTTGAAATCGTAAAACGTGGTTAGATTAAGGAGATGTTTATCTTTCAAATGGTGTAAAATAGTTGTATTTTTGAAAAATTTGAATTTTGACATTTATTTGGATTCAAATTTGCCGCTCTTGAAATGCACCTGCTGTTGATGGAGTGCACCACGGGTGGCACGCTAGCGTCCCACCTAGCCCATAGAGGTTAA
>DTSsa14-63
TTAACCTGTTAGGGCTAGGGGGCAGCATTTGCACGTCTGGATAAAAAAAATGTACCCGATTTAATCTGGTTACTAATCCTACCCAGTAACTAGAATATGCATATACTTATTATGTATGGATAGAAAACACTCTAAAGTTTCTAAAACTGTTTGAATGGTGTCTGTGAGTATAACAGAACTCATTTGGCAGGCAAAACCCTGAGACATTTTCTGACAGGAAGTGGATACCTGATGTGTTGTATTGACTTTAAACCTATCCCATTGAAAAACACAGGGGCTGAGGAATATTTTGGCACTTCCTATTGCTTCCACTAGATGTCACCAGCCTTTACAAAGTGTTTTGAGTCTTCTGGAGGGAGATCTGACCGAACAAGAGCCATGGAACGATGATGTCCCATTAGACACCTGGCGCGCGAGTTCATGTTGGGTACCCTCGTTCCAATACGTTATAAAAGAGTATGCATTCGTCCACCTTGAATATTATTCATGTTCTGGTTAAAAAAGGCCCTAATGATTTATGCTATACAACGTTTGACATGTTTGAACGAACGGAAATATATTTTTTCCCCTCGTTCATGACGAGAAGTCCGGCTGGCTTACATCATGTGCTAACGAGACGGAGATTTTTGGACATAAATGATGAGCTTTTTTGAACAAAACTACATTCGTTATGGACCTGTGATACCTGGAAGTGACATCTGATGAAGAGAATCAAAGGTAATGGATTATTTACATAGTATTTTCGATTTTAGATCTCCCCAACATGACGTCTAGTCTGTATCGCAACGCGTATTTTTCTGGGCGCAGTGCTCAGATTATTGCAAASTGTGATTTCCCAGTAAGGTTATTTTTAAATCTGGCAAGTTGATTGCGTTCAAGAGATGTAAATCTATAATTCTTTAAATGACAATATAATATTTTACCAATGTTTTCTAATTTTAATTATTTAATTTGTGACGCTGACTTGACTGMCGGTTATTGGAGGGAAACGATTTCCTCAACATCAATGCCATAGTAAAACGCTGTTTTTGGATATAAATATGAACTTGATAGAACTAAAAATGCATGCATTGTCTAACATAATGTCCTAGGAGTGTCATCTGATGGAGATTGTAAAAGGTTAGTGCATCATTTTAGCTGGTTTTATGGTTTTGGTGACCCTGTCTTTGACTTGACAAAACATTACACACAACTCTTGTAAATGTACTGTCCTAACATACTCTAAATTTATGCTTTCGCCGTAAAACCTTTTTGAAATCGTAAAACGTGGTTAGATTAAGGAGATGTTTATCTTTCAAATGGTGTAAAATAGTTGTATTTTTGAAAAATTTGAATTTTGACATTTATTTGGATTCAAATTTGCCGCTCTTGAAATGCACCTGCTGTTGATGGAGTGCACCACGGGTGGCACGCTAGCGTCCCACCTAGCCCCAAGAGGTTAA
>DTSsa13-65
TTAACCTGTTAGGGCTAGGGGGCAGTATTGACACGGCTGGATAAAAAACATACCCGATTTAATCTGGTTACCACTCCTACCCAGTAACTAGAATATGCATATACTTATTACATATGGATAGAAAACACCCTAAATTTTCTAAAACTGTTTGAATGGTGTCTGTGAGTATAACAGAACTCAAATGGCAGGTCAAAACCTGAGAGATTCCTTTACAGGAAGTGGCCTGTCTGACCATTTCTTGAACTTCTTTTCCATCTCTATCATTTACTAAGGATCTCTGCTCTAACGTGACACTTCCCACGTCGTCCATAGGCGCTCAGAGCCCGGGAAAAAACAGAATGTCGTCATTCCAGCCCCAGGCTGAAACACATTATCGCCTTTCTCAAGTGGCCGATCAAGGGACACTGGCTTATGCGCGTGACCCCGACCGCCCCCGCCTTTGGGATTTTTTCCTCTGTTTGCCGAAAAGGAGATTCCCTGTCGGAATATTATCGCTTTTCTACGAGAAAAATGTCGTAAAAATTGATTTTAAACAGCGGTTGACATGCTTCGAAGTACGGTAATGGAATACTTAGAATTTTATTGTCACGAATTGCGCCATGCGCGCGACACTTCTTTACTATTTCGGATAGTGTCTGGAACGCAYGAACAAAACGCCGCTATTCGGATATAACGATGGATTATTTTGGACCAAACCAACATTTGTTATTGAAGTAGCAGTCCTGGGTGTGTATTCTGACGAAGACAACAAAAGGTAATCAAACTTTTATAATAGTAAATATGATTATGGTGAGTGCTAAACTTGCTGGGTGTCTAAATAGCGAGCCCGTGTTGCCTGGGCTATGTACTTAGAATATTGCAAAATGTGCATTCACCAAAAAGCTATTTTAAAATCGGACATATCGAGTGCATAGAGGAGGTCTGTATCTATAATTCTTAAAATAATTGTTATGCTTTTTGTGAACGTTTATCGTGAGTAATTTAGTAAAATGTTAGCGAATTCCCCGGAAGTTTGCGGGGGGTATGCTAGTTCTGAACGTCACATGCTAATGTAAAAAGCTGGTTTTTGATATAAATATGAACTTGATTGAACAAAACATGCATGTATTGTATAACATAATGTCCTAGGGTTGTCATCTGATGAAGATCATCAAAGGTGAGTGCTGCATTTAGCTGTCTTCTGGGTTTTGGTGACATTATATGCTGGCTTGAAAAATGGGTGTCTGATTATTTCTGGCTTGGTACTCTGCTGACATAATCTAATGTTTTGCTTTCGTTGTAAAGCCTTTTTGAAATCGGACAGTGTGGTTAGATTAACGAGAGTCTTGTCTTTAAATGGCTGTAAAATAGTCATATGTTTGAGAAATTGAAGTAATAGGATTTTTAAGGTTTTGAAAATCGCGCCACAGAATAGCAGTGGCTGTTACGTAGGTGGGACGAATTCGTCCCGCCTAGCCTAGAGAGGTTAA
>DTSsa14-67
TTAACCTGTTGGGTCTAGGGGGCAGCATTTGCACGTCTGGATAAAAAAAATGTACCCGATTTAATCTGGTTACTAATCCTACCCAGTAACTAGGATATGCATATACTTATTATATATGGATAGAAAACACTCTAAAGTTTCTAAAACTGTTTGAATGGTGTCTGTGAGTATAACAGAACTCATTTGGCAGGCAAAACCCTGAGACATTTTCTGACAGGAAGTGGATACCTGATGTGTTGTATTGACTTTAAACCTATCCCATTGAAAAACACAGGGGTTTAGGAATATTTTGGCACTTCCTATTGCTTCCACTAGATGTCACCAGCCTTTACAAAGTGTTTTGAGTCTTCTGGAGGGAGATCTGACCGAACAAGAGCCATGGAACGATGATGTCCCATTAGACACCTGGCGCGCGAGTTCATGTTGGGTACCCTCGTTCCAATACGTTATAAAAGAGTATGCATTCGTCCACCTTGAATATTATTCATGTTCTGGTTAAAAAAGGCCCTAATGATTTATGCTATACAACGTTTGACATGTTTGAACGAACGKAAATATATTTTTTCCCCTCGTTCATGACGAGAAGTCCGGCTGGCTTACATCATGTGCTAACGAGACGGAGATTTTTGGACATAAATGATGAGCTTTTTTGAACAAAACTACATTCGTTATGGACCTGTGATACCTGGAAGTGACATCTGATGAAGAGAATCAAAGGTAATGGATTATTTACATAGTATTTTCGATTTTAGATCTCCCCAACATGACGTCTAGTCTGTATCGCAACGCGTATTTTTCTGGGCGCAGTGCTCAGATTATTGCAAAGTGTGATTTCCCAGTAAGGTTATTTTTAAATCTGGCAAGTTGATTGAGTTCAAGAGATGTAAATCTATAATTCTTTAAATGACAATATAATATTTTACCAATGTTTTCTAATTTTAATTATTTAATTTGTGACGCTGACTTGACTGCCGGTTATTGGAGGGAAACGATTTCCTCAACATCAATGCCATAGTAAAACGCTGTTTTTGGATATAAATATGAACTTGATAGAACTAAAAATGCATGCATTGTCTAACATAATGTCCTAGGAGTGTCATCTGATGGAGATTGTAAAAGGTTAGTGCATCATTTTAGCTGGTTTTATGGTTTTGGTGACCCTGTCTTTGACTTGACAAAACATTACACACAACTCTTGTAAATGTACTGTCCTAACATACTCTAAATTTATGCTTTCGCCGTAAAACCTTTTTGAAATCGTAAAACGTGGTTAGATTAAGGAGATGTTTATCTTTCAAATGGTGTAAAATAGTTGTATTTTTGAAAAATTTGAATTTTGACATTTATTTGGATTCAAATTTGCCGCTCTTGAAATGCACCTGCTGTTGATGGAGTGCACCACGGGTGGCACGCTAGCGTCCCACCTAGCCCCAAGAGGTTAA
>DTSsa13-69
TTAACCTGTTAGGGCTAGGGGGCAGCATTGACACGGCTGGATAAAAAACATACCCGATTTAATCTGGTTACCACTCCTACTCAGTAACTAGAATATGCATATACTTATTACATATGGATAGAAAACACCCTAAATTTTCTAAAACTGTTTGAATGGTGTCTGTGAGTATAACAGAACTCAAATGGCAGGTCAAAACCTGAGAGATTCCTTTACAGGAAGTGGCCTGTCTGACCATTTCTGGAACTTCTTTGCCATCTCTATCATTTACTAAGGATCTCTGCTCTAACGTGACACTTCCCACGTCGTCCATAGGCTCTCATAGCCCGGGAAAAAAGAGAATGTCGTCATTCCAGCCCCAGGCTGAAACACATTATCGCCTTTCTCAAGTGGCCCATCAAGAGACACTAGCTTATGCGCGTGACCCCGACCGCCCCCGCCTTTGGGATTTTTTCCTCTGTTTGCCGAAAAGGAGATTCCCTGTCGGAATTTTATCGCTTTTCTACGAGAAAAATGACGTAAAAATTGATTTTAAACAGCGGTTGACATGCTTCGACGTACGGCAATGGAATACTTTGAATTTTATTGTCAGGAATTGCGCCAAGCGCGCGACACTTCTTTACTATTTCGGATAGTGTCTGGAACGCACGAACAAAACGCCGCTATTCGGATATAACGATGGATTATTTTGGACCAAACCAACATTTGTTATTGAAGTAGACGTCCTGGGTGTGCATTCTGACGAAGACAACAAAAGGTAATGACATTTTTATAATAGTAAATATGATTATGGTGAGTGCTAAACTTGCCGGGTGTCTAAATAGCGAGCCCGTGATGCCTGGGCTATGTACTTAGAATATTGCAAAATGTGCTTTCACCAAAAAGCTATTTTAAAATCGGACATATCGAGTGCATAGAGGAGGTCTGTATCTATAATTCTTAAAATAATTGTTATGCTTTTTGTGAACGTTTATCGTGAGTAATTTAGTAAAATGTTAGCGAATTCCCCGTAAGTTTGCGGGGGGTATGCTAGTTCTGAACGTCACATGCTAATGTAAAAAGCTGGTTTTTGATATAAATATGAACTTGATTGAACAAAACATGCATGTATTGTATAACATAATGTCCTAGGGTTGTCATCTGATGAAGATCATCAAAGGTGAGTGCTGCATTTAGCTGTCTTCTGGGTTTTGGTGACATTATATGCTGGCTTGAAAAATGGGTGTCTGATTATTTCTGGCTTGGTACTCTGCTGACATAATCTAATGTTTTGCTTTCGTTGTAAAGCCTTTTTGAAATCGGACAGTGTGGTTAGATTAACGAGAGTCTTATCTTTAAATGGCTGTAAAATAGTCATATGTTTGAGAAATTGAAGTAATAGGATTTTGAAGATTTTGAAAATCGCGCCACAGGCTGGCAGTGGATGTTACGTAGGTGGGACGAATTCGTCCCGCCGGTCCCATAGAGGTTAA
>DTSsa14-71
TTAACCTGTTAGGGCTAGGGGGCAGCATTTGCACGTCTGGATAAAAAAAATGTACCCGATTTAATCTGGTTACTAATCCTACCCAGTAACTAGAATATGCATATACTTATTATATATGGATAGAAAACACTCTAAAGTTTCTAAAACTGTTTGAATGGTGTCTGTGAGTATAACAGAACTCATTTGGCAGGCAAAACCCTGAGACATTTTCTGACAGGAAGTGGATACCTGATGTGTTGTATTACCTTTAAACCTATCCCATTGAAAAACACAGGGGCTGAGGAATATTTTGGCACTTCATTTTGCTTCCACTAGATGTCACCAGCCTTTACAAAGTGTTTTGAGTCTTCTGGAGGGAGATCTGACCGAACAAGAGCCATGGAACGATGATGTCCCATTAGACACCTGGCGCGCGAGTTCATGTTGGGTACCCTCGTTCCAATACGTTATAAAAGAGTATGCATTCGTCCACCTTGAATATTATTCATGTTCTGGTTAAAAAAGGCCCTAATGATTTATGCTATACAACGTTTGACATGTTTGAACGAACGTAAATATATTTTTTCCCCTCGTTCATGACGAGAAGTCCGGCTGGCTTAGATCATGTGCTAACAAGACGGAGATTTTTGGACATAAATGATGAGCTTTTTTGAACAAAACTACATTCGTTATGGACCTGTGATACCTGGAAGTGACATCTGATGAAGAGAATCAAAGGTAATGGATTATTTACATAGTATTTTCGATTTTAGATCTCCCCAACATGACGCCTAGTCTGTATCGCAACGCGTATTTTTCTGGGCGCAGTGCTCAGATTATTGCAAAGTGTGATTTCCCAGTAAGGTTATTTTTAAATCTGGCAAGTTGATTGCGTTCAAGAGATGTAAATCTATAATTCTTTAAATGACAATATAATATTTTACCAATGTTTTCTAATTTTAATTATTTAATTTGTGATGCTGACTTGACTGCCGGTTATTGGAGGGAAACGATTTCCTCAACATCAATGCCATAGTAAAACGCTGTTTTTGGATATAAATATGAACTTGATAGAACTAAAAATGCATGCATTGTCTAACATAATGTCCTAGGAGTGTCATCTGATGGAGATTGTAAAAGGTTAGTGCATCATTTTAGCTGGTTTTATGGTTTTGGTTACCCTGTCTTCGAATTGACAAAACATTACACACAACTCTTGTAAATGTACTGTCCTAACATACTCTAAATTTATGCTTTCGCCGTAAAACCTTTTTGAAATCGTAAAACGTGGTTAGATTAAGGAGATGTTTATCTTTCAAAGGGTGTAAAATAGTTGTATGTTTGAAAAATTTGAATTTTGACATTTATTTGGATTCAAATTTGCCGCTCTTGAAATGCACCTGCTGTTGATGGAGTGCACCACRGGTGGCACGCTAGCGTCCCACCTAGCCCATAGAGGTTAA
>DTSsa13-72
TTAACCTGTTGGGGATAGGGGGCAGTATTTGCACGGCCGGATAAAAAACGTACCCGATTTAATCTGGTTACTACTCCTGCCCAGTAACTAGAATATGCATATAATTGTTTGATTTGGATAGAAAACACCCTAAAGTTTCTAAAACTGTTTGAATGGTGTCTGTGAGTATAACAGAACTCATTTGGCAGGCAAAAACCTGAGAAGATTCCAAACAGGAAGCGCTCTCTCTGACCATTTCATGGCCTTCTTGATCATCTCTAACCAAAACAGGGGATCTCTGGCATAACGTGACATTTTGTAACGCTCCCATAGGCTCTCAGAAGGTGCCAGAACGATGAATGGTGGCTTTGCAGGCCCTGGCTGAAAAACATTAGCGCATTTGGATAGTGGTCGATCTGAGGACAATGAGACTGAAGGCGTGTGCATGAGCCGACACCATGTTTACTTTCTCTCTCTTTGAACGAAAACAACGACTCCCGGTCGGAATATTATCGCTTTTTTATGAGAAAAATAGCATAAAAATKTATTTTAAACAGCGGTTGACATGCTTCGAAGTACGGTAATGAAATATTTTGAATTTTTTTGTCACGAAACGCGTCGGGCGCGTCACTTCTTTACCCTTCGGATAGTGTCTTGAACGCACGAACAAAACGCCGCTATTTGGATATAACTATGGATTATTTGGAACCAAACCAACATTTGTTATTGAAGTAGAAGTCCTGGGAGTGCATTTTGATGAAGAACAGCAAAGGTAATCAAACTTTTCTAATAGTAAATCGGAGTTTGGTGAGTACCACACTTGGTGGGTGTCAAAATAGCTAGCCTGTGATGGCCGGGCTATGTACTCAGAATATTGCAAAATGTGCTTTCACCGAAAAGCTATTTTAAAATCGGACACCGCGATTGCATAAAGGAGTTCTGTATCTATAATTCTTAAAATAATTGTTATGTTTTTTGTGAATGTTTATCGTGAGTAATTTAGTAAATTCACCGGAAGTGTTCGGTGGGAATGCTAGTCACATGCTAGTCACATGCTAATGTAAAAAGCTGKTTTTTGATATAAATATGAACTTGATTGAACAAAACATGCATGTATTGTATAACATAATGTTCTAGGATTGTCATCTGATGAAGATCATCAAAGGTTAGTGCTGCATTTAGCTGTGGTTTGGGTTTATGTGACATTATATGCTAGCTTGAAAAATGGGTGTCTGATTATTTCTGGCTGGGTACTCTGCTGACATTATCTAATGTTTTGCTTTCAATGTAAAGCCTTTTTGAAATCGGACAGTGTGGTTAGATTAACGAGAGTCTTGTCTTTAAAATGGTGTAAAATAGTCATATGTTTGAGAAATTGAAGTAATAGCATTTCTAAGGTATTTGAATATCGCGCCACKGGATTACACTGGCTGTTGAGTAAGCGTCCCACCTAGCCCATAGAGGTTAA
>DTSsa14-73
TTAACCTGTTGGGGCTCGGGGGCAGTATTGAGACATTTTGAAAAAAATATGTGCCCATTTTTAACTGCCTCCTACACCAACTCAGAAGCTAGGATATGCATATTATTAACACATTCGGATAGAAAACACTCTGAATTTTCTAACACAGTTTGAATGGTGTCTGTAAGTATAACAAAACTCATATTGCAGGCAAAAACCTGTGAAAAATAGATCCAAAAAAATGTGGATTTTGTGACTGTACTATTTAGTGTCATTGTTTTATAGATACCATAGTGAGAAAGGATTCATTTCGCAACACCTACGGCTTCCACTAGATGTCAACGATCTTTATAAAGTTGTTTGAAGCGTCTATGATAAACAGAGAGCAAATTAGAATCCAAGGAAGTTGACATGTCATCACWTCATTTTTTTGCGCCTGCGCATAAATCTGAGAGACGTGAGTTTGTCATCATTTTTTATCTAGACATAGGATAGGTTGTGTGAAAATATTACTGATGTTTAACGTTAAAAATGGACCAAAAGATTAATGCTAAACAACATTTGACATGTTTGAACGAACATAAATAGATTATTTACTAGGTTTTTTTAGCATTTCGGCGTGATTTTACCAGCCCCACACCACGTTTTGTGGGAGCATAATGAACGCTAAGTACTTGGTGTTATTTGGACATAAATTATGAACTTTGTCAAAAGAAACCACATTTGTTCCGGACCTGGAATGCCTTCCGGACCTGGGATCCTGCCTTCTGATGGAGATAATCAAAGGTAAGGGGGTATTTACAATGTTATTATCGATTTTAGATGATGCTAACTGTATAGCATAGCCTGTTGTTCTTAGCATAGCACCCCGTTTATTGCAAAATGTGATTTCCCAGTAAAGTTATTTTGAGATCTGGCCATTCGGTAGCAATTACGAGATGATAATATATTATTCTTTGAATGACAATATTATAATTTACCAATGTTTTCGAATAGTAATTTTGTTATGTTCACCGGAAGCATTTCAGAGAAGAAAAAAAATCTGAATTTCACGCTACTGTAAAATGCTGTTTTTGGATATAAATATGAACTTGATGGAACAAAAAATGCATGTATTGTATAACATAATGTCCTAGGAGTGTCATCTGATGGAGATTGACAAAAGTTAGTGCATAATTCAAGCTGGTTTCTGCTTTTTGGTGATGCCTGACCTTGAATTGAAAATGGATGTTTGTACTTTTGTGGCTATGTACTGTCCTAACATAATCTAACTTTATGCTTTTGCCGTAAAGCCTCTTTGAAAATCGAAYAATGTGGTTAGATTAAGGAGATGTTTATCATTTAAATTGTGTAAAATAGTTGATTGTTTGAGAAATTGAAACTATTAGATTTTTGATGTTTTCAATTTCC
>DTSsa13-74
TTAACCTCTTCGCTATAGGGGGCAGTATTTTCTCGGCCGGATAAAAAAACGTACCCAAATTAAACGGCCTACTTCTCGGGCCCAGAGTCAAATATTTGCATATTATTAGTAGATTTGGATAGAAAACACTCTGAATGGTGTCTGTGAGTATAACATAACTCATATGGCAGGCAAAAACCTGAGAAAAAGTCAACCAGGAAGTGTAGGATCTGAGAAATGTAGTTCTTCTTTCTAGTCCCTTTCGAAACTACAGTATCTGTGCTGTTATGTTGCACTTTCTAAGGCTTCCATTGGCTGTCTAAAGCCTTCAGAAAGTGGATTGAGCCTTCTCCTGTCTCTGGGCAGAGTATAGGAGCTCAGTTACTGAGTGGTCTGCCTGAGGACAAAGAGATTGGATATGCGCGTTCCCGCGAGCACGCTGTTTTTTCTTTTCCTCCTTGAATGAATACACTATTGTCCGGTTGGAATATTATCGCAATTTTACGTTAAAAATAGCATAAAAATAGATTTTCAACAGCGTTTGACATGCTTGTAAGTACGGTAATGGAACATTTTGACTTTCTGTGTCTCGAATTGCGCCCTTTTTGATAGTGACCTGAATGCACGGACAAAACGGAGGTATTTGGACATAACTATGGATTATTTCGAACAAAAACAACATTTCTTGTGTAAGTAGCAGTCCTGGGAGTGCATTCTGACGAAGATCAGCAAAGGTAATACAATATTTCTAATACCGCGATGGCGAGCTATGTACTCAGAATATTGAAAAATGTGCTTTCTCTGAAAAGCTATTTTAAAATCTGACACAGCGGTTGCATAAAGGAGTAGTCTATCTATAATTCTTAAAATAATTGTTATGTATTTTGTCAACGTTTATGATGAGTATTTTTTCAAATTCACCAGAAGTTTTTGGTGGGAAATACATTTTCTGAACATCAAGCGCCAATGTAAAATGCTGTTTTTGGATATAAATATGAACTTTATCGAATAAAACATACATATATTGTGTAACATAATGTCCTAGGAGTGTCATCTGATGAAGATCGTCAAAGGTTAGTGCATATTTTAGCTGTGTTTTCGGTTTCTGTGACATATACCCTTGCTTGGAAAATGGCTGTGTGATTATTTGTGTCTATCTACTCTCCTAACATAATCTAATGTTTTGCTTTCGCTGTAAAGCCTTTTTGAAATCGGACAATGTGGTTAGATTAACGAGTGTCTTATCTTTAAAATGGTGTAAAATAGTTGATTGTTTGAGAAAACTGAATTGTAGTATTTTAGTTGTTTTTGTATTCGCGCCATGCGATCCCATTGGCTGTTGGCTAGGGG
>DTSsa13-75
TTAACCTGTTTAGGATAGGGGGCAGTATTGACACGGCTGGATAAAAAACGTACCCGATTTAATCTGGTTACCACTCCTACCCAGTAACTAGAATATGCATATACTTATTACACATGGATAGAAAACACCCTAAAGTTTCTAAAACTGTTTGAATGGTGTCTGTGAGTATAACAGAACTCATTTGGCAGACAAAAACCTGACAAGGTTTCAGGCAGGAAGTGGCCTGTCTGACAAGGTGTCGTTCTTCTTGTCTCTGTTTATTGAAGAGTGAGGATCTTAGCTGTCCCGTGACACTTCCTACGGCTGCCATAGGGTCTCAGAAGGCGGCAAAAAGCTGAATCGTGGCTTTGCAGGCTCTGGCTGAAAAAAAGTAGCGCATTTGGGTAGTGGCTGGTTACAGTACTGTGAGACTCAGGCGCGTGCCCGCGTCGACCGAAAGCTTTGTTTACTTTCCTCAGTTTAGCTAAATGGACATTCCCGGTTGGAATATTATCGCTTTTCTACGAAAAAAATGGCATAAAAATGGATTTTAAACAGTGGTTGACATGCTTCGAAGTACGGTAATGGAATATTTAGATTTTTTTTGTCACGAATTGCGCCATGCGCGCGACCCTGATTTACCATTTCAKATAGTGTCTGGGACGCACGAACAAAACGCCGCTATTCGGATATAACGATGGATTATTTTGGACCAAACCAACATTTGTTATTGAAGTAGCAGTCCTGGGAGTGCATTCTGACGAAGACAACAAAAGGTAATCAAACTTTTATAATAGTAAAGCTGATATTGGTGAGTGCTAAACTTGCCGGGTGTCTAAATAGCTAGCCCGTGATGCCTGGGCTATGTACTTAGAATATTGCAAAATGTGCTTTCACCAAAAAGCTATTTTAAAATCGGACATATCGAGTGCATAGAGGAGTTCTGTATCTATAATTCTTAAAATAATTGTTATGCTTTTTGTGAACGTTTATCGTGTGTAATTTAGTAAAATGTTAGCGAATTCCCCGGAAGTTTGCTATTTCTGAACATCACATGCTAATGTAAAAAGCTGGTTTTTGATATAAATATGAACTTGATTGAACAAAACATGCATGTATTGTATAACATAATGTCCTAGGGTTGTCATCTGATGAAGATCATCAAAGGTGAGTGCTGCATTTAGCTGTCTTCTGGGTTTTTGTGACATTATATGCTAGCTTGAAAAATGGGTGTCTGATTATTTCTGGCTTGGTACTCTGCTGACATAATCTAATGTTTTGCTTTCGTTGTAAAGCCTTTTTGAAATCGGACAGTGTGGTTAGATTAACGAGAGTCTTGTCTTTAAATAGCTGTAAAATAGTCATATGTTTGAGAAACTGAAGTAATAGGATTTTTAAGGTTTTGAAAATCGCGCCACAGGCTGCAAGTGGCTGTTACGTAGGTGGGACGAATTCGTCCCGCCTAGCCCATAGAGGTTAA
>DTSsa13-76
ACCTGTTTGGGCTAGGGGGCAGTATTGAGAATTTTGGAAAAAATATGTGCCCATTTTTAACTGCCTCCTACACCAACTCAGAAGCTAGAATATGCATATTATTGTTCAGGTTTGGATAGAAAACACCCTAAAGTTTCTAAAACTGTTTGAATGGTGTCTGTGAGTATAACAGAACTCCTATGGCAGGCAAAAACCTGACAAGGTTTCATGCAGGAAGTGGCCTGTCTGACAAGGAGTTGTGCGTCTTGCATCTGTTTATTGAAGAGTAAGGATCTTAGCTGTAACGTGACAATTCCCAGGGCTCCAATAGGCTCTCAGAACCCGGGAAAAACCTGAACGATGACGAGGCAGCCTCTGGCTGAAACAGATTATCGCCTTATCCAAGTGGCCGATCAGAGGACCATTGAATGAGGAGCGTGCACGATTCGCCCCCGTGGAGAAATTTCATTCGGCTGTTTAGCTTATTGCAGATTCCCGGTCGGAATATTATCGCTTTTCTACGAGATAAATGGCATAAAAATTGGTTTTAAACAGCGGTTGACATGCTTCGAAGTACGGTAATGGAATATTTAGACATTTTTTGTCACGCCATGCGCCATGCGTGCGACCGTTATTTACCATTCGTATAGTGTCTAGAACGCACGAACAAAACAGAGGATATTTGGATATAACGATGGATTATTTGGGACCAAACCTACATTTGTTATTGAAGTAGAAGTCCTGGGAGTGCATTCTGACGAAGAACAGGAAAGGTAAGAACATTTTTCTTATAGGAAATAGGATTTTGGTGAAGGCTAATCTTGCCGGGTGTCTAAATAGCTAGCCGTGATGGCTGGGCTATGTACTTAGAATATTGCAAAATGTGCTTMATCCGAAAAGCTATTTTAAAATCGGACATATCGAGTGCATAGAGGAGTAATGTATCTATAATTCTTAAAATAATTGTTATGCTTTTTGTGAACGTTTATCGTGAGTAATTTAGCAAACTGTTAGTAAATTCCCCGGGAATGTTTGCGGGGGGTATGCTTTTTCTGAATGTCACATGCTAATGTAAAAAGCTGTTTTTTGATATAAATATGAACTTGATTGAACAGACATGCATGTATTGTATAACATAATGTCCTAGGTGTGTCATCTGATGAAGATCATAAAAGGTTAGTGCTGCATTTAGCTGTGGTTTGGGTTTTTGTGACATTATATGCTAGCTTGAAAAATGGGTGTCTGATTATTTCTGGCTGGGCACTCTCCTGACATAATCTAATGTTTTTCTTTCGTTGTAAAGCCTTTTTGAAATCGGACAGTGTGGTTAGATTAAGGAGAGTCTTGTCTTTAAATAGCTGTAAAATAGTCATATGTTTGAGAAATTGAAGTAATAGTATTTCAAACGATTCAAAAATCGCGCCACTGAATTCAGGTGGCTGTTACGTAGGTGGGACGAATTCGTCCGCCTTGCCCATAGAGGTTAAA
>DTSsa13-77
TAAACTGGTTACTACTCTTTCCTAGAAACGAGAATATGCATGTTATTAGTAGATTTGGATAGAAAACACTGACGTTTCTAAAACTGTTTCAATGGTGTCTGTGAGTATAACAGAACTCATATGGCAGGCAAAAACCTGAGAAAATTCCAAACAGGAAGTGGCCTGTCTGAGAATTTGTCGTTCTTCTTTCAAGTCCCTTTCGAAACTACAGTATCTCAGGGGTTACGTTGCACTTTCTAAGGCTTCCATTGGCTCTCTAAAGCCTTCAGAAAGTGGATTGAGGCGTCTCCTGTCTCTGGGCAGAGTATGGTAGCTCAGTTTGTCAGTGGTCTGCCTGGTGACTAAGAGATTGGATATGCGTGGTCCCGCGACCATGCTGTTTTTTATTTTCCTCTTTGAATGAATACACTATTGTCCAGTTGGAATATTATCGCTATTTTACGAGAAAAATCGCATAAAAATAGATTTTAAACAGCGTTTGACATGCTTCAAAGTAAGGTAATGGAATATTTTGCTTTTTTTTGTCACGAAATGCGCTAGCGCGTCACCCTTCGGATTGTGACCTGAACACACAAACAGCACAGAGCTATTTCAATACAACTATGGATTTTTTGGAACCAAAACAACATTTGTTGTTGAAGTAGAAGTCCTGGGAGTGCATTCTGACGAAGAACAGCAAAGGTAATCACATTTTTCTAATAGTAAATCGGAGTTTGGTGAGGGCCAAACTTGGTGGGTGTCAAATTAGCTAGCCGTGATGGCCGGGCTATGTACTCAGAATACTGCAAAATGTGCTTTCGCCGAAAAGCTTTTTAAAATCTGACACCGCGATTGCATAAAGGAGTTCTGTATGTATAATTCTTAAAATAATTGTTATGTATTTTGTGAACGTTATTCATGAGTAATTTAGTAAATTCACCGGACGTTTTCGGTGGGTATGCTAGTTCTGAACATCACATGCTAATGTAAAAAAGCTGGTTTTTGATATAAATATGAACTTGATTGAACAAAACATGCATGCATTGTATAACATAATGTCCTAGGGTTGTCATCTGATGAAGATCATCAAAGGTAGTGCTGCATTTAGCTGTGGTTTTGTTTTTTGTGACATTATATGCTAGCTTGAAAAATGGGTGTCTGATTATTTCTGGCTGGGTACTCTGCTGACGTAATCTAATGTTTTGCTTTCGTTGTAAAGCCTTTTTGAAATCGGACAGTGTGGTTAGATTAACGAGAGTCTTGTCTTTAAAATGGTGTAAAATAGTCATATGTTTGAGAAATTGAAGTAATAGCATTTCTAAGGTATTTGAATATCGCGCCACGGGATTACACTGGCTGTTGAGTA
>DTSsa13-78
TTAACCTGTTTGGGCTAGGGGGCAGTATTGAGAATTTTGGAAAAAATATGTGCCCATTTTTAACTGCCTCCTACACCAACTCAGAAGCTAGAATATGCATATTATTGTTCAGGTTTGGATAGAAAACACTCTAAAGTTTCTAAAACTGTTTGAATGGTGTCTGTGAGTATAACAGAACTCCTATGGCAGGCAAAAACCTGACAAGGTTTCATGCAGGAAGTGGCCTGTTTGACAAGGAGTCGTGCGTCTTGCATCTGTTTATTGAAGAGTAAGGATCTTAGCTGTAACGTGACAATTCCCAGGGCTCCAATAGGCTCTCAGGACCCGGGAAAATCATGAAGGTTGACGAGGCAGCCTCAGGCTGAAACAGATTATCACCTTATCCAAGTGTCCCATTAGGTGACAATGGAATGAGGCGCGTGCGCGATTAGCCCCCGTGGAGTATTTTAATTCGGCTGTTTAGTTTATTGCAGATTCCCGGTCGGAATATTATCGCTTTTCTACGAGATAAATGGCATAAAAATTGGTTTTAAACAGCGGTTGACATGCTTCGAAGTACGGTAATGGAATATTTAGACATTTTTTGTCACGCCATGCGCCATGCGCGCGACCGTGGATTACCATTCGTATAGTGTCTAGAACGCACAAACAAAACAACGCTATTTGGATATAACTATGGATTATTTGGGACCAAACCTACATTTGTTATTGAAGTAGAAGTCCTGGGCGTGCATTCTGACGAAGAACAGGAAAGGTAAGAACATTTTTCTTATAGGAAATGTTATTATGGTGAAGGCTAATCTTGCCGGGTGTCTAAATAGCTAGCCGTGATGGCTGGGCTATGTACTTACAATATTGCAAAATGTGCTTCATCCGAAAAGATATTTTAAAATCGGACATATCGAGTGCATAGAGGAGTAATGTATCTATAATTCTTAAAATAATTGTTATGCTTTTTGTGAACGTTTATCGTGAGTAATTTAGCAAACTGTTAGTAAATTCCCCGGAAGTTTGCGGGGGGTATGCTTTTTCTGAACGTCACATGCTAATGTAAAAAGCTGTTTTTTGATATAAATATGAACTTGATTGAACAGACATGCATGTATTGTATAACATAATGTCCTAGGTGTGTCATCTGATGAAGATCATAAAAGGTTAGTGCTGCATTTAGCTGTGGTTTGGGTTTTGGTGACATTATATGCTAGCTTGAAAAATGGGTGTCTGATTATTTCTGGCTGGGCACTCTCCTGACATCATCTAATGTTTTGCTTTCGTTGTAAAGCCTTTTTGAAATCGGACAGTGTGGTTAGATAAACGAGAGTCTTGTCTTTAAATAGCTGTAAAATAGTCATATGTTTGAGAAATTGAAGTAATAGTATTTCAAACGATTCAAAAATCGCGCCACTGGATTAGACTGGCTGTTACGTAGGTGGGACGAATTCGTCCCGCCTAGCCCATAGAGGTTAA
>DTSsa13-79
TTAACCTGTTATGGCTAGGGGGCAGTATTTTCACGGATGGATAAAAAACGTACCCGATTTAATCTGATTAGTACTCCTGCCCAGAAACTAGAATATGCATATAATTATTAGCTTTGGATAGAAAACACTCCAAAGTTTCTAAAACTGTTTGAATGGTGTCTGTGAGTATAACAGAACTCATTTGGCAGGCCAAAACCTGAGAAGATTCTGTACAGGAAGTACCCTGTCTGACCATTTCTTGGCCTTGTTGATTATCTCTATCTATTACAGGGGATCTCTGCTCTTACGTGACACTTTCTACGGCTCACATGGACTCTCAGAAGGCGGCAAAATGCTGAATCGTGGCTTTGCAGGCTCTGGCTGAAACAAAGTAGCGCGTTTGGATAGTGGCTGGTTACAGTACTGTGAGACTCAGGCTCGTGCCCGCGTCGACCGAAAGCTTTGTTTTCTTTCCTCTGTTTAGCTAAACGGAGATTCCCGGTCGGAATATTATCGCTTTTTTATGAGAAAAATTGCATAAAAATGGATTTTAAACAGCGGTTGACATGCTTCGAAGTACGGTAATGGAATATTTAGAAATCTTTTGTCACGAATTGCGCCATGCTCGCGACCCTGATTTACCATTTCGGATAGTGTCTTGGAACGCACGAACAAAAGGCCGCAATTTGGATATAACGATGGATTATTTTGGACCAAACCAACATTTGTTATTGAAGTAGCAGTCCTGGGAGTGCATTCTGACGAAGACAACAAAGGTAATGAATCTTTTGTAATAGTAAATCGGAGTTTGATCAGGGCTAAACTTGGTCGGTGTCTAAATGGCTAGCCGTGATGGCTGGGCTATCTACTGAGAATATTGCAAAATGTGCTTTCACCGAAAAGCTATTTTAAAATCGGACATATCGAGTGCATAGAGGAGTTCTGTATCTATAATTCTTAAAATAATTGTTATGTTTTTTGTGAACGTTTATCGTGAGTAATTTAGTAAATTCACCGGATGTTTGCGGGGGGTATGCTAGTTCTGAACGTCACATGCTAATGTAAAAAAGCTGTTTTTTGATATAAATATGAACTTGATTGAACAAAACATGCATGCATTGTATAACATAATGTCCTAGGGTTGTCATCTGATGAAGATCATCAAAGGTTAGTGCTGCATTTAGCTGTGGTTTYGTTTTTTGTGACATTATATGCTAGCTTGAAAAATGGGTGTCTGATTATTTCTGGCTGGGTACTCTGCTGACATAATCTAATGTTTTGCTTTCGTTGTAAAGCCTTTTTGAAATCGGACAGTGTGGTTAGATTAACGAGAGTCTT
>DTSsa13-82
TTAACCTGTTAGGGCTAGGGGGCAGTATTGACACGGCTGGATAAAAAACGTACCCGATTTAATCTGGTTACTACTCCTGCCCAGTAACTAGAATATGCATATAATTATTGGCTTTGGATAGAAAACACCCTAAAGTTTCTAAAACTATTTGAATGGTGTCTGTGAGTATAACAGAACTCCTATGGCAGGCCAAAACCTGAGAAGATTTCAAGCAGGAAGTGGCCTGTCTGAGAAGTAGTGTTTCATCTTGGCTCTTTTTATTGAAGACTCAGGATCTGTGCAATAACGTGACACTTCCTACGTCTTCCATAGGGTCTCAGAGCCCGGGAAAACGTTGAACGATATCGAGGCAGGCTCTGGCTGAAACACTTTATCGCTTTTGGCAAGTGGCCACTCAGAGTACTATGGGCTTAGGCGCGTGCCCGCTTCGACCGAATGGTTTCTTTTCCTTTGTCTGTTTATCTAAACGCAGATTCCCGGTCGGAATATTATCGCTTTTTTATGAGAGAAATGGCATAACAATTGATTTTAAACAGCGGTTGACATGCTTCGAAGTACGGTGATGGAATATTTAGAATTCTTTTGTCACGAATTGCGCCATGCTCGTCACCCTTTTTTAGCCTTTAGGATAGTGTCTAGAACGCACGAACAAAACGCCGCTGTTTGGATATAACGATGGATTATTTTGGACCAAACCAACATTTGTTATTGAAGTAGAAGTCCTGGGAGTGCATTCTGACGAAGACAACAAAGGTAATAACATTTTTCTTATAGTAAATCTGACTTTGATGAGTGCTAAACCTGCTGGGTGTCTAAATAGCTAGCCCTGTGATGCCGGGCTATCTACTGAGAATATTGCAAAATGTGCTTTCACCGAAAAGCTATTTTAAAATCGGCCATATCGAGTGCATAGAGGAGTTCTGTATCTATAATTCTTAAAATAATTGTTATGCTTTTTGTGAACGTTTATCGTGAGTAATTTAGTAAATTCACGGGCAGTGTTCGGTGGGAATGCTAGTCACATGCTAGTCACATGCTAATGTAAAAAGCTGGTTTTTGATATAAATATGAACTTGATTAAACAAAACATGCATGTATTGCACAACATAATGTCCTAGGGTTGTCATCTGATGAAGATCATCAAAGGCTAGTGCTGCATTTAGCTGTGGGTTGGGTTTATGTGACATTATATGCTAGCTTGAAAAATGGGTGTCTGATTATTTCTGGCTGGGTATTCTGCTGACATAATCTAATGTTTTGCTTTCGTTGTAAAGCCTTTTTGAAATCGGACAGTGTGGTTAGATTAACGAGAGTCTTATCTTTAAAATGGTGTAAAATAGTCATATTTTTGAAAAATTGAAGTAATAGCATATCTAAGGATTTGAATAACGCGCCACAGGATTCAACTGGCTGTTGAGTAGGTGGGACGCCATAGAGGTTAAATAAAAAA
>DTSsa13-83
TTAACCTGTTAGGGCTAGGGGGCAGTATTGACACGGCTGGATAAAAAACGTACCCAATTTAATCTGGTTACTACTCCTGCCCAGTAACTAGAATATGCATATAATTATTGGCTTTGGATAGAAAACACCCTAAAGTTTCTAAAACTATTTGAATGGTGTCTGTGAGTATAACAGAACTCATATGGCAGGCCAAAACCTGAGAAGATTCCATGCAGGAAGTGGCCTGTCTGACAAATTGTGTTTCATCTTGGCTCTTTTTATTGAAGACTGAGGATCTTTGCAATAACGTGACACTTCCTATGGCTCCCATAGGCTCTCAGAGCCCGGGAAAAAGCTGAACGATATCGAGGCAGCCTCTGGCTGAAACACATTATCGCTTTTGGCAAGTGGCCGATCAGAGTACTATGGGCTTAGGCGCGTGCCCGAGTCGACCGAATGCTTTATTTTCTTTCGTCTGTTTACCTAAACGCAGATTCCCGGTCGGAATATTATCGCTTTTTTTAATGAGAAAAATGGCATAAAAATTGATTTTAAACAGCGGTTGACATGCTTCGAAGTACGGTAATGGAATATTTAGAATTTTTTTGTCACGAATTGCGCCATGCTCGTCACCCTTATTTACCGTTTCGGATAGTGTCTTGAACGCACGAACAAAACGCCGCTATTTGGATATAACTATGGATTATTTTGGACCAAACCAACATTTGTTATTGAAGTAGAAGTCCTGGGAGTGCATTCTGACGAAGACAGCAAAGGTAATAACATTTTTCTTATAGTAAATCTGACTTTGATGAGTGCTAAACTTGCTGGGTGTCTAAATAGCTAGCCTTGTGATGCCGGGCTATCTACTGAGAACATTGCAAAATGTGCTTTCACCGAAAAGCTATTTTAAAATCGGACAAATCGAGTGCATAGAGGAGTTCTGTATTTATAATTCTTAAAATAATTGTTATGCTTTTTGTGAACGTTTATCGTGAGTAATTTAGTAAATTCACCGGCAGTGTTCGGTAGGAATGCTAGTCACATGCTAGTCACATGCTAATGTAAAAAGCTGGTTTTTGATATAAATATGAACTTGATTGAACAAAACATGCATGTATTGTATAACATAATGTCCTAGGGTTGTCATCTGATGAAGATCATCAAAGGTTAGTACTACATTTAGCTGTGGTTTGGGTTTATGTGACATTATATGCTAGCTTGAAAAATGGGTGTCTGATTATTTCTGGCTGGGTACTCTGCTGACATAATCTAATGTTTTTCTTTCGTTGTAAAGCCTTTTTGAAATCGGACAGTGTGGCTAGATTAACGAGAGTCTTATCTTTAAAATGGTGTAAAATAGTCATATGTTTGAAAAATTGAAGTTTTTGAATTTCTTTGTTTTTTGAATAACGCGCCACGGGATTACACTGGCTGTTACGTAGGTGGGACGATTTGGTGCCACCTACCCTAGAGAGGTTAA
>DTSsa13-84
TTAACCTGTTAGGGCTAGGGGGCAGTATTGACACGGCTGGATAAAAAACGTACCCGATTTAATCTGGTTACTACTCCTGCCCAGTAACTAGAATATGCATATAATTATTGGCTTTGGATAGAAAACACTCCAAAGTTTCTAAAACTGTTTGAATGGTGTCTGTGAGTATAACAGAACTCAAATGGCAGGTCAAAACCTGAGAGATTCCTTTACAGGAAGTGGCCTGTCTGACCATTTATTGTCTTTCTTTGACATCTCATCCCATTACAAAGGATCTCTGCGGTAACGTGACACTTCCCACGGCTCCAATAGGCTCTCAGAGCCCGGGAAAAACCTGAATGTCGTCATTCCAGCCCCAGGCTGTAACACATTATCGCCTTTCTCAAGTGGCCGATCAAGGGACTGTGGGCTTAGGCGCGTGCACTGGCCGCCCCCGTCTTTGTGTTTTTTCCTCTGTTTACCGAAAAGGAGATTCCCGGTCGGAATATTATCGCTTTTTTACGAGAAAAATTGCATAAAAATTGATTTTAAACAGCGGTTGACATGCTTCGAAGTACGGTAATGGAATATTTAGAATTTTTTTGTCACGAATTGCGCCATGTGCGCGACCCTGATTTACCATTTCGGATAGTTTCCGGAACGCACGAACAAAACGCCGCTATTCGGATATAACGATGGATTATTTTGGACCAAACCAACATTTGTTATTGAAGTAGCAGTCCTGGGAGTGCATTCTGACGAAGACAACAAAAGGTAATCAAACTTTTGTAATAGTAAATCTGATTTTGGTGAAGGCTAAACTTGCAGGGTGTCTAAATAGCTAGCCCGTGATGGCTGGGCTATGTACTTAGAATATTGCAAAATGTGCTTTCACCAAAAAGCTATTTTAAAATCGGACATATCGAGTGCATAGAGGAGTTCTGTATCTATAATTCTTAAAATAATTGTTATGCTTTTTGTGAACGTTTATCGTGAGTAATTTAGTAAATTGTTAGTAAATTCCCCGGAAGTTTGCGGGGGGTATGCTAGTTCTGAACATCACATGCTAATGTAAAAAGCTGTTTTTTGATATAAATATGAACTTGATTGAACAAAACATGCATGTATTGTATAACATAATGTCCTAGGTGTGTCATCTGATGAAGATCATCAAAGGTGAGTGCTGGATTTAGCTGTCTTCTGGGTTTTTGTGAGATTATATGCTAGCTTGAAAAATGTGTGTCTGATTATTTCTGGCTGGGTACTCTGCTGACATAATCTAATGTTTTGCTTTAGCTGTAAAGCCTTTTTGAAATCGGACAGTGTGGTTAGATAAAGGAGAGTCTTGTCTTTAAAATGCTGTAAAAGAGTCATATGTTTGAAAAATTGAAGTTTTTGTATTTTTGAGGAATTTGTAATTCGTGCCACGCCTATCATTGGATATTGGAGCAGGTGTTCCGCTAGC
>DTSsa14-85
TTAACCTGTTGGGGCTAGGGGGCAGTATTTTCACGGCTGGATAAAAAAACGTACCCGATTTAATCTGGTTACTAATCCTACCCAGTAACTAGAATATGCATATACTTATTATATATGGATAGAAAACACCCTAAAGTTTCTAAAACTGTTTGAATGGTGTCTGTGTGTATAACAGAACTCATTTGGCAGGCTGAGACATTTTCTGACAGGAAGTGGATACCTGATGTGTTGAATTACCTTTAAGCCTATGCCATTGAAACACACAGGGGTTGATTAATGTTTTGGCACTTCCTATTGCTTCCACTAGATGTCACCAGCCTTTACAAAGTGTTTTGAGTCTTTTACTGTGAGATCTGACCGAACAAGAGCCATGGAACGGTGATGGCCGATTAGACTCTGGCGCGCGAGTTCATGTTGGGTACCCTCGTTCCAATACGTTATAAAAGAGAATGCATTCGTCCACCTTGAATATTATTCATGTTCTGGTTAAAAAAGGCCCTAATGATTTATGCTATACAACGTTTGACATGTTTGAACGAACGTAAATATATTTTTTCCCCTCGTTCATGAAGTGAAGTCCGGCGGGCTTAGATCATGTGCTAACAAGACGGAGATTTTTGGACATAAATGATGAGCTTTTTTGAACAAAACTACATTCGTTATGGACCTGTGATACCTGGAAGTGACATCTGATGAAGAGAATCAAAGGTAATGGATTATTTACATAGTATTTTCGATTTTAGATCTCCCCAACATGGCGGCTAGTCTGTATCGCAACGCGTATTTTTCTGGGCGCAGTGCTCAGATTATTGCAAAGTGTGATTTCCCAGTAAGGTTATTTTTAAATCTGGCAAGTTGATTGCGTTCAAGAGATGTAAATCTATAATTCTTTAAATGACAATATAATATTTTACCAATGTTTTCTAATTGTAATTATTTAATTTGTGATGCTGACTTGACTGCCGGTTATTGGAGGGAAACGATTTCCTCAACATCAATGCCATAGTAAAACGCTGTTTTTGGATATAAATATGAACTTGATAGAACTAAAAATGCATGCATTGTCTAACATAATGTCCTAGGAGTGTCATCTGATGGAGATTGTAAAAGGTTAGTGCATCATTTTAGCTGGTTTTATGGTTTTGGTGACCCTGTCTTTGAATTGACAAAACATTACACACAGCTATTGTCAATGTACTCTCCTAACATAATCTAACTTTATGCTTTCGCCGTAAAACCTTTTTGAAATCGGACAACGTGGTTAGATTAAGGAGATGTTTATCTTTCAAAGGGTGTAAGATAGTTGTATGTTTGAAAAATTTGAATTTTGACATTTATTTGGTTTCAAATTTGCCGCTCTTGAAATGCACCTGCTGTTGATGGAGTGCACCACGGGGGGGACGCTAGCGTCCCACCTAGCCCATAGAGGTTAG
>DTSsa13-86
TTAACCTGTTAGGGCTAGGGGGCAGCATTGACACGGCTGGATAAAAAACATACCCGATTTAATCTGGTTACCACTCCTACCCAGTAACTAGAATATGCATATACTTATTACATATGGATAGAAAACACCCTAAATTTTCTAAAACTGTTTGAATGGTGTCTGTGAGTATAACAGAACTCAAATGGCAGGTCAAAACCTGAGAGATTCCTTTACAGGAAGTGGCCTGTCTGACCATTTGTTGAACTTCTTTTCCATCTCTATCATTTACTAAGGATCTCTGCTCTAACGTGACACTTCCCACGTCGTCCATAGGCGCTCAGAGCCCGGGAAAAAACAGAATGTCGTCATTCCAGCCCCAGGCTGAAACACATTATCGCCTTTCTCAAGTGGCCGATCAAGAGACACTAGCTTATGCGCGTGACCCCGACCGCCCCCGCCTTTGGGATTTTTTCCTCTGTTTGCCGAAAAGGAGATTCCCTGTCGGAATATTATCGCTTTTCTACGAGAAAAATGTCGTAAAAATTGATTTTAAACAGCGGTTGACATGCTTCGAAGTACGGTAATGGAATATTTAGATTTTTTTTGTCACGAATTGCGCCATGCGCGCGACCCTGATTTACCATTCGGATAGTTTCTGGAACGCACGAACAAAACGCCGCTATTCGGATATAACGATGGATTATTTTGGACCAAACCAACATTTGTTATTGAAGTAGCAGTCCTGGGAGTGCATTCTGACGAAGACAACAAAAGGTAATCAAACTTTTGTAATAGTAAATCTGATATTGGTGAGTGCTAAACTTGCCAGGTGTCTAAATAGCTAGCCCGTGATGGCTGGGCTATGTACTTAGAATATTGCAAAATGTGCTTTCACCAAAAAGCTATTTTAAAATCGGACATATCGAGTGCATAGAGGAGTTCTGTATCTATAATTCCTAAAATAATTGTTATGCTTTTTGTGAACGTTTATCGTGAGTAATTTAGTAAATTGTTAGTAAATTCCCCGGAAGTTTGCGGGGGGTATGTTAGTTCTGAACGTCACATGACAATGTAAAAAGCTGGTTTTTGATATAAATATGAACTTGATTGAACAAAACATGCATGTATTGTATAACATAATGTCCTAGGTGTGTCATCTGATGAAGATCATCAAAGGTTAGTGCTGCATTTAGCTGTGGTTTGGGTTTTTGTGACATTATATGCTAGCTTGAAAAATGGGTGTCTGATTATTTCTGGCTGGGTACTCTGCTGACATAATCTAATGTTTTGCTTTCGTTGTAAAGCCTTTTTGAAATCGGACGTGTGGTTAGATTAACGAGAGTCTTGTCTTTAATGTACCCTTTTCTATCTAGAAATTGAAGTAATAGCATTTCTAAGGTATTTGAAAATCGCGCCACTGGATTAGACTGGCTGTTGCGTAGGTGGGACGAATTCGTCCCTCCTGCCCTAGAGAGGTTAA
>DTSsa13-88
AAAACCTGTTGGGGATAGGGGGCAGTATTTGCACGGCCGGATAAAAAACGTATCCGATTTAATCTGGTTACTACTCCTGCCCAGTAACTAGAATATGCATATAATTATTGGCTTTGGATAGAAAACACCCTAAAGTTTCTAAAACTGTTTGAATGGTGTCTGTGAGTATAACAGAACTCATATGGCAGGCAAAAACCTGAGAAAATTCCTTACAGGAAGTGACCTGTCTGACAAGTTCTTGTTCATCTTGGCTCTGTTTATTGAAGACTGAGGATCTTTGCTGTAACGTGACACTTCCTACGGCTCCCATAGGCTCTCAGAACCCGGGAAAAAGCTGAATGATATCGGGGTAGCCCCAGGCTGAAACACATTAGCGCGTTTGGATAGTGGCCGGTCAGAGGACCATCAGACTGGGGCTCGTGCACGAGGGCTCGAGATGTTTTTATTTTCTCTCTCTTTGAACGTAAACACGCCTTCCCGGTCGGAATATTATCGCTTTTTTACGAGAAAAATGGCATAAAAATTGATTTTAAACAGCGGTTGACATGCTTCGAAGTACGGTAATGGAATATTTACAATTGTTTTGTCACGAAACGCGTCGGGCGTGTGACCCTTATTTACCCTTCAGATAGTGTCTTGAACGCACGAACAAAACGCCGCTATTTGGATATAACTATGGATTATTTGGGACCAAACCAACATTTGTTATTGAAGTAGAAGTCCTGGGAGTGCATTCTGACGAAGAACACCAATGGTAATCAAACTTTTCTAAATATAAATCGGAGTTTGGTGAGTGCCAAACTTGGTTGGTGTCAAAATAGCTAGCCTGTGATGGCTGGGCTATCTACTTAGAATATTGCAAAATGTGCTTTCACCGAAAAGCTATTTTAAAATCGGACATAGCGAGTGCATAGAGGAGTTCGGTATCTATAATTCTTAAAATAATTGTTAAGTTTTTTGTGAACGTTTATCGTGAGTAATTTAGTAAATTCACCGGCAGTGTTCGGTGGGAATGCTAGTCACATGCTAGTCACATGCTAATGTAAAAATCTGGTTTTTGATATAAATATGAACTTGATTGAACAAAACATGCATGTATTGTATAACATAATGTCCTAGGGGTGTCATCTGATGAAGATCATCAAAGGTTAGTGATGCATTTAGCTGTGGTTTGGGTTTATGTGACATTATATGCTAGCTTGAAAAATGGGTGTCTGATTATTTCTGGCTGGGTCCTCTGCTGACATAATCTAATGTTTTGCTTTCGTTGTAAAGCCTTTTTGAAATCGGACAGTGTGGTTAGATTAACGAGAGTCTTGTCTTTAAAATGGTGTAAAATAGTCATATGTTTGAGAAATTGAAGTAATAGCATTTCTAAGGTATTTGAATATCGCGCCACGGGATTACACTGGCTGTTGAGTATTTTGAGTA
>DTSsa13-89
TTAACCTGTTATGGCTAGGGGGCAGTATTTTCACGGCTGGATAAAAAACGTACCCGATTTAATCTGGTTACCACTCCTACCCAGTAACTAGAATATGCATATACTTATTACATATGGATAGAAAACACCCTAAAGTTTCTAAAACTGTTTGAATGGTGTCTGTGAGTATAACAGAACTCATTTGGCAGGCAAAAACCTGACAAGGTTTCAGGCAGGAAGTGGCCTGTCTGACAAGGTGTCGTTCTTCTTGTCTCTGTTTATTGAAGAGTGAGGATCTTAGCTGTCCCGTGACACTTCCTACGGCTGCCATAGGGTCTCAGAAGGCGGTAAAAAGCTGAATCGTGGCTTTGCAGGCTCTGGCTGAAAAAAAGTAGCGCGTTTGGGTAGTGGCTGGTTACAGTACTGTGAGACTCAGGCTCGTGCCCGCGTCGACCGAAAGCTTTGTTTACTTTCCTCTGTTTAGCTAAAAGGAGATTCCCGGTCGGAATATTATCGCTTTTTTACGAGAAAAATGGCATAAAAATTGATTTTAAACAGCGGTTGACATGCTTCGAAGTACGGTAATGGAATATTTAGATTTTTTTTGTCACGAATTGCGCCATGCGCGCGACCCTGATTTATCATTTCAGATAGTGTCTGGGACGCACGAACAAAACGCCGCTATTCGGATATAACGATGGATTATTTTGGACCAAACCAACATTTGTTATTGAAGTAGCAGTCCTGGGAGTGCATTCTGACGAAGACAACAAAAGGTAATCAAACTTTTATAATAGTAAACCTGATATTGGTGAGTGCTAAACTTGCCGGGTGTCTAAATAGCTAGCCCGTGATGCCAGGGCTATGTACTTAGAATATTGCAAAATGTACTTTCACCAAAAAGCTATTTTAAAATCGGACATATCGAGTGCATAGAGGAGTTCTGTATCTATAATTCTTAAAATAATTGTTATGCTTTTTGTGAACGTTTATCGTGAGTAATTTAGTAAATTCTTAGTGAATTCGCCGGAAGTTTGCGGGGGGTATGCTAGTTCTGAACGTCACATGCTAATGTAAAAAGCTGGTTTTTGATATAAATATGAACTTGATTGAACAAAACATGCATGTATTGTATAACATAATGTCCTAGGGTTGTCATCTGATGAAGATCATCAAAGGTTAGTGCTGCATTTAGCTGTCTTCTGGGTTTTTGTGACATTATATGCTAGCTTGAAAAATGGGTGTCTGATTATTTCTGGCTGGGTACTCTGCTGACATAATCTAATGTTTTGCTTTCGCTGTAAAGCCTTTTTGAAATCGGACAGTGTGGTTAGATAAAGGAGAGTCTTGTCTTTAAAATGCTGTGAAATAGTCATATGTTTGAAAAATTGAAGTTTTTGTATTTTTGAGGAATTTGTAATTCGCGCCACGCCTATCATTGGATATTGGAGCAGGTGTTCCGCTAGCGGAACGTCTAGATGTAAGAGGTTAA
>DTSsa13-90
ATAACCTCTCTAGGGTAGGGGGCAGTATTTGCACGGCCGGATAAAAAACGTACCCGATTTAATCTGGTTATTACTACTGCCCAGAAAGTAGAATATGCATATAATTGTTTGATTTGGATAGAAAACACCCTAAAGTTTCTAAAACTGTTTGCATGGTGTCTGTGAGTATAACAGAACTCATATGGCAGGCAAAAACCTGAGAAGATTCCTTACAGGAAGCGCCCTCTCTGACCATTTCTTGTCCTTCGACACTCTCTTTATTGAAAACTGAGGATCTCTGCTGTAACGTGACACTTCCTACGGCTCCCATAGGCTCTCAGAAGGCGGAAGAACGGTGAATGATGACTCTGGTGTCCCAGGCTGAAAAACAGTAGCGCATTTGGATAGTGGTCGATCAGAGAACAATGAGACTGGGGGCGCATGCACGAGCCGACACCATGTTTTTATTTTTTCGTCTTTGAACGAAAACAGGGTTTCCCGGTCTGAATATTATCGCTTTTTTACGAGAAAAATCGCATAAAAATTGATTTTAAACAGCGGTTGACATGCTTCGAAGTACGGTAATCGAATATTTAGAATTTTTCTGTCACGAAACGCGTCGGGCGCGTCATCCTTCGTCACCCTTCGGATAGTGTCTTGAACGCACGAACAAAACAGAGGATATTTGAACATAACTATGGATTATTTTGAACCAAACCAACATTTGTTATTGAAGTAGAAGTCCTGGGAGTGCATTCTGACGAAGAACAGCAAAGGTAATCCAATTTTTCATATAGTAAATCTGAGTTTGGTGAGGGCCAAATTTGGTGGGTGTCAAATTAGCTAGCCATGATGGCTGGGCTATGTACTCAGAATATTGCAAAATGTGCTTTCGCCGAAAAGCTATTTTAAAATCTGACACCGCGATTGCATAAAGGAGTTCTGTATCTATAATTCTTAAAATAATTGTTATGTTTTTGGTCAATGTTTATCGTGAGTAATTTAGTAAATTCACCGGAAGTTTGCGGTGGGTATGCTAGTTCTGAACATCACATGCTAATGTAAAAAGCTGTTTTTTTATATAAATATGAACTTGATTGAACAAAACATGCATGTATTGTATAACATAATGTCCTAGGAGTGTCATCTGATGAAGATCATCAAAGGTTAGTGCTACATTTAGCTGTGGTTTTGGTTTTTGTGACATATATGCTTGCTTTGAAAATGGCTGTGTGATTATTTTTGGGATGGTACTCTCCTGACATAATCTAATGTTTTGCTTTCGCTGTAAAGCCTTTTTGAAATCGGACAATGTGGTTACATAAAGGAGAGTCTTGTCTTTAAAATGGTGTAA
>DTSsa13-91
TTAACTTGTTATGGATAGGGGGCAGTATTTTCACGGCTGGATAAAAAACGTACCCGATTTAATCTGATTATTACTCCTGCATAGAAACTAGAATATGCATATAATTTTTAGCTTTGGATAGAAAACACTCAAAAGTTTCTAAAACTGTTTGAATGGTGTCTGTGAGTATAACAGAACTCATTTGGCAGGCCAAAACCTGAGAAGATTTCAAGCAGGAAGTGGCCTGTCTGAGAAGTAGTGTTTCATCTTGGCTCTTTTTATTGAAGACTCAGGATCTGTGCAATAACGTTACATTTCCTACGTCTTCCATAGGGTCTCAGAGCCCGGGAAAAAGTTGAATGATATCGAGGCAGGCTCTGGCTGAAACACTTTATCGCTTTTGGCAAGTGGCCACTCAGAGTACTATGGGCTTAGGTGCGTGCCCGCTTTGACCGAATGCTTTCTTTTCCTTTGTCTGTTTATCTAAACGCAGATTCCCGGTCGGAATATTATCGCTTTTTTTATGAGAAAAATGGCATAAAAATTGATTTTAAACAGCGGTTGACATGCTTCGAAGTACGGTAATGGAATATTTAGAATTATTTTGTCACGAATTGCGCCATGCTCGTCACCCTTAAAGCCTTTAGGATAGTGTCTAGAACGCACGAACAAAACGCCGCTGTTTGGATATAACGATGGATTATTTTGGACCAAACCAACATTTGTTATTGAAGTAGAAGTCCTGGGAGTGCATTCTGACGAAGACAACAAAGGTAATAACATTTTTCTTATAGTAAATCTGACTTTGATGAGTGCTAAACCTGCTGGGTGTCTAAATAGCTAGCCCTGTGATGCCGGGCTATCTACTGAGAATATTGCAAAATGTGCTTTCACCGAAAAGCTATTTTAAAATCGGACATATCGAGTGCATAGAGGAGTTCTGTATCTATAATTCTTAAAATAATTGTTCTGCTTTTTGTGAACGTTTATCGTGAGTAATTTAGTAAATTCACCGGCAGTGTTCGGTGGGAATGCTAGTCACATGCTAGTCACATGCTAATGTAAAAAGCTGGTTTTTGATATAAATATGAACTTGATTGAACAAAACATGCATGTATTGTATAACATAATGTCCTAGGGTTGTCATCTGATGAAGATCATCAAAGGTTAGTGCTACATTTAGTTGTGGTTAGGGTTTATGTGACATTATATGCTAGCTTGAAAAATGGGTGTCTGATTATTTCTGGCTGGGTATTCTGCTGACATAATCTAATGTTTTGCTTTCGTTGTAAAGCCTTTTTGAAATCGGACAGTGTGGTTAGATTAACGAGAGTCTTATCTTTAAAATGGTGTAAAATAGTCATATTTTTAAAAAATTGAAGTAATAGCATATCTAAGGATTTGAATAACGCGCCACAGGATTCAACTGGCTGTTGAGTAGGTGGGTCCCACCTAGCCCATAGAGGTTAAGA
>DTSsa14-92
TTAACCTGTTGGGGCTAGGGGGCAGCATTTGCACGTCTGGATAAAAAAAATGTACCCGATTTAATCTGGTTACTAATCCTACCCAGTAACTAGAATATGCATATACTTATTATATATGGATAGAAAACACTCTAAAGTTTCTAAAACTGTTTGAATGGTGTCTGTGAGTATAACAGAACTCATTTGGCAGGCAAAACCCTGAGACATTTTCTGACAGGAAGTGGATACCTGATGTGTTGTATTGACTTTAAACCTATCCCATTGAAAAACACAGGGGCTTAGGAATATTTTGGCACTTCCTATTGCTTCCACTAGATGTCACCAGCCTTTACAAAGTGTTTTGAGTCTTCTGGAGGGAGATCTGACCGAACAAGAGCCATGGAACGATGATGTCCCATTAGACACCTGGCGCGCGAGTTCATGTTGGGTACCCTCGTTCCAATACGTTATAAAAGAGTATGCATTCGTCCACCTTGAATATTATTCATGTTCTGGTTAAAAAAGGCCCTAATGATTTATGCTATACAACGTTTGACATGTTTGAACGAACGGAAATATATTTTTTCCCCTCGTTCATGACGAGAAGTCCGGCTGGCTTACATCATGTGCTAACGAGACGGAGATTTTTGGACATAAATGATGAGCTTTTTTGAACAAAACTACATTCGTTATGGACCTGTGATACCTGGAAGTGACATCTGATGAAGAGAATCAAAGGTAATGGATTATTTACATAGTATTTTCGATTTTAGATCTCCCCAACATGACGTCTAGTCTGTATCGCAACGCGTATTTTTCTGGGCGCAGTGCTCAGATTATTGCAAAGTGTGATTTCCCAGTAAGGTTATTTTTAAATCTGGCAAGTTGATTGCGTTCAAGAGATGTAAATCTATAATTCTTTAAATGACAATATAATATTTTACCAATGTTTTCTAATTTTAATTATTTAATTTGTGGTGTTGACTTGACTGCCGGTTATTGGAGGGAAACGATTTCCTCAACATCAATGCCATAGTAAAACGCTGTTTTTGGATATAAATATGAACTTGATAGAACTAAAAATGCATGCATTGTCTAACATAATGTCCTAGGAGTGTCATCTGATGGAGATTGTAAAAGGTTAGTGCATCATTTTAGCTGGTTTTATGGTTTTGGTGACCCTGTCTTTGAATTGACAAAACATTACACACAACTCTTGTAAATGTACTGTCCTAACATACTCTAAATTTATGCTTTCGCCGTAAAACCTTTTTGAAATCGTAAAACGTGGTTAGATTAAGGAGATGTTTATCTTTCAAAGGGTGTAAAATAGTTGTATGTTTGAAAAATTTGAATTTTGACATTTATTTGGATTCAAATTTGCCGCTCTTGAAATGCACCTGCTGTTGATGGAGTGCACCACGGGTGGCACGCTAGCGTCCCACCTAGCCCATAGAGGTTAA
>DTSsa14-93
TTAACCTGTTAGGGCTAGGGGGCAGTATTGACACGGCTGGATAAAAAAACATACCCGATTTAATCTGGTTACCACTCCTACCCAGTAACTAGAATATGCATATACTTATTACATATGGATAGAAAACACCCTAAATTTTCTAAAACTGTTTGAATGGTGTCTGTGAGTATAACAGAACTCATTTGGCAGGCAAAACCCTGAGACATTTTCTGACAGGAAGTGGATACCTGATGTGTTGTATTGACTTTAAACCTATCCCATTGAAAAACACAGGGGCTGAGGAATATTTTGGCACTTCCTATTGCTTCCACTAGATGTCACCAGCCTTTACAAAGTGTTTTGAGTCTTCTGGAGGGAGATCTGACCGAACAAGAGCCATGGAACGATGATGTCCCATTAGACACCTGGCGCGCGAGTTCATGTTGGGTACCCTCGTTCCAATACGTTATAAAAGAGTATGCATTCGTCCACCTTGAATATTATTCATGTTCTGGTTAAAAAAGGCCCTAATGATTTATGCTATACAACGTTTGACATGTTTGAACGAACGTAAATATATTTTTTCCCCTCGTTCATGAAGAGAAGTCCGGCTGGCTTAGATCATGTGCTAACAAGACGGAGATTTTTGGACATAAATGATGAGCTTTTTTGAACAAAACTACATTCGTTATGGACCTGTGATACCTGGAAGTGACATCTGATGAAGAGAATCAAAGGTAATGGATTATTTACATAGTATTTTCGATTTTAGATCTCCCCAACATGACGTCTAGTCTGTATCGCAACGCGTATTTTTCTGGGCGCAGTGCTCAGATTATTGCAAAGTGTGATTTCCCAGTAAGGTTATTTTTAAATCTGGCAAGTTGATTGCGTTCAAGAGATGTAAATCTATAATTCTTTAAATGACAATATAATATTTTACCAATGTTTTCTAATTTGAATTATTTAATTTGTGACGCTGACTTGACTGCCGGTTATTGGAGGGAAACGATTTCCTCAACATCAATGCCATAGTAAAACGCTGTTTTTGGATATAAATATGAACTTGATAGAACTAAAAATGCATGCATTGTCTAACATAATGTCCTAGGAGTGTCATCTGATGGAGATTGTAAAAGGTTAGTGCATCATTTTAGCTGGTTTTATGGTTTTGGTGACCCTGTCTTTGAATTGACAAAACATTACACACAACTCTTGTAAATGTACTGTCCTAACATACTCTAAATTTATGCTTTCGCCGTAAAACCTTTTTGAAATCGTAAAACGTGGTTAGATTAAGGAGATGTTTATCTTTCAAAGGGTGTAAAATAGTTGTATGTTTGAAAAATTTGAATTTTGACATTTATTTGGATTCAAATTTGCCGCTCTTGAAATGCACCTGCTGTTGATGGAGTGCACCACGGGTGGCACGCTAGCGTCCCACCTAGCCCATAGAGGTTAA
>DTSsa14-94
TTAACCTGTTGGGGCTAGGGGGCAGTATTTTCACGGCTGGATAAAAAAACGTACCCGATTTAATCTGGTTACTAATCCTACCCAGTAACTAGAATATACATATACTTATTATATATGGATAGAAAACACCCTAAAGTTTCTAAAACTGTTTGAATGGTGTCTGTGAGTATAACAGAACTCATTTGGCAGGCAAAACCCTGAGACATTTTCTGACAGGAAGTGGATACCTGATGTGTTGAATTACCTTTAAGCCTATGCCATTGAAACACACAGGGGTTGATTAATGTTTTGGCACTTCCTATTGCTTCCACGAGATGTCACCAGCCTTTACAAAGTCTTTTGAGTCTTTTACTGTGAGATCTGACCGAACAAGAGCCATGGAACGGTGATGGCCGATTAGACTCTGGCGCGCGAGTTCATGTTGGGTACCCTCGTTCCAATACGTTATAAAAGAGAATGCATTCGTCCACCTTGAATATTATTCATGTTCTGGTTAAAAAAGGCACTAATGATTTATGCTATACAACGTTTGACATGTTTGAACGAACGTAAATATATTTTTTCCCCTCGTTCATGACGAGAAGTCCGGCTGGCTTAGATCATGTGCTAACAACACGGAGCTTTTTGGACATAAATGATGAGCTTTTTTGAACAAAACTACATTCGTTATGGACCTGGGATTCCTGGAAGTGACATCTGATGAAGAGAATCAAAGGTAATGGATTATTTACATAGTATTTTCGATTTTAGATCTCTCCAACATGGCCGTTTGTCTGTATAGCAAAGCGTATTTTTCTGGGCGCAGTGCTCAGATTATTGCAAAGTGTGATTTCCCAGTAAGGTTATTTTTAAATCTGGCAAGTTGATTGCGTTCAAGAGATGTAAATCTATAATTCTTTAAATGACAATATAATATTTTACCAATGTTTTCTAATTTTAATTATTTAATTTGTGGTGCTGACTTGACTGCCGGTTATTGGAGGGAAACGATTTCCTGAACATCAACGCCATAGTAAAACGCTGTTTTTGGATATAAATATGAACTTGATAGAACTAAAAATGCATGTATTGTCTAACATAATGTCCTAGGAGTGTCATCTGATGGAGATTGTTAAAGGTTAGTGCATCATTTTAGCTGGTTTTATGGTTTTGGTGACGCCTGTCTTTGAATTGACAAAACATTACACACAGCTATTGTAAATGTACTCTCCTAACATAATCTAACTTTATGCTTTCGCCGTAAAACCTTTTTGAAATCGGACAACGTGGTTAGATTAAGGAGATGTTTATCTTTCAAAGGGTGTAAGATAGTTGTATGTTTGAAAAATTTGAATTTTGACATTTATTTGGTTTCAAATTTGCCGCTCTTGAAATGCACCTGCTGTTGATAGGGTGCACCATGGGTGGCACGCTAGCGTCCCACATAGCCCCAAGAAGTTAA
>DTSsa13-95
TTAACCTGTTGGGGGTAGGGGGCAGTATTTACACGGCCGGATAAAAAACGTACCCGATTTAATCTGGTTATTACTCGTGCCCAGAAACTAGAATATGCATATAATTATTGGCTTTGGATAGAAAACACCCTAAAGTTTCTAAAACTGTTTGAATGGTGTCTGAGAGTATAACAGAACTCATATGGCAGGCAAAAACCTGAGAAGATTCCTTACAGGAAGTGGCCTGTCTGACCATTCCTTGAGATTCTTGACTCTGTTTATTGAAGATTGAGGATCTTTGCTGTAACGTGACACTTCCTACGGCTCCCATAGGCTCTCAGAAGGCTGGAATAAAGCTGAATGATGTCATTCCAGCCCCAGGCTGAAACACATTTGCGCTTTTGGCAAGTGGCCGATCAGAGGACAATGGGCTTAGGCACGTGCACGAGTCGACCCCATGCTTTATTTTCTTTCGTCTTTTTACCTAAACGCAGATTCCCGGTCGGAATATTATCGCTTTTTTACGAGAAAAATTGCATAAAAATTGATTTTAAACAGCGGTTGACATGCTTCGAAGTACGGTAATGGAATATTTTGAAATGTTTTGTCACGAAATGCGTCGTGCTCGTCACCCTTCTTTACCATTCGGATAGTGTCTTGAACGCACGAACAAAACGCCGCTATTTGGATATAACTATGGATTATCTGGAACCATACCAACATTTGTTATTGAAGTAGAAGTCCTGGGAGTGCATTCTGATGAAGAACACCAAAGGTAATAATATTTTTCTTATAGTAAATCTGACTTTGGTGAGTGCTAAACTTGCTGGGTGTCTAAATAGCTAGCCCTGTGATGCCGGGCTATCTACTGAGAATATTGCAAAATGTGCTTTCACCGAAAAGCTATTTTAAAATCGGACATATCGAGTGATTAGAGGAGTTCTGTATCTATAATTCTTAAAATAATTGTTATGCTTTTTGTGAACATTTATCGTGAATAATTTAGTACATTTTTAGTAAATTCACCGGAAGTTTGCGGGGGGTATGCTAGTTCTGAACGTCACATGCTAATGTAAAAAGCTGGTTTTTGATATAAATATGAACTTGATTGAACAAAACATGCATGTATTGTATAACATAATATCCTAGGTGTGTCATCTGATGAAGATCATCAAAGGTTAGTGCTGCATTTAGCTGTGGTTTGGATTTATGTGACATTATATGCTAGCTTGAAAAATGGGTGTCTGATTATTTCTGGCTGGGTACTCTGCTGACATAATCTAATGTTTTTCTTTCGTTGTAAAGCCTTTTTGAAATCGGACAGTGTGGTTAGATTAACGAGAGTCTTGTCTTTAAAATGGTGTAAAATAGTCATATGTTTGAGAAATTGAAGTAATAGCATTTCTAAGGTATTTGAATAACGCGTCACAGGATTCCACTGGCTGTTACGTAGGTGGGACGATTTCATCCCGCCGACCCTAGAGAGGTTAA
>DTSsa13-97
TTAAAACCTCTTGGGGCTAGGGGCCAGTATTTCACAGCCGGATGAAAAACGTACCCAATTTAAACAGGTTGCTACTCTGGCCCAGAAAATAGAATACACATATTGTTAGTAGATTTGGATAGAAAACACTCTGAAGTTTCTAAAACTGTTTGAATGGTGTCTGTGAGTATAACAGAACTCATATGGCAGGCCAAAACCTGAGAAAAATGTAATCAGGAAGTGGGAGAAATTAGAAATGTAGTTTTTCTTTTGAATCCCTTGAAAAACTACAGTGACATAGGATTTACGTTGCACCTCCTAACTCTTCCATTTGCTGTCAACAATCTTTAGGAACTGGTTTCATCCGTCACCTGTTACCGGGCAGAAAATTATGGCTCAGTCAATCAGTGGCCAGTCTGAGGAAAGGTGTCTAGTGATGCGCGTGCATGTGACTTCGTTGTTTTTTATTTTTCTTCTGGGATGAATACCTATTGCCCAGTTGTAAAATTATCGCAATTTTACTTAAAAAATACCCTAATGGATTGATTGTAAACATCGTTTGACATGTTTCTACAAACGGTAATGGAACTTTTGAACATTTTGTCTATGGATTTGCGTCCACGCCACATGGCATTGTAAAGTGTTCTGGATGGGTCAACAAAACGGACGTATTTGGACATAAATGATGGACTTTGCAGAACAAATGAACATTTCTTGTGGAAGTGGGTGCCCTTCCGAGTGCATTCCGCCGAAGATCAGCAAAGGTAAGAAAATATTTAGAACAGATTTTTTTAGATTTGTCGACGCCGTGGTTGTAGGCTAACTGTATAGCTTAGCATTGAAGGCTAAGATCTGTACTCAGAATATTGAACAATGTGCTTTTTCCGTAAAGTTATTTTGAAATCTGACAAAGTGGTTGCATAAAGGAGTAGATTATCTCTAATTCTTTAAATAATTGTTAGAAATTTTGCCAACGTTTATGAGTTCTTCTGTAAATGAATGTGCCTATTCACTGGGGGTTATGGGGAGAAAACATTTTCTGAACGTCACGCGCCAATGTAAAAATTGGGTTTTTGGATATAAATATGAACTTGATCGAACAAAAAAATGCATGTATTGTCTAACATTATGTGCTAGGAGTGTCATCTAATGAAGATTGTCAAAGGTTAGTGCTTCATTTTAGCTGTATATCTGGTTTTGTGATGGCTATCCTTGCTTGGAAAATGGCTTTTTTTTGTTGCTAAGGTGCTATTCTAAAATAATCTAATGTTTTGCTTTCAACGTAAAGCCTTTTTGAAATCGGACAATGTGATTGGATTAACCTCTCTGGGCTAGGCG
>DTSsa13-99
TATTAAACGTACCCGATTTAATCTGGTTATTACTACTGCCCAGAAACTAGAATATGCATATAATTATTGGCTCTGGATAGAAAACACCCTAAAGTTTCTAAAACTGTTTGAATGGTGTCTGTGAGTATAACAGAACTCATATGGCAGGCAAAAACCTGAGAAGATTCTGTTCAGGAAGTGCCCCCTCTGACCATTCCTTGAGCTTCTTGACTCTGTTTATTGAAGACTGAGGATCTTTGCTGTAACGTGACACTTCCTAGGGCTCCCATAGACTCTCAGAAGGCGGGAAAAAGCTGAATGATGTAATTCCAGCCCCAGGCTGAAACACATTAGCGCTTTTGGCAAGTGCTCTATCAGAGGACAATGGGCTGAGGCGCGTGCACTAGTCGACCCCATGTTTTTATTTTCTATCGTCTTTGAACCTAAACACAGATTCCCGGTCAGAATATTATCGCTTTTTTTACGAAAAATTGATTTTAAACAGCGGTTGACATGCTTCGAAGTACGGTAATGGAATATTTAGACATTTTTTGTCACGAAATGCGTCGTGCGCGTCACTCTTCTTTACCATTCGGATAGTGTCTTGAACGCACGAACAAAACAGAGGATATTTGAACATAACTATGGATTATTTTGAACCAAACCAACATTTGTTATTGAAGTAGAAGTCCTGGGAGTGCATTCTGACGAAGACAGCAAAGGTAATAACATTTTTCTTATAGTAAATCTGATTTTGGTGAGTGCTAAACTTGGTGGGAGTCTAAATAGCTAGCCCTGTGATGCCGGGCTATCTACTGAGAATATTGCAAAATGTGCTTTCACCGAAAAGCTATTTTAAAATCGGACATAGCGAGTGCATAGAGGAGTTCTGTATCTATAATTCTTAAAATAATTGTTATGTTTTTTGTGGAACGTTTATCATGAGTAATTTAGTAAATTCACCGGAAGTTTGCTAGTTCTGAACGTCACATGCTAATGTAAAAAGCTGTTTTTTGATATAAATATGAACTTGATTGAACAAAACATGCATGTATTGTATAACATAATGTTCTAGGGTTGTCATCTGATGAATATCATCAAAGGTTAGTGCTGCATTTAGCTGTGGTTTGGGTTTATGTGACATTATATGCTAGCTTGAAAAATGGGTGTCTGATTTTTTCTGGCTGGGTACTCTGCTGACATTATCTAATGTTTTGCTTTCGTTGTAAAGCCTTTTTGAAATCGGACAGTGTGGTTAGATTAACGAGAGTCTTGTCTTTAAAATGGTGTAAAATAGTCATATGTTTGAGAAATTGAAGTAATAGCATTTCTAAGGTATTTGAATAACGCGCCACGGGTTTCAACTGGCTGTTGAGTAGGTGGGACGATTTCGTCCCGCCGACCCTAGAGAGGTTAA
>DTSsa13-102
TTAACCTGTTGGGGATAGGGGGCAGTATTTGCACGGCCGGATAAAAAACGTACCCGATTTAATCTGGTTATTACTACTGCCCAGAAACTAGAATATGCATATAATTATTGGCTTTGGATAGAAAACACCCTAAAGTTTCTAAAACTGTTTGAATGATGTCTGTGTATAACAGAACTCATATGGCAGGCCAAAACCTGAGAAGATTCCAAACAGGAAGTGCCCTCTCTGACCATTTCTTGGCCTTCTAGGGCATCTTTATTGAAAACAGAGGATCTCTGCTGTAACGTGACACTTTCTAAGGCTCCCATAGGCTCTCAGAAGGCGCCAGAACGTTGAACGATGACTCTGCAGTCCCTGACTGAAAAACAGTAGCGCATTTGGATAGTGGTAGATCTGAGAACAATGAGACGGGTGCGCGCGTGGACGTGAAGAGTCCATTTAATTCTTTCAGTCTTTGAACGAAAACAACGACTCCCGGTCGAAATATTATCGCTATTTTACGAGAAAAATCGCATAAAAATTGATTTTAAACAGCGTTTGACATGCTTCGAAGTACGGTAATGGAATATTTTGAATTTTTTTGTCACGATACGCGCGGGCGCATCACCCTTCGTTACCCTTCGGATAGTGTCTTGAACACACGAACAAAACGCCGCTATTTGGATATAACTATGGATTATTTGGAACCAAACCAACATTTGTTGTTGAAGTAGAAGTCCTGGGAGTGCATTCTGACGAAGAACAGCAAAGTTAATTCAATTTTTCTTATAGTAAATCTGAGTTTGGTGAGTGCCAAACTTGGTGGGTGTCAAAATAGCTAGCCTGTGGTGGCCGGGCTATCTACTCAGAATATTGCAAAATGTGCTTTCACCGAAAAGCTATTTTAAAATCGGACATATCGAGTGCATAGAGGAGTTCTGTATCTATAATTCTTAAAATAATTTATGTTTTTTGTGAACGTTTATCGTGAGTAATTTAGTAAATTCACCGGAAGTGTTCGGAGGTAATGCTAGTTCTGAACGTCACATGCTAATGTAAAAAGCTGTTTTTTGATATAAATATGAACTTGATTGAACAAAACATGCATGTATTGTATAACATAATGTCCTAGGAGTGTCATCTGATGAAGATCATCAAAGGTTAGTGCTGCATTTAGCTGTGGTTACGGTTTATGTGACATTATATGCTAGCTTGAAAAATGGGTGTCTGATTATTTCTGGCTGGGTACTCTCCAGACATAATCTAATGTTTGGCTTTCGTTGTAAAGCCTTTTTGAAATCGGACAGTGTGGTTAGATAAAGGAGAGTCTTGTCTTTAAAATGGTGTAAAATAGTCATATGTTTGAAAAATTGAAGT
>DTSsa14-108
TTAACCTGTTGGGGCTAGGGGGCAGTATTTTCACGGCTGGATAAAAAAACATACCCGATTTAATCTGGTTACTAATCCTACCCAGTAACTAGAATATGCATATACTTATTATATATGGATAGAAAACACCCTAAAGTTTCTAAAACTGTTTGAATGGTGTCTGTGAGTATAACAGAACTCATTTGGCAGGCAAAACCCTGAGACAGATTCTGACAGGAAGTGGATACCTGATGTGTTGAATTACCTTTAAGCCTATGCCATTGAAACACACAGGGGCTTATTAATCTTTTGGCACTTCCTATTGCTTCCACGAGATGTCACCAGCCTTTACAAAGTGTTTTGAGTCTTCCACTGTGAGATCTGACCGAACAAGAGCCTTGGAACGGTGATGGCCGATTAGACTCTGGCGCGCGAGGTCATGTTGGGTACCTTCGTTCCAATACGTTTTAAAAGAGAATGCATTCGTCCACCTTGAATATTATTCATGTTCTGGTTAAAAAAAGGCACTAATGATTTATGCTATACAACGTTTGACATGTTTGAACGAACGTAAATATATTTTTTTCCCCTCGTTCATGAAGTGTAGTCCGGCGGGCTTAGATCATGTGCTAACAACACGGAGCTTTTTGGACATAAATGATGAGCTTTTTTGAACAAAACTACATTCGTTATGGACCTGGGATTCCTGGAAGTGACATCTGATGAAGAGAATCAAAGGTAATGGATTATTTACATAGTATTTTCGATTTTAGATCTCTCCAACATGGCCGTTCGTCTGCATCGCAAAGCGTATTTTTCTGGGCGCAGTGCTCAGAATATTGCAAAGTGTGATTTCCCAGTAAGGTTATTTTTAAATCTGGAAAGTCGATTGCGTTCAAGAGATGTAAATCTATAATTCTTTAAATGACAATATAATATTTTACCAATGTTTTCTAATATTAATTATTTAATTTGTTGTGCTGACTTGACTGCCGGTTATTGGAGGGAAACGATTTCCTGAACATCAACGCCATAGTAAAACGCTGTTTTTGGATATAAATATGAACTTGATAGAACTAAAAATGCATGTATTGTCTAACATAATGTCCTAGGAGTGTCATCTGATGGAGATTGTAAAAGGTTAGTGCATCATTTTAGCTGGTTTTATGGTTTTGGTGACGCCTGTCTTTGAATTGACAAAACATTACACACAGCTATTGTCAATGTACTCTCCTAACATAATCTAACTTTATGCTTTCGCCGTAAAACCTTTTTGAAATCGGACAACGTGGTTAGATTAAGGAGATGTTTATCTTTCAAAGGGTGTAAGATAGTTGTATGTTTGAAAAATTTGAATTTTGACATTTATTTGGTTTCAAATTTGCCGCTCTTGAAATGCACCTGCTGTTGATAGGGTGCACCACGGGTGGCACGCTAGCGTCCCACATAGCCCCAAGAGGTTAA
>DTSsa14-109
ACCTGCTTAACCTGCTAGGGGGCAGTATTTTCACGGCTGGATAAAAAAACGTACCCGATTTAATCTGGTTACTAATCCTACCCAGTAACTAGAATATGCATATACTTATTATATATGGATAGAAAACACCCCAAAGTTTCTAAAACTGTTTGAATGGTGTCTGTGAGTATAACAGAACTCATTTGGCAGGCAAAACCCTGAGACAGATTCTGACAGGAAGTGGATACCTGATGTGTTGAATTACCTTTAAGCCTATGCCATTGAAACACACAGGGGCTTATTAATCTTTTGGCACTTCCTATTGCTTCCACTAGATGTCACCAGCCTTTACAAAGTGTTTTGAGTCTTCTACTGTGAGATCTGACTGAACAAGAGCCTTGGAACGGTGATGGCCGATTAGACTCTGGTGCGCGAGGTCATGTTGGGTACCCTCGTTCCAATACGTTTTAAAAGAGAATGCATTCGTCCACTTTGAATATTATTAATGTTCTGGTTAAAAAAGGCGCTAGTGATTTATGCTATACAACGTTTGACATGTTTGAACGAACGTAAATATATTTTTTCCCCTCGTTCATGAAGTGAAGTCCGGCGGGCTTAGATCATGTGCTAACAACACGGAGCTTTTTGGATATAAATGATGAGCTTTTTTGAACAAAACTACATTTGTTATGGACCTGGGATTCCTGGAAGTGACATCTGATGAAGAGAATCAAAGGTAATGGATTATTTACATAGTATTTTCGATTTTAGATCTCTCCAACATGGCCGTTAGTCTGTATCGCAAAGCGTATTTTTCTGGGCGCAGTGCTCAGATTATTGCAAAGTGTGATTTCCCAGTAAGGTTATTTTTAAATCTGGCAAGTCGATTGCGTTCAAGAGATGTAAATCTATAATTCTTTAAATGACAATATAATATTTTACCAATGTTTTCTAATATTAATTATTTAATTTGTGGTGCTGACTTGACTGCCGGTTATTGGAGGGAAACGATTTCCTGAACATCAACGCCATAGTAAAACGCTATTTTTGGATATAAATATGAACTTGATAGAACTAAAAATGCATGTATTGTCTAACATAATGTCCTAGGAGTGTCATCTGATGGAGATTGTCAAAGGTTAGTGCATCATTTTAGCTGGTTTTATGGTTTTGGTGTCGCCTGTCTTTGAATTGACAAAACATTACACACAGCTATTGTCAATGTACTCTCCTAACATAATCTAACTTTATGCTTTCGCCGTAAAACCTTTTTGAAATCGGACAACGTGGTTAGATTAAGGAGATGTTTATCTTTCAAAGGGTGTAAGATAGTTGTATGTTTGAAAAATTTGAATTTTGACCTTTATTTGGTTTCAAATTTGCCGCTCTTGAAATGCACCTGCTGTTGATAGGGTGCACCACGGGTGGCACGCTAGCGTCCCACATAGCCCCAAGAGGTTAA
>DTSsa13-110
TTAACCTGTTGGGGATAGGGGGCAGTATTTGCACGGCTGGATAAAAAAACGTACCCGATTTAATCTGGTTACTACTCCTGCCCAGTAACTAGAATATGCATATAATTATTGGCTTTGGATAGAAAACACCCTAAAGTTTCTAAAACTGTTTGAATGGTGTCTGTGAGTATAACAGAACTCATATGGCAGGCAAAAACCTGAGAAGATTTCATGCAGGAAGTGGCCTGTCTGACAAGGTGTCGTTCTTCTTGTCTCTGTTTATTGAAGAGTGAGGATCTTAGCTGTCCCGTGACACTTCCTACGGCTGCCAAAGGCTCTCAGAAGGCGGAAAAACGCTGAATCGTGGCTTTGCAGGCTCTGGCTGAAACAAAGTAGCGCGTTTGGGTAGTGGCTGGTTACAGTACTGTGAGACTCAGGCTCGTGCCCGCGTCGACCGAAAGCTTTGTTTTCTTTCCTCTGTTTAGCTAAATGGACATTCCCGGTCGGAATATTATCGCTTTTTTACGAGAAAAATGGCATAAAAATGGATTTTAAACAGCGGTTGACATGCTTCGAAGTACGGTAATGGAATATTTAGATTTTTTTTGTCACGAATTGCGCCATGCGCGCGACCCTGATTTACCATTTCGGATAGTGTCTGGGACGCACGAACAAAACGCCGCTATTTGGATATAACGATGGATTATTTTGGACCAAACCAACATTTGTTATTGAAGTAGCAGTCCTGGGAGTGCATTCTGACGAAGACAACAAAAGGTAATCAAACTTTTATAATAGTAAATCTGATATTGGTGAGTGCTAAACTTGCCGGGTGTCTAAATAGCTAGCCCGTGATGGCTGGGCTATGTACTTAGAATATTGCAAAATGTGCTTTCACCAAAAAGCTATTTTAAAATCGGACATATCGAGTGCATAGAGGAGTTCTGTATCTATAATTCTTAAAATAATTGTTATGCTTTTTGTGAACGTTTATCGTGAGTAATTTAGTAAATTGTTAGTGAATTCGCCGGAAGTTTGCGGGGGGTATGCTAGTTCTGAACGTCACATGCTAATGTAAAAATCTGTTTTTTTATATAAATATGAACTTGATTGAACAAAACATGCATGTATTGTATAACATAATGTCCTAGGGTTGTCATCTGATGAAGATCATCAAAGGTTAGTGCTGCATTTAGCTGTCTTCTGGGTTTTTGTGACATTATATGCTAGCTTGAAAAATGGGTGTCTGATTATTTCTGGCTTGGTACTCTGCTGACATAATCTAATGTTTTGCTTTCGTTGTAAAGCCTTTTTGAAATCGGACAGTGTGGTTAGATTAACGAGAGTCTTGTCTTTAAATAGCTGTAAAATAGTCATATGTTTGAGAAATTGAAGTAATAGCATTTCAAAGGTTTTGAAAATCGCGCCACAGGATTCAACTGGCTGTTACGTAGGTGGGACGAATTCGTCCCGCCTGCCCCAGAGAGGTTAA
>DTSsa13-114
TTCTAACCTGTTGGGGATAGGGGGCAGTATTTGCACGGCCGGATAAAAAACGTACCCGATTTAATCTGGTTACTACTCCTGCCCAGTAACTAGAATATGCATATAATTATTGGCTTTGGATAGAAAACACCCTAAAGTTTCTAAAACTGTTTGAATGGTGTCTGAGTATAACAGAACTCATATGGCAGGCAAAAACCTGAGAAGATTCCTTACAGGAAGTGGCCTGTCTGACCATTCCTTGGGCTTCTTGGCTCTGTTTAAAGAAAATGTAGGATCTTTGCTGTAACGTGACACTTCCTACGGCTCCCATAGGCTCTCAGAACCCGGGAAAAAGCTGAATGATGTAATTCCAGCCTCTGGCTGAAAAACATTAGCGCGTTTGGATAGTGGCCGGTCAGAGTACCATCAGACTGAGGCTCGTGCACGAGGGGATCCCATGCTTTTATTTTCTCTCTTTGAACGTAAACACGCTTTTCCGGTCGGAATATTATCGCTTTTTTACGAGAAATTGCATAAAAATGTATTTTAAACAGCGGTTGACATGCTTCGAAGTACGGTAATGGAATATTTAGAAATTTTTTGTCACGAAATGCGTCTTGCATTTCGCCCTTCTTTACCATTCGGATAGTGTCTTGAACGCATGAACAAAACGCCGCTATTTGGACATAACTATGAATTATTTTGAACCAAACCAACATTTGTTATTGAAGTAGAAGTCCTGGGAGTGCATTCTGACGAAGAACACCAAAGGTAATAACATTTTTCTTGTAGTAAATCTGACTTTGGTGAGTGCTAAACTTGCTGGGTGTCTAAATAGCTAGCCCTGTGATGCCGGGCTATCTACTTAGAATATTGCAAAATGTGCTTTCACCAAAAAGCTATTTTAAAATCGGACATATCGAGTGCATAGAGGAGTTCTGTATCTATAATTCTTAAAATAATTGTTTTGCTTTTTGTGAACGTTTATCGTGAGTAATTTAGTAAATTGTTAGTAAATTCCCCGGAAGTTTGCGGGGGGTATGCTAGTTCTGAACGTCACATGCTAATGTAAAAAGCAGTTTTTTGATATAAATATGAACTTGATTGAACAAAACATGCATGTATTGTATAACATAATGTCCTAGGGTTGTCATCTGATGAAGATCATCAAAGGTTAGTGCTGCATTTAGCTGTGTTTTGGGTTTTTGTGACATTATATGCTAGCTTGAAAAATGGGTGTCTGATTATTTCTGCCTGGGTACTCTGCTGACATAATCTAATGTTTTTCTTTCGTTGTAAAGCCTTTTTGAAATCGGACAGTGTGGTTAGATTAACAAGAGTCTTGTCTTTAAAATGGTGTAAAACAGTCATATGTTTGAGAAAT
>DTSsa13-122
TTAACCTGTTGGGGATAGGGGGCAGTATTTGCACGACTGGATAAAAAAACGTACCCGATTTAATCTGGTTACTACACCTGCCCAGTAACTAGAATATGCATATAATAATTGGCTTTGGATAGAAACCACCCTAAAGTTTCTAAAACTGTTTGAATGGTGTCTGTGAGTATAACAGAACTCCTATGGCAGGCCAAAACCTGAGAAGATTTCAAGCAGGAAGTGGCCTGTCTGAGAAGTAGTGTTTCATCTTGGCTCTTTTTATTGAAGACTCAGGATCTGTGCAATAACGTGACACTTCCTACGTCTTCCATAGGGTCTCAGAGCCCGGGAAAACGTTGAACGATATCGAGGCAGGCTCTGGCTGAAACACTTTATCGCTTTTGGCAAGTGGCCACTCAGAGTACTATGGGCTTAGGCGCGTGCCCGCTTCGACCGAATGGTTTCTTTTCCTTTGTCTGTTTATCTAAACGCAGATTCCCGGTCGGAATATTATCGCTTTTTTATGAGAAAAATGGCATAAAAATTGATTTTAAACAGCGGTTGACATGCTTCGAAGTACGGTAATGGAACATTTAGAATTCTTTTGTCACGAATTGCGCCATGCTCGTCACCCTTTTTTAGCCTTTAGGACAGTGTCTAGAACGCACGAACAAAACGCCGCTGTTTGGATATAACGATGGATTATTTTGGACCAAACCAACATTTGTTATTGAAGTAGAAGTCCTGGGAGTGCATTCTGACGAAGACAACAAAGGTAAGAACATTTTTCTTATAGTAAATCTGACTTTGATGAGTGCTAAACCTGCTGGCTTTCTAAATAGCTAGCCCTGTGATGCCGGGCTATCTACTGAGAATATTGCAAAATGTGCTTTCACCGAAAAGCTATTTTAAAATCGGACATATCGAGTGCATAGAGGAGTTCTGTATCTATAATTCTTAAAATAATTGTTCTGCTTTTTGTGAACGTTTATCGTGAGTAATTTAGTAAATTCACCGGCAGTGTTCGGTGGGAATGCTAGTCACATGCTAGTCACATGCTAATGTAAAAAGCTGGTTTTTGATATAAATATGAACTTGATTGAACAGAACATGCATGTATTGTGTAACATAATGTCCTAGGGTTGTCATCTGATGAAGATCATCAAAGGTTAGTGCTACATTTAGCTGTGGTTTGGGTTTATGTGACATTATATGCTAGCTTGAAAAATGGGTGTCTGATTATTTCTGGCTGGGTAGTCTGCTGACATAATCTAATGTTTTGCTTTCGTTGTAAAGACTTTTTGAAATCGGACAGTGTGGTTAGATTAACGAGAGTCTTATCTTTAAAATGGTGTAAAATAGTTATATTTTTGAAAAATTGAAGTAATAGCATATCTAAGGATTTGAATAACGCGCCACAGGATTCAACTGGCTGTTGAGTAGCTGGGACGCAAGCGTCCCACC
>DTSsa14-124
TTAAAACCTTTTGGGGCTAGGGGGCAGTATTTTCACAGCCGGATGAAAAACGCACCCAATTTGAACAGGTTACTACTCTGACCCAGAAACTAGAATATGCATATTATTAGTAGATTTGGATAGAACTGTTTGAATGGTGTCTGTAAGTATAACAGAACTCATATGGCAGGCAAAAACCTGAGAAAAATACAAGCAGGAAATGAAAATCTTGTGGCTGTACTTTTTTCAAGTCATTGCCAATGGAACACACAGTGACGAAGGATTCATTTTGCACTTCCTAAGGCTTCCACTAGATGTCAACAGTCTTTAGAAAGTTGTATGAGGCATCTATGATGAACAGAGACCGAATGAGAAGGCTGGAAATTTGGTAACCCAGGGAATGACATCACTTCATTGGCGCGCATTCATGTGAGAAGGGACCTGTGTTCCAAAACGTTTTTCAAGACACAGGAATGGTCCGGTTGAAATATTACTGAAGTTTCACGTTAAAATGGCCCTAAAGATTGATGCTATACAACGTTTGACATGTTTGAACGAACGTAAATAAATTCGTTCGCGCATCCTACATTTTGAGTAGCTTACTGAATGCGCTAACAACATGGAGTTATTTGGACATAAATTATGAACTTTATCGAACAAAACAACATTTGTTGTGGACCTGGGATGCCTGTAAGTGCCTTCTGATGAAGATTATTAAAGGTAAGTGAATATTTCTAATGTTATTTATGCATTTAGATGACTCCAAAATGGCGGCTATCTGTATTGCCTAGTGTATTTTTCTGAGCGCAGTACTCAGATTATTGCTAAGTGTGCTTTCTCAGTAAAGTTATTTTGAAATCTGTCAATGCGGTTGCATTCAGGAGATGTTAATCTATAATTCTTTGAATAACAGTTTAATATTTTATCAACGTTTATAATTAGTATTTTTGTAAATTCACCGGAAGTTTTGGGGAGATGTATTTTCTGAACGTCACGCCCCGATGTAAAATGCTGTTTTTGGATATAAATATGAACTTGATAGAACAAAAAATGCATGTATTGTCTAACATAATGTCCTAGGAGTATCATCTGATGAAGATTGTCAAAGGTTAGTGCATAATTCTAGCTGGTTTTCTGCTTTTGGTGACGCCTGTCCTTGCATTGAAAATGGCTGTGTGTAATTTTTTGTCTATGTACTCTCCTAACATAATCTAACTTTATGCTTTTATAAAGCCTCTTTGAAATCGGACAATGTGGTTGGATTAAGGAGATGTTTATCTTTCAAATGGTGTAAAATAGTT
>DTSsa13-126
TTAACCTGTTTAGGATAGGGGGCAGTATTGACACGGCTGGATAAAAAACATACCCGATTTAATCTGGTTACCACTCCTACCCAGTAACTAGAATATGCATATACTTATTACATATGGATAGAAAACACCCTAAATTTTCTAAAACTGTTTGAATGGTGTCTGTGAGTATAACAGAACTCAAATGGCAGGTCAAAACCTGAGAGATTCCTTTACAGGAAGTGGCCTGTCTGACCATTTCTTGAACTTCTTTTCCATCTCTATCATTTAGTAAGGATCTCTGCTCTAACGTGACACTTCCCACGTCGTCCATAGGCGCTCAGAGCCCGGGAAAAAACAGAATGTCGTCATTCCAGCCCCAGGCTGAAACACATTATCGCCTTTCTCAAGTGGCCGATCAAGGGACACTGGGCTTATGCGCGTGACCCCGACCGCCCCCGCCTTTGGGATTTTTTCCTCTGTTTGCCGAAAAGGAGATTCCCTGTCGGAATATTATCGCTTTTCTACGAGAAAAATGTCGTAAAAATTGATTTTAAACAGCGGTTGACATGCTTCGAAGTACGGTAATGGAATACTTAGAATTTTATTGTCACGAATTGCGCCATGCGCGCGACACTTCTTTACTATTTCGGATAGTGTCTGGAACGCACGAACAAAACGCCGCTATTCGGATATAACGATGGATTATTTGGACCAAACCAACATTTGTTATTGAAGTAGCAGTCCTGGGTGTGCATTCTGACGAAGACAACAAAAGGTAATCAAACTTTTATAATAGTAAATATGATTATGGTGAGTGCTAAACTTGCCGGGTGTCTAAATAGCGAGCCCGTGATGCCTGGGCTATGTACTTAGAATATTGCAAAATGTGCTTTCACCAAAAAGCTATTTTAAAATCGGACATATCGAGTGCATAGAGGAGGTCTGTATCTATAATTCTTAAAATAATTGTTATGCTTTTTGTGAACGTTTATCGTGAGTAATTTAGTAAAATGTTAGCGAATTCCCCGGAAGTTTGCGGGGGGTATGCTAGTTCTGAACGTCACATGCTAATGTAAAAAGCTGGTTTTTGATATAAATATGAACTTGATTGAACAAAACATGCATGTATTGTATAACATAATGTCCTAGGGTTGTCATCTGATGAAGATCATCAAAGGTGAGTGCTGCATTTAGCTGTCTTCTGGGTTTTGGTGACATTATATGCTGGCTTGAAAAATGGGTGTCTGATTATTTCTGGCTTGGTACTCTGCTGACATAATCTAATGTTTTGCTTTCGTTGTAAAGCCTTTTTGAAATCGGACAGTGTGGTTAGATTAACGAGAGTCTTGTCTTTAAATGGCTGTAAAATAGTCATATGTTTGAGAAATTGAAGTAATAGGATTTTTAAGGTTTTGAAAATCGCGCCACAGGCTGGCAGTGGCTGTTACGTAGGTGGGACAAATTCGTCCCGCCTAGCCTAGAGAGGTTAA
>DTSsa13-128
TATTAGCTTTGGATAGAAAACACTCCAAAGTTTCTAAAACTGTTTGAATGGTGTCTGTGAGTATAACAGAACTCATTTGGCAGGCCAAAACGTGAGAAGATTCTGTACAGGAAGTACCCTGTCTGACCATTTCTTGAACTTCTTTGCCATCTCTATCCATTACAAATGATCTCTGCTCTAACGTGACACTTCCCACGTCTTCCATAGGCTCTCAGAGCCCGGGAAAAACCTGAATGTCGTCATTCCAGCCCCAGGCTGAAACACATTATCGCCTTTCTCAAGTGGCCGATCAAGGGACTGTGGGCTTAGGCGCATGCACTGGCCGCCCCCGTCTTTGTGTTTTTTCCTCTGTTGACCGAAAAGGAGATTCCCGGTCGGAATATTATCGCTTTTTTACGAGATAAATTGCATAAAAATTGATTTTAAACAGCGGTTGACATGCTTCGAAGTACGGTAATGGAATATTTCGATTTTTTTTGTCACGAAATGCGCCATGCGCACGACCCTGATTTACCATTTCGGATAGTTTCTGGAATGCACGAACAAAACGCCGCTATTCGGATATAACGATGGATTATTTTGGACCAAACCAACATTTGTTATTGAAGTAGCAGTCCTGGGAGTGCATTCTGACGAAGACAACAAAAGGTAATCAAACTTTTGTAATAGTAAATCTGATTTTGGTGAAGGCTAAACTTGCCGGGTGTCTAAATAGCTAGCCCGTGATGGCTGGGCTATGTACTTAGAATATTGCAAAATGTGCTTTCACCAAAAAGCTATTTTAAAATCGGACATATCGAGTGCATAGAGGAGTTCTGTATCTATAATTCTTAAAATAATTGTTATGCTTTTTGTGAACGTTTATCGTGAGTAATTTAGTAAATTGTTAGTAAATTCCCCGGAAGTTTGCGGGGGGTATGCTAGTTCTGAACGTCACATGCTAATGTAAAAAGCTGTTTTTTGATATAAATATGAACTTGATTGAACAAAACATGCATGTATTGTATAACATAATTTCCTAGGTGTGTCATCTGATGAAGATCATCAAAGGTTAGTGCTACATTTAGCTGTCTTCTGGGTTTTTGTGACATTATATGCTAGCTTGAAAAATGGGTGTCTGATTATTTCTGGCTGGGTACTCTGCTGACATAATCTAATGTTTTGCTTTCGCTGTAAAGCCTTTTTGAAATCGGACAGTGTGGTTAGATTAACGAGAGTCTTGTCTTTAAAATGCTGTGAAATAGTCATATGTTTGAAAAATTGAAGTTTTCGGATTT
>DTSsa13-129
TTAACCTGTTGGGGATAGGGGGCAGTATTGACACGGCTGGATAAAAAACGTACCCGATATAATCTGGTTCCTACTCCTGCCCAGTAACTAGAATATGCATATAATTATTGGCTTTGGATAGAAAACACCCTAAAGTTTCTAAAACTGTTTGAATGGTGTATGTGAGTAGAACTCCTATGGCAGGCCAAAACCTGAGAAGATTTCAAGCAGGAAGTGGCCTGTCTGAGAAGTAGTGTTTCATCTTGGCTCTTTTTATTGAAGACTCAGGATCTGTGCAATAACGTGACACTTCCTACGTCTTCCATAGGGTCTCAGAGCCCGGGAAAACGTTGAACGATATCGAGGCAGGCTCTGGCTGAAACACTTTATCGCTTTTGGCAAGTGGCCACTCAGAGTACTATGGGCTTAGGCGCGTGCCCGCTTCGACCGAATGCTTTGTTTTCCTTTGTCTGTTTATCTAAACGCAGATTCCCGGTCAGAATATTATCGCTTTTTTATGAGAAAAATTGCATAAAAATTGATTTTAAACAGTGGTTGACATGCTTCGAAGTACGGTAATGGAATATTTAGAATTCTTTTGTCACGAATTGCGCCATGCTCGTCACCCTTATTTAGCCTTTAGGATAGTGTCTAGAACGCACGAACAAAACGCCGCTGTTTGGATATAACGATGGATTATTTTGGACCAAACCAACATTTGTTATTGAAGTAGAAGTCCTGGGAGTGCATTCTGACGAAGACAACAAAGGTAAGAACATTTTTCTTATAGTAAATCTGACTTTGATGAGTGCTAAACCTGCTGGGTGTCTAAATAGCTAGCCCTGTGATGCCGGGCTATCTACTGAGAATATTGCAAAATGTGCTTTCACCGAAAAGCTATTTTAAAATCGGACATATCGAGTGCATAGAGGAGTTCTGTATCTATAATTCTTAAAATAATTGTTATGCTTTTTGTGAACGTTTATCGTGAGTAATTTAGTAAATTCACCGGCAGTGTTCGGTGGGAATGCTAGTCACATGCTAGTCACATGCTAATGTAATAAGCTGGTTTTTGATATAAATATGAACTTGATTGAACAAAACATGCATGTATTGTATAACATAATGTCCTAGGGTTGTCATCTGATGAAGATCATCAAAGGTTAGTGCTACATTTAGCTGTGGTTTGGGTTTATGTGACATTATATGCTAGCTTGAAAAATGGGTGTCTGATTATTTCTGGCTCGGTACTCTGCTGACATAATCTAATGTTTTGCTTTCTTTGTAAAGCCTTTTTGAAATCGGACAGTGTGGTTAGATTAATGAGAGTCTTATCTTTAAAATGGTGTAAAATAGTCATATTTTTGAAAAATTGAAGTAATAGCACATCTAAGGATTTGAATAACGCACCACAGGATTCAACTGGCTGTTGAGCAAGCGTCCCACCTAGCCCAT
>DTSsa14-130
TTAACCTGTTGGTGATAGGGGGAAGTATTTGCACGGCCGGATAAAAAACGTACCCGATTTAATCTGGTTACTACTCCTGCCCAGTAACTAGAATATGCATATAATTAGTAGATTTGGATAGAAAACACTCTAAAATTTCTAAAACTGTTTGAATGGTGTCTGTGAGTATAACAGTGAGTATAACATATGGCAGTCAAAACCCTGAGACAAATCCTAACAGGAAGTGGAAATCTGATGTGTGGAATCACTTCAAACCTTTGCCATTGAAACACACAGGGACTTATTAATAATTTAGCACTTCCTAAGGCTTCCACTAGATGTCAACAGTCTTTACAAAGTGGTTTGAGTCTTTTATGGTAGAAACTGACCCAAAGAGAGGCTTGGGAAGTTGGTCACAGGGGGAGGACCATTACTACTCTGACGCGGGCGCCCATGGGAACCCTTTTGTTCCGAAACGTTTAGTAAGACAATGCAATCGTCCGCCTTGAATATTATTGAAGCTCTGGTTGAAAAAGGCCCTAAAGATTTATGTTATACAACGTTTGACATGTTTGAACGAACAAGTCCCGCGCGCTTCAGTACATTATGAGTAGCCTTCGGAACGCGCTAACAAGAAGGAACTATTGGGACATAAGTTATTAACTTTTTCGAACAAAACTACATTTGTTGTGGACCTGGGATTCCTGGAAGTGCCTTCTGATGAAGATAATCAAAGGTAAGGGAATATTTACAATAGTATTTTTGATTTTAGATGGTTCCAAGATGGCGCTAACATGTATCGCCTAGCCTATTTTTCTGAGCATACCACGTCGTTTATTGCAAAGTGTGATTTCCCAGTAAAGTTATTTTTAAATCTGGCAATGCGGTTGCATTCTCGAGATGTTAATCTATAATTCTTTGAATGACAATATTACATTTTAACAATGTTTTTCGAATAGTAATTTTGTAAATTGTAGCGCTGATTCACCGGAAGCATTTGAGGGAAAATATTTTCTGAACGTCACACGCCGATGTAAAATGCTGTTTTTATATATAAATATGAACTTTAACGAACAAAAAATGCATGTATTGTGTAACATTATGTCCTAGGAGTGTCATCTGATGAAGATTGTCAAAGGTTAGTGCTGCGTTTAGCTGTGTTTTGGGTATTTGTGATGCATCTAGTTGCTTTGAAAATGGTAGTGTGATTTTTTTTGGCAGGGTACTCTCCTAACATAATCTAATGTCTTGCTTTTGCTGTAAAGCCTTTTTGAAATCTGACAACGTGGTTCGATTCAGGAGAGGTGTATCTATAAAATGGTGTAAAATAGTCATGTTTGAGAAATTGAAGTTTTAGCATTTATGAGGTTTTGTATTTCGCGCGACGCGATTCCACTGGCTGTTGACTAGGGTGGGACGCAGGTTAA
>DTSsa13-131
TTAACTTGTTATGGATAGGGGGCAGTATTTTCACGGCCGGATAAAAAACATACCCGATTTAATCTGGTTATTACTCCTGCCCAGAAACTAGAATATGCATATAATTAGTAGCTTTGGATAGAAAACACTCCAAAGTTTCTAAAACTGTTTGAATGGTGTCTGTAAGTATAACAGAACTCAAATGGCAGGCCAAAACCTGAGAAGATTCTGTACAGGAAGTACCCTGTCTGACCATTTCTTGGCCTTCTTTGTCATCTCTATCCAAAACAGGGGATCTCTGCTGTAACGTGACACTTTATAAGGCTCCCATAGGCTCTCAGAAGGCGCCAGAACGTTGAATGATGACTTTGCAGTCTCTGGCTGAAAAACAGTAGCGCATTTGGATAGTGGTCGATCTGAGAACAATGAGACGGGCGCACGCGTGCACGAGACGACTCCATGTTTACATTTTCAGTCTTTGAACGAAATCAGGGTTTTCCGGTCGGAATATTATCGCTATTTTACGAGAAAAAAAGCATAAAAATTGATTTTAAACAGCGTTTGACATGCTTCGAAGTACGGTAATGGAATATTTAGATTTTTTTTGTCACGATACGCGCCGGGCGCGTCACCCTTCATTACCCTTCGGATAGTGTCTTGAACGCACAACAAAACGCCGCTATTTGGATATAACTATGGATTATTTGGAACCAAAACAACATTGGGTGATGAAGTAGAAGTCCTGGGAGTGCATTCTGACAAAGAACAGCAAAGGTAATCCAATTTTTGTTATAGTAAATCTGAGTTTGGTGAGTGCCAAACTTGGTGGGTGTCAAAATAGCTAGCCATGATGGCCGGGCTATCTACTCAGAATATTGCAAAATGTGCTTTCACCGAAAAGCTATTTTAAAATCGGACACCGCGATTGCATAAAGGAGTTCGTTATCTATAATTCTTAAAATAATTGTTATGTTTTTTGTGAACGTTTATCGTGAGTAATTTAGTAAATTCACCGGAAGTGTTCGGTGGGAATGCTAGTTCTGAACGTCACATGCTAATGTAAAAAGCTGTTTTTTGATATAAATATGAACTTGATTGAACAAAACATGCATGTATTGTATAACATAATGTCCTAGGAGTGTCATCTGATGAAGATCATCAAAGGTTAGTGCTGCATTTAGCTGTGGTTTTGTTTTTTGTGACATTATATGCTAGCTTGAAAAATGGGTGTCTGATTATTTCTGGCTGGGTACTGTCCTGACATAATCTAATGTTTTGCTTTCGTTGTAAAGCCTTTTTGAAATCGGACAGTGTGGTTAGATAAAGGAGAGTCTTGTCTTTAAAATGGTGTAAAATAGTCATATGTTTGAAAAATTGAAGTTTTCGGATTTTCGAGGAGTTT
>DTSsa14-133
TTAACCTGTTGGGTCTAGGGGGCAGCATTTGCACGTCTGGATAAAAAAAATGTACCCGATTTAATCTGGTTACTAATCCTACCCAGTAACTAGAATATGCATATACTTATTATATATGGATAGAAAACACTCTAAAGTTTCTAAAACTGTTTGAATGGTGTCTGTGAGTATAACAGAACTCATTTGGCAGGCAAAACCCTGAGACATTTTCTGACAGGAAGTGGATACCTGATGTGTTGTATTGACTTTAAACCTATCCCATTGAAAAACACAGGGGCTTAGGAATATTTTGGCACTTCCTATTGCTTCCACTAGATGTCACCAGCCTTTACAAAGTGTTTTGAGTCTTCTGGAGGGAGATCTGACCGAACAAGAGCCATGGAACGATGATGTCCCATTAGACACCTGGCGCGCGAGTTCATGTTGGGTACCCTCGTTCCAATACGTTATAAAAGAGTATGCATTCGTCCACCTTGAATATTATTCATGTTCTGGTTAAAAAAGGCCCTAATGATTTATGCTATACAACGTTTGACATGTTTGAACGAACGGAAATATATTTTTTCCCCTCGTTCATGACGAGAAGTCCGGCTGGCTTATATCATGTGCTAACGAGACGGAGATTTTTGGACATAAATGATGAGCTTTTTTGAACAAAACTACATTCGTTATGGACCTGTGATACCTGGAAGTGACATCTGATGAAGAGAATCAAAGGTAATGGATTATTTACATAGTATTTTCGATTTTAGATCTCCCCAACATGACGTCTAGTCTGTATCGCAACGCGTATTTTTCTGGGCGCAGTGCTCAGATTATTGCAAAGTGTGATTTCCCAGTAAGGTTATTTTTTAAATCTGGCAAGTTGATTGCGTTCAAGAGATGTAAATCTATAATTCTTTAAATGACAATATAATATTTTACCAATGTTTTCTAATTTTAATTATTTAATTTGTGACGCTGACTTGACTGCCGGTTATTGGAGGGAAACGATTTCCTCAACATCAATGCCATAGTAAAACGCTGTTTTTGGATATAAATATGAACTTGATAGAACTAAAAATGCATGCATTGTCTAACATAATGTCCTAGGAGTGTCATCTGATGGAGATTGTAAAAGGTTAGTGCATCATTTTAGCTGGTTTTATGGTTTTGGTGACCCTGTCTTTGACTTGACAAAACATTACACACAACTCTTGTAAATGTACTGTCCTAACATACTCTAAATTTATGCTTTCGCCGTAAAACCTTTTTGAAATCGTAAAACGTGGTTAGATTAAGGAGATGTTTATCTTTCAAATGGTGTAAAATAGTTGTATTTTTGAAAAATTTGAATTTTGACATTTATTTGGATTCAAATTTGCCGCTCTTGAAATGCACCTGCTGTTGATGGAGTGCACCACGGGTGGCACGCTAGCGTCCCACCTAGCCCCAAGAGGTTAA
>DTSsa13-134
TTAACCTGTCTGGGCTAGGGGGCAGTATTTTTCACGGCCGGATGAAAAACGTACCCAATTTAAACAGGTTACTACTCTGGCCCAGAAACTAGAATATGCATATTATTAGTAGATTTGGATAGGAAACACTCTGAAGTTTCTAAAACTGTTTGAATGGTGTCTGTGAGTATAACAGAACTCATATGGCAGGCAAAAACCTGAGAAAAAGTCAACCAGGAAGTGGAGGATCTGAGAATTGTAGTTCTTCTTTCTAGTCCCTTTTGAAACTACAGTATCTGTGGGGTTACGTTGCACTTCCTAAGGCTTCCATTGGCTGTCAAAAGCCTTCAGAAAGTTGTTTCAGCCTTCTCCTGTTACTGGGCAGATAATAGGAGCTCAGTTACTGAGTGGACTGTCTGTGGACAAAGGGATTGGATATGCGCGGTGTGCGCCGTTCCTTCTTTTCCTCCTTGAATGAATACGCTATTGTCCGGTTGGAATATTATCGCAATTTTACGTAAAAAATATCATAAAGATTGATTTTAAACAGCGTTTGACATGCTTCTAAGTACGGTAATGGAACATTTTGACCCTTCGTCTCTGGTACCGCGCTCGCGCGTTATGTCTTTGGATAGTGCTCTGAACGCACGAACAAAACTGAGGTATTTGGACATAAATATGTATTATTTTGAACAAAAACAACATTTCTTGTGGAAGTAGCAGTCCTGGGAGTGCATTCTGACGAAGATCAGCAAAGGTAAGAGAATATTTCTAATACTAATTCTGAGTTTAGGTTGCCCCGAACTTGGCGGGTGTCTGTATAGCTCGCTGTGATGGCTGAGCTATGTACTCAGAATATTGAAAAATGTGCTTTCTCCGTAAAGCTATTTTAAAATCTGACAAAGCGGTTGCATCCAGGAGTAGTCTATCTAGAATTCTTTAAATAATTGTTATATATTTTGTCAACGTTTATGATGAGTATTTTTGTAAATTGATGTGCACATTCACCGGAAGTTTTGGTGGGAATACATTTTCTGAACATCACGCGCCAATGTAAAATGCTGTTTTTGGATATAAATATGAACTTTATCGAACAAAACATACATGTATTGTGTAACATAATGTCCTAGGAGTGTCATCTGATGAAGATCGTCAAAGGTTAGTGCTTCATTTAGCTGTGTTTTGGGTTTTATTGACATGTCCTTGCTTGGAAAATGGCTGTGTGATTATTTTTGTCCATGTACTCTCCTAACATAATCTAATGTTTTGCTTTCGCTGTAAAGCCTTTTTGAAATCGGACAATGTGGTTACATCAAGGAGAAGTGTATCTTTAAAATGGTGTAAAATAGTTGTATGTTTGAGAAAATAGAATGATGACATTTTGTTGTTTTTGAATTTGCCGCCCTGATATTTCACTGGCTGT
>DTSsa13-135
AAAACCTGTTGGGGCTAGGGGGCAGTATTTGCACGGCCGGATAAAAAACATACCCGATTTAAACTGGTTACTACTCTTGCCCAGAAACGAGAATATGCATATAGATTTGGATAGAAAACACTCTAAAGTTTCTAAAACTGTTTGAATGGTGTCTGTGAGTATAACAGAACTCATATGGCAGGCCAAAACCTGAGAAGATTCCATACAGGAAGTGCCCTGTCTGACAATTTGTTCTCCTTCTGTTGCATCTCTATCGAAAATACAGCATCTCTGCTGTAACGTGACATTTTCTAAGGCTTCCATTGGCTCTCAGAAGGCGCCAGAAAGTGTAATGGGGTGTCTGCAGTCTCTGGGCGAAGTACAGCAGCTCTGTTTGTGAGTGGTCAGCCTGGGAACAGTGACACTGAGAAGCGCATTCATGAGAATTCTCAATTTTTTTCTTTCAGCCTTTAAATGAATACAACGACGCCCGGTTGGAATATTATTGCTACATTACGAGAAAAATAGCATAAAAAAATATTTTAAACAGCGTTTGACATGCTTCGAAGTACGGTAATGGAATATTTTGACATTTTTTGTCACGAAATGCACCCTTCGGATACTGACCTGAACTCACGAACAAAACGGAAGTATTTGAATATAACTATGGATTATTTGGAACCAAAACAACATTTGTTGTTGAAGTAGAAGTCCTGGGGGTCCATTCTGCCGAAGAACAGCAAAGGTAATCCAATTTTTCTTATAGTAAATCTGAGTTTGGTGAGGGCCAAACTTGGTGGGTGTCAAATTAGCTAGCCGTGATGGCCGGGCTATGTACTCAGAATATTGCAAAATTTGCTTTCGCCGAAAACTATATTAAAATCTGACACCGCGATTGCATAAAGGAGTTCTGTATCTATAATTCTTAAAATAATTTATGTATTTTGTGAACGTTAATCGTGAGTAATTTAGTAAATTCACCGGAAGTTTGCGGTGGGTATGCTAGTTCTGAACATCACATGCTAATGTAAAAAGCTGGTTTTTGATATAAATATGAACTTGATTGAACAAAACATGCATGTATTGTATAACATAATGTCCTAGGAGTGTCATCTGATGAACATCAAAGGTTAGTGCTGCATTTAGCTGTGGTTTTGGTTTTTGTGACATATATGCTTGCTTTGAAAATGTGATTATTTTTGGCAGGGTACTCTTCTGACATAATCTAATGTTTTGCTTTCGCTGTAAAGCCTTTTTGAAATCGGACAATGTGGTTAGATTAACGAGAGTCTTGTCTTTAAAATTGTGTAAAATAGTCATATGTTTGAGAAATTGAAGTTATAGCATTTTTGAGGTATTTGTATTTCGCGCCACGCGATTCCACTGGCTGTTGACTAGGTGGGACGCAAACGTCGTACCTTGCCCAGGGAGGTTAA
>DTSsa14-155
TTAACCTGTTGGGGCTAGGGGGCAGTATTTTCACGGCTGGATAAAAAAACGTACCCGATTTAATCTGGTTACTAATCCTACCCAGTAACTAGAATATGCATATACTTATTATATATGGATAGAAAACACCCTAAAGTTTCTAAAACTGTTTGAATGGTGTCTGTGAGTATAACAGAACTCATTTGGCAGGCAAAACCCTGAGACATTTTCTGACAGGAAGTGGATACCTGATGTGTTGAATTACCTTTAAGCCTATGCCATTGAAACACACAGGGGTTGATTAATGTTTTGGCACTTCCTATTGCTTCCACTAGATGTCACCAGCCTTTACAAAGTGTTTTGAGTCTTTTACTGTGAGATCTGACCGAACAAGAGCCATGGAACGGTGATGGCCATGGAACGGGTACCCTCGTTCCAATACGTTATAAAAGAGAATGCATTCGTCCACCTTGAATATTATTCATGTTCTGGTTAAAAAAGCCACTAATGATTTATGCTATACAACGTTTGACATGTTTGAACGAACGTAAATATATTTTTTCCCCTCGTTCATGACGAGAAGTCCGGCTGGCTTAGATCATGTGCTAACAACACGGATCTTTTTGGATATAAATTATGAGCTTTTTTGAACAAAACTACATTCGTTATGGACCTGGGATATCGGGAAGTGACATCTTATGAAGAGAATCAAAGGTAATGGATTATTTACATAGTATTTTCGATTTTAGATCTCTCCAACATGGCCGTTTGTCTGTATAGCAAAGCATATTTTTCTGGGCGCAGTGCTCAGATTATTGCAAAGTGTGATTTCCCAGTAAGGTTATTTTTAAATCTGGCAAGTTGATTGCGTTCAAGAGATGTAAATCTATAATTCTTTAAATGACAATATAATATTTTACCAATGTTTTCTAATTTTAATTATTTAATTTGTGGTGCTGACTTGACTGCCGGTTATTGGAGGGAAACGATTTCCTCAACATCAATGCCATCGTAAAACGCTGTTTTTGGATATAAATATGAACTTGATAGAACTAAAAATGCATGCATTGTCTAACATAATGTCCTAGGAGTGTCATCTGATGGAGATTGTAAAAGGTTAGTGCATCATTTTAGCTGGTTTTATGGTTTTGGTGACCCTGTCTTTGAATTGACAAAACATTACACACAGCTATTGTCAATGTACTCTCCTAACATAATCTAACTTTATGCTTTCGCCGTAAAACCTTTTTGAAATCGGACAACGTGGTTAGATTAAGGAGATGTTTATCTTTCAAAGGGTGTAAGATAGTTGTATGTTTGAAAAATTTGAATTTGGACATTTATTTGGTTTCAAATTTGCCGCTCTTAAAATGCACCTGCTGTTGATGGAGTGCACCACGGGGGGGACGCTAGCATCCCACCTAGCCCATAGAGGTTAA
>DTSsa13-183
TTAACTTGTTATGGATAGGGGGCAGTATTTCCACGGCCGGATAAAAAACGTACCCGATTTAATCTGGTTCTTACTCCTGCCCAGAAACTAGAATATGCATATAATTAGTAGCTTTGGATAGAAAACGCTCCAACGTTTCTAAAACTGTTTGAATGGTGTCTGTGAGTGTAACAGAACTCAAATGGCAGGGCAAAACCTGAGAAGATTCTGTACAGGAAGTACCCTGCCTGACCATTTCTTGGCCTTCTTTGTCATCTCTATCCAAAACAAAGGATCTCTGCTGTAACGTGACAATTTCTAAGGCTCCCATAGGCTCTCAGAAGGCACCAGAACGTTGAATGATGACTCTGCTGTCCATGGCTGAAAAACAGTAGCGCATTTGGTAAGTGGTCGATCTGAGAACAATGAGACGGGCGCGCGGGTGCACGTGAAGTGTCCATTTTAGATTTTGAGTCTTTGAACGGAAAGGACGTCTCCCGGTCGGAATATTATCGCTTTTTTACGAGAAAAATCGCATAAAAATGGACTTTAAACAGCGTTTGACATGCTTCGAAGTACGATAATGGAATATTAAGGATTTTTTTTGTCACGATACGCGTCCTCGCGTCACCCTTCGGATAGTGTCTTGAACGCACGAACAAAACGCCGCTATTTGGATATAACTATGGATTATTTGGAACCAAACCAACATTTGTTGTTGAAGTAGAAGTCCTGGGAGTGCATTCTGACGAAGAACAGCAAAGGTAATCCAATTTTTCTTATAGTAAATCTGAGTTTGGTGAGTACCAAACTTGGTGGGTGTCAAATTAGCTAGCCCGTGATGGCGAGCTATCTACTCAGAATATTGCAAAATGTGCTTTCACCGAAAAGCTATTTTAAAATCGGACACCGCGATTGCATAAAGGAGTTCTGTATCTATAATTCTTAAAATAATTGTTGTTTTTTGTGAACGTTTATCGTGAGTAATTTAGTAAATTCACCGGAAGTGTTCGGTGGGAATGCTAGTTCTGAACGTCACATGCTAATGTAAAAAGCTGGTTTTTGATATAAATATGTACTTGACTGAACAAAACATGCATGTATTGTATAACATCATGTCCTAGGAGTGTCATCTGATGAAGATCATCAAAGGTTAGTGCTGCATTTAGCTGTGGTTTTGGTTTTTGTGACATTATATGCTAGCTTGAAAAATGGGTGTCTGATTATTTCTGGCTGGGTACTCTGCTGACATAATCTAATGTTTTGCTTTCGTTGTAAAGCCTTTTTGAAATCGGACAGTGTGTTTAGATAAAGGAGAGTCTTGTCTTTAAAATGGTGTAAAATAGTCATACGTTTGAAAAATTGAAGTTTTCGGATTTTCGAGGAGTTTGTATTTCGCGCCACACCTTATCATTGGATATTGGAGTGGTGTTCCGCTAGCGGAACGTCTAGA
>DTOmy13-1
TTAAAACCTCTTTGGGATAGGGGGCAGCATTTTCACTTTGGATGAATTGCGTGCCCAAACTGAAATGCCTGCTACTCTGCTATAAAAGCTAGAATATGCATTTTATTAGTATTTTGATAGAAAACACTCTGGAGTTTCTAAAACTGTTTGAATCATGTCTGTGAGTATAACAGAACTCATATGGCAGACAACAAACCTAAGAAGAAATCCAAACAGGAAGTGAGAAATCGATTTTCAAAACAGTGTCAATTGAAATCCATTTTAGTTATGGATGTGCATGCACTTCTTATGGCTTCCACAAGATGTCACCGTCTTTAGATTCTGGTTTTAGGATTATACTATAAAGGAGGGGCTCATAGGAGTTATTTTACTGAGTGGTCTGCAGAAAGCCTTGGTCTCATTACGCGCAGTCACGAGAGAGTATGCTCTCGTTCCAATGCTTTTCTTTAGACAATGAAATTCTCCGGTTGGAACCTTATTGATGTTTAAAACATCCTAAATATGGATTGCATACATCATTTGACTTGTTTCTACGACCTGTAACATAACCTTTTGAGTTTTTGTCTGGAGGAATTGCTCGTGCACCATGAAGATGGATTACTGGGCTGAACATGCTAACAGCGAGTGGCTAAATGATGGGCTTTATGGAGCTTTATGGAACAAATCAGTCATTTATTGTCGAACTGGGATTCATGGGAGTGCCTTCTGATGAAGATATGCAAAGGTAAGTGAATATTTATAGTGTTTTTTTGTAGCTTCTGTTGATGCCAAAATGGCGGCTATTTCTTTGGATATTTTGGGTTCTGAGCGCCGTTCTCAGATTATTATTTTTCTGTAAAGTTTTTTTGAAATCTGACACAGCGGTTGCATCGAGGATAAGTTTATCTTTAATTCTGTGAATAACCAAATGTTTTGGAATCAAAACATTACTGCACGTAACGCGACAATGTAAACTGAGATTTTCTTATATATATGCACATTATCGAACAAAACACACAATACATGTATAACATGATGTCCTATGAGTGTCATCTGATGAAGATAATCAAAGGTTAGTGATTTCATTTTATCTATATTTCTGCTTTTTGTAACTCCTATTGTTGGCTGAAAAAATGGCTGTGTGTGTTTGTGACTTGGCTCTGACCTAACATAATCATATGTTGTTCTTTCGCTCTAAATATTTGTTTAAATCTGACACAATGGGTAGATTAGCAGGATGTTTATCTTTCATTTGCTGTATTGGACTTGTTAATGTGTGAAAGTTACATATTTCTAAAAAAATATTTTTGAATTTCGCGCGCTGAATTTTCAGCGGAATGTTGTGGGTGTTCCACTAGCGGAACCCCTGGGCGAGA
