# Supplementary material for: Bursts and horizontal evolution of DNA transposons in the speciation of pseudotetraploid salmonids
Source: BMC Genomics. 2007 Nov 16;8:422. doi: 10.1186/1471-2164-8-422 (PMC2198921; doi:10.1186/1471-2164-8-422)
Supplement: Additional file 4 — Alignment of piggyBac-like DNA transposon sequences in .aln format. The data shows the alignment of the piggyBac-like sequences. [file 1471-2164-8-422-S4.aln]

CLUSTAL W (1.83) multiple sequence alignment


DTSsa14-4        --TTAACCTGTTGGG---TCTAGGGGGCAGCATTTGCA-CGTCTGGATAAAAAAAATGTA
DTSsa14-39       --TTAACCTGTTGGG---TCTAGGGGGCAGCATTTGCA-CGTCTGGATAAAAAAAATGTA
DTSsa14-67       --TTAACCTGTTGGG---TCTAGGGGGCAGCATTTGCA-CGTCTGGATAAAAAAAATGTA
DTSsa14-133      --TTAACCTGTTGGG---TCTAGGGGGCAGCATTTGCA-CGTCTGGATAAAAAAAATGTA
DTSsa14-61       --TTAACCTGTTGGG---TCTAGGGGGCAGCATTTGCA-CGTCTGGATAAAAAAAATGTA
DTSsa14-63       --TTAACCTGTTAGG---GCTAGGGGGCAGCATTTGCA-CGTCTGGATAAAAAAAATGTA
DTSsa14-56       --TTAACCTGTTGGG---GCTAGGGGGCAGCATTTGCA-CGTCTGGATAAAAAAAATGTA
DTSsa14-92       --TTAACCTGTTGGG---GCTAGGGGGCAGCATTTGCA-CGTCTGGATAAAAAAAATGTA
DTSsa14-18       --TTAACCTGTTAGG---GCTAGGGGGCAGCATTTGCA-CGTCTGGATAAAAAAAATGTA
DTSsa14-32       --TTAACCTGTTAGG---GCTAGGGGGCAGCATTTGCA-CGTCTGGATAAAAAAA-TGTA
DTSsa14-71       --TTAACCTGTTAGG---GCTAGGGGGCAGCATTTGCA-CGTCTGGATAAAAAAAATGTA
DTSsa14-31       --TTAACCTGTTAGG---GCTAGGGGGCAGCATTTGCA-CGTCTGGATAAAAAAAATGTA
DTSsa14-93       --TTAACCTGTTAGG---GCTAGGGGGCAGTATTGACA-CGGCTGGATAAAAAAA-CATA
DTSsa14-94       --TTAACCTGTTGGG---GCTAGGGGGCAGTATTTTCA-CGGCTGGATAAAAAAA-CGTA
DTSsa14-155      --TTAACCTGTTGGG---GCTAGGGGGCAGTATTTTCA-CGGCTGGATAAAAAAA-CGTA
DTSsa14-9        --TTAACCTGTTGGG---GCTAGGGGGCAGTATTTTCA-CGGCTGGATAAAAAAA-CGTA
DTSsa14-85       --TTAACCTGTTGGG---GCTAGGGGGCAGTATTTTCA-CGGCTGGATAAAAAAA-CGTA
DTSsa14-37       --TTAACCTGTTGGG---GCTAGGGGGCAGTATTTTCT-CGGCTGGATAAAAAAA-CGTA
DTSsa14-108      --TTAACCTGTTGGG---GCTAGGGGGCAGTATTTTCA-CGGCTGGATAAAAAAA-CATA
DTSsa14-109      -----ACCTGCTTAACCTGCTAGGGGGCAGTATTTTCA-CGGCTGGATAAAAAAA-CGTA
DTSsa14-12       --TTAACCTGTTGTG---GCTCGGGGGCAGTATTGAGA-CATTTTGAAAAAAATA-TGTG
DTSsa14-73       --TTAACCTGTTGGG---GCTCGGGGGCAGTATTGAGA-CATTTTGAAAAAAATA-TGTG
DTSsa14-24       --AAAACCTGTTGGG---GCTAGGGGGCAGTATTGAGA--ATTTTGAAAAGAATA-TGTG
DTSsa14-124      TTAAAACCTTTTGGG---GCTAGGGGGCAGTATTTTCA-CAGCCGGATGAAAA-A-CGCA
DTSsa14-11       ---------------------AGGGGGCGCCACAGCGC-ATTTTGAAAAAAAAT--CGTT
DTSsa14-50       ---------------------------CGCCACAGCGC-ATTTTGGAAAAAATT--CGTG
DTSsa14-25       -----------------GGATAGGGGGCGCTACAGCGA-TTTTTGAAAAAAAAT--CGTG
DTSsa14-35       --------------------------------------------TCATCACTAT--TGCT
DTSsa14-130      -----TTAACCTGTTGGTGATAGGGGGAAGTATTTGCA-CGGCCGGATAAAAAA--CGTA
DTSsa13-36       --TTAACCTGTTGGGG---ATAGGGGGCAGTATTTGCA-CGGCCGGATAAAAAA--CGTA
DTSsa13-135      --AAAACCTGTTGGGG---CTAGGGGGCAGTATTTGCA-CGGCCGGATAAAAAA--CATA
DTSsa13-1        ---TAACCTGTTGTGGT--ATAGGGGGCAGTATTTTCA-CGGCCGGATAAAAAAA-CGTA
DTSsa13-95       --TTAACCTGTTGGGG---GTAGGGGGCAGTATTTACA-CGGCCGGATAAAAAA--CGTA
DTSsa13-99       -----------------------------------------------TATTAAA--CGTA
DTSsa13-122      --TTAACCTGTTGGGG---ATAGGGGGCAGTATTTGCA-CGACTGGATAAAAAAA-CGTA
DTSsa13-129      --TTAACCTGTTGGGG---ATAGGGGGCAGTATTGACA-CGGCTGGATAAAAAA--CGTA
DTSsa13-82       --TTAACCTGTTAGGG---CTAGGGGGCAGTATTGACA-CGGCTGGATAAAAAA--CGTA
DTSsa13-16       ---TAACCTGTTAGGG---CTAGGGGGCAGTATTGACA-CGGCTGGATAAAAAA--CGTA
DTSsa13-91       --TTAACTTGTTATGG---ATAGGGGGCAGTATTTTCA-CGGCTGGATAAAAAA--CGTA
DTSsa13-83       --TTAACCTGTTAGGG---CTAGGGGGCAGTATTGACA-CGGCTGGATAAAAAA--CGTA
DTSsa13-88       --AAAACCTGTTGGGG---ATAGGGGGCAGTATTTGCA-CGGCCGGATAAAAAA--CGTA
DTSsa13-114      TTCTAACCTGTTGGGG---ATAGGGGGCAGTATTTGCA-CGGCCGGATAAAAAA--CGTA
DTSsa13-40       --TTAACCTGTTATGG---CTAGGGGGCAGTATTTTCA-CGGCTGGATAAAAAA--CGTA
DTSsa13-89       --TTAACCTGTTATGG---CTAGGGGGCAGTATTTTCA-CGGCTGGATAAAAAA--CGTA
DTSsa13-75       --TTAACCTGTTTAGG---ATAGGGGGCAGTATTGACA-CGGCTGGATAAAAAA--CGTA
DTSsa13-22       --TTAACCTGTTGAGG---GTAGGGGGCAGTATTGACA-CGGCTGGATAAAAAA--CTTG
DTSsa13-110      --TTAACCTGTTGGGG---ATAGGGGGCAGTATTTGCA-CGGCTGGATAAAAAAA-CGTA
DTSsa13-28       --TTAACCTGTTATGG---CTAGGGGGCAGTATTTTCA-CGGCTGGTTAAAAAA--CGTA
DTSsa13-41       --TTAACCTGTTAGGG---CTAGGGGGCAGTATTGACA-CGGCCGGATAAAAAA--CGTA
DTSsa13-79       --TTAACCTGTTATGG---CTAGGGGGCAGTATTTTCA-CGGATGGATAAAAAA--CGTA
DTSsa13-27       --TTAACCTGTTATGG---CTAGGGGGCAGTATTTTCA-CGGCTGGATAAAAAA--CGTA
DTSsa13-84       --TTAACCTGTTAGGG---CTAGGGGGCAGTATTGACA-CGGCTGGATAAAAAA--CGTA
DTSsa13-128      ------------------------------------------------------------
DTSsa13-33       --CTAGCCTGTTAGGG---CTAGGGGGCAGTATTGACA-CAGCTGGATAAAAAA--CGTA
DTSsa13-38       --TTAACCTGTTAGGG---CTAGGGGGCAGCATTGACA-CGGCTGGATAAAAAA--CATA
DTSsa13-65       --TTAACCTGTTAGGG---CTAGGGGGCAGTATTGACA-CGGCTGGATAAAAAA--CATA
DTSsa13-126      --TTAACCTGTTTAGG---ATAGGGGGCAGTATTGACA-CGGCTGGATAAAAAA--CATA
DTSsa13-69       --TTAACCTGTTAGGG---CTAGGGGGCAGCATTGACA-CGGCTGGATAAAAAA--CATA
DTSsa13-86       --TTAACCTGTTAGGG---CTAGGGGGCAGCATTGACA-CGGCTGGATAAAAAA--CATA
DTSsa13-76       -----ACCTGTTTGGG---CTAGGGGGCAGTATTGAGA-ATTTTGGAAAAAATA--TGTG
DTSsa13-78       --TTAACCTGTTTGGG---CTAGGGGGCAGTATTGAGA-ATTTTGGAAAAAATA--TGTG
DTSsa13-2        --TTAACTTGTTATGG---ATAGGGGGCAGTATTTTCA-CAGCCAGATAAAAAAC--ATA
DTSsa13-183      --TTAACTTGTTATGG---ATAGGGGGCAGTATTTCCA-CGGCCGGATAAAAAAC--GTA
DTSsa13-131      --TTAACTTGTTATGG---ATAGGGGGCAGTATTTTCA-CGGCCGGATAAAAAAC--ATA
DTSsa13-102      --TTAACCTGTTGGGG---ATAGGGGGCAGTATTTGCA-CGGCCGGATAAAAAAC--GTA
DTSsa13-90       --ATAACCTCTCTAGG---GTAGGGGGCAGTATTTGCA-CGGCCGGATAAAAAAC--GTA
DTSsa13-23       --TTAACCTGTTGGGG---ATAGGGGGCAGTATTTGCA-CGGCCGGATAAAAAACACGTA
DTSsa13-72       --TTAACCTGTTGGGG---ATAGGGGGCAGTATTTGCA-CGGCCGGATAAAAAAC--GTA
DTSsa13-77       ------------------------------------------------------------
DTSsa13-6        --TTAACCTGTCTGGG---CTATGGG-CAGTATTTTCA-CAGCCGGATAAAAAA--TGTA
DTSsa13-52       --TTAACCTCTTTGCT---ATAGGGGGCAGTATTTTCA-CGGCCGGATGAAAAA--CGTA
DTSsa13-74       --TTAACCTCTTCGCT---ATAGGGGGCAGTATTTTCT-CGGCCGGATAAAAAAA-CGTA
DTSsa13-134      --TTAACCTGTCTGGG---CTAGGGGGCAGTATTTTTCACGGCCGGATGAAAAA--CGTA
DTSsa13-97       TTAAAACCTCTTGGGG---CTAGGGGCCAGTATTT-CA-CAGCCGGATGAAAAA--CGTA
DTOmy13-1        TTAAAACCTCTTTGGG---ATAGGGGGCAGCATTTTCA--CTTTGGATGAATTG--CGTG
                                                                             

DTSsa14-4        CCCGATTTAA--TCTGGTTACTAATCCTACCCAGTAACTAGAATATGCATATACTTATT-
DTSsa14-39       CCCGATTTAA--TCTGGTTACTAATCCTACCCAGTAACTAGAATATGCATATACTTATT-
DTSsa14-67       CCCGATTTAA--TCTGGTTACTAATCCTACCCAGTAACTAGGATATGCATATACTTATT-
DTSsa14-133      CCCGATTTAA--TCTGGTTACTAATCCTACCCAGTAACTAGAATATGCATATACTTATT-
DTSsa14-61       CCCGATTTAA--TCTGGTTACTAATCCTACCCAGTAACTAGAATATGCATATACTTATT-
DTSsa14-63       CCCGATTTAA--TCTGGTTACTAATCCTACCCAGTAACTAGAATATGCATATACTTATT-
DTSsa14-56       CCCGATTTAA--TCTGGTTACTAATCCTACCCAGTAACTAGAATATGCATATACTTATT-
DTSsa14-92       CCCGATTTAA--TCTGGTTACTAATCCTACCCAGTAACTAGAATATGCATATACTTATT-
DTSsa14-18       CCCGATTTAA--TCTGGTTACTAATCCTACCCAGTAACTACAATATGCATATACTTATT-
DTSsa14-32       CCCGATTTAA--TCTGGTTACTAATCCTACCCAGTAACTAGAATATGCATATACTTATT-
DTSsa14-71       CCCGATTTAA--TCTGGTTACTAATCCTACCCAGTAACTAGAATATGCATATACTTATT-
DTSsa14-31       CCCGATTTAA--TCTGGTTACTAATCCTACCCAGTAACTAGAATATGCATATACTTATT-
DTSsa14-93       CCCGATTTAA--TCTGGTTACCACTCCTACCCAGTAACTAGAATATGCATATACTTATT-
DTSsa14-94       CCCGATTTAA--TCTGGTTACTAATCCTACCCAGTAACTAGAATATACATATACTTATT-
DTSsa14-155      CCCGATTTAA--TCTGGTTACTAATCCTACCCAGTAACTAGAATATGCATATACTTATT-
DTSsa14-9        CCCGATTTAA--TCTGGTTACTAATCCTACCCAGTAACTAGAATATGCATATACTTATT-
DTSsa14-85       CCCGATTTAA--TCTGGTTACTAATCCTACCCAGTAACTAGAATATGCATATACTTATT-
DTSsa14-37       CCCGATTTAA--TCTGGTTACTAATCCTACCCAGTAACTAGAATATGCATATACTTATT-
DTSsa14-108      CCCGATTTAA--TCTGGTTACTAATCCTACCCAGTAACTAGAATATGCATATACTTATT-
DTSsa15-109      CCCGATTTAA--TCTGGTTACTAATCCTACCCAGTAACTAGAATATGCATATACTTATT-
DTSsa14-12       CCCATTTTTA--ACTGCCTCCTACACCAACTCAGAAGCTAGGATATGCATATTATTAAC-
DTSsa14-73       CCCATTTTTA--ACTGCCTCCTACACCAACTCAGAAGCTAGGATATGCATATTATTAAC-
DTSsa14-24       CCCATTTTTA--ACTGCCTTCTACACCAACTCAGAAGCTAGGATATGCATATTATTAAC-
DTSsa14-124      CCCAATTTGA--ACAGGTTACTACTCTGACCCAGAAACTAGAATATGCATATTATTAGT-
DTSsa14-11       CCCATTTTCA--ACGGCCTACTAATCAAACTCAGAAGATAGGGCATGCATATACTTATT-
DTSsa14-50       CCCATTTTCA--ACGGCCTACTAATCAGACTCAGAAGCTAGGATATGCATATAATTAAT-
DTSsa14-25       CCCATTTTAA--ACGGCCTACTACTCAAACTCAGAAGCTAGGATATGCATATAATTAAT-
DTSsa14-35       CCCTTCTGAATAACGATCT-CTTCTCAAG---ACATACTGAGGAGTGTCCCTGGTTAA--
DTSsa14-130      CCCGATTTAA--TCTGGTTACTACTCCTGCCCAGTAACTAGAATATGCATATAATTAGT-
DTSsa13-36       CCCGATTTAA--TCTGGTTACTACTCCTGCCCAGTAACTAGAATATGCATATAATTGTT-
DTSsa13-135      CCCGATTTAA--ACTGGTTACTACTCTTGCCCAGAAACGAGAATATGCATATA-------
DTSsa13-1        CCCGATTTTA--TCTGGTTACTACTCCTGCCCAGAAACTAGAATATGCATATAATTAGT-
DTSsa13-95       CCCGATTTAA--TCTGGTTATTACTCGTGCCCAGAAACTAGAATATGCATATAATTATT-
DTSsa13-99       CCCGATTTAA--TCTGGTTATTACTACTGCCCAGAAACTAGAATATGCATATAATTATT-
DTSsa13-122      CCCGATTTAA--TCTGGTTACTACACCTGCCCAGTAACTAGAATATGCATATAATAATT-
DTSsa13-129      CCCGATATAA--TCTGGTTCCTACTCCTGCCCAGTAACTAGAATATGCATATAATTATT-
DTSsa13-82       CCCGATTTAA--TCTGGTTACTACTCCTGCCCAGTAACTAGAATATGCATATAATTATT-
DTSsa13-16       CCCGATTTAA--TCTGGTTACTACTCCTGCCCAGTAACTAGAATATGCATATAATTATT-
DTSsa13-91       CCCGATTTAA--TCTGATTATTACTCCTGCATAGAAACTAGAATATGCATATAATTTTT-
DTSsa13-83       CCCAATTTAA--TCTGGTTACTACTCCTGCCCAGTAACTAGAATATGCATATAATTATT-
DTSsa13-88       TCCGATTTAA--TCTGGTTACTACTCCTGCCCAGTAACTAGAATATGCATATAATTATT-
DTSsa13-114      CCCGATTTAA--TCTGGTTACTACTCCTGCCCAGTAACTAGAATATGCATATAATTATT-
DTSsa13-40       CCCGATTTAA--TCTGGTTACTACTCCTGCCCAGTAACTAGGATATGCATATAATTATT-
DTSsa13-89       CCCGATTTAA--TCTGGTTACCACTCCTACCCAGTAACTAGAATATGCATATACTTATT-
DTSsa13-75       CCCGATTTAA--TCTGGTTACCACTCCTACCCAGTAACTAGAATATGCATATACTTATT-
DTSsa13-22       CCCGATTGAA--TCTGGTTACTACTCCTGCCCAGTAACTAGAATATGCATATAATTATT-
DTSsa13-110      CCCGATTTAA--TCTGGTTACTACTCCTGCCCAGTAACTAGAATATGCATATAATTATT-
DTSsa13-28       CCCGATTTAA--TCTGGTTACCACTCCTACCCAGTAACTAGAATATGCATATACTTATT-
DTSsa13-41       CCCGATTTAA--TCTGGTTACTACTCCTGCCCAGTAACTAGAATATGCATATAATTATT-
DTSsa13-79       CCCGATTTAA--TCTGATTAGTACTCCTGCCCAGAAACTAGAATATGCATATAATTATT-
DTSsa13-27       CCCGATTTAA--TCTGGTTACTACTCCTGCCCAGTAACTAGAATATGCATATAATTATT-
DTSsa13-84       CCCGATTTAA--TCTGGTTACTACTCCTGCCCAGTAACTAGAATATGCATATAATTATT-
DTSsa13-128      -------------------------------------------------------TATT-
DTSsa13-33       CCCGATTTAA--TCTGGTTACTACTCCTGCCCAGTAACTAGAATATGCATATAATTATT-
DTSsa13-38       CCCGATTTAA--TCTGGTTACCACTCCTACTCAGTAACTAGAATATGCATATACTTATT-
DTSsa13-65       CCCGATTTAA--TCTGGTTACCACTCCTACCCAGTAACTAGAATATGCATATACTTATT-
DTSsa13-126      CCCGATTTAA--TCTGGTTACCACTCCTACCCAGTAACTAGAATATGCATATACTTATT-
DTSsa13-69       CCCGATTTAA--TCTGGTTACCACTCCTACTCAGTAACTAGAATATGCATATACTTATT-
DTSsa13-86       CCCGATTTAA--TCTGGTTACCACTCCTACCCAGTAACTAGAATATGCATATACTTATT-
DTSsa13-76       CCCATTTTTA--ACTGCCTCCTACACCAACTCAGAAGCTAGAATATGCATATTATTGTTC
DTSsa13-78       CCCATTTTTA--ACTGCCTCCTACACCAACTCAGAAGCTAGAATATGCATATTATTGTTC
DTSsa13-2        CCCGATTTAA--TCTGGTTATTACTCCTGCCCAGAAACTAGAATATGCATATAATTAGT-
DTSsa13-183      CCCGATTTAA--TCTGGTTCTTACTCCTGCCCAGAAACTAGAATATGCATATAATTAGT-
DTSsa13-131      CCCGATTTAA--TCTGGTTATTACTCCTGCCCAGAAACTAGAATATGCATATAATTAGT-
DTSsa13-102      CCCGATTTAA--TCTGGTTATTACTACTGCCCAGAAACTAGAATATGCATATAATTATT-
DTSsa13-90       CCCGATTTAA--TCTGGTTATTACTACTGCCCAGAAAGTAGAATATGCATATAATTGTT-
DTSsa13-23       CCCGATTTAA--TCTGGTTACTACTCCTGCCCAGTAACTAGAATATGCATATAATTGTT-
DTSsa13-72       CCCGATTTAA--TCTGGTTACTACTCCTGCCCAGTAACTAGAATATGCATATAATTGTT-
DTSsa13-77       -------TAA--ACTGGTTACTACTCTTTCCTAGAAACGAGAATATGCATGTTATTAGT-
DTSsa13-6        CCCGATTTAA--ACTGGTTACTACTCTTGCCCAGAGATGAGAATATGCATATTATTAGT-
DTSsa13-52       CCCAAATTAA--ACGGCCTACTTCTCGGGCCCAGAGTCAA--------ATATTATTAGT-
DTSsa13-74       CCCAAATTAA--ACGGCCTACTTCTCGGGCCCAGAGTCAAATATTTGCATATTATTAGT-
DTSsa13-134      CCCAATTTAA--ACAGGTTACTACTCTGGCCCAGAAACTAGAATATGCATATTATTAGT-
DTSsa13-97       CCCAATTTAA--ACAGGTTGCTACTCTGGCCCAGAAAATAGAATACACATATTGTTAGT-
DTOmy13-1        CCCAAACTGA--AATGCCTGCTACTCTGCTATAAAAGCTAGAATATGCATTTTATTAGT-
                                                                             

DTSsa14-4        ATATATGGATAGAAAACACTCTAAAGTTTCCAAAACTGTTTGAATGGTGTCTG-TGAGTA
DTSsa14-39       ATATATGGATAGAAAACACTCTAAAGTTTCCAAAACTGTTTGAATGGTGTCTG-TGAGTA
DTSsa14-67       ATATATGGATAGAAAACACTCTAAAGTTTCTAAAACTGTTTGAATGGTGTCTG-TGAGTA
DTSsa14-133      ATATATGGATAGAAAACACTCTAAAGTTTCTAAAACTGTTTGAATGGTGTCTG-TGAGTA
DTSsa14-61       ATATATGGATAGAAAACACTCTAAAGTTTCCAAAACTGTTTGAATGGTGTCTG-TGAGTA
DTSsa14-63       ATGTATGGATAGAAAACACTCTAAAGTTTCTAAAACTGTTTGAATGGTGTCTG-TGAGTA
DTSsa14-56       ATATATGGATAGAAAACACTCTAAAGTTTCTAAAACTGTTTGAATGCTGTCTG-TGAGTA
DTSsa14-92       ATATATGGATAGAAAACACTCTAAAGTTTCTAAAACTGTTTGAATGGTGTCTG-TGAGTA
DTSsa14-18       ATATATGGATAGAAAACACTCTAAAGTTTCTAAAACTGTTTGAATGGTGTCTG-TGAGTA
DTSsa14-32       ATATATGGATAGAAAACACTCTAAAGTTTCTAAAACTGTTTGAATGGTGTCTG-TGAGTA
DTSsa14-71       ATATATGGATAGAAAACACTCTAAAGTTTCTAAAACTGTTTGAATGGTGTCTG-TGAGTA
DTSsa14-31       ATATATGGATAGAAAACACTCTAAAGTTTCTAAAACTGTTTGAATGGTGTCTG-TGAGTA
DTSsa14-93       ACATATGGATAGAAAACACCCTAAATTTTCTAAAACTGTTTGAATGGTGTCTG-TGAGTA
DTSsa14-94       ATATATGGATAGAAAACACCCTAAAGTTTCTAAAACTGTTTGAATGGTGTCTG-TGAGTA
DTSsa14-155      ATATATGGATAGAAAACACCCTAAAGTTTCTAAAACTGTTTGAATGGTGTCTG-TGAGTA
DTSsa14-9        ATATATGGATAGAAAACACCCTAAAGTTTCTAAAACTGATTGAATGGTGTCTG-TGAGTA
DTSsa14-85       ATATATGGATAGAAAACACCCTAAAGTTTCTAAAACTGTTTGAATGGTGTCTG-TGTGTA
DTSsa14-37       ATATATGGATAGAAAACACCCTAAAGTTTCTAAAACTGTTTGAATGGTGTCTG-TGGGTA
DTSsa14-108      ATATATGGATAGAAAACACCCTAAAGTTTCTAAAACTGTTTGAATGGTGTCTG-TGAGTA
DTSsa15-109      ATATATGGATAGAAAACACCCCAAAGTTTCTAAAACTGTTTGAATGGTGTCTG-TGAGTA
DTSsa14-12       ACATTCGGATAGAAAACACTCTGAATTTTCTAAAACAGTTTGAATGGTGTCTG-TAAGTA
DTSsa14-73       ACATTCGGATAGAAAACACTCTGAATTTTCTAACACAGTTTGAATGGTGTCTG-TAAGTA
DTSsa14-24       AGATTTGGATAGAAAACACTCTGAATTTTCTAAAACTGTTTGAATGGTGTCTG-TAAGTA
DTSsa14-124      AGATTTGGATAGAA---------------------CTGTTTGAATGGTGTCTG-TAAGTA
DTSsa14-11       ATATATGGATAGAAAACACTCTAAAGTTTCTAAAACTGTTTGAATGGTGTCTG-TGAGTA
DTSsa14-50       ACCTGTGGATAGAAAACACCCTAAAGTTTCTAAAACTGTTTGAATGGTGTCTG-TGAATA
DTSsa14-25       ACTTGTGGATAGAAAACACCCTAAAGTTTCTAAAACTGTTTGAATGGTGCCTG-TGAGTA
DTSsa14-35       -CTGGATGTACCAGAAGAGATAAGGAGATGTAGTACTGCTAGTGTAATTACAACTGAGTG
DTSsa14-130      AGATTTGGATAGAAAACACTCTAAAATTTCTAAAACTGTTTGAATGGTGTCTG-TGAGTA
DTSsa13-36       TGATTTGGATAGAAAACACCCTAAAGTTTCTAAAACTGTTTGAATGGTGTCTG-TGAGTA
DTSsa13-135      -GATTTGGATAGAAAACACTCTAAAGTTTCTAAAACTGTTTGAATGGTGTCTG-TGAGTA
DTSsa13-1        AGCTTTGGATAGAAAACA--CTAACGTTTCTAAAACTGTTTG----GTGTCTG-TGAGTA
DTSsa13-95       GGCTTTGGATAGAAAACACCCTAAAGTTTCTAAAACTGTTTGAATGGTGTCTG-AGAGTA
DTSsa13-99       GGCTCTGGATAGAAAACACCCTAAAGTTTCTAAAACTGTTTGAATGGTGTCTG-TGAGTA
DTSsa13-122      GGCTTTGGATAGAAACCACCCTAAAGTTTCTAAAACTGTTTGAATGGTGTCTG-TGAGTA
DTSsa13-129      GGCTTTGGATAGAAAACACCCTAAAGTTTCTAAAACTGTTTGAATGGTGTATG-TGAGTA
DTSsa13-82       GGCTTTGGATAGAAAACACCCTAAAGTTTCTAAAACTATTTGAATGGTGTCTG-TGAGTA
DTSsa13-16       GGCTTTGGATAGAAAACACCCTAAAGTTTCTAAAACTGTTTGAATGGTG-----------
DTSsa13-91       AGCTTTGGATAGAAAACACTCAAAAGTTTCTAAAACTGTTTGAATGGTGTCTG-TGAGTA
DTSsa13-83       GGCTTTGGATAGAAAACACCCTAAAGTTTCTAAAACTATTTGAATGGTGTCTG-TGAGTA
DTSsa13-88       GGCTTTGGATAGAAAACACCCTAAAGTTTCTAAAACTGTTTGAATGGTGTCTG-TGAGTA
DTSsa13-114      GGCTTTGGATAGAAAACACCCTAAAGTTTCTAAAACTGTTTGAATGGTGTCT---GAGTA
DTSsa13-40       TGCTTTGGATAGAAAACACCCTAAAGTTTCTAAAACTGTTTGAATGGTGTCTG-TGAGTA
DTSsa13-89       ACATATGGATAGAAAACACCCTAAAGTTTCTAAAACTGTTTGAATGGTGTCTG-TGAGTA
DTSsa13-75       ACACATGGATAGAAAACACCCTAAAGTTTCTAAAACTGTTTGAATGGTGTCTG-TGAGTA
DTSsa13-22       GGCTTTGGATAGAAAACACCCTAAAGTTTCTAAAACTGTTTGAATGGTGTCTG-TGAGTA
DTSsa13-110      GGCTTTGGATAGAAAACACCCTAAAGTTTCTAAAACTGTTTGAATGGTGTCTG-TGAGTA
DTSsa13-28       ACATATGGATAGAAAACACCCTAAAGTTTCTAAAACTGTTTGAATGGTGTCTG-TGAGTA
DTSsa13-41       GGCTTTGGATAGAAAACACCCTAAAGTTTCTAAAACTGTTTGAATGGTGTCTG-TGAGTA
DTSsa13-79       AGCTTTGGATAGAAAACACTCCAAAGTTTCTAAAACTGTTTGAATGGTGTCTG-TGAGTA
DTSsa13-27       GGCTTTGGATAGAAAACACTCCAAAGTTTCTAAAACTGTTTGAATGGTGTCTG-TGAGTA
DTSsa13-84       GGCTTTGGATAGAAAACACTCCAAAGTTTCTAAAACTGTTTGAATGGTGTCTG-TGAGTA
DTSsa13-128      AGCTTTGGATAGAAAACACTCCAAAGTTTCTAAAACTGTTTGAATGGTGTCTG-TGAGTA
DTSsa13-33       GGCTTTGGATAGAAAACACTCCAAAGTTTCTAAAACTGTTTCAATGGTGTCTG---AGTA
DTSsa13-38       ACATATGGATAGAAAACACCCTAAATTTTCTAAAACTGTTTGAATGGTGTCTG-TGAGTA
DTSsa13-65       ACATATGGATAGAAAACACCCTAAATTTTCTAAAACTGTTTGAATGGTGTCTG-TGAGTA
DTSsa13-126      ACATATGGATAGAAAACACCCTAAATTTTCTAAAACTGTTTGAATGGTGTCTG-TGAGTA
DTSsa13-69       ACATATGGATAGAAAACACCCTAAATTTTCTAAAACTGTTTGAATGGTGTCTG-TGAGTA
DTSsa13-86       ACATATGGATAGAAAACACCCTAAATTTTCTAAAACTGTTTGAATGGTGTCTG-TGAGTA
DTSsa13-76       AGGTTTGGATAGAAAACACCCTAAAGTTTCTAAAACTGTTTGAATGGTGTCTG-TGAGTA
DTSsa13-78       AGGTTTGGATAGAAAACACTCTAAAGTTTCTAAAACTGTTTGAATGGTGTCTG-TGAGTA
DTSsa13-2        AGCTTTGGATAGAAAACACTCCAAAGTTTCTAAAACTATTTGAATGGTGTCTG-TGAGTA
DTSsa13-183      AGCTTTGGATAGAAAACGCTCCAACGTTTCTAAAACTGTTTGAATGGTGTCTG-TGAGTG
DTSsa13-131      AGCTTTGGATAGAAAACACTCCAAAGTTTCTAAAACTGTTTGAATGGTGTCTG-TAAGTA
DTSsa13-102      GGCTTTGGATAGAAAACACCCTAAAGTTTCTAAAACTGTTTGAATGATGTCTG-T--GTA
DTSsa13-90       TGATTTGGATAGAAAACACCCTAAAGTTTCTAAAACTGTTTGCATGGTGTCTG-TGAGTA
DTSsa13-23       TGATTTGGATAGAAAACACCCAAAAGTTTCTAAAACTGTTTGAATGGTGTCTG-TGAGTA
DTSsa13-72       TGATTTGGATAGAAAACACCCTAAAGTTTCTAAAACTGTTTGAATGGTGTCTG-TGAGTA
DTSsa13-77       AGATTTGGATAGAAAACAC--TGACGTTTCTAAAACTGTTTCAATGGTGTCTG-TGAGTA
DTSsa13-6        AGATTTGGATGGAAAACACTCTGAAGTTTCTAACACTGTTTGAATGGTGTCTG-TGAGTA
DTSsa13-52       AGATTTGGATAGAAAACACTCTGCAGTTTCTAAAACTGTTTGAATGGTGTATG-TGAGTA
DTSsa13-74       AGATTTGGATAGAAAACACTCTGAA-------------------TGGTGTCTG-TGAGTA
DTSsa13-134      AGATTTGGATAGGAAACACTCTGAAGTTTCTAAAACTGTTTGAATGGTGTCTG-TGAGTA
DTSsa13-97       AGATTTGGATAGAAAACACTCTGAAGTTTCTAAAACTGTTTGAATGGTGTCTG-TGAGTA
DTOmy13-1        --ATTTTGATAGAAAACACTCTGGAGTTTCTAAAACTGTTTGAATCATGTCTG-TGAGTA
                        *                                       *            

DTSsa14-4        TAAC-AGAACT----CATTTGGCAGGCAA-AACCCTGAGAC-ATTTTCTGACAGGAAG-T
DTSsa14-39       TAAC-AGAACT----CATTTGGCAGGCAA-AACCCTGAGAC-ATTTTCTGACAGGAAG-T
DTSsa14-67       TAAC-AGAACT----CATTTGGCAGGCAA-AACCCTGAGAC-ATTTTCTGACAGGAAG-T
DTSsa14-133      TAAC-AGAACT----CATTTGGCAGGCAA-AACCCTGAGAC-ATTTTCTGACAGGAAG-T
DTSsa14-61       TAAC-AGAACT----CATTTGGCAGGCAA-AACCCTGAGAC-ATTTTCTGACAGGAAG-T
DTSsa14-63       TAAC-AGAACT----CATTTGGCAGGCAA-AACCCTGAGAC-ATTTTCTGACAGGAAG-T
DTSsa14-56       TAAC-AGAACT----CATTTGGCAGGCAA-AACCCTGAGAC-ATTTTCTGACAGGAAG-T
DTSsa14-92       TAAC-AGAACT----CATTTGGCAGGCAA-AACCCTGAGAC-ATTTTCTGACAGGAAG-T
DTSsa14-18       TAAC-AGAACT----CATTTGGCAGGCAA-AACCCTGAGAC-ATTTTCTGACAGGAAG-T
DTSsa14-32       TAAC-AGAACT----CATTTGGCAGGCAA-AACCCTGAGAC-ATTTTCTGACAGGAAG-T
DTSsa14-71       TAAC-AGAACT----CATTTGGCAGGCAA-AACCCTGAGAC-ATTTTCTGACAGGAAG-T
DTSsa14-31       TAAC-AGAACT----CATTTGGCAGGCAA-AACCCTGAGAC-ATTTTCTGACAGGAAG-T
DTSsa14-93       TAAC-AGAACT----CATTTGGCAGGCAA-AACCCTGAGAC-ATTTTCTGACAGGAAG-T
DTSsa14-94       TAAC-AGAACT----CATTTGGCAGGCAA-AACCCTGAGAC-ATTTTCTGACAGGAAG-T
DTSsa14-155      TAAC-AGAACT----CATTTGGCAGGCAA-AACCCTGAGAC-ATTTTCTGACAGGAAG-T
DTSsa14-9        TAAC-AGAACT----CATTTGGCAGGCAA-AACCCTGAGAC-ATTTTCTGACAGGAAG-T
DTSsa14-85       TAAC-AGAACT----CATTTGGCAGGC--------TGAGAC-ATTTTCTGACAGGAAG-T
DTSsa14-37       TAAC-AGAACT----CATTTGGCAGGCAA-AACCCTGAGAC-AGATTCTGACAGGAAG-T
DTSsa14-108      TAAC-AGAACT----CATTTGGCAGGCAA-AACCCTGAGAC-AGATTCTGACAGGAAG-T
DTSsa15-109      TAAC-AGAACT----CATTTGGCAGGCAA-AACCCTGAGAC-AGATTCTGACAGGAAG-T
DTSsa14-12       TAAC-AAAACT----CATATTGCAGGCAA-AAACCTGTGAA-AAATAGATCCAAAAAAAT
DTSsa14-73       TAAC-AAAACT----CATATTGCAGGCAA-AAACCTGTGAA-AAATAGATCCAAAAAAAT
DTSsa14-24       TAAC-AAAACT----CATATGGCAGGCAA-AAACCTGAGAA-AAATACAACCAGGAAA-T
DTSsa14-124      TAAC-AGAACT----CATATGGCAGGCAA-AAACCTGAGAA-AAATACAAGCAGGAAA-T
DTSsa14-11       TAAC-AGAACT----CAAATGGCAGTCAA-AACCCCGAGAC-CGATTGAAACAGGAAG-T
DTSsa14-50       TAAC-AGAACT----CATATGGCAGTCAA-AACCCCGAGAC-CGATTGAAACAGGAAG-T
DTSsa14-25       TAAC-AGAACT----CATATGGCAGTCAA-AACCCCGAGAC-AGATCGAAACAGGAAG-T
DTSsa14-35       TTACCAGAACT----CATATGGCAGTCAA-AACCCCGAGAC-AGATGGAAACAGGAAG-T
DTSsa14-130      TAACAGTGAGTATAACATATGGCAGTCAA-AACCCTGAGAC-AAATCCTAACAGGAAG-T
DTSsa13-36       TAAC-AGAACT----CATATGGCAGGCCA-AAACCTGAGAA-GATTCCAGGCAGGAAGTG
DTSsa13-135      TAAC-AGAACT----CATATGGCAGGCCA-AAACCTGAGAA-GATTCCATACAGGAAGTG
DTSsa13-1        TAAC-AGAACT----CATATGGCAGGCCA-AAACCTGAGAA-GATTCCATACAGGAAGTG
DTSsa13-95       TAAC-AGAACT----CATATGGCAGGCAA-AAACCTGAGAA-GATTCCTTACAGGAAGTG
DTSsa13-99       TAAC-AGAACT----CATATGGCAGGCAA-AAACCTGAGAA-GATTCTGTTCAGGAAGTG
DTSsa13-122      TAAC-AGAACT----CCTATGGCAGGCCA-AAACCTGAGAA-GATTTCAAGCAGGAAGTG
DTSsa13-129      ------GAACT----CCTATGGCAGGCCA-AAACCTGAGAA-GATTTCAAGCAGGAAGTG
DTSsa13-82       TAAC-AGAACT----CCTATGGCAGGCCA-AAACCTGAGAA-GATTTCAAGCAGGAAGTG
DTSsa13-16       --------------------------CCA-AAACCTGAGAA-GATTTCAAGCAGGAAGTG
DTSsa13-91       TAAC-AGAACT----CATTTGGCAGGCCA-AAACCTGAGAA-GATTTCAAGCAGGAAGTG
DTSsa13-83       TAAC-AGAACT----CATATGGCAGGCCA-AAACCTGAGAA-GATTCCATGCAGGAAGTG
DTSsa13-88       TAAC-AGAACT----CATATGGCAGGCAA-AAACCTGAGAA-AATTCCTTACAGGAAGTG
DTSsa13-114      TAAC-AGAACT----CATATGGCAGGCAA-AAACCTGAGAA-GATTCCTTACAGGAAGTG
DTSsa13-40       TAAC-AGAACT----CATATGGCAGGCAA-AAACCTGAGAA-GATTTCATGCAGGAAGTG
DTSsa13-89       TAAC-AGAACT----CATTTGGCAGGCAA-AAACCTGACAA-GGTTTCAGGCAGGAAGTG
DTSsa13-75       TAAC-AGAACT----CATTTGGCAGACAA-AAACCTGACAA-GGTTTCAGGCAGGAAGTG
DTSsa13-22       TAAC-AGAACT----CATATGGCAGGCAA-AAACCTGAGAA-GATTTCATGCAGGAAGTG
DTSsa13-110      TAAC-AGAACT----CATATGGCAGGCAA-AAACCTGAGAA-GATTTCATGCAGGAAGTG
DTSsa13-28       TAAC-AGAACT----CATATGGCAGGCCA-AAATCTGAGAA-GGTTTCATTCAGGAAGTG
DTSsa13-41       TAAC-AGAACT----CAAATGGCAGGTCA-AAACCTGAGAA-GATTCTGTACAGGAAGTG
DTSsa13-79       TAAC-AGAACT----CATTTGGCAGGCCA-AAACCTGAGAA-GATTCTGTACAGGAAGTA
DTSsa13-27       TAAC-AGAACT----CAAATGGCAGGTCA-AAACCTGAGAG-ATTCCTTTACAGGAAGTG
DTSsa13-84       TAAC-AGAACT----CAAATGGCAGGTCA-AAACCTGAGAG-ATTCCTTTACAGGAAGTG
DTSsa13-128      TAAC-AGAACT----CATTTGGCAGGCCA-AAACGTGAGAA-GATTCTGTACAGGAAGTA
DTSsa13-33       TAAC-AGAACT----CAAATGGCAGGTCA-AAACCTGAGAG-ATTCCTTTACAGGAAGTG
DTSsa13-38       TAAC-AGAACT----CAAATGGCAGGTCA-AAACCTGAGAG-ATTCCTTTACAGGAAGTG
DTSsa13-65       TAAC-AGAACT----CAAATGGCAGGTCA-AAACCTGAGAG-ATTCCTTTACAGGAAGTG
DTSsa13-126      TAAC-AGAACT----CAAATGGCAGGTCA-AAACCTGAGAG-ATTCCTTTACAGGAAGTG
DTSsa13-69       TAAC-AGAACT----CAAATGGCAGGTCA-AAACCTGAGAG-ATTCCTTTACAGGAAGTG
DTSsa13-86       TAAC-AGAACT----CAAATGGCAGGTCA-AAACCTGAGAG-ATTCCTTTACAGGAAGTG
DTSsa13-76       TAAC-AGAACT----CCTATGGCAGGCAA-AAACCTGACAA-GGTTTCATGCAGGAAGTG
DTSsa13-78       TAAC-AGAACT----CCTATGGCAGGCAA-AAACCTGACAA-GGTTTCATGCAGGAAGTG
DTSsa13-2        TAAC-AGAACT----CATATGGCAGGCCA-AAACCTGAGAA-GATTCTACACAGGAAGTA
DTSsa13-183      TAAC-AGAACT----CAAATGGCAGGGCA-AAACCTGAGAA-GATTCTGTACAGGAAGTA
DTSsa13-131      TAAC-AGAACT----CAAATGGCAGGCCA-AAACCTGAGAA-GATTCTGTACAGGAAGTA
DTSsa13-102      TAAC-AGAACT----CATATGGCAGGCCA-AAACCTGAGAA-GATTCCAAACAGGAAGTG
DTSsa13-90       TAAC-AGAACT----CATATGGCAGGCAA-AAACCTGAGAA-GATTCCTTACAGGAAGCG
DTSsa13-23       TAAC-AGAACT----CATTTGGCAGGCCA-AAACCTGAGAA-GATTCCAAACAGGAAGCG
DTSsa13-72       TAAC-AGAACT----CATTTGGCAGGCAA-AAACCTGAGAA-GATTCCAAACAGGAAGCG
DTSsa13-77       TAAC-AGAACT----CATATGGCAGGCAA-AAACCTGAGAA-AATTCCAAACAGGAAGTG
DTSsa13-6        TAAC-AGAACT----CATATGGCAGGCAA-AAACCTGAGAA-AATTCCAAGCAGGAAGTG
DTSsa13-52       TAAC-AGATCT----CATATGGCAGGCAA-AAACCTGAGAA-AATTCCAAGCAGGAAGTG
DTSsa13-74       TAAC-ATAACT----CATATGGCAGGCAA-AAACCTGAGAA-AAAGTCAACCAGGAAGTG
DTSsa13-134      TAAC-AGAACT----CATATGGCAGGCAA-AAACCTGAGAA-AAAGTCAACCAGGAAGTG
DTSsa13-97       TAAC-AGAACT----CATATGGCAGGCCA-AAACCTGAGAA-AAATGTAATCAGGAAGTG
DTOmy13-1        TAAC-AGAACT----CATATGGCAGACAACAAACCTAAGAAGAAATCCAAACAGGAAGTG
                                                        *           **  **   

DTSsa14-4        GGATACCTGATGTGTTGTATTGACTTTAAACCTATCCCA-TTGAAAAACACAGGGGTTTA
DTSsa14-39       GGATACCTGATGTGTTGTATTGACTTTAAACCTATCCCA-TTGAAAAACACAGGGGTTTA
DTSsa14-67       GGATACCTGATGTGTTGTATTGACTTTAAACCTATCCCA-TTGAAAAACACAGGGGTTTA
DTSsa14-133      GGATACCTGATGTGTTGTATTGACTTTAAACCTATCCCA-TTGAAAAACACAGGGGCTTA
DTSsa14-61       GGATACCTGATGTGTTGTATTGACTTTAAACCTATCCCA-TTGAAAAACACAGGGGTTTA
DTSsa14-63       GGATACCTGATGTGTTGTATTGACTTTAAACCTATCCCA-TTGAAAAACACAGGGGCTGA
DTSsa14-56       GGATACCTGATGTGTTGTATTGACTTTAAACCTATCCCA-TTGAAAAACACAGGGGCTTA
DTSsa14-92       GGATACCTGATGTGTTGTATTGACTTTAAACCTATCCCA-TTGAAAAACACAGGGGCTTA
DTSsa14-18       GGATACCTGATGTGTTGTATTGACTTTAAACCTATCCCA-TTGAAAAACACAGGGGCTGA
DTSsa14-32       GGATACCTGATGTGTTGTATTGACTTTAAACCTATCCCA-TTGAAAAACACAGGGGCTGA
DTSsa14-71       GGATACCTGATGTGTTGTATTACCTTTAAACCTATCCCA-TTGAAAAACACAGGGGCTGA
DTSsa14-31       GGATACCTGATGTGTTGTATTACCTTTAAACCTATCCCA-TTGAAAAACACAGGGGCTGA
DTSsa14-93       GGATACCTGATGTGTTGTATTGACTTTAAACCTATCCCA-TTGAAAAACACAGGGGCTGA
DTSsa14-94       GGATACCTGATGTGTTGAATTACCTTTAAGCCTATGCCA-TTGAAACACACAGGGGTTGA
DTSsa14-155      GGATACCTGATGTGTTGAATTACCTTTAAGCCTATGCCA-TTGAAACACACAGGGGTTGA
DTSsa14-9        GGATACCTGATGTGTTGAATTACCTTTAAGACTATGCCA-TTGAAACACACAGGGGCTGA
DTSsa14-85       GGATACCTGATGTGTTGAATTACCTTTAAGCCTATGCCA-TTGAAACACACAGGGGTTGA
DTSsa14-37       GGATACCTGATGTGTTGAATTACCTTTAAGCCTATGCCA-TTGAAACACACAGGGGCTTG
DTSsa14-108      GGATACCTGATGTGTTGAATTACCTTTAAGCCTATGCCA-TTGAAACACACAGGGGCTTA
DTSsa15-109      GGATACCTGATGTGTTGAATTACCTTTAAGCCTATGCCA-TTGAAACACACAGGGGCTTA
DTSsa14-12       GTGAATTTTGTG-ACTGTACTATTTA-GTGTCATTGTTTTATAGATACCATAGTGAGAAA
DTSsa14-73       GTGGATTTTGTG-ACTGTACTATTTA-GTGTCATTGTTTTATAGATACCATAGTGAGAAA
DTSsa14-24       GAGAATTTTGTG-GCTGTACTATTTTCGAGTCATTGCTA-ATAGATCACACAGTGACAAA
DTSsa14-124      GAAAATCTTGTG-GCTGTACTTTTTTCAAGTCATTGCCA-ATGGAACACACAGTGACGAA
DTSsa14-11       GGAATTCTGAATTGTGGACTTGACTTCTCATCTTTCCTT-ATTAATCACACCGTTAACCA
DTSsa14-50       GGAATTCTGAATTGTGGACTCAACGTCACGTCATTGCCT-ATTATTCACACCGTGAACTA
DTSsa14-25       GGAATTCTGAATTGCGAACTCAACTTCATCACGTTGCCT-ATTAATCACACCGTGAGCTA
DTSsa14-35       GGAATTCTGAATTGCGAACTCAACTTCATCACGTTGCCT-ATTAATCACACCGTGAGCTA
DTSsa14-130      GGAAATCTGATGTGTGGAATC-ACTTCAAACCTTTGCCA-TTGAAACACACAGGGACTTA
DTSsa13-36       CCCTGTCTGACAATTTGTTGTCATTCTGCTGCATCTCTA--TCAAAAATACAGCATCTCT
DTSsa13-135      CCCTGTCTGACAATTTGTTCTCCTTCTGTTGCATCTCTA--TCGAAAATACAGCATCTCT
DTSsa13-1        CCCTGTCTGACAATTTGTTGTCCTTCTGTTGCATCTCTA--TCCAAAATACAGCATCTGT
DTSsa13-95       GCCTGTCTGACCATTCCTTGAGATTCTTGACTCTGTTTA--TTGAAGATTGAGGATCTTT
DTSsa13-99       CCCCCTCTGACCATTCCTTGAGCTTCTTGACTCTGTTTA--TTGAAGACTGAGGATCTTT
DTSsa13-122      GCCTGTCTGAGAAGTAGTGTTTCATCTTGGCTCTTTTTA--TTGAAGACTCAGGATCTGT
DTSsa13-129      GCCTGTCTGAGAAGTAGTGTTTCATCTTGGCTCTTTTTA--TTGAAGACTCAGGATCTGT
DTSsa13-82       GCCTGTCTGAGAAGTAGTGTTTCATCTTGGCTCTTTTTA--TTGAAGACTCAGGATCTGT
DTSsa13-16       GCCTGTCTGAGAAGTAGTGTTTCATCTTGGCTCTTTTTA--TTGAAGACTCAGGATCTGT
DTSsa13-91       GCCTGTCTGAGAAGTAGTGTTTCATCTTGGCTCTTTTTA--TTGAAGACTCAGGATCTGT
DTSsa13-83       GCCTGTCTGACAAATTGTGTTTCATCTTGGCTCTTTTTA--TTGAAGACTGAGGATCTTT
DTSsa13-88       ACCTGTCTGACAAGTTCTTGTTCATCTTGGCTCTGTTTA--TTGAAGACTGAGGATCTTT
DTSsa13-114      GCCTGTCTGACCATTCCTTGGGCTTCTTGGCTCTGTTTA--AAGAAAATGTAGGATCTTT
DTSsa13-40       GCCTGTCTGACAAGGTGTCGTTCTTCTTGTCTCTGTTTA--TTGAAGAGTGAGGATCTTA
DTSsa13-89       GCCTGTCTGACAAGGTGTCGTTCTTCTTGTCTCTGTTTA--TTGAAGAGTGAGGATCTTA
DTSsa13-75       GCCTGTCTGACAAGGTGTCGTTCTTCTTGTCTCTGTTTA--TTGAAGAGTGAGGATCTTA
DTSsa13-22       GCCTGTCTAACAAGGTGTCGTTCTTCTTGTCTCTGTTTA--TTGAAGAGTGAGGATCTTA
DTSsa13-110      GCCTGTCTGACAAGGTGTCGTTCTTCTTGTCTCTGTTTA--TTGAAGAGTGAGGATCTTA
DTSsa13-28       GCCTGTCTGACAAGGTGTCGTTCTTCTTGTCTCTGTTTA--TTGAAGAGTGAGGATCTTA
DTSsa13-41       GCCTGTCTGACAATTTCTTCCCCTTCTTGATTATCTCTA--TCCATTACAAAGGATCTCT
DTSsa13-79       CCCTGTCTGACCATTTCTTGGCCTTGTTGATTATCTCTA--TCTATTACAGGGGATCTCT
DTSsa13-27       GCCTGTCTGACCATTTATTGTCTTTCTTTGACATCTCAT--TCCATTACAAAGGATCTCT
DTSsa13-84       GCCTGTCTGACCATTTATTGTCTTTCTTTGACATCTCAT--CCCATTACAAAGGATCTCT
DTSsa13-128      CCCTGTCTGACCATTTCTTGAACTTCTTTGCCATCTCTA--TCCATTACAAATGATCTCT
DTSsa13-33       GCCTGTCTGACCATTTATTGTCTTTCTTTGACATCTCAT--TCCATTACAAAGGATCTCT
DTSsa13-38       GCCTGTCTGACCATTTGTTGAACTTCTTTTCCATCTCTA--TCATTTACTAAGGATCTCT
DTSsa13-65       GCCTGTCTGACCATTTCTTGAACTTCTTTTCCATCTCTA--TCATTTACTAAGGATCTCT
DTSsa13-126      GCCTGTCTGACCATTTCTTGAACTTCTTTTCCATCTCTA--TCATTTAGTAAGGATCTCT
DTSsa13-69       GCCTGTCTGACCATTTCTGGAACTTCTTTGCCATCTCTA--TCATTTACTAAGGATCTCT
DTSsa13-86       GCCTGTCTGACCATTTGTTGAACTTCTTTTCCATCTCTA--TCATTTACTAAGGATCTCT
DTSsa13-76       GCCTGTCTGACAAGGAGTTGTGCGTCTTGCATCTGTTTA--TTGAAGAGTAAGGATCTTA
DTSsa13-78       GCCTGTTTGACAAGGAGTCGTGCGTCTTGCATCTGTTTA--TTGAAGAGTAAGGATCTTA
DTSsa13-2        CCCTGTCTGACAATTTCTTGGCCTTCTTTGTCATCTCTA--TCCAAAACAAAGGATCTCT
DTSsa13-183      CCCTGCCTGACCATTTCTTGGCCTTCTTTGTCATCTCTA--TCCAAAACAAAGGATCTCT
DTSsa13-131      CCCTGTCTGACCATTTCTTGGCCTTCTTTGTCATCTCTA--TCCAAAACAGGGGATCTCT
DTSsa13-102      CCCTCTCTGACCATTTCTTGGCCTTCTAGGGCATCTTTA--TTGAAAACAGAGGATCTCT
DTSsa13-90       CCCTCTCTGACCATTTCTTGTCCTTCGACACTCTCTTTA--TTGAAAACTGAGGATCTCT
DTSsa13-23       CTCTATCTGACTTTTTC-----------------------------------------TT
DTSsa13-72       CTCTCTCTGACCATTTCATGGCCTTCTTGATCATCTCTA--ACCAAAACAGGGGATCTCT
DTSsa13-77       GCCTGTCTGAGAATTTGTCGTTCTTCTTTCAAGTCCCTT--TCGAAACTACAGTATCTCA
DTSsa13-6        GCCTGTGTGAGAATTTGTAGTTCTCCTTTTGCTTCTCTA--TCGAAACTACAGGATCTGT
DTSsa13-52       GCCTGTCTGACAATTTGTAGTTCTTCTTTTGATTCTCTA--TCGAAACTACAGTATCTGT
DTSsa13-74       TAGGATCTGAGAAAT-GTAGTTCTTCTTTCTAGTCCCTT--TCGAAACTACAGTATCTGT
DTSsa13-134      GAGGATCTGAGAATT-GTAGTTCTTCTTTCTAGTCCCTT--TTGAAACTACAGTATCTGT
DTSsa13-97       GGAGAAATTAGAAAT-GTAGTTTTTCTTTTGAATCCCTT--GAAAAACTACAGTGACATA
DTOmy13-1        AGAAATC-GAT------------TTTCAAAACAGTGTCAATTGAAATCCATTTTAGTTAT
                                                                             

DTSsa14-4        GGAATATTTTGGCACTTCCTATTGCTTCCACTAGATGTCACCAGCCTTTAC-AAAGTGTT
DTSsa14-39       GGAATATTTTGGCACTTCCTATTGCTTCCACTAGATGTCACCAGCCTTTAC-AAAGTGTT
DTSsa14-67       GGAATATTTTGGCACTTCCTATTGCTTCCACTAGATGTCACCAGCCTTTAC-AAAGTGTT
DTSsa14-133      GGAATATTTTGGCACTTCCTATTGCTTCCACTAGATGTCACCAGCCTTTAC-AAAGTGTT
DTSsa14-61       GGAATATTTTGGCACTTCCTATTGCTTCCACTAGATGTCACCAGCCTTTAC-AAAGTGTT
DTSsa14-63       GGAATATTTTGGCACTTCCTATTGCTTCCACTAGATGTCACCAGCCTTTAC-AAAGTGTT
DTSsa14-56       GGAATATTTTGGCACTTCCTATTGCTTCCACTAGATGTCACCAGCCTTTAC-AAAGTGTT
DTSsa14-92       GGAATATTTTGGCACTTCCTATTGCTTCCACTAGATGTCACCAGCCTTTAC-AAAGTGTT
DTSsa14-18       GGAATATTTTGGCACTTCCTATTGCTTCCACTAGATGTCACCAGCCTTTAC-AAAGTGTT
DTSsa14-32       GGAATATTTTGGCACTTCATTTTGCTTCCACTAGATGTCACCAGCCTTTAC-AAAGTGTT
DTSsa14-71       GGAATATTTTGGCACTTCATTTTGCTTCCACTAGATGTCACCAGCCTTTAC-AAAGTGTT
DTSsa14-31       GGAATATTTTGGCACTTCCTATTGCTTCCACTAGATGTCACCAGCCTTTAC-AAAGTGTT
DTSsa14-93       GGAATATTTTGGCACTTCCTATTGCTTCCACTAGATGTCACCAGCCTTTAC-AAAGTGTT
DTSsa14-94       TTAATGTTTTGGCACTTCCTATTGCTTCCACGAGATGTCACCAGCCTTTAC-AAAGTCTT
DTSsa14-155      TTAATGTTTTGGCACTTCCTATTGCTTCCACTAGATGTCACCAGCCTTTAC-AAAGTGTT
DTSsa14-9        TTAATGTTTTGGCACTTCCTATTGCTTCCACTAGATGTCAACAGCCTTTAC-AAAGTGTT
DTSsa14-85       TTAATGTTTTGGCACTTCCTATTGCTTCCACTAGATGTCACCAGCCTTTAC-AAAGTGTT
DTSsa14-37       TTAATCTTTTGGCACTTCCTATTGCTTCCACTAGATGTCACCAGCCTTTAC-AAAGTGTT
DTSsa14-108      TTAATCTTTTGGCACTTCCTATTGCTTCCACGAGATGTCACCAGCCTTTAC-AAAGTGTT
DTSsa15-109      TTAATCTTTTGGCACTTCCTATTGCTTCCACTAGATGTCACCAGCCTTTAC-AAAGTGTT
DTSsa14-12       GGATTCATTTCGCAACACCTACGGCTTCCACTAGATGTCAACGATCTTTAT-AAAGTTGT
DTSsa14-73       GGATTCATTTCGCAACACCTACGGCTTCCACTAGATGTCAACGATCTTTAT-AAAGTTGT
DTSsa14-24       CGATTCATTCCGCACTTCCTACGGCTTCCACTAGATGTCAACGATCTTTAT-AAAGTTGT
DTSsa14-124      GGATTCATTTTGCACTTCCTAAGGCTTCCACTAGATGTCAACAGTCTTTAG-AAAGTTGT
DTSsa14-11       TGGTTCAGTGAGCACTTCCTATTGCTTCCACTAGATGTCGCCAGTCCTTTC-ACAGTGGT
DTSsa14-50       TCGTTATTTGAGCACTTCCTATTGCTTCCACAAGATGGCGCCAGTCTTTAC-AAAGTGTT
DTSsa14-25       TGGTTCATTGG------TTCATTG------------------AGTCTTTAC-AATGTGGT
DTSsa14-35       TGGTTCATTGAGCACTTCCTATTGCTTCCACTAGATGTCCCCAGTCTTTAC-AAAGTGAT
DTSsa14-130      TTAATAATTTAGCACTTCCTAAGGCTTCCACTAGATGTCAACAGTCTTTAC-AAAGTGGT
DTSsa13-36       GCTGTAACGTGACATTTTCTAAGGCTTCCATTGGCTCTCAGAAGGCGCCAG-AAAGTGGA
DTSsa13-135      GCTGTAACGTGACATTTTCTAAGGCTTCCATTGGCTCTCAGAAGGCGCCAG-AAAGTGTA
DTSsa13-1        GCTGTAACGTGACACTTTCTAAGGCTTCCATTGGCTCTCTAAAGCCGCCAG-AAAGTGGA
DTSsa13-95       GCTGTAACGTGACACTTCCTACGGCTCCCATAGGCTCTCAGAAGGCTGGAATAAAGCTGA
DTSsa13-99       GCTGTAACGTGACACTTCCTAGGGCTCCCATAGACTCTCAGAAGGCGGGAA-AAAGCTGA
DTSsa13-122      GCAATAACGTGACACTTCCTACGTCTTCCATAGGGTCTCAGAGCCCGGGAA-AACGTTGA
DTSsa13-129      GCAATAACGTGACACTTCCTACGTCTTCCATAGGGTCTCAGAGCCCGGGAA-AACGTTGA
DTSsa13-82       GCAATAACGTGACACTTCCTACGTCTTCCATAGGGTCTCAGAGCCCGGGAA-AACGTTGA
DTSsa13-16       GCAATAACGTGACACTTCCTACGGCTTCCATAGGGTCTCAGAGCCCGGGAA-AAAGTTGA
DTSsa13-91       GCAATAACGTTACATTTCCTACGTCTTCCATAGGGTCTCAGAGCCCGGGAA-AAAGTTGA
DTSsa13-83       GCAATAACGTGACACTTCCTATGGCTCCCATAGGCTCTCAGAGCCCGGGAA-AAAGCTGA
DTSsa13-88       GCTGTAACGTGACACTTCCTACGGCTCCCATAGGCTCTCAGAACCCGGGAA-AAAGCTGA
DTSsa13-114      GCTGTAACGTGACACTTCCTACGGCTCCCATAGGCTCTCAGAACCCGGGAA-AAAGCTGA
DTSsa13-40       GCTGTCCCGTGACACTTCCTACGGCTGCCATAGGCTCTCAGAAGGCGGCAA-AACGCTGA
DTSsa13-89       GCTGTCCCGTGACACTTCCTACGGCTGCCATAGGGTCTCAGAAGGCGGTAA-AAAGCTGA
DTSsa13-75       GCTGTCCCGTGACACTTCCTACGGCTGCCATAGGGTCTCAGAAGGCGGCAA-AAAGCTGA
DTSsa13-22       GCTGTCCCGTGACACTTCCTACGGCTGCCATAGGCTCTCAGAAGGCGGCAA-AATGCTGA
DTSsa13-110      GCTGTCCCGTGACACTTCCTACGGCTGCCAAAGGCTCTCAGAAGGCGGAAA-AACGCTGA
DTSsa13-28       GCTGTCCCGTGACACTTCCTACGGCTGCCATAGGGTCTCAGAAGGCGGTAA-AAAGCTGA
DTSsa13-41       GCTGTTACGTGACACTTCCTACGGCTCACATGGGCTCTCAGAAGGCGGCAA-AAAGCTGA
DTSsa13-79       GCTCTTACGTGACACTTTCTACGGCTCACATGGACTCTCAGAAGGCGGCAA-AATGCTGA
DTSsa13-27       GCGGTAACGTGACACTTCCCACGGCTCCAATAGGCTCTCAGAGCCCGGGAA-AAACCTGA
DTSsa13-84       GCGGTAACGTGACACTTCCCACGGCTCCAATAGGCTCTCAGAGCCCGGGAA-AAACCTGA
DTSsa13-128      GCTCTAACGTGACACTTCCCACGTCTTCCATAGGCTCTCAGAGCCCGGGAA-AAACCTGA
DTSsa13-33       GCGGTAACGTGACACTTCCCACGGCTCCAATAGGCTCTCAGAGCCCGGGAA-AAACCTGA
DTSsa13-38       GCTCTAACGTGACACTTCCCACGTCGTCCATAGGCGCTCAGAGCCCGGGAA-AAAACAGA
DTSsa13-65       GCTCTAACGTGACACTTCCCACGTCGTCCATAGGCGCTCAGAGCCCGGGAA-AAAACAGA
DTSsa13-126      GCTCTAACGTGACACTTCCCACGTCGTCCATAGGCGCTCAGAGCCCGGGAA-AAAACAGA
DTSsa13-69       GCTCTAACGTGACACTTCCCACGTCGTCCATAGGCTCTCATAGCCCGGGAA-AAAAGAGA
DTSsa13-86       GCTCTAACGTGACACTTCCCACGTCGTCCATAGGCGCTCAGAGCCCGGGAA-AAAACAGA
DTSsa13-76       GCTGTAACGTGACAATTCCCAGGGCTCCAATAGGCTCTCAGAACCCGGGAA-AAACCTGA
DTSsa13-78       GCTGTAACGTGACAATTCCCAGGGCTCCAATAGGCTCTCAGGACCCGGGAA-AATCATGA
DTSsa13-2        GCTGTAACGTGACACTTTCTACGGCTCCCATAGGCTCTCAGAAGGCGCCAG-AACGTTGA
DTSsa13-183      GCTGTAACGTGACAATTTCTAAGGCTCCCATAGGCTCTCAGAAGGCACCAG-AACGTTGA
DTSsa13-131      GCTGTAACGTGACACTTTATAAGGCTCCCATAGGCTCTCAGAAGGCGCCAG-AACGTTGA
DTSsa13-102      GCTGTAACGTGACACTTTCTAAGGCTCCCATAGGCTCTCAGAAGGCGCCAG-AACGTTGA
DTSsa13-90       GCTGTAACGTGACACTTCCTACGGCTCCCATAGGCTCTCAGAAGGCGGAAG-AACGGTGA
DTSsa13-23       GGCATAACGTGACATTTTCTAACGCTCCCATAGGCTCTCAGAAGGCGCCAG-AATGATGA
DTSsa13-72       GGCATAACGTGACATTTTGTAACGCTCCCATAGGCTCTCAGAAGGTGCCAG-AACGATGA
DTSsa13-77       GGGGTTACGTTGCACTTTCTAAGGCTTCCATTGGCTCTCTAAAGCCTTCAG-AAAGTGGA
DTSsa13-6        GGGGTTACGTGACACTTTCTAAGGCTTCCATTGGCTCTCTAAAGCCTTCAG-AAACCGGA
DTSsa13-52       GGGGTTACGCAGCACTTTCTAAGGCTTCCATTGGCTCTCTAAAGCCTTCAG-AAAGCAGA
DTSsa13-74       GCTGTTATGTTGCACTTTCTAAGGCTTCCATTGGCTGTCTAAAGCCTTCAG-AAAGTGGA
DTSsa13-134      GGGGTTACGTTGCACTTCCTAAGGCTTCCATTGGCTGTCAAAAGCCTTCAG-AAAGTTGT
DTSsa13-97       GGATTTACGTTGCACCTCCTAACTCTTCCATTTGCTGTCAACAATCTTTAG-GAACTGGT
DTOmy13-1        GGATGTGCATG-CACTTCTTATGGCTTCCACAAGATGTCACC-GTCTTTAG-ATTCTGGT
                                                                             

DTSsa14-4        TTGAGTCTTCTGGAG--GGAGATCTGACCGAACAAGAGCCATGGAACGTTGAT-------
DTSsa14-39       TTGAGTCTTCTGGAG--GGAGATCTGACCGAACAAGAACCATGGAACGGTGAT-------
DTSsa14-67       TTGAGTCTTCTGGAG--GGAGATCTGACCGAACAAGAGCCATGGAACGATGAT-------
DTSsa14-133      TTGAGTCTTCTGGAG--GGAGATCTGACCGAACAAGAGCCATGGAACGATGAT-------
DTSsa14-61       TTGAGTCTTCTGGAG--GGAGATCTGACCGAACAAGAGCCATGGAACGATGAT-------
DTSsa14-63       TTGAGTCTTCTGGAG--GGAGATCTGACCGAACAAGAGCCATGGAACGATGAT-------
DTSsa14-56       TTGAGTCTTCTGGAG--GGAGATCTGACCGAACAAGAGCCATGGAACGATGAT-------
DTSsa14-92       TTGAGTCTTCTGGAG--GGAGATCTGACCGAACAAGAGCCATGGAACGATGAT-------
DTSsa14-18       TTGAGTCTTCTGGAG--GGAGATCTGACCGAACAAGAGCCATGGAACGATGAT-------
DTSsa14-32       TTGAGTCTTCTGGAG--GGAGATCTGACCGAACAAGAGCCATGGAACGATGAT-------
DTSsa14-71       TTGAGTCTTCTGGAG--GGAGATCTGACCGAACAAGAGCCATGGAACGATGAT-------
DTSsa14-31       TTGAGTCTTCTGGAG--GGAGATCTGACCGAACAAGAGCCATGGAACGATGAT-------
DTSsa14-93       TTGAGTCTTCTGGAG--GGAGATCTGACCGAACAAGAGCCATGGAACGATGAT-------
DTSsa14-94       TTGAGTCTTTTACTG--TGAGATCTGACCGAACAAGAGCCATGGAACGGTGAT-------
DTSsa14-155      TTGAGTCTTTTACTG--TGAGATCTGACCGAACAAGAGCCATGGAACGGTGAT-------
DTSsa14-9        TTGAATCTTCTACTA--TGAGATCTGACCGAACAAGAGCCTTGGAACGGTGAT-------
DTSsa14-85       TTGAGTCTTTTACTG--TGAGATCTGACCGAACAAGAGCCATGGAACGGTGAT-------
DTSsa14-37       TTGAGTCTTCTACTG--TGAGATCTGACCGAACAAGAGCCTTGGAACGGTGAT-------
DTSsa14-108      TTGAGTCTTCCACTG--TGAGATCTGACCGAACAAGAGCCTTGGAACGGTGAT-------
DTSsa15-109      TTGAGTCTTCTACTG--TGAGATCTGACTGAACAAGAGCCTTGGAACGGTGAT-------
DTSsa14-12       TTGAAGCGTCTATGA--TAAACAGAGAGCAAATTAGAATCCAAGGAAGTTGAC-------
DTSsa14-73       TTGAAGCGTCTATGA--TAAACAGAGAGCAAATTAGAATCCAAGGAAGTTGAC-------
DTSsa14-24       TTGAAGCGTCTATGA--TGAACAGAGACCGAATTAGAATGAAGGGAAGTTGACGTCCCTG
DTSsa14-124      ATGAGGCATCTATGA--TGAACAGAGACCGAATGAGAAGGCTGGAAATTTGGTAACCCAG
DTSsa14-11       TTGAGCCTTATAGAG--TCAAAACTCAGTGAATGACACGAGTTTGAAATTGGTCACAGGG
DTSsa14-50       TTGAGCCTTCTACTG--TCGAAACTCAGTCAATGAGACGCGTTCGAAATTGGTTACAGCG
DTSsa14-25       TTGAGCCTTCTACTG--TGAAAACTGAATGAATGAGATGCAGTGGAACGTGGTCACACGG
DTSsa14-35       TTGAGACTCCTACTG--TGAAAACTGAATGAATGAGACGCAGTGGAACGTGGTCACACAG
DTSsa14-130      TTGAGTCTTTTATGG--TAGAAACTGACCCAAAGAGAGGCTTGGGAAGTTGGTCACAGGG
DTSsa13-36       ATGACGTCTCTGCAGTCTCTGGGCGAAAAACAGCAGGAGTTTTTGTGAGTGGT--CAGGC
DTSsa13-135      ATGGGGTGTCTGCAGTCTCTGGGCGAAGTACAGCAGCTCTGTTTGTGAGTGGT--CAGCC
DTSsa13-1        ATGGGGTGTCTGCTGTCTCTGGGCAAAGTACAACAGCTCTGTTTGTAAGTGGT--CAGCC
DTSsa13-95       ATGATGTCATTCCAGCCCCAGGCTGAAACACATTTGCGCTTTTGGCAAGTGGC--CGATC
DTSsa13-99       ATGATGTAATTCCAGCCCCAGGCTGAAACACATTAGCGCTTTTGGCAAGTGCT--CTATC
DTSsa13-122      ACGATATCGAGGCAGGCTCTGGCTGAAACACTTTATCGCTTTTGGCAAGTGGC--CACTC
DTSsa13-129      ACGATATCGAGGCAGGCTCTGGCTGAAACACTTTATCGCTTTTGGCAAGTGGC--CACTC
DTSsa13-82       ACGATATCGAGGCAGGCTCTGGCTGAAACACTTTATCGCTTTTGGCAAGTGGC--CACTC
DTSsa13-16       ACGATATCGAGGCAGGCTCTGGCTGAAACACATTATCCCTTTTGGCAAGTGGC--CACTC
DTSsa13-91       ATGATATCGAGGCAGGCTCTGGCTGAAACACTTTATCGCTTTTGGCAAGTGGC--CACTC
DTSsa13-83       ACGATATCGAGGCAGCCTCTGGCTGAAACACATTATCGCTTTTGGCAAGTGGC--CGATC
DTSsa13-88       ATGATATCGGGGTAGCCCCAGGCTGAAACACATTAGCGCGTTTGGATAGTGGC--CGGTC
DTSsa13-114      ATGATGTAATTCCAGCCTCTGGCTGAAAAACATTAGCGCGTTTGGATAGTGGC--CGGTC
DTSsa13-40       ATCGTGGCTTTGCAGGCTCTGGCTGAAACAAAGTAGCGCGTTTGGGTAGTGGC--TGGTT
DTSsa13-89       ATCGTGGCTTTGCAGGCTCTGGCTGAAAAAAAGTAGCGCGTTTGGGTAGTGGC--TGGTT
DTSsa13-75       ATCGTGGCTTTGCAGGCTCTGGCTGAAAAAAAGTAGCGCATTTGGGTAGTGGC--TGGTT
DTSsa13-22       ATCGTGGCTTTGCAGGCTCTGGCTGAAACAAAGTAGCGCGTTTGGGTAGTGGC--TGGTT
DTSsa13-110      ATCGTGGCTTTGCAGGCTCTGGCTGAAACAAAGTAGCGCGTTTGGGTAGTGGC--TGGTT
DTSsa13-28       ATCGTGGCTTTGCAGGCTCTGGCTGAAACAAAGTAGCGCGTTTGGGTAGTGGC--TGGTT
DTSsa13-41       ATCGTGGCTTTGCAGGCTCTGGCTGAAACAAAGTAGCGTGTTTGGGTAGTGGC--TGGTT
DTSsa13-79       ATCGTGGCTTTGCAGGCTCTGGCTGAAACAAAGTAGCGCGTTTGGATAGTGGC--TGGTT
DTSsa13-27       ATGTCGTCATTCCAGCCCCAGGCTGAAACACATTATCGCCTTTCTCAAGTGGC--CGATC
DTSsa13-84       ATGTCGTCATTCCAGCCCCAGGCTGTAACACATTATCGCCTTTCTCAAGTGGC--CGATC
DTSsa13-128      ATGTCGTCATTCCAGCCCCAGGCTGAAACACATTATCGCCTTTCTCAAGTGGC--CGATC
DTSsa13-33       ATGTAGTCATTCCAGCCCCAGGCTGAAACACGTTATCGCCTTTCTCAAGTGGC--CGATC
DTSsa13-38       ATGTCGTCATTCCAGCCCCAGGCTGAAACACATTATCGCCTTTCTCAAGTGGC--CCATC
DTSsa13-65       ATGTCGTCATTCCAGCCCCAGGCTGAAACACATTATCGCCTTTCTCAAGTGGC--CGATC
DTSsa13-126      ATGTCGTCATTCCAGCCCCAGGCTGAAACACATTATCGCCTTTCTCAAGTGGC--CGATC
DTSsa13-69       ATGTCGTCATTCCAGCCCCAGGCTGAAACACATTATCGCCTTTCTCAAGTGGC--CCATC
DTSsa13-86       ATGTCGTCATTCCAGCCCCAGGCTGAAACACATTATCGCCTTTCTCAAGTGGC--CGATC
DTSsa13-76       ACGATGACGAGGCAGCCTCTGGCTGAAACAGATTATCGCCTTATCCAAGTGGC--CGATC
DTSsa13-78       AGGTTGACGAGGCAGCCTCAGGCTGAAACAGATTATCACCTTATCCAAGTGTC--CCATT
DTSsa13-2        ATGATGACTCTGCTGTCCATGGCTGAAAAACAGTAGCGCATTTGGTAAGTGGT--CGATC
DTSsa13-183      ATGATGACTCTGCTGTCCATGGCTGAAAAACAGTAGCGCATTTGGTAAGTGGT--CGATC
DTSsa13-131      ATGATGACTTTGCAGTCTCTGGCTGAAAAACAGTAGCGCATTTGGATAGTGGT--CGATC
DTSsa13-102      ACGATGACTCTGCAGTCCCTGACTGAAAAACAGTAGCGCATTTGGATAGTGGT--AGATC
DTSsa13-90       ATGATGACTCTGGTGTCCCAGGCTGAAAAACAGTAGCGCATTTGGATAGTGGT--CGATC
DTSsa13-23       ATGGTGGCTTTGCAGGCCATGGCTGAAAAACATTAGCGCATTTGGTAAGTGGT--CGATC
DTSsa13-72       ATGGTGGCTTTGCAGGCCCTGGCTGAAAAACATTAGCGCATTTGGATAGTGGT--CGATC
DTSsa13-77       TTGAGGCGTCTCCTGTCTCTGGGCAGAGTATGGTAGCTCAGTTTGTCAGTGGT--CTGCC
DTSsa13-6        TTG------------TCTCTGGGCAAAGTATGGTAGCTCAGTTTGTCAGTGGT--CTGCC
DTSsa13-52       TTGAGGCGTCTCCTGTCTCTGGGCAGAGTATAGTAGCTCAGTTTCTCAGTGGT--CTGCT
DTSsa13-74       TTGAGCCTTCTCCTGTCTCTGGGCAGAGTATAGGAGCTCAGTTACTGAGTGGT--CTGCC
DTSsa13-134      TTCAGCCTTCTCCTGTTACTGGGCAGATAATAGGAGCTCAGTTACTGAGTGGA--CTGTC
DTSsa13-97       TTCATCCGTCACCTGTTACCGGGCAGAAAATTATGGCTCAGTCAATCAGTGGC--CAGTC
DTOmy13-1        TTTAGGATTATACTATAAAGGAGGGGCTCATAGGAGTTATTTTACTGAGTGGT----CTG
                                                                  **         

DTSsa14-4        ---GTCCCATTAGACACCTGGCGCGCTAGTTCATGTTGGGT---------ACCCTCGTTC
DTSsa14-39       ---GTCCCATTAGACACCTGGCGCGCTAGTTCATGTTGGGT---------ACCCTCGTTC
DTSsa14-67       ---GTCCCATTAGACACCTGGCGCGCGAGTTCATGTTGGGT---------ACCCTCGTTC
DTSsa14-133      ---GTCCCATTAGACACCTGGCGCGCGAGTTCATGTTGGGT---------ACCCTCGTTC
DTSsa14-61       ---GTCCCATTAGACACCTGGCGCGCGAGTTCATGTTGGGT---------ACCCTCGTTC
DTSsa14-63       ---GTCCCATTAGACACCTGGCGCGCGAGTTCATGTTGGGT---------ACCCTCGTTC
DTSsa14-56       ---GTCCCATTAGACACCTGGCGCGCGAGTTCATGTTGGGT---------ACCCTCGTTC
DTSsa14-92       ---GTCCCATTAGACACCTGGCGCGCGAGTTCATGTTGGGT---------ACCCTCGTTC
DTSsa14-18       ---GTCCCATTAGACACCTGGCGCGCGAGTTCATGTTGGGT---------ACCCTCGTTC
DTSsa14-32       ---GTCCCATTAGACACCTGGCGCGCGAGTTCATGTTGGGT---------ACCCTCGTTC
DTSsa14-71       ---GTCCCATTAGACACCTGGCGCGCGAGTTCATGTTGGGT---------ACCCTCGTTC
DTSsa14-31       ---GTCCCATTAGACACCTGGTGCGCGAGTTCATGTTGGGT---------ACCCTCGTTC
DTSsa14-93       ---GTCCCATTAGACACCTGGCGCGCGAGTTCATGTTGGGT---------ACCCTCGTTC
DTSsa14-94       ---GGCCGATTAGAC-TCTGGCGCGCGAGTTCATGTTGGGT---------ACCCTCGTTC
DTSsa14-155      ---GGCCA----------TGGAACG-------------GGT---------ACCCTCGTTC
DTSsa14-9        ---GGCCGATTAGAC-TCTGGCGCGCGAGGTCATGTTGGGT---------ACCCTCGTTC
DTSsa14-85       ---GGCCGATTAGAC-TCTGGCGCGCGAGTTCATGTTGGGT---------ACCCTCGTTC
DTSsa14-37       ---GGCCGATTAGAC-TCTGGCGCGCGAGGTCATGTTGGGT---------ACCCTCGTTC
DTSsa14-108      ---GGCCGATTAGAC-TCTGGCGCGCGAGGTCATGTTGGGT---------ACCTTCGTTC
DTSsa15-109      ---GGCCGATTAGAC-TCTGGTGCGCGAGGTCATGTTGGGT---------ACCCTCGTTC
DTSsa14-12       ---ATGTCATCACTTCATTTTTTTGCGCCTGCG--TGAGT--------------TTTGTC
DTSsa14-73       ---ATGTCATCACWTCATTTTTTTGCGCCTGCGCATAAATCTGAGAGACGTGAGTTTGTC
DTSsa14-24       GG-ATGTCGTCACTTCATTATTGCGCGCACCTGCGCGTGCATGTGAGGCGAGACATTTTT
DTSsa14-124      GGAATGACATCACTTCATTGGCGCGCATTCATGTGAGAAGG--------GACCTGTGTTC
DTSsa14-11       GATGGGCCATCACCATTATGACGCCGGCGGCCATGTCTGCC----------CCCACCTTT
DTSsa14-50       GGACGGCCATCACCATTATGACGCCAGCGGCCCTGTCTACC----------CCCACCTTT
DTSsa14-25       AGAGGGCCATCACCATTATGACGCCGGCGCCCCTGGTTACC----------CTCCCCTTT
DTSsa14-35       AGAGGGCCATCACCATTATGACGCCGGCGCCCCTTGTTACC----------CTCCCCTTT
DTSsa14-130      GGAGGACCATTACTACTCTGACGCGGGCGCCCATGGGAACC----------CTTTTGTTC
DTSsa13-36       AGGGAACAATGACACTGGAGATGCACGTCCATGAGACGACTCC------ATGTT--TTTC
DTSsa13-135      TGGGAACAGTGACACTG-AGAAGCGCATTCATGAGAATTCTCA------ATTTT--TTTC
DTSsa13-1        TGGGGACAGTGAGACTG-----------------AGATTCTCC------ATGTT--TTTC
DTSsa13-95       AGAGGACAAT-GGGCTT-AGGCACGTGCACGAGTCGACCCCAT------GCTTT-ATTTT
DTSsa13-99       AGAGGACAAT-GGGCTG-AGGCGCGTGCACTAGTCGACCCCAT------GTTTTTATTTT
DTSsa13-122      AGAGTACTAT-GGGCTT-AGGCGCGTGCCCGCTTCGACCGAAT------GGTTT-CTTTT
DTSsa13-129      AGAGTACTAT-GGGCTT-AGGCGCGTGCCCGCTTCGACCGAAT------GCTTT-GTTTT
DTSsa13-82       AGAGTACTAT-GGGCTT-AGGCGCGTGCCCGCTTCGACCGAAT------GGTTT-CTTTT
DTSsa13-16       AGAGTACTAT-GGGCTT-AGGCGCGTGCCTGCTTCGACCGAAT------GCTTT-CTTTT
DTSsa13-91       AGAGTACTAT-GGGCTT-AGGTGCGTGCCCGCTTTGACCGAAT------GCTTT-CTTTT
DTSsa13-83       AGAGTACTAT-GGGCTT-AGGCGCGTGCCCGAGTCGACCGAAT------GCTTT-ATTTT
DTSsa13-88       AGAGGACCATCAGACTG-GGGCTCGTGCACGAGGGCTCGAGAT------GTTTTTATTTT
DTSsa13-114      AGAGTACCATCAGACTG-AGGCTCGTGCACGAGGGGATCCCAT------GCTTTTATTTT
DTSsa13-40       AGAGTACTGTGAGACTC-AGGCTCGTGCCCGCGTCGACCGAAA------GCTTTGTT-TT
DTSsa13-89       ACAGTACTGTGAGACTC-AGGCTCGTGCCCGCGTCGACCGAAA------GCTTTGTT-TA
DTSsa13-75       ACAGTACTGTGAGACTC-AGGCGCGTGCCCGCGTCGACCGAAA------GCTTTGTT-TA
DTSsa13-22       ACAGTACTGTGAGACTC-AGGCTCGTGCCCGCGTCGACCGAAA------GCTTTGTT-TT
DTSsa13-110      ACAGTACTGTGAGACTC-AGGCTCGTGCCCGCGTCGACCGAAA------GCTTTGTT-TT
DTSsa13-28       ACAGTACTGTGAGACTC-AGGCTCGTGCCCGCGTCGACCGAAA------GCTTTGTT-TA
DTSsa13-41       ACAGTACTGTGAGACTC-AGGCTCGTGCCCGCGTCGACCGAAA------GCTTTGTT-TT
DTSsa13-79       ACAGTACTGTGAGACTC-AGGCTCGTGCCCGCGTCGACCGAAA------GCTTTGTT-TT
DTSsa13-27       AAGGGACTGTGGG-CTT-AGGCGCGTG-CACTGGCCGCCCCCG------TCTTTGTG-AT
DTSsa13-84       AAGGGACTGTGGG-CTT-AGGCGCGTG-CACTGGCCGCCCCCG------TCTTTGTG-TT
DTSsa13-128      AAGGGACTGTGGG-CTT-AGGCGCATG-CACTGGCCGCCCCCG------TCTTTGTG-TT
DTSsa13-33       AAGGGACTGTGGG-CTT-AGGCGCGTG-CACTGGCCGCCCCCG------TCTTTGTG-TT
DTSsa13-38       AAGAGACACTAG--CTT-ATGCGCGTGACCCCGACCGCCCCCG------CCTTTGGGATT
DTSsa13-65       AAGGGACACTGG--CTT-ATGCGCGTGACCCCGACCGCCCCCG------CCTTTGGGATT
DTSsa13-126      AAGGGACACTGGG-CTT-ATGCGCGTGACCCCGACCGCCCCCG------CCTTTGGGATT
DTSsa13-69       AAGAGACACTAG--CTT-ATGCGCGTGACCCCGACCGCCCCCG------CCTTTGGGATT
DTSsa13-86       AAGAGACACTAG--CTT-ATGCGCGTGACCCCGACCGCCCCCG------CCTTTGGGATT
DTSsa13-76       AGAGGACCATTGA-ATG-AGGAGCGTG-CACGATTCGCCCCCG------TGGAGAAATTT
DTSsa13-78       AGGTGACAATGGA-ATG-AGGCGCGTG-CGCGATTAGCCCCCG------TGGAGTATTTT
DTSsa13-2        TGAGAACAATGAGACGG-GCG------TGCACGTGAAGAGTCC------AT-TTTAGATT
DTSsa13-183      TGAGAACAATGAGACGG-GCGCGCGGGTGCACGTGAAGTGTCC------AT-TTTAGATT
DTSsa13-131      TGAGAACAATGAGACGG-GCGCACGCGTGCACGAGACGACTCC------ATGTTTACATT
DTSsa13-102      TGAGAACAATGAGACGG-GTGCGCGCGTGGACGTGAAGAGTCC------AT-TTAATTCT
DTSsa13-90       AGAGAACAATGAGACTG-GGG-GCGCATGCACGAGCCGACACC------ATGTTTTTATT
DTSsa13-23       TGAGGACAATGAGACTG-GAG-GCGCGTGCACGACCCGACACC------ATGTTTACTTT
DTSsa13-72       TGAGGACAATGAGACTG-AAG-GCGTGTGCATGAGCCGACACC------ATGTTTACTTT
DTSsa13-77       TGGTGACTAAGAGATTGGATATGCGTGGTCCCGCGACCATGCT------GTTTT---TTA
DTSsa13-6        TGGTGACTAAGAAATTGGAAATGCGCATTCACGAGACCACGCC------ATTTT---TTC
DTSsa13-52       TGGTGACTAAGAGATTGAATATGCGCATTCACGAGACCATGCT------GTTTT---TTC
DTSsa13-74       TGAGGACAAAGAGATTGGATATGCGCGTTCCCGCGAGCACGCT------GTTTT---TTC
DTSsa13-134      TGTGGACAAAGGGATTGGATATGCGCGGT-------GTGCGCC------GTTCC---TTC
DTSsa13-97       TGAGGA-AAGGTGTCTAGTGATGCGCGTGCATGTGACTTCGTT------GTTTT---TTA
DTOmy13-1        CAGAAAGCCTTGGTCTCATTACGCGCAGTCACGAGAGAGTATG--------CTCTCGTTC
                                                                             

DTSsa14-4        CAATACGTTATAAAAGAGTATGCATTCGTCCACCTTGAATATTATTCATGTTCTGGT-TA
DTSsa14-39       CAATACGTTATAAAAGAGTATGCATTCGTCCACCTTGAATATTATTCATGTTCTGGT-TA
DTSsa14-67       CAATACGTTATAAAAGAGTATGCATTCGTCCACCTTGAATATTATTCATGTTCTGGT-TA
DTSsa14-133      CAATACGTTATAAAAGAGTATGCATTCGTCCACCTTGAATATTATTCATGTTCTGGT-TA
DTSsa14-61       CAATACGTTATAAAAGAGTATGCATTCGTCCACCTTGAATATTATTCATGTTCTGGT-TA
DTSsa14-63       CAATACGTTATAAAAGAGTATGCATTCGTCCACCTTGAATATTATTCATGTTCTGGT-TA
DTSsa14-56       CAATACGTTATAAAAGAGTATGCATTCGTCCACCTTGAATATTATTCATGTTCTGGT-TA
DTSsa14-92       CAATACGTTATAAAAGAGTATGCATTCGTCCACCTTGAATATTATTCATGTTCTGGT-TA
DTSsa14-18       CAATACGTTATAAAAGAGTATGCATTCGTCCACCTTGAATATTATTCATGTTCTGGT-TA
DTSsa14-32       CAATACGTTATAAAAGAGTATGCATTCGTCCACCTTGAATATTATTCATGTTCTGGT-TA
DTSsa14-71       CAATACGTTATAAAAGAGTATGCATTCGTCCACCTTGAATATTATTCATGTTCTGGT-TA
DTSsa14-31       CAATACGTTATAAAAGAGTATGCATTCGTCCACCTTGAATATTATTCATGTTCTGGT-TA
DTSsa14-93       CAATACGTTATAAAAGAGTATGCATTCGTCCACCTTGAATATTATTCATGTTCTGGT-TA
DTSsa14-94       CAATACGTTATAAAAGAGAATGCATTCGTCCACCTTGAATATTATTCATGTTCTGGT-TA
DTSsa14-155      CAATACGTTATAAAAGAGAATGCATTCGTCCACCTTGAATATTATTCATGTTCTGGT-TA
DTSsa14-9        CAAAACGTTTTAAAAGAGAATGCATTCGTCCACCTTGAATATTATTCATGTTTTGGT-TA
DTSsa14-85       CAATACGTTATAAAAGAGAATGCATTCGTCCACCTTGAATATTATTCATGTTCTGGT-TA
DTSsa14-37       CAATACGTTTTAAAAGAGAATGCATTCGTCCACCTTGAATATTATTCATGTTCTGGT-GA
DTSsa14-108      CAATACGTTTTAAAAGAGAATGCATTCGTCCACCTTGAATATTATTCATGTTCTGGTTAA
DTSsa15-109      CAATACGTTTTAAAAGAGAATGCATTCGTCCACTTTGAATATTATTAATGTTCTGGT-TA
DTSsa14-12       TTCATTGTTTATCTAGACATAGGATAGGTTGTGTGAAAATATTACTGATGTTTAACGTTA
DTSsa14-73       ATCATTTTTTATCTAGACATAGGATAGGTTGTGTGAAAATATTACTGATGTTTAACGTTA
DTSsa14-24       CAAAACGTTTTTCAAGACACAGGARAGGTCGGGTTGAAATATTACTGATGTTTCATGTTA
DTSsa14-124      CAAAACGTTTTTCAAGACACAGGAATGGTCCGGTTGAAATATTACTGAAGTTTCACGTTA
DTSsa14-11       GGATACGGTTTTAAAGGCCATGACATCATCCCCCTCGAATCTTATTGGCTCTCTTGG-TG
DTSsa14-50       GGAAACGTTTTGAAACAGATTGAAATCGTCCCCCTCGAATCTTATTGGCTCTCTTGT-TG
DTSsa14-25       CGAAACGTTTTGAAACCGAATGCAATCGTCCCCCTCGAATGTTATTGGAGCTCTCGT-TG
DTSsa14-35       TGAAACGTTTTGAAACACAATGCAATCGTCCCCCTCGAATCTTATTGGCTCTCTTGT-TG
DTSsa14-130      CGAAACGTTTAGTAAGACAATGCAATCGTCCGCCTTGAATATTATTGAAGCTCTGGT-TG
DTSsa13-36       TTTCAGTCTTTGAATGAATACAACGTCGCCCGGTTGGAATATTATTGCTATTTT--ACGA
DTSsa13-135      TTTCAGCCTTTAAATGAATACAACGACGCCCGGTTGGAATATTATTGCTACATT--ACGA
DTSsa13-1        TTTCTCTCTCTGAATG---------TTGCCCGGTTGGAATATTATCGCTATTTT--ACGA
DTSsa13-95       CTTTCGTCTTTTTACCTAAACGCAGATTCCCGGTCGGAATATTATCGCTTTTTT--ACGA
DTSsa13-99       CTATCGTCTTTGAACCTAAACACAGATTCCCGGTCAGAATATTATCGCTTTTTT------
DTSsa13-122      CCTTTGTCTGTTTATCTAAACGCAGATTCCCGGTCGGAATATTATCGCTTTTTT--ATGA
DTSsa13-129      CCTTTGTCTGTTTATCTAAACGCAGATTCCCGGTCAGAATATTATCGCTTTTTT--ATGA
DTSsa13-82       CCTTTGTCTGTTTATCTAAACGCAGATTCCCGGTCGGAATATTATCGCTTTTTT--ATGA
DTSsa13-16       CCTTTCTCTGTTTACCTAAAAGAAGATTCCCGGTCGGAATATTATCGCTTTTTT--ATGA
DTSsa13-91       CCTTTGTCTGTTTATCTAAACGCAGATTCCCGGTCGGAATATTATCGCTTTTTTT-ATGA
DTSsa13-83       CTTTCGTCTGTTTACCTAAACGCAGATTCCCGGTCGGAATATTATCGCTTTTTTTAATGA
DTSsa13-88       CTCTC-TCTTTGAACGTAAACACGCCTTCCCGGTCGGAATATTATCGCTTTTTT--ACGA
DTSsa13-114      CTCTC-T--TTGAACGTAAACACGCTTTTCCGGTCGGAATATTATCGCTTTTTT--ACGA
DTSsa13-40       CTTTCCTCTGTTTAGCTAAATGGACATTCCCGGTCGGAATATTATCGCTTTTTC--ACGA
DTSsa13-89       CTTTCCTCTGTTTAGCTAAAAGGAGATTCCCGGTCGGAATATTATCGCTTTTTT--ACGA
DTSsa13-75       CTTTCCTCAGTTTAGCTAAATGGACATTCCCGGTTGGAATATTATCGCTTTTCT--ACGA
DTSsa13-22       CTTTCCTCTGTTTAGCTAAATGGACATTCCCGGTCGGAATATTATCGCTTTTTT--ACGA
DTSsa13-110      CTTTCCTCTGTTTAGCTAAATGGACATTCCCGGTCGGAATATTATCGCTTTTTT--ACGA
DTSsa13-28       CTTTCATCTGTTTAGCTAAATGGACATTCCCGGTCGGAATATTATCGCTTTTTT--ACGA
DTSsa13-41       CTTTCCTCTGTTTACCTAAAAGGAGATTCCCGGTCGGAATATTATCGCTTTTTT--ACGA
DTSsa13-79       CTTTCCTCTGTTTAGCTAAACGGAGATTCCCGGTCGGAATATTATCGCTTTTTT--ATGA
DTSsa13-27       TTTTCCTCTGTTTACCGAAAAGGAGATTCCCGGTCGGAATATTATCGCTTTTTT--ACGA
DTSsa13-84       TTTTCCTCTGTTTACCGAAAAGGAGATTCCCGGTCGGAATATTATCGCTTTTTT--ACGA
DTSsa13-128      TTTTCCTCTGTTGACCGAAAAGGAGATTCCCGGTCGGAATATTATCGCTTTTTT--ACGA
DTSsa13-33       TTTTCCTCTGTTTTCCGAAAAGGAGATTCCCGGTCGGAATATTGTCGCTTTTTT--ACAA
DTSsa13-38       TTTTCCTCTGTTTGCCGAAAAGGAGATTCCCTGTCGGAATATTATCGCTTTTCT--ACGA
DTSsa13-65       TTTTCCTCTGTTTGCCGAAAAGGAGATTCCCTGTCGGAATATTATCGCTTTTCT--ACGA
DTSsa13-126      TTTTCCTCTGTTTGCCGAAAAGGAGATTCCCTGTCGGAATATTATCGCTTTTCT--ACGA
DTSsa13-69       TTTTCCTCTGTTTGCCGAAAAGGAGATTCCCTGTCGGAATTTTATCGCTTTTCT--ACGA
DTSsa13-86       TTTTCCTCTGTTTGCCGAAAAGGAGATTCCCTGTCGGAATATTATCGCTTTTCT--ACGA
DTSsa13-76       CATTCGGCTGTTTAGCTTATTGCAGATTCCCGGTCGGAATATTATCGCTTTTCT--ACGA
DTSsa13-78       AATTCGGCTGTTTAGTTTATTGCAGATTCCCGGTCGGAATATTATCGCTTTTCT--ACGA
DTSsa13-2        TTGA-GTCTTTGAACGGAAAGGATATCTCCCGGTCGGAATATTATCGCTTTTTT--ACGA
DTSsa13-183      TTGA-GTCTTTGAACGGAAAGGACGTCTCCCGGTCGGAATATTATCGCTTTTTT--ACGA
DTSsa13-131      TTCA-GTCTTTGAACGAAATCAGGGTTTTCCGGTCGGAATATTATCGCTATTTT--ACGA
DTSsa13-102      TTCA-GTCTTTGAACGAAAACAACGACTCCCGGTCGAAATATTATCGCTATTTT--ACGA
DTSsa13-90       TTTTCGTCTTTGAACGAAAACAGGGTTTCCCGGTCTGAATATTATCGCTTTTTT--ACGA
DTSsa13-23       CTCT-CTCTTTGAACGAAAACAACGACTCCCGGTCGGAATATTATCGCTTTTTT--ACGA
DTSsa13-72       CTCT-CTCTTTGAACGAAAACAACGACTCCCGGTCGGAATATTATCGCTTTTTT--ATGA
DTSsa13-77       TTTTCCTCTTTGAATGAATACACTATTGTCCAGTTGGAATATTATCGCTATTTT--ACGA
DTSsa13-6        TTTTCCTCTTTGAATGAATACAGTATTGACTGGTTGGAATATTATCGCTATTTT--ACAA
DTSsa13-52       TTTTCCTCTTTGAATGAATACACTATTGTCCATTTGGAATATTATCGCTATTTT--ATGA
DTSsa13-74       TTTTCCTCCTTGAATGAATACACTATTGTCCGGTTGGAATATTATCGCAATTTT--ACGT
DTSsa13-134      TTTTCCTCCTTGAATGAATACGCTATTGTCCGGTTGGAATATTATCGCAATTTT--ACGT
DTSsa13-97       TTTTTCTTCTGGGATGAATAC-CTATTGCCCAGTTGTAAAATTATCGCAATTTT--ACTT
DTOmy13-1        CAATGCTTTTCTTTAGACAATGAAATTCTCCGGTTGGAACCTTATTGATGTTT-------
                                                      **  **                 

DTSsa14-4        AAAAAG--GCCCTAA-TGATTTATGCTATACAACGTTTGACATGTTTGAACGAACGGAAA
DTSsa14-39       AAAAAG--GCCCTAA-TGATTTATGCTATACAACGTTTGACATGTTTGAACGAACGGAAA
DTSsa14-67       AAAAAG--GCCCTAA-TGATTTATGCTATACAACGTTTGACATGTTTGAACGAACGKAAA
DTSsa14-133      AAAAAG--GCCCTAA-TGATTTATGCTATACAACGTTTGACATGTTTGAACGAACGGAAA
DTSsa14-61       AAAAAG--GCCCTAA-TGATTTATGCTATACAACGTTTGACATGTTTGAACGAACGGAAA
DTSsa14-63       AAAAAG--GCCCTAA-TGATTTATGCTATACAACGTTTGACATGTTTGAACGAACGGAAA
DTSsa14-56       AAAAAG--GCCCTAA-TGATTTATGCTATACAACGTTTGACATGTTTGAACGAACGGAAA
DTSsa14-92       AAAAAG--GCCCTAA-TGATTTATGCTATACAACGTTTGACATGTTTGAACGAACGGAAA
DTSsa14-18       AAAAAG--GCCCTAA-TGATTTATGCTATACAACGTTTGACATGTTTGAACGAACGTAAA
DTSsa14-32       AAAAAG--GCCCTAA-TGATTTATGCTATACAACGTTTGACATGTTTGAACGAACGTAAA
DTSsa14-71       AAAAAG--GCCCTAA-TGATTTATGCTATACAACGTTTGACATGTTTGAACGAACGTAAA
DTSsa14-31       AAAAAG--GCCCTAA-TGATATATGCTATACAACGTTTGACATGTTTGAACGAACGTAAA
DTSsa14-93       AAAAAG--GCCCTAA-TGATTTATGCTATACAACGTTTGACATGTTTGAACGAACGTAAA
DTSsa14-94       AAAAAG--GCACTAA-TGATTTATGCTATACAACGTTTGACATGTTTGAACGAACGTAAA
DTSsa14-155      AAAAAG--CCACTAA-TGATTTATGCTATACAACGTTTGACATGTTTGAACGAACGTAAA
DTSsa14-9        AAAAAG--GCCCTAA-TGATTTATGCTATACAACGTTTGACATGTTTGAACGAACGTAAA
DTSsa14-85       AAAAAG--GCCCTAA-TGATTTATGCTATACAACGTTTGACATGTTTGAACGAACGTAAA
DTSsa14-37       AAAAAG--GCACTAA-TGATTTATGCTATACAACGTTTGACATGTTTGAACGAACATAAA
DTSsa14-108      AAAAAG--GCACTAA-TGATTTATGCTATACAACGTTTGACATGTTTGAACGAACGTAAA
DTSsa15-109      AAAAAG--GCGCTAG-TGATTTATGCTATACAACGTTTGACATGTTTGAACGAACGTAAA
DTSsa14-12       AAAATG--GACCAAA-AGATTAATGCTAAACAACATTTGACATGTTTGAACGAACATAAA
DTSsa14-73       AAAATG--GACCAAA-AGATTAATGCTAAACAACATTTGACATGTTTGAACGAACATAAA
DTSsa14-24       AAAATG--GCCCTAA-AGATTGATGCTAAACAACGTTTGACATGTTTGAACGAACGTAAA
DTSsa14-124      AAA-TG--GCCCTAA-AGATTGATGCTATACAACGTTTGACATGTTTGAACGAACGTAAA
DTSsa14-11       TTAGAG--GCCCTGA-AGATTTATTTTATACAACGTTTGACATGTTTGAACGAACCTACA
DTSsa14-50       ACACAG--GCCCTGA-AGATTTATGTTATACAACGTTTGACATGTTTGAACGAACCTAAA
DTSsa14-25       AAAAAG--GCCCTAC-AGATTTATGTTATACAACGTTTGACATGTTTGAACGAACCTAAA
DTSsa14-35       AAAAAC--GCCCTCA-AGATTTATGTTATACAACGTTTGACATGTTTGAACGAACCTAAA
DTSsa14-130      AAAAAG--GCCCTAA-AGATTTATGTTATACAACGTTTGACATGTTTGAACGAAC-----
DTSsa13-36       GAAAAA-TCGCATAA-AAATGGATTTTAAACA-----TGACATGCTTCGAAGTACGGTAA
DTSsa13-135      GAAAAA-TAGCATAA-AAAAATATTTTAAACAGCGTTTGACATGCTTCGAAGTACGGTAA
DTSsa13-1        GAAAAG-TAGCATAA-AAATTGATTTTAAACAGCGTTTGACATGCTTCTAAGTACGGTAA
DTSsa13-95       GAAAAA-TTGCATAA-AAATTGATTTTAAACAGCGGTTGACATGCTTCGAAGTACGGTAA
DTSsa13-99       --------TACG-AA-AAATTGATTTTAAACAGCGGTTGACATGCTTCGAAGTACGGTAA
DTSsa13-122      GAAAAA-TGGCATAA-AAATTGATTTTAAACAGCGGTTGACATGCTTCGAAGTACGGTAA
DTSsa13-129      GAAAAA-TTGCATAA-AAATTGATTTTAAACAGTGGTTGACATGCTTCGAAGTACGGTAA
DTSsa13-82       GAGAAA-TGGCATAA-CAATTGATTTTAAACAGCGGTTGACATGCTTCGAAGTACGGTGA
DTSsa13-16       GAAAAA-TGGCATAA-AAATTGATTTTAAACAGCGGTTGACATGCTTCGAAGTACGGTAA
DTSsa13-91       GAAAAA-TGGCATAA-AAATTGATTTTAAACAGCGGTTGACATGCTTCGAAGTACGGTAA
DTSsa13-83       GAAAAA-TGGCATAA-AAATTGATTTTAAACAGCGGTTGACATGCTTCGAAGTACGGTAA
DTSsa13-88       GAAAAA-TGGCATAA-AAATTGATTTTAAACAGCGGTTGACATGCTTCGAAGTACGGTAA
DTSsa13-114      GAAA---TTGCATAA-AAATGTATTTTAAACAGCGGTTGACATGCTTCGAAGTACGGTAA
DTSsa13-40       GAAAAA-TGGCATAA-AAATGGATTTTAAACAGCGGTTGACATGCTTCGAAGTACGATAA
DTSsa13-89       GAAAAA-TGGCATAA-AAATTGATTTTAAACAGCGGTTGACATGCTTCGAAGTACGGTAA
DTSsa13-75       AAAAAA-TGGCATAA-AAATGGATTTTAAACAGTGGTTGACATGCTTCGAAGTACGGTAA
DTSsa13-22       GAAAAA-TGGCATAA-AAATGGATTTTAAACAGCGGTTGACATGCTTCGAAGTACGGTAA
DTSsa13-110      GAAAAA-TGGCATAA-AAATGGATTTTAAACAGCGGTTGACATGCTTCGAAGTACGGTAA
DTSsa13-28       GAAAAA-TGGCATAA-AAATGGATTTTAAACAGCGGTTGACATGCTTCAAAGTACGGTAA
DTSsa13-41       GAAAAAATGGCATAA-AAATGGATTTTAAACAGCGGTTGACATGCTTCGAAGTACGGTAA
DTSsa13-79       GAAAAATTG-CATAA-AAATGGATTTTAAACAGCGGTTGACATGCTTCGAAGTACGGTAA
DTSsa13-27       GATAAA-TTGCATAA-AAATTGATTTTAAACAGCCGTTGACATGCTTCGAAGTACGGTAA
DTSsa13-84       GAAAAA-TTGCATAA-AAATTGATTTTAAACAGCGGTTGACATGCTTCGAAGTACGGTAA
DTSsa13-128      GATAAA-TTGCATAA-AAATTGATTTTAAACAGCGGTTGACATGCTTCGAAGTACGGTAA
DTSsa13-33       GATAAA-TTGCATAA-AAATTGATTTTAAACAGCGGTTGACATGCGTCGAAGTACGGTAA
DTSsa13-38       GAAAAA-TGTCGTAA-AAATTGATTTTAAACAGCGGTTGACATGCTTCCAAGTACGGTCA
DTSsa13-65       GAAAAA-TGTCGTAA-AAATTGATTTTAAACAGCGGTTGACATGCTTCGAAGTACGGTAA
DTSsa13-126      GAAAAA-TGTCGTAA-AAATTGATTTTAAACAGCGGTTGACATGCTTCGAAGTACGGTAA
DTSsa13-69       GAAAAA-TGACGTAA-AAATTGATTTTAAACAGCGGTTGACATGCTTCGACGTACGGCAA
DTSsa13-86       GAAAAA-TGTCGTAA-AAATTGATTTTAAACAGCGGTTGACATGCTTCGAAGTACGGTAA
DTSsa13-76       GATAAA-TGGCATAA-AAATTGGTTTTAAACAGCGGTTGACATGCTTCGAAGTACGGTAA
DTSsa13-78       GATAAA-TGGCATAA-AAATTGGTTTTAAACAGCGGTTGACATGCTTCGAAGTACGGTAA
DTSsa13-2        GAAAAA-TCGCATAA-AAATTGATTTTAAACAGCGTTTGACATGCTTCGAAGTACGGTAA
DTSsa13-183      GAAAAA-TCGCATAA-AAATGGACTTTAAACAGCGTTTGACATGCTTCGAAGTACGATAA
DTSsa13-131      GAAAAA-AAGCATAA-AAATTGATTTTAAACAGCGTTTGACATGCTTCGAAGTACGGTAA
DTSsa13-102      GAAAAA-TCGCATAA-AAATTGATTTTAAACAGCGTTTGACATGCTTCGAAGTACGGTAA
DTSsa13-90       GAAAAA-TCGCATAA-AAATTGATTTTAAACAGCGGTTGACATGCTTCGAAGTACGGTAA
DTSsa13-23       GAAAAA-GAGCATAA-AAATTGATTTTAAACAGCGTTTGACATGCTTCGAAGTACGGTAA
DTSsa13-72       GAAAAA-TAGCATAA-AAATKTATTTTAAACAGCGGTTGACATGCTTCGAAGTACGGTAA
DTSsa13-77       GAAAAA-TCGCATAA-AAATAGATTTTAAACAGCGTTTGACATGCTTCAAAGTAAGGTAA
DTSsa13-6        GACAAA-TACCATGA-AAATTGATTTTAAACAGCGTTTGACATGCTTCTAAGTACGGTAA
DTSsa13-52       GA-AAA-TACCATAA-AAATTGATTTTAAA----------CATGCTTCTAAGTACGGTAA
DTSsa13-74       TAAAAA-TAGCATAA-AAATAGATTTTCAACAGCGTTTGACATGCTTGTAAGTACGGTAA
DTSsa13-134      AAAAAA-TATCATAA-AGATTGATTTTAAACAGCGTTTGACATGCTTCTAAGTACGGTAA
DTSsa13-97       AAAAAA-TACCCTAATGGATTGATTGTAAACATCGTTTGACATGTTTCTACAAACGGTAA
DTOmy13-1        -AAAAC--ATCCTAA-ATATGGATTGCATACATCATTTGACTTGTTTCTACGACCTGTAA
                                   *          *          * **  *  *          

DTSsa14-4        TATATTTTTT-----------------CCCCTCGTTCATG--------------ACGAGA
DTSsa14-39       TATATTTTTT-----------------CCCCTCGTTCATG--------------ACGAGA
DTSsa14-67       TATATTTTTT-----------------CCCCTCGTTCATG--------------ACGAGA
DTSsa14-133      TATATTTTTT-----------------CCCCTCGTTCATG--------------ACGAGA
DTSsa14-61       TATATTTTTT-----------------CCCCTCGTTCATG--------------ACGAGA
DTSsa14-63       TATATTTTTT-----------------CCCCTCGTTCATG--------------ACGAGA
DTSsa14-56       TATATTTTTT-----------------CCCCTCGTTCATG--------------ACGAGA
DTSsa14-92       TATATTTTTT-----------------CCCCTCGTTCATG--------------ACGAGA
DTSsa14-18       TATATTTTTT-----------------CCACTTGTTCATG--------------ACGAGA
DTSsa14-32       TATATTTTTT-----------------CCCCTCGTTCATG--------------ACGAGA
DTSsa14-71       TATATTTTTT-----------------CCCCTCGTTCATG--------------ACGAGA
DTSsa14-31       TATATTTTTT-----------------CCCCTCGTTCATG--------------ACGAGA
DTSsa14-93       TATATTTTTT-----------------CCCCTCGTTCATG--------------AAGAGA
DTSsa14-94       TATATTTTTT-----------------CCCCTCGTTCATG--------------ACGAGA
DTSsa14-155      TATATTTTTT-----------------CCCCTCGTTCATG--------------ACGAGA
DTSsa14-9        TATATTTTTT-----------------CCCCTCGTTCATG--------------ACGAGA
DTSsa14-85       TATATTTTTT-----------------CCCCTCGTTCATG--------------AAGTGA
DTSsa14-37       TATATTTTTT-----------------CCCCTCGTTCATG--------------AAGTGA
DTSsa14-108      TATATTTTTTT----------------CCCCTCGTTCATG--------------AAGTGT
DTSsa15-109      TATATTTTTT-----------------CCCCTCGTTCATG--------------AAGTGA
DTSsa14-12       TAGATTATTTACTAGGTTTTT---TTAGCTTTTCKGCGTGATTTTACAGTCCCCCCACCA
DTSsa14-73       TAGATTATTTACTAGGTTTTT---TTAGCATTTCGGCGTGATTTTACCAGCCCCACACCA
DTSsa14-24       TAGATTTTTT---------TT---TTTACTTTTCGTCGTGACTTTTCCCCCCCCGCTCTA
DTSsa14-124      TAAATTCGTT--------------------------CGCG-------------CATCCTA
DTSsa14-11       TGCGCGAGCATTGCTTGTATT---CTGAACTTCAGAGCTGCGC-----------------
DTSsa14-50       TGTGAAAAAAAAGTACTATTT---CGAAACCACTGTGGCGCGCA-------AGGCAGATT
DTSsa14-25       TAAGAAAAAAATGCATTTTGT---TGAAAGAGTAGCCCCGCGCA-------GTTCGGAAC
DTSsa14-35       TGGGAAAAAAAAGCATTTTCT---CGAAATGGCTGCCCCGCGGC-------CGACGGAGC
DTSsa14-130      -------AAGTCCCGCGCGCT---TCAGTACATTAT------------------------
DTSsa13-36       TGGAATATTTTGAATTTTTTT-GTCACGAAATGCGCT-CGCGCG----------TCACCC
DTSsa13-135      TGGAATATTTTGACATTTTTT-GTCACGAAATGC----------------------ACCC
DTSsa13-1        TGGAATATTTAGAAATGTTTT-GTCACTAAATGCGCT-CGCGCG----------TTACCC
DTSsa13-95       TGGAATATTTTGAAATGTTTT-GTCACGAAATGCGTCGTGCTCGTCACCCTTCTTTA-CC
DTSsa13-99       TGGAATATTTAGACATTTTTT-GTCACGAAATGCGTCGTGCGCGTCACTCTTCTTTA-CC
DTSsa13-122      TGGAACATTTAGAATTCTTTT-GTCACGAATTGCGCCATGCTCGTCACCCTTTTTTAGCC
DTSsa13-129      TGGAATATTTAGAATTCTTTT-GTCACGAATTGCGCCATGCTCGTCACCCTTATTTAGCC
DTSsa13-82       TGGAATATTTAGAATTCTTTT-GTCACGAATTGCGCCATGCTCGTCACCCTTTTTTAGCC
DTSsa13-16       TGGAATATTTAGAATTCTTTT-GTCACGAATTGCGCCATGCTCGCCACCCTTATTTACCC
DTSsa13-91       TGGAATATTTAGAATTATTTT-GTCACGAATTGCGCCATGCTCGTCACCCTTAA--AGCC
DTSsa13-83       TGGAATATTTAGAATTTTTTT-GTCACGAATTGCGCCATGCTCGTCACCCTTATTTACCG
DTSsa13-88       TGGAATATTTACAATTGTTTT-GTCACGAAACGCGTCGGGCGTGTGACCCTTATTTA-CC
DTSsa13-114      TGGAATATTTAGAAATTTTTT-GTCACGAAATGCGTCTTGCATTTCGCCCTTCTTTA-CC
DTSsa13-40       TGTAATATTTAGATTTTTTTG-GTCACGAATTGCGCCATGCGCGCGACCCTGATTTACCA
DTSsa13-89       TGGAATATTTAGATTTTTTTT-GTCACGAATTGCGCCATGCGCGCGACCCTGATTTATCA
DTSsa13-75       TGGAATATTTAGATTTTTTTT-GTCACGAATTGCGCCATGCGCGCGACCCTGATTTACCA
DTSsa13-22       TGGAATATTTAGATTTTTTTT-GTCACGAATTGCGCCATGCGCGCGACCCTGATTTACCA
DTSsa13-110      TGGAATATTTAGATTTTTTTT-GTCACGAATTGCGCCATGCGCGCGACCCTGATTTACCA
DTSsa13-28       TGGAATATTTAGATTTTTTTT-GTCACAAAT---GTTTTG--------------TCACCC
DTSsa13-41       TGGAATATTTAGATTTTTTTT-GTCACGAATTGCGCCATGCTCGCGACCCTGATTTACCA
DTSsa13-79       TGGAATATTTAGAAATCTTTT-GTCACGAATTGCGCCATGCTCGCGACCCTGATTTACCA
DTSsa13-27       TGGAATATTTAGAATTTTTTT-TTCACGAAATGCGCCATGCGCGTGACCCTGATTTACCA
DTSsa13-84       TGGAATATTTAGAATTTTTTT-GTCACGAATTGCGCCATGTGCGCGACCCTGATTTACCA
DTSsa13-128      TGGAATATTTCGATTTTTTTT-GTCACGAAATGCGCCATGCGCACGACCCTGATTTACCA
DTSsa13-33       TGGAATATTTAGAATTTTTTT-GTCACGAATTGCGCCATGCGCGAGACCCTGATTTACCA
DTSsa13-38       TGGAATACTTAGAATTTTATT-GTCACGAATTGCGCCATGCGCGCGACACTTCTTTACTA
DTSsa13-65       TGGAATACTTAGAATTTTATT-GTCACGAATTGCGCCATGCGCGCGACACTTCTTTACTA
DTSsa13-126      TGGAATACTTAGAATTTTATT-GTCACGAATTGCGCCATGCGCGCGACACTTCTTTACTA
DTSsa13-69       TGGAATACTTTGAATTTTATT-GTCAGGAATTGCGCCAAGCGCGCGACACTTCTTTACTA
DTSsa13-86       TGGAATATTTAGATTTTTTTT-GTCACGAATTGCGCCATGCGCGCGACCCTGATTTACCA
DTSsa13-76       TGGAATATTTAGACATTTTTT-GTCACGCCATGCGCCATGCGTGCGACCGTTATTTACCA
DTSsa13-78       TGGAATATTTAGACATTTTTT-GTCACGCCATGCGCCATGCGCGCGACCGTGGATTACCA
DTSsa13-2        TGGAATATTTTGAATGTTT---GTCACGATACGCGTC---CGCG--------CATCACCC
DTSsa13-183      TGGAATATTAAGGATTTTTTTTGTCACGATACGCGTC---CTCG--------CGTCACCC
DTSsa13-131      TGGAATATTTAGATTTTTTTT-GTCACGATACGCGCCGGGCGCGTCACCCTTCATTACCC
DTSsa13-102      TGGAATATTTTGAATTTTTTT-GTCACGATACGCGCGGG-CGCATCACCCTTCGTTACCC
DTSsa13-90       TCGAATATTTAGAATTTTTCT-GTCACGAAACGCGTCGGGCGCGTCATCCTTCGTCACCC
DTSsa13-23       TGGAATATTTTGAATTTTTTT-GTCACGAAACGCATCGGGCGCGTCACCCTTCTTTACCC
DTSsa13-72       TGAAATATTTTGAATTTTTTT-GTCACGAAACGCGTCGGGCGCGTCA--CTTCTTTACCC
DTSsa13-77       TGGAATATTTTGCTTTTTTTT-GTCACGAAATGCGCTA-GCGCG----------TCACCC
DTSsa13-6        TGGAACATTTAGAATTTTCTTTGTCTCGATATGCGCT-CGCGCG----------TTAC-A
DTSsa13-52       TGGAACATTTTGAATTTT-TTTGTCTCGAATTGCGCT-TGCGCG----------TTAC-C
DTSsa13-74       TGGAACATTTTGACTTTC-TGTGTCTCGAATTGCGCC-C---------------------
DTSsa13-134      TGGAACATTTTGACCCTT-CGTCTCTGGTACCGCGCT-CGCGCG----------TTATGT
DTSsa13-97       TGGAACTTTTGAACATTTTGT-CTATGGATTTGCGTC---CACGCCA--------CATGG
DTOmy13-1        CATAACCTTTTGAGTTTTTGTCTGGAGGAATTGC-TCGTGCAC------------CATGA
                                                                             

DTSsa14-4        AGTCCGGCTGGCTTACATCATGTGCT------------AACGAGACG-GAGATTTTTGGA
DTSsa14-39       AGTCCGGCTGGCTTACATCATGTGCT------------AACGAGACG-GAGATTTTTGGA
DTSsa14-67       AGTCCGGCTGGCTTACATCATGTGCT------------AACGAGACG-GAGATTTTTGGA
DTSsa14-133      AGTCCGGCTGGCTTATATCATGTGCT------------AACGAGACG-GAGATTTTTGGA
DTSsa14-61       AGTCCGGCTGGCTTACATCATGTGCT------------AACGAGACG-GAGATTTTTGGA
DTSsa14-63       AGTCCGGCTGGCTTACATCATGTGCT------------AACGAGACG-GAGATTTTTGGA
DTSsa14-56       AGTCCGGCTGGCTTACATCATGTGCT------------AACGAGACG-GAGATTTTTGGA
DTSsa14-92       AGTCCGGCTGGCTTACATCATGTGCT------------AACGAGACG-GAGATTTTTGGA
DTSsa14-18       AGTCCGGCTGGCTTAGATCATGTGCT------------AACAAGACG-GAGATTTTTGGA
DTSsa14-32       AGTCCGGCTGGCTTAGATCATGTGCT------------AACAAGACG-GAGATTTTTGGA
DTSsa14-71       AGTCCGGCTGGCTTAGATCATGTGCT------------AACAAGACG-GAGATTTTTGGA
DTSsa14-31       AGTCCGGCTGGCTTAGATCATGTGCT------------AACAAGACG-GAGATTTTTGGA
DTSsa14-93       AGTCCGGCTGGCTTAGATCATGTGCT------------AACAAGACG-GAGATTTTTGGA
DTSsa14-94       AGTCCGGCTGGCTTAGATCATGTGCT------------AACAACACG-GAGCTTTTTGGA
DTSsa14-155      AGTCCGGCTGGCTTAGATCATGTGCT------------AACAACACG-GATCTTTTTGGA
DTSsa14-9        AGTCCGGCTGGCTTAGATCATGTGCT------------AACAACACA-GATCTTTTTGGA
DTSsa14-85       AGTCCGGCGGGCTTAGATCATGTGCT------------AACAAGACG-GAGATTTTTGGA
DTSsa14-37       AGTCCGGCGGGCTTAGATCATGTGCT------------AACAACACG-GAGCTTTTAGGA
DTSsa14-108      AGTCCGGCGGGCTTAGATCATGTGCT------------AACAACACG-GAGCTTTTTGGA
DTSsa15-109      AGTCCGGCGGGCTTAGATCATGTGCT------------AACAACACG-GAGCTTTTTGGA
DTSsa14-12       CGTTTTGTGGGAGCATAATGAACGCT------------AAGTACTTG-GTGTTATTTGGA
DTSsa14-73       CGTTTTGTGGGAGCATAATGAACGCT------------AAGTACTTG-GTGTTATTTGGA
DTSsa14-24       C-TTTTG-AGGAGCCTACTGAACGCGCTAACAACATGGAACAACTTG-GAGTTATTTGGA
DTSsa14-124      CATTTTG-AGTAGCTTACTGAATGCGCT----------AACAACATG-GAGTTATTTGGA
DTSsa14-11       --TTGGAGAGAGCCATAGGACGCGCT------------ACCAACATC-AGGCTAATGGAA
DTSsa14-50       AGTTGGATATGCCCTTCGGACGCACT------------AACATCAGC-AAGCTAATTGAA
DTSsa14-25       TTTTGGTTCAGCCTTCAGAACGCGCT------------AACAACAAC-AAGCTAATGGAA
DTSsa14-35       CTTTGGATCAGCCTTCAGA-CGCGCT------------AACAAGAAC-AAGCTCTTGGAA
DTSsa14-130      -----GAGTAGCCTTCGGAACGCGCT------------AACAAGAAG-GAACTATTGGGA
DTSsa13-36       TT-CGGATTGTGACC-TGAACGCACG------------GGCAAAACA-GAGCTATTTCAA
DTSsa13-135      TT-CGGATACTGACC-TGAACTCACG------------AACAAAACG-GAAGTATTTGAA
DTSsa13-1        TT-CGGATAGTGACC-TGAACGCACA------------AACAAAACA-GAGGTATTTGCA
DTSsa13-95       ATTCGGATAGTGTCT-TGAACGCACG------------AACAAAAC-GCCGCTATTTGGA
DTSsa13-99       ATTCGGATAGTGTCT-TGAACGCACG------------AACAAAACAGAGGATATTTGAA
DTSsa13-122      TTTAGGACAGTGTCT-AGAACGCACG------------AACAAAAC-GCCGCTGTTTGGA
DTSsa13-129      TTTAGGATAGTGTCT-AGAACGCACG------------AACAAAAC-GCCGCTGTTTGGA
DTSsa13-82       TTTAGGATAGTGTCT-AGAACGCACG------------AACAAAAC-GCCGCTGTTTGGA
DTSsa13-16       TTTAGGATAGTGTCT-AGAACGCACA------------AACAAAAC-GCCGCTGTTTGGA
DTSsa13-91       TTTAGGATAGTGTCT-AGAACGCACG------------AACAAAAC-GCCGCTGTTTGGA
DTSsa13-83       TTTCGGATAGTGTCT-TGAACGCACG------------AACAAAAC-GCCGCTATTTGGA
DTSsa13-88       CTTCAGATAGTGTCT-TGAACGCACG------------AACAAAAC-GCCGCTATTTGGA
DTSsa13-114      ATTCGGATAGTGTCT-TGAACGCATG------------AACAAAAC-GCCGCTATTTGGA
DTSsa13-40       TTTCGGATAGTGTCT-GGGACGCACG------------AACAAAACG-CCGCTATTCGGA
DTSsa13-89       TTTCAGATAGTGTCT-GGGACGCACG------------AACAAAACG-CCGCTATTCGGA
DTSsa13-75       TTTCAKATAGTGTCT-GGGACGCACG------------AACAAAACG-CCGCTATTCGGA
DTSsa13-22       TTTCGAATAGTGTCT-GGGACGCACG------------AACAAAACG-CCGCTATTCGGA
DTSsa13-110      TTTCGGATAGTGTCT-GGGACGCACG------------AACAAAACG-CCGCTATTTGGA
DTSsa13-28       TTTCAGATAGTGTCT-GGAACGCACG------------AACAAAAGG-CCGCAATTTGGA
DTSsa13-41       TTTCGGATAGTGTCT-GGAACGCACG------------AACAAAACG-CCGCTATTCGGA
DTSsa13-79       TTTCGGATAGTGTCTTGGAACGCACG------------AACAAAAGG-CCGCAATTTGGA
DTSsa13-27       TTTCGGATAGTTTCT-GGAACGCACG------------AACAAAACG-CCGCTATTCGGA
DTSsa13-84       TTTCGGATAGTTTCC-GGAACGCACG------------AACAAAACG-CCGCTATTCGGA
DTSsa13-128      TTTCGGATAGTTTCT-GGAATGCACG------------AACAAAACG-CCGCTATTCGGA
DTSsa13-33       TTTCGGATAGTGTCT-GGGACACACG------------AACAAAACG-CCGCTATTCGGA
DTSsa13-38       TTTCGGATAGTGTCT-GGAACGCACG------------AACAAAACG-CCGCTATTCGGA
DTSsa13-65       TTTCGGATAGTGTCT-GGAACGCAYG------------AACAAAACG-CCGCTATTCGGA
DTSsa13-126      TTTCGGATAGTGTCT-GGAACGCACG------------AACAAAACG-CCGCTATTCGGA
DTSsa13-69       TTTCGGATAGTGTCT-GGAACGCACG------------AACAAAACG-CCGCTATTCGGA
DTSsa13-86       TT-CGGATAGTTTCT-GGAACGCACG------------AACAAAACG-CCGCTATTCGGA
DTSsa13-76       TT-CGTATAGTGTCT-AGAACGCACG------------AACAAAACAGAGGATATTTGGA
DTSsa13-78       TT-CGTATAGTGTCT-AGAACGCACA------------AACAAAACA-ACGCTATTTGGA
DTSsa13-2        TT-CGGATAGTGTCT-TGAACGCACG------------AACAAAAC-GCCGCTATTTGGA
DTSsa13-183      TT-CGGATAGTGTCT-TGAACGCACG------------AACAAAAC-GCCGCTATTTGGA
DTSsa13-131      TT-CGGATAGTGTCT-TGAACGCAC-------------AACAAAAC-GCCGCTATTTGGA
DTSsa13-102      TT-CGGATAGTGTCT-TGAACACACG------------AACAAAAC-GCCGCTATTTGGA
DTSsa13-90       TT-CGGATAGTGTCT-TGAACGCACG------------AACAAAACAGAGGATATTTGAA
DTSsa13-23       TT-CGGATAGTGTCT-TGAACGCACG------------AACAAAAC-GCCGCTATTTGGA
DTSsa13-72       TT-CGGATAGTGTCT-TGAACGCACG------------AACAAAAC-GCCGCTATTTGGA
DTSsa13-77       TT-CGGATTGTGACC-TGAACACACA------------AACAGCACA-GAGCTATTTCAA
DTSsa13-6        CTTTGGA------TA-GTGACACACA------------AACAAAACT-GAGGTATTTTGA
DTSsa13-52       CTTTGGA------CC-TGAACGCACA------------AAAAAAACG-GAGGTATTTGGA
DTSsa13-74       TTTTTGATAGTGACC-TGAATGCACG------------GACAAAACG-GAGGTATTTGGA
DTSsa13-134      CTTTGGATAGTGCTC-TGAACGCACG------------AACAAAACT-GAGGTATTTGGA
DTSsa13-97       CATTGTAAAGTGTTC-TGGATGGGTC------------AACAAAACGGACG-TATTTGGA
DTOmy13-1        AGATGGATTACTGGGCTGAACATGCT------------AACAGCGAG-TGGCTAAATG-A
                                                                            *

DTSsa14-4        CATAAATGATGAG-CTTTTTTGAACAAAACT-ACATTCATTATGGACCTGTGATACCT--
DTSsa14-39       CATAAATGATGAG-CTTTTTTGAACAAAACT-ACATTCGTTATGGACCTGTGATACCT--
DTSsa14-67       CATAAATGATGAG-CTTTTTTGAACAAAACT-ACATTCGTTATGGACCTGTGATACCT--
DTSsa14-133      CATAAATGATGAG-CTTTTTTGAACAAAACT-ACATTCGTTATGGACCTGTGATACCT--
DTSsa14-61       CATAAATGATGAG-CTTTTTTGAACAAAACT-ACATTCGTTATGGACCTGTGATACCT--
DTSsa14-63       CATAAATGATGAG-CTTTTTTGAACAAAACT-ACATTCGTTATGGACCTGTGATACCT--
DTSsa14-56       CATAAATGATGAG-CTTTTTTGAACAAAACT-ACATTCGTTATGGACCTGTGATACCT--
DTSsa14-92       CATAAATGATGAG-CTTTTTTGAACAAAACT-ACATTCGTTATGGACCTGTGATACCT--
DTSsa14-18       CATAAATGATGAG-CTTTTTTGAACAAAACT-ACATTCGTTATGGACCTGTGATACCT--
DTSsa14-32       CATAAATGATGAG-CTTTTTTGAACAAAACT-ACATTCGTTATGGACCTGTGATACCT--
DTSsa14-71       CATAAATGATGAG-CTTTTTTGAACAAAACT-ACATTCGTTATGGACCTGTGATACCT--
DTSsa14-31       CATAAATGATGAG-CTTTTTTGAACAAAACT-ACATTCGTTATGGACCTGTGATACCT--
DTSsa14-93       CATAAATGATGAG-CTTTTTTGAACAAAACT-ACATTCGTTATGGACCTGTGATACCT--
DTSsa14-94       CATAAATGATGAG-CTTTTTTGAACAAAACT-ACATTCGTTATGGACCTGGGATTCCT--
DTSsa14-155      TATAAATTATGAG-CTTTTTTGAACAAAACT-ACATTCGTTATGGACCTGGGATATCG--
DTSsa14-9        TATAAATGATGAG-CTTTTTTGAACAAAACT-ACATTCGTTATGGACCTGGGATTCCT--
DTSsa14-85       CATAAATGATGAG-CTTTTTTGAACAAAACT-ACATTCGTTATGGACCTGTGATACCT--
DTSsa14-37       CATAAATGATGAG-CTTTTTTGAACAAAACT-ACATTCGTTATGGACCTGGGATTCCT--
DTSsa14-108      CATAAATGATGAG-CTTTTTTGAACAAAACT-ACATTCGTTATGGACCTGGGATTCCT--
DTSsa15-109      TATAAATGATGAG-CTTTTTTGAACAAAACT-ACATTTGTTATGGACCTGGGATTCCT--
DTSsa14-12       CATAAATTATGAA-CTTTGTCAAAAGAAACC-ACATTTGTTCCGGACCTGGGATGCCTTC
DTSsa14-73       CATAAATTATGAA-CTTTGTCAAAAGAAACC-ACATTTGTTCCGGACCTGGAATGCCTTC
DTSsa14-24       CATAAATTATGAA-CTTTGTCGAAAGAAACC-ACATTTGTTGTGGACCTGGGATTCCT--
DTSsa14-124      CATAAATTATGAA-CTTTATCGAACAAAACA-ACATTTGTTGTGGACCTGGGATGCCT--
DTSsa14-11       CGTGAAGTATGGA-CTTTTT-GACCGAAAAT-ACATCTGTTGTGGACCTGGGAT------
DTSsa14-50       CATAAAGGATGGA-CTTTTTCGACCGAAAAT-ACATCTGTTGTGGACCTGGGATTCCT--
DTSsa14-25       CATAAAGGATGAA-CTTTTTCGAACGAAAAT-ACATTTGTTGTGGACCTGGGATTCCT--
DTSsa14-35       CATAATGGAGTAA-TTTTTTCGAACGAAAAT-ACATTTGTTGTGGACCTGGGATTCCT--
DTSsa14-130      CATAAGTTATTAA-CTTTTTCGAACAAAACT-ACATTTGTTGTGGACCTGGGATTCCT--
DTSsa13-36       TATAA-CTATGGA-TTATTTGGAACCAAAACAACATTTGTTGTTGAAGTAGAAGTCCTG-
DTSsa13-135      TATAA-CTATGGA-TTATTTGGAACCAAAACAACATTTGTTGTTGAAGTAGAAGTCCTG-
DTSsa13-1        CATAA-CTATGGA-TTATTTGGAACCAAAACAACATTTGATGTTGAAGTAGAAGTCCTG-
DTSsa13-95       TATAA-CTATGGA-TTATCTGGAACCATACCAACATTTGTTATTGAAGTAGAAGTCCTG-
DTSsa13-99       CATAA-CTATGGA-TTATTTTGAACCAAACCAACATTTGTTATTGAAGTAGAAGTCCTG-
DTSsa13-122      TATAA-CGATGGA-TTATTTTGGACCAAACCAACATTTGTTATTGAAGTAGAAGTCCTG-
DTSsa13-129      TATAA-CGATGGA-TTATTTTGGACCAAACCAACATTTGTTATTGAAGTAGAAGTCCTG-
DTSsa13-82       TATAA-CGATGGA-TTATTTTGGACCAAACCAACATTTGTTATTGAAGTAGAAGTCCTG-
DTSsa13-16       TATAA-CAATGGA-TTATTTTGGACCAAACCAACATTTGTTATTGAAGTAGAAGTCCTG-
DTSsa13-91       TATAA-CGATGGA-TTATTTTGGACCAAACCAACATTTGTTATTGAAGTAGAAGTCCTG-
DTSsa13-83       TATAA-CTATGGA-TTATTTTGGACCAAACCAACATTTGTTATTGAAGTAGAAGTCCTG-
DTSsa13-88       TATAA-CTATGGA-TTATTTGGGACCAAACCAACATTTGTTATTGAAGTAGAAGTCCTG-
DTSsa13-114      CATAA-CTATGAA-TTATTTTGAACCAAACCAACATTTGTTATTGAAGTAGAAGTCCTG-
DTSsa13-40       TATAA-CGATGGA-TTATTTTGGACCAAACCAACATTTGTTATTGAAGTAGCAGTCCTG-
DTSsa13-89       TATAA-CGATGGA-TTATTTTGGACCAAACCAACATTTGTTATTGAAGTAGCAGTCCTG-
DTSsa13-75       TATAA-CGATGGA-TTATTTTGGACCAAACCAACATTTGTTATTGAAGTAGCAGTCCTG-
DTSsa13-22       TATAA-CGATGGA-TTATTTTGGACCAAACCAACATTTGTTATTGAAGTAGCAGTCCTG-
DTSsa13-110      TATAA-CGATGGA-TTATTTTGGACCAAACCAACATTTGTTATTGAAGTAGCAGTCCTG-
DTSsa13-28       TATAA-CTATGGA-TTATTTTGAACCAAACCAACATTTGTTATTGAAGTAGCAGTCCTG-
DTSsa13-41       TATAA-CGATGGA-TTATTTTGGACCAAACCAACATGTGTTATTGAAGTAGCAGTCCTG-
DTSsa13-79       TATAA-CGATGGA-TTATTTTGGACCAAACCAACATTTGTTATTGAAGTAGCAGTCCTG-
DTSsa13-27       TATAA-CTATGGA-TTATTTTGAACCAAACCAACATTTGTTATTGAAGTAGAAGTCCTG-
DTSsa13-84       TATAA-CGATGGA-TTATTTTGGACCAAACCAACATTTGTTATTGAAGTAGCAGTCCTG-
DTSsa13-128      TATAA-CGATGGA-TTATTTTGGACCAAACCAACATTTGTTATTGAAGTAGCAGTCCTG-
DTSsa13-33       TATAA-CGATGGA-TTATTTTGGACCAAACCAACATTTGTTATTGAAGTAGCAGTCCTG-
DTSsa13-38       TATAA-CGATGGA-TTATTTTGGACCAAACCAACATTTGTTATTGAAGTAGCTGTCCTG-
DTSsa13-65       TATAA-CGATGGA-TTATTTTGGACCAAACCAACATTTGTTATTGAAGTAGCAGTCCTG-
DTSsa13-126      TATAA-CGATGGA-TTATTT-GGACCAAACCAACATTTGTTATTGAAGTAGCAGTCCTG-
DTSsa13-69       TATAA-CGATGGA-TTATTTTGGACCAAACCAACATTTGTTATTGAAGTAGACGTCCTG-
DTSsa13-86       TATAA-CGATGGA-TTATTTTGGACCAAACCAACATTTGTTATTGAAGTAGCAGTCCTG-
DTSsa13-76       TATAA-CGATGGA-TTATTTGGGACCAAACCTACATTTGTTATTGAAGTAGAAGTCCTG-
DTSsa13-78       TATAA-CTATGGA-TTATTTGGGACCAAACCTACATTTGTTATTGAAGTAGAAGTCCTG-
DTSsa13-2        TATAA-CTATGGA-TTATTTGGAACCAAACCAACATTTGTTGTTGAAGTAGAAGTCCTG-
DTSsa13-183      TATAA-CTATGGA-TTATTTGGAACCAAACCAACATTTGTTGTTGAAGTAGAAGTCCTG-
DTSsa13-131      TATAA-CTATGGA-TTATTTGGAACCAAAACAACATTGGGTGATGAAGTAGAAGTCCTG-
DTSsa13-102      TATAA-CTATGGA-TTATTTGGAACCAAACCAACATTTGTTGTTGAAGTAGAAGTCCTG-
DTSsa13-90       CATAA-CTATGGA-TTATTTTGAACCAAACCAACATTTGTTATTGAAGTAGAAGTCCTG-
DTSsa13-23       TATAA-CTATGGA-TTATTTGGAACCAAACCAACATTTGTAATTGAAGTAGAAGTCCTG-
DTSsa13-72       TATAA-CTATGGA-TTATTTGGAACCAAACCAACATTTGTTATTGAAGTAGAAGTCCTG-
DTSsa13-77       TACAA-CTATGGA-TTTTTTGGAACCAAAACAACATTTGTTGTTGAAGTAGAAGTCCTG-
DTSsa13-6        CATAA-CTATGGA-TTATTTGGAACAAAAACAACATTTCTTGTGGAAGTAGCAGTCCTG-
DTSsa13-52       CATAA-CTTTCGA-TTATTTGGAACAAAAACAACATTTCTTGTGGAAGTAGCAGTCCTG-
DTSsa13-74       CATAA-CTATGGA-TTATTTCGAACAAAAACAACATTTCTTGTGTAAGTAGCAGTCCTG-
DTSsa13-134      CATAA-ATATGTA-TTATTTTGAACAAAAACAACATTTCTTGTGGAAGTAGCAGTCCTG-
DTSsa13-97       CATAAATGATGGA-CTTTGCAGAAC-AAATGAACATTTCTTGTGGAAGTGGGTGCCCTT-
DTOmy13-1        TGGGCTTTATGGAGCTTTATGGAACAAATCAGTCATTTATTGTCGAACTGGGATTCAT--
                                * *        *      ***         *  *           

DTSsa14-4        -------GGAAG---TGACATCTGATGAAGAGAATCAAAGGTAATGGATTATTTACA-TA
DTSsa14-39       -------GGAAG---TGACATCTGATGAAGAGAATCAAAGGTAATGGATTATTTACA-TA
DTSsa14-67       -------GGAAG---TGACATCTGATGAAGAGAATCAAAGGTAATGGATTATTTACA-TA
DTSsa14-133      -------GGAAG---TGACATCTGATGAAGAGAATCAAAGGTAATGGATTATTTACA-TA
DTSsa14-61       -------GGAAG---TGACATCTGATGAAGAGAATCAAAGGTAATGGATTATTTACA-TA
DTSsa14-63       -------GGAAG---TGACATCTGATGAAGAGAATCAAAGGTAATGGATTATTTACA-TA
DTSsa14-56       -------GGAAG---TGACATCTGATGAAGAGAATCAAAGGTAATGGATTATTTACA-TA
DTSsa14-92       -------GGAAG---TGACATCTGATGAAGAGAATCAAAGGTAATGGATTATTTACA-TA
DTSsa14-18       -------GGAAG---TGACATCTGATGAAGAGAATCAAAGGTAATGGATTATTTACA-TA
DTSsa14-32       -------GGAAG---TGACATCTGATGAAGAGAATCAAAGGTAATGGATTATTTACA-TA
DTSsa14-71       -------GGAAG---TGACATCTGATGAAGAGAATCAAAGGTAATGGATTATTTACA-TA
DTSsa14-31       -------GGAAG---TGACATCTGATGAAGAGAATCAAAGGTAATGGATTATTTACA-TA
DTSsa14-93       -------GGAAG---TGACATCTGATGAAGAGAATCAAAGGTAATGGATTATTTACA-TA
DTSsa14-94       -------GGAAG---TGACATCTGATGAAGAGAATCAAAGGTAATGGATTATTTACA-TA
DTSsa14-155      -------GGAAG---TGACATCTTATGAAGAGAATCAAAGGTAATGGATTATTTACA-TA
DTSsa14-9        -------GGAAG---TGACATCTGATGAAGAGAATCAAAGGTAATGGATTATTTACA-TA
DTSsa14-85       -------GGAAG---TGACATCTGATGAAGAGAATCAAAGGTAATGGATTATTTACA-TA
DTSsa14-37       -------GGAAG---TGACATCTGATGAAGAGAATCAAAGGTAATGGATTATTTACA-TA
DTSsa14-108      -------GGAAG---TGACATCTGATGAAGAGAATCAAAGGTAATGGATTATTTACA-TA
DTSsa15-109      -------GGAAG---TGACATCTGATGAAGAGAATCAAAGGTAATGGATTATTTACA-TA
DTSsa14-12       CGGACCTGGGATGCCTGCCTTCTGATGGAGATAATCAAAGGTAAGGGGATATTTACAATG
DTSsa14-73       CGGACCTGGGAT-CCTGCCTTCTGATGGAGATAATCAAAGGTAAGGGGGTATTTACAATG
DTSsa14-24       -------GGAAG---TGCCTTCTGATGAAGATAATCAAAGGTAAGGGATTATTTACAATA
DTSsa14-124      -------GTAAG---TGCCTTCTGATGAAGATTATTAAAGGTAAGTGAATATTTCTAATG
DTSsa14-11       ----------------GCTTTCTGATGAAGACAACTAAAGGTAGGCGATTATTGACAATA
DTSsa14-50       -------GGAAG---TGCTTTCTGATGAAGACAACTAAAGGTAAGGGATTATTGACAATA
DTSsa14-25       -------GGAAG---TGCCTAAGGATGAAGATAATCAAAGGTAAGGGATTATTGACAATA
DTSsa14-35       -------GAAAG---TGCTTTCTGATGAAGACAACCAAAGGTAAGGGATTATTGACAATA
DTSsa14-130      -------GGAAG---TGCCTTCTGATGAAGATAATCAAAGGTAAGGGAATATTTACAATA
DTSsa13-36       -------G-GAG---TGCATTCTGACAAAGAACAGCAAAGGTAATCCAATGTTTCTTATA
DTSsa13-135      -------G-GGG---TCCATTCTGCCGAAGAACAGCAAAGGTAATCCAATTTTTCTTATA
DTSsa13-1        -------G-GAG---TGCATTCTGATGAAGAACAGCAAAGGTAATCCAATTTTTCTTATA
DTSsa13-95       -------G-GAG---TGCATTCTGATGAAGAACACCAAAGGTAATAATATTTTTCTTATA
DTSsa13-99       -------G-GAG---TGCATTCTGACGAAGA-CAGCAAAGGTAATAACATTTTTCTTATA
DTSsa13-122      -------G-GAG---TGCATTCTGACGAAGA-CAACAAAGGTAAGAACATTTTTCTTATA
DTSsa13-129      -------G-GAG---TGCATTCTGACGAAGA-CAACAAAGGTAAGAACATTTTTCTTATA
DTSsa13-82       -------G-GAG---TGCATTCTGACGAAGA-CAACAAAGGTAATAACATTTTTCTTATA
DTSsa13-16       -------G-GAG---TGCATTCTGACGAAGA-CAACAAAGGTAATAACATTTTTCTTATA
DTSsa13-91       -------G-GAG---TGCATTCTGACGAAGA-CAACAAAGGTAATAACATTTTTCTTATA
DTSsa13-83       -------G-GAG---TGCATTCTGACGAAGA-CAGCAAAGGTAATAACATTTTTCTTATA
DTSsa13-88       -------G-GAG---TGCATTCTGACGAAGAACACCAATGGTAATCAAACTTTTCTAAAT
DTSsa13-114      -------G-GAG---TGCATTCTGACGAAGAACACCAAAGGTAATAACATTTTTCTTGTA
DTSsa13-40       -------G-GAG---TGCATTCTGACGAAGACAACAAAAGGTAATCAAACTTTTATAATA
DTSsa13-89       -------G-GAG---TGCATTCTGACGAAGACAACAAAAGGTAATCAAACTTTTATAATA
DTSsa13-75       -------G-GAG---TGCATTCTGACGAAGACAACAAAAGGTAATCAAACTTTTATAATA
DTSsa13-22       -------G-GAG---TGCATTCTGACGAAGACAACAAAAGGTAATCAAACTTTTGTAATA
DTSsa13-110      -------G-GAG---TGCATTCTGACGAAGACAACAAAAGGTAATCAAACTTTTATAATA
DTSsa13-28       -------G-GAG---TGCATTCTGACGAAGAACACCAAAGGTAATCAAACTTTTCTAATA
DTSsa13-41       -------G-GAG---TGCATTCTGACGAAGACAAC-AAAAGTAATCAAACTTTTGTAATA
DTSsa13-79       -------G-GAG---TGCATTCTGACGAAGACAAC-AAAGGTAATGAATCTTTTGTAATA
DTSsa13-27       -------G-GAG---TGCATTCTGACGAAGACAGCAAA-GGTAATAACATTTTTCTTATA
DTSsa13-84       -------G-GAG---TGCATTCTGACGAAGACAACAAAAGGTAATCAAACTTTTGTAATA
DTSsa13-128      -------G-GAG---TGCATTCTGACGAAGACAACAAAAGGTAATCAAACTTTTGTAATA
DTSsa13-33       -------G-GAG---TGCATTCTGACGAAGACAACAAAAGGTAATCAAACTTTTGTAATA
DTSsa13-38       -------G-GTG---TGTATTCTGACGAAGACAACAAAAGGTAATGAAATTTTTATAATA
DTSsa13-65       -------G-GTG---TGTATTCTGACGAAGACAACAAAAGGTAATCAAACTTTTATAATA
DTSsa13-126      -------G-GTG---TGCATTCTGACGAAGACAACAAAAGGTAATCAAACTTTTATAATA
DTSsa13-69       -------G-GTG---TGCATTCTGACGAAGACAACAAAAGGTAATGACATTTTTATAATA
DTSsa13-86       -------G-GAG---TGCATTCTGACGAAGACAACAAAAGGTAATCAAACTTTTGTAATA
DTSsa13-76       -------G-GAG---TGCATTCTGACGAAGAACAGGAAAGGTAAGAACATTTTTCTTATA
DTSsa13-78       -------G-GCG---TGCATTCTGACGAAGAACAGGAAAGGTAAGAACATTTTTCTTATA
DTSsa13-2        -------G-GAG---TGCATTCTGACGAAGAACAGCAAAGGTAATCCAATTTTTCTTATA
DTSsa13-183      -------G-GAG---TGCATTCTGACGAAGAACAGCAAAGGTAATCCAATTTTTCTTATA
DTSsa13-131      -------G-GAG---TGCATTCTGACAAAGAACAGCAAAGGTAATCCAATTTTTGTTATA
DTSsa13-102      -------G-GAG---TGCATTCTGACGAAGAACAGCAAAGTTAATTCAATTTTTCTTATA
DTSsa13-90       -------G-GAG---TGCATTCTGACGAAGAACAGCAAAGGTAATCCAATTTTTCATATA
DTSsa13-23       -------G-GAG---TGCATTCTGACGAAGAACAGCAAAGGTAATCAAACTTTTGTAATA
DTSsa13-72       -------G-GAG---TGCATTTTGATGAAGAACAGCAAAGGTAATCAAACTTTTCTAATA
DTSsa13-77       -------G-GAG---TGCATTCTGACGAAGAACAGCAAAGGTAATCACATTTTTCTAATA
DTSsa13-6        -------G-GAG---TGCATTCTGACGAAGAACAGCAAAGGTAATACAATTTTTCGAATA
DTSsa13-52       -------G-GAG---TGCATTCTGACGAAGATCAGCAAAGGTAATACAATTTTTCTAATA
DTSsa13-74       -------G-GAG---TGCATTCTGACGAAGATCAGCAAAGGTAATACAATATTTCTAATA
DTSsa13-134      -------G-GAG---TGCATTCTGACGAAGATCAGCAAAGGTAAGAGAATATTTCTAATA
DTSsa13-97       -------CCGAG---TGCATTCCGCCGAAGATCAGCAAAGGTAAGAAAATATTTAGAACA
DTOmy13-1        -------GGGAG---TGCCTTCTGATGAAGATATGCAAAGGTAAGTGAATATTTATAGTG
                                             ***     **   **        **       

DTSsa14-4        GTATT----------TTCGATTTTAGATCTC-CCCAACATGAC-GTCTAGTCTGTATCGC
DTSsa14-39       GTATT----------TTCGATTTTAGATCTC-CCCAACATGAC-GTCTAGTCTGTATCGC
DTSsa14-67       GTATT----------TTCGATTTTAGATCTC-CCCAACATGAC-GTCTAGTCTGTATCGC
DTSsa14-133      GTATT----------TTCGATTTTAGATCTC-CCCAACATGAC-GTCTAGTCTGTATCGC
DTSsa14-61       GTATT----------TTCGATTTTAGATCTC-CCCAACATGAC-GTCTAGTCTGTATCGC
DTSsa14-63       GTATT----------TTCGATTTTAGATCTC-CCCAACATGAC-GTCTAGTCTGTATCGC
DTSsa14-56       GTATT----------TTCGATTTTAGATCTC-CCCAACATGAC-GTCTAGTCTGTATCGC
DTSsa14-92       GTATT----------TTCGATTTTAGATCTC-CCCAACATGAC-GTCTAGTCTGTATCGC
DTSsa14-18       GTATT----------TTCGATTTTAGATCTC-CCCAACATGAC-GTCTAGTCTGTATCGC
DTSsa14-32       GTATT----------TTCGATTTTAGATCTC-CCCAACATGAC-GTCTAGTCTGTATCGC
DTSsa14-71       GTATT----------TTCGATTTTAGATCTC-CCCAACATGAC-GCCTAGTCTGTATCGC
DTSsa14-31       GTATT----------TTCGATTTTAGATCTC-CCCAACATGAC-GTCTAGTCTGTATCGC
DTSsa14-93       GTATT----------TTCGATTTTAGATCTC-CCCAACATGAC-GTCTAGTCTGTATCGC
DTSsa14-94       GTATT----------TTCGATTTTAGATCTC-TCCAACATGGC-CGTTTGTCTGTATAGC
DTSsa14-155      GTATT----------TTCGATTTTAGATCTC-TCCAACATGGC-CGTTTGTCTGTATAGC
DTSsa14-9        GTATT----------TTCGATTTTAGATCTC-TCCAACATGGC-CGTTTGTCTGTATAGC
DTSsa14-85       GTATT----------TTCGATTTTAGATCTC-CCCAACATGGC-GGCTAGTCTGTATCGC
DTSsa14-37       GTATT----------TTCGATTTTAGATCTC-TCCAACATGGC-CGTTCGTCTGTATCGC
DTSsa14-108      GTATT----------TTCGATTTTAGATCTC-TCCAACATGGC-CGTTCGTCTGCATCGC
DTSsa15-109      GTATT----------TTCGATTTTAGATCTC-TCCAACATGGC-CGTTAGTCTGTATCGC
DTSsa14-12       TTATT----------ATCGATTTTAGATGAT-GCTAA-------------C-TGTATAGC
DTSsa14-73       TTATT----------ATCGATTTTAGATGAT-GCTAA-------------C-TGTATAGC
DTSsa14-24       GTATT----------ATTGATATTAGATGGT-GCTAA-------------CCTGTATATC
DTSsa14-124      TTATT----------TATGCATTTAGATGAC-TCCAAAATGGC-GGCTA-TCTGTATTGC
DTSsa14-11       TTATACAAGATGAGATGGTTCATGCTATTGCGTCCAAGATGGC--GCCGAGCTCTGTATA
DTSsa14-50       TTATACAACATCAGATGTGATATGCGATTGT-TCCAAGATGGC--GCCGAGCTGTATTTA
DTSsa14-25       GTATACAAGACTAGATTTGATATGCGATTGT-TCCAAGATAGCTAGCCTATTGCTA-TTG
DTSsa14-35       GTATACAAGACTAGATGTGATATGCGATTGT-TCCAAGATGGC--GCTGATCTGTA-ACG
DTSsa14-130      GTATT----------TTTGATTTTAGATGGT-TCCAAGATGGC--GCTAACATGTATCGC
DTSsa13-36       GTAAA----------TCTGAGTTTGGTGAGGGCCAAACTTGGT--GGGTGTCAAATTAGC
DTSsa13-135      GTAAA----------TCTGAGTTTGGTGAGGGCCAAACTTGGT--GGGTGTCAAATTAGC
DTSsa13-1        GTAAT----------TCTGAGTTTAGGTTGTCCCAAACTTGGT--GGGTGTCAAATTAGC
DTSsa13-95       GTAAA----------TCTGACTTTGGTGAGTGCTAAACTTGCT--GGGTGTCTAAATAGC
DTSsa13-99       GTAAA----------TCTGATTTTGGTGAGTGCTAAACTTGGT--GGGAGTCTAAATAGC
DTSsa13-122      GTAAA----------TCTGACTTTGATGAGTGCTAAACCTGCT--GGCTTTCTAAATAGC
DTSsa13-129      GTAAA----------TCTGACTTTGATGAGTGCTAAACCTGCT--GGGTGTCTAAATAGC
DTSsa13-82       GTAAA----------TCTGACTTTGATGAGTGCTAAACCTGCT--GGGTGTCTAAATAGC
DTSsa13-16       GTAAA----------TCTGACTTTGATGAGTGCTAAACTTGCT--GGGTGTCTAAATAGC
DTSsa13-91       GTAAA----------TCTGACTTTGATGAGTGCTAAACCTGCT--GGGTGTCTAAATAGC
DTSsa13-83       GTAAA----------TCTGACTTTGATGAGTGCTAAACTTGCT--GGGTGTCTAAATAGC
DTSsa13-88       ATAAA----------TCGGAGTTTGGTGAGTGCCAAACTTGGT--TGGTGTCAAAATAGC
DTSsa13-114      GTAAA----------TCTGACTTTGGTGAGTGCTAAACTTGCT--GGGTGTCTAAATAGC
DTSsa13-40       GTTAA----------TCTGATATTGGTGAGTGCTAAACTTGCC--GGGTGTCTAAATAGC
DTSsa13-89       GTAAA----------CCTGATATTGGTGAGTGCTAAACTTGCC--GGGTGTCTAAATAGC
DTSsa13-75       GTAAA----------GCTGATATTGGTGAGTGCTAAACTTGCC--GGGTGTCTAAATAGC
DTSsa13-22       GTAAA----------TCTGATATTGGTGAGTGCTAAACTTGCC--GGGTGTCTAAATAGC
DTSsa13-110      GTAAA----------TCTGATATTGGTGAGTGCTAAACTTGCC--GGGTGTCTAAATAGC
DTSsa13-28       GTAAA----------TCTGAGTTTGGTCAGGGCTAAACTTGGT--CGGTGTCTAAATGGC
DTSsa13-41       GTAAA----------TCGGAGTTTGGTCAGGGCTAAACTTGGT--CGGTGTCTAAATGGC
DTSsa13-79       GTAAA----------TCGGAGTTTGATCAGGGCTAAACTTGGT--CGGTGTCTAAATGGC
DTSsa13-27       GTAAA----------TCTGACTTTGATGAGTGCTAAACTTGCT--GGGTGTCTAAATAGC
DTSsa13-84       GTAAA----------TCTGATTTTGGTGAAGGCTAAACTTGCA--GGGTGTCTAAATAGC
DTSsa13-128      GTAAA----------TCTGATTTTGGTGAAGGCTAAACTTGCC--GGGTGTCTAAATAGC
DTSsa13-33       GTAAA----------TCTGATTTTGGTGAAGGCTAAACTTGCA--GGGTGTCTAAATAGC
DTSsa13-38       GTAAA----------TATGATTATGGTGAGTGCTAAACTTGCC--GGGTGTCTAAATAGC
DTSsa13-65       GTAAA----------TATGATTATGGTGAGTGCTAAACTTGCT--GGGTGTCTAAATAGC
DTSsa13-126      GTAAA----------TATGATTATGGTGAGTGCTAAACTTGCC--GGGTGTCTAAATAGC
DTSsa13-69       GTAAA----------TATGATTATGGTGAGTGCTAAACTTGCC--GGGTGTCTAAATAGC
DTSsa13-86       GTAAA----------TCTGATATTGGTGAGTGCTAAACTTGCC--AGGTGTCTAAATAGC
DTSsa13-76       GGAAA----------TAGGATTTTGGTGAAGGCTAATCTTGCC--GGGTGTCTAAATAGC
DTSsa13-78       GGAAA----------TGTTATTATGGTGAAGGCTAATCTTGCC--GGGTGTCTAAATAGC
DTSsa13-2        GTAAA----------TCTGACTTTGGTGAGTACCAAACTTGGT--GGGTGTCAAATTAGC
DTSsa13-183      GTAAA----------TCTGAGTTTGGTGAGTACCAAACTTGGT--GGGTGTCAAATTAGC
DTSsa13-131      GTAAA----------TCTGAGTTTGGTGAGTGCCAAACTTGGT--GGGTGTCAAAATAGC
DTSsa13-102      GTAAA----------TCTGAGTTTGGTGAGTGCCAAACTTGGT--GGGTGTCAAAATAGC
DTSsa13-90       GTAAA----------TCTGAGTTTGGTGAGGGCCAAATTTGGT--GGGTGTCAAATTAGC
DTSsa13-23       GTAAA----------TCGGAGTTTGGTGAGTACCACACTTGGT--GGGTGTCAAAATAGC
DTSsa13-72       GTAAA----------TCGGAGTTTGGTGAGTACCACACTTGGT--GGGTGTCAAAATAGC
DTSsa13-77       GTAAA----------TCGGAGTTTGGTGAGGGCCAAACTTGGT--GGGTGTCAAATTAGC
DTSsa13-6        CTAAT----------TCTGAGTTTAGTGTGCGCCGAACTTGGC--GGGTGTCAAATTAGC
DTSsa13-52       CTAAT----------TCTGAGTTTAGTGTGCCCAGAAGTTGGC--GGTTGTCAAAACAGC
DTSsa13-74       CC----------------------------------------------------------
DTSsa13-134      CTAAT----------TCTGAGTTTAGGTTGCCCCGAACTTGGC--GGGTGTCTGTATAGC
DTSsa13-97       GATTT----------TTTTAGATTTGTCGACGCCGTGGTTGTA--GGCTAACTGTATAGC
DTOmy13-1        TTTTTT---------TGTAGCTTCTGTTGATGCCAAA-ATGGC--GGCTATTTCTTTGGA
                                                                             

DTSsa14-4        AACGCGTATTTTT-CCGGGCGC-----------AGTGCTCAGATTATTGCAAAGTGTGAT
DTSsa14-39       AACGCGTATTTTT-CTGGGCGC-----------AGTGCTCAGATTATTGCAAAGTGTGAT
DTSsa14-67       AACGCGTATTTTT-CTGGGCGC-----------AGTGCTCAGATTATTGCAAAGTGTGAT
DTSsa14-133      AACGCGTATTTTT-CTGGGCGC-----------AGTGCTCAGATTATTGCAAAGTGTGAT
DTSsa14-61       AACGCGTATTTTT-CTGGGCGC-----------AGTGCTCAGATTATTGCAAAGTGTGAT
DTSsa14-63       AACGCGTATTTTT-CTGGGCGC-----------AGTGCTCAGATTATTGCAAASTGTGAT
DTSsa14-56       AACGCGTATTTTT-CTGGGCGC-----------AGTGCTCAGATTATTGCAAAGTGTGAT
DTSsa14-92       AACGCGTATTTTT-CTGGGCGC-----------AGTGCTCAGATTATTGCAAAGTGTGAT
DTSsa14-18       AACGCGTATTTTT-CTGGGCGC-----------AGTGCTCAGATTATTGCAAAGTGTGAT
DTSsa14-32       AACGCGTATTTTT-CTGGCCGC-----------AGTGCTCAGATTATTGCAAAGTGTGAT
DTSsa14-71       AACGCGTATTTTT-CTGGGCGC-----------AGTGCTCAGATTATTGCAAAGTGTGAT
DTSsa14-31       AACGCGTATTTTT-CTGGGCGC-----------AGTGCTCAGATTATTGCAAAGTGTGAT
DTSsa14-93       AACGCGTATTTTT-CTGGGCGC-----------AGTGCTCAGATTATTGCAAAGTGTGAT
DTSsa14-94       AAAGCGTATTTTT-CTGGGCGC-----------AGTGCTCAGATTATTGCAAAGTGTGAT
DTSsa14-155      AAAGCATATTTTT-CTGGGCGC-----------AGTGCTCAGATTATTGCAAAGTGTGAT
DTSsa14-9        AAAGCATATTTTT-CTGGGCGC-----------AGTGCTCAGATTATTGCAAAGTGTGAT
DTSsa14-85       AACGCGTATTTTT-CTGGGCGC-----------AGTGCTCAGATTATTGCAAAGTGTGAT
DTSsa14-37       AAAGCGTATTTTT-CTGGGCGC-----------AGTGCTCAGATTATTGCAAAGTGTGAT
DTSsa14-108      AAAGCGTATTTTT-CTGGGCGC-----------AGTGCTCAGAATATTGCAAAGTGTGAT
DTSsa15-109      AAAGCGTATTTTT-CTGGGCGC-----------AGTGCTCAGATTATTGCAAAGTGTGAT
DTSsa14-12       ATAGCCTGTTGTT-CTTAGCAT-----------AGCACCCCGTTTATTGCAAAATGTGAT
DTSsa14-73       ATAGCCTGTTGTT-CTTAGCAT-----------AGCACCCCGTTTATTGCAAAATGTGAT
DTSsa14-24       CTAGCCTATTGTT-CTTAGCATGTTCTTAGCATAGGACCCYGTTTATTAMAAAKTGTGAT
DTSsa14-124      CTAGTGTATTTTT-CTGAGCGC-----------AGTACTCAGATTATTGCTAAGTGTGCT
DTSsa14-11       TTAGCTCATT-TT-CTGAGTAT----------CGCATCTCCTTTTATCGCAAAGTGTGAT
DTSsa14-50       ATTGCTCATT-TT-CTGAGTAT----------CGCATCCCCTTTTATCGCTAAGTGTGAT
DTSsa14-25       CTAGCCTATTGTT-CTGAGTAT----------CGCATCCCCTTTTATTGCAAAGTGTGAT
DTSsa14-35       TTAGCCTATTTTT-CAGAGTAT----------CGCATCCCCTTTCATCGCAAAGTATGAT
DTSsa14-130      CTAGCCTATTTTT-CTGAGCAT----------ACCA-CGTCGTTTATTGCAAAGTGTGAT
DTSsa13-36       TAGCC--GTGATGGCCGGGCTA-----------TCTACTCAGAATATTGCAAAATGTGCT
DTSsa13-135      TAGCC--GTGATGGCCGGGCTA-----------TGTACTCAGAATATTGCAAAATTTGCT
DTSsa13-1        TAGCC--GTGATGGCCGAGCTA-----------TGTACTCAGAATATTGCAAAATGTGCT
DTSsa13-95       TAGCCCTGTGATG-CCGGGCTA-----------TCTACTGAGAATATTGCAAAATGTGCT
DTSsa13-99       TAGCCCTGTGATG-CCGGGCTA-----------TCTACTGAGAATATTGCAAAATGTGCT
DTSsa13-122      TAGCCCTGTGATG-CCGGGCTA-----------TCTACTGAGAATATTGCAAAATGTGCT
DTSsa13-129      TAGCCCTGTGATG-CCGGGCTA-----------TCTACTGAGAATATTGCAAAATGTGCT
DTSsa13-82       TAGCCCTGTGATG-CCGGGCTA-----------TCTACTGAGAATATTGCAAAATGTGCT
DTSsa13-16       TAGCCCTGTGATG-CCGGGCTA-----------TCTACTGAGACTATTGCAAAATGTGCT
DTSsa13-91       TAGCCCTGTGATG-CCGGGCTA-----------TCTACTGAGAATATTGCAAAATGTGCT
DTSsa13-83       TAGCCTTGTGATG-CCGGGCTA-----------TCTACTGAGAACATTGCAAAATGTGCT
DTSsa13-88       TAGCC-TGTGATGGCTGGGCTA-----------TCTACTTAGAATATTGCAAAATGTGCT
DTSsa13-114      TAGCCCTGTGATG-CCGGGCTA-----------TCTACTTAGAATATTGCAAAATGTGCT
DTSsa13-40       TAGCCC-GTGATGGCTGGGCTA-----------TGTACTTAGAATATTGCAAAATGTGCT
DTSsa13-89       TAGCCC-GTGATGCCAGGGCTA-----------TGTACTTAGAATATTGCAAAATGTACT
DTSsa13-75       TAGCCC-GTGATGCCTGGGCTA-----------TGTACTTAGAATATTGCAAAATGTGCT
DTSsa13-22       TAGCCC-GTGATGGCTGGGCTA-----------TGTACTTAGAATATTGCAAAATGTGCT
DTSsa13-110      TAGCCC-GTGATGGCTGGGCTA-----------TGTACTTAGAATATTGCAAAATGTGCT
DTSsa13-28       TAGCC--GTGATGGCTGGGCTA-----------TCTTCTGAGAATATTGCAAAATG--CT
DTSsa13-41       TAGCC--GTGATGGCTGGGCTA-----------TCTACTGAGAATATTGCAAAATGTGCT
DTSsa13-79       TAGCC--GTGATGGCTGGGCTA-----------TCTACTGAGAATATTGCAAAATGTGCT
DTSsa13-27       TAGCCCTGTGATG-CCGGGCTA-----------TCTACTGAGAATATTGCAAAATGTGCT
DTSsa13-84       TAGCCC-GTGATGGCTGGGCTA-----------TGTACTTAGAATATTGCAAAATGTGCT
DTSsa13-128      TAGCCC-GTGATGGCTGGGCTA-----------TGTACTTAGAATATTGCAAAATGTGCT
DTSsa13-33       TAGCCC-GTGATGGCTGGGCTA-----------TGTACTTAGAATATTGCAAAATGTGCT
DTSsa13-38       GAGCCC-GTGATGCCTGGGCTA-----------TGTACTTAGAATATTGCAAAATGTGCT
DTSsa13-65       GAGCCC-GTGTTGCCTGGGCTA-----------TGTACTTAGAATATTGCAAAATGTGCA
DTSsa13-126      GAGCCC-GTGATGCCTGGGCTA-----------TGTACTTAGAATATTGCAAAATGTGCT
DTSsa13-69       GAGCCC-GTGATGCCTGGGCTA-----------TGTACTTAGAATATTGCAAAATGTGCT
DTSsa13-86       TAGCCC-GTGATGGCTGGGCTA-----------TGTACTTAGAATATTGCAAAATGTGCT
DTSsa13-76       TAGCC--GTGATGGCTGGGCTA-----------TGTACTTAGAATATTGCAAAATGTGCT
DTSsa13-78       TAGCC--GTGATGGCTGGGCTA-----------TGTACTTACAATATTGCAAAATGTGCT
DTSsa13-2        TAGCCC-GTGATGGC-GAGCTA-----------TCTACTCAGAATATTGCAAAATG----
DTSsa13-183      TAGCCC-GTGATGGC-GAGCTA-----------TCTACTCAGAATATTGCAAAATGTGCT
DTSsa13-131      TAGCC--ATGATGGCCGGGCTA-----------TCTACTCAGAATATTGCAAAATGTGCT
DTSsa13-102      TAGCCT-GTGGTGGCCGGGCTA-----------TCTACTCAGAATATTGCAAAATGTGCT
DTSsa13-90       TAGCC--ATGATGGCTGGGCTA-----------TGTACTCAGAATATTGCAAAATGTGCT
DTSsa13-23       TAGCCT-GTGATGGCCGGGCTA-----------TCTACTCAGAATATTGCAAAATGTGCT
DTSsa13-72       TAGCCT-GTGATGGCCGGGCTA-----------TGTACTCAGAATATTGCAAAATGTGCT
DTSsa13-77       TAGCC--GTGATGGCCGGGCTA-----------TGTACTCAGAATACTGCAAAATGTGCT
DTSsa13-6        TAGCC--GTGATGGCTGAGCTA-----------TGTAATCAGAATATTGCAAAATGTGCT
DTSsa13-52       TAGCC--GTGATGGCTGAGCTA-----------TGTACTCAGAATATTGCAAAATGTGCT
DTSsa13-74       -------GCGATGGC-GAGCTA-----------TGTACTCAGAATATTGAAAAATGTGCT
DTSsa13-134      TCGCT--GTGATGGCTGAGCTA-----------TGTACTCAGAATATTGAAAAATGTGCT
DTSsa13-97       TTAGCA-TTGAAGGCTAAGATC-----------TGTACTCAGAATATTGAACAATGTGCT
DTOmy13-1        TATTT---TGGGTTCTGAGCGC-----------CGTTCTCAGATTATTA----------T
                               *                              *              

DTSsa14-4        TTCCCAGTAAGGTTATTTTT-AAATCTGGCAAGTTGATTGCGTTCAAAAGATGTAAATCT
DTSsa14-39       TTCCCAGTAAGGTTATTTTT-AAATCTGGCAAGTTGATTGCGTTCAAGAGATGTAAATCT
DTSsa14-67       TTCCCAGTAAGGTTATTTTT-AAATCTGGCAAGTTGATTGAGTTCAAGAGATGTAAATCT
DTSsa14-133      TTCCCAGTAAGGTTATTTTTTAAATCTGGCAAGTTGATTGCGTTCAAGAGATGTAAATCT
DTSsa14-61       TTCCCAGTAAGGTTATTTTT-AAATCTGGCAAGTTGATTGCGTTCAAGAGATGTAAATCT
DTSsa14-63       TTCCCAGTAAGGTTATTTTT-AAATCTGGCAAGTTGATTGCGTTCAAGAGATGTAAATCT
DTSsa14-56       TTCCCAGTAAGGTTATTTTT-AAATCTGGCAAGTTGATTGCGTTCAAGAGATGTAAATCT
DTSsa14-92       TTCCCAGTAAGGTTATTTTT-AAATCTGGCAAGTTGATTGCGTTCAAGAGATGTAAATCT
DTSsa14-18       TTCCCAGTAAGGTTATTTTT-AAATCTGGCAAGTTGATTGCGTTCAAGAGATGTAAATCT
DTSsa14-32       TTCCCAGTAAGGTTATTTTT-AAATCTGGCAAGTTGATTGCGTTCAAGAGATGTAAATCT
DTSsa14-71       TTCCCAGTAAGGTTATTTTT-AAATCTGGCAAGTTGATTGCGTTCAAGAGATGTAAATCT
DTSsa14-31       TTCCCAGTAAGGTTATTTTT-AAATCTGGCAAGTTGATTGCGTTCAAGAGATGTAAATCT
DTSsa14-93       TTCCCAGTAAGGTTATTTTT-AAATCTGGCAAGTTGATTGCGTTCAAGAGATGTAAATCT
DTSsa14-94       TTCCCAGTAAGGTTATTTTT-AAATCTGGCAAGTTGATTGCGTTCAAGAGATGTAAATCT
DTSsa14-155      TTCCCAGTAAGGTTATTTTT-AAATCTGGCAAGTTGATTGCGTTCAAGAGATGTAAATCT
DTSsa14-9        TTCCCAGTAAGGTTATTTTT-AAATCTGGCAAGTTGATTGCGTTCAAGAGATGTAAATCT
DTSsa14-85       TTCCCAGTAAGGTTATTTTT-AAATCTGGCAAGTTGATTGCGTTCAAGAGATGTAAATCT
DTSsa14-37       TTCCCAGTAAGGTTATTTTT-AAATCTGGCAAGTCGATTGCGTTCAAGAGATGTAAATCT
DTSsa14-108      TTCCCAGTAAGGTTATTTTT-AAATCTGGAAAGTCGATTGCGTTCAAGAGATGTAAATCT
DTSsa15-109      TTCCCAGTAAGGTTATTTTT-AAATCTGGCAAGTCGATTGCGTTCAAGAGATGTAAATCT
DTSsa14-12       TTCCCAGTAAAGTTATTTTG-AGATCTGGCCATTCGGTAGCAATTACGAGATGATAATAT
DTSsa14-73       TTCCCAGTAAAGTTATTTTG-AGATCTGGCCATTCGGTAGCAATTACGAGATGATAATAT
DTSsa14-24       TTCCCAGTAAAGTTATTTTG-AAATCTGGCAATGCGGTAGCATTTACGAGATGTTAATCT
DTSsa14-124      TTCTCAGTAAAGTTATTTTG-AAATCTGTCAATGCGGTTGCATTCAGGAGATGTTAATCT
DTSsa14-11       TACCCAGTAAAGTTAATTTA-AAATCTGGTATGACGGGTGTTCTCAAGAGATATTCATCT
DTSsa14-50       TACCCAGTAAAGTTATTTTT-AAATCTGGTATGACAGGTGCTTTCAAGAGATATTCATCT
DTSsa14-25       TACCCAGTAAAGTTATTTTT-AAATCTGGCATTACAGGTGCTTTCAAGAGATATTCATCT
DTSsa14-35       TACCCAGTAAAGTTATTTTT-AAATCTGGCATCACAGGTGCTTTCAAGAGACATTCATCT
DTSsa14-130      TTCCCAGTAAAGTTATTTTT-AAATCTGGCAATGCGGTTGCATTCTCGAGATGTTAATCT
DTSsa13-36       TTCGCCGAAAAGCTATTTTAAAA-TCTGACACCGCGATTGCATAAAGGAGTTCTGTATCT
DTSsa13-135      TTCGCCGAAAA-CTATATTAAAA-TCTGACACCGCGATTGCATAAAGGAGTTCTGTATCT
DTSsa13-1        TTCGCCGAAAAGCTATTTTAAAAATCGGACATAGCGATTGCATAAAGGAGTTCTGTATCT
DTSsa13-95       TTCACCGAAAAGCTATTTTAAAA-TCGGACATATCGAGTGATTAGAGGAGTTCTGTATCT
DTSsa13-99       TTCACCGAAAAGCTATTTTAAAA-TCGGACATAGCGAGTGCATAGAGGAGTTCTGTATCT
DTSsa13-122      TTCACCGAAAAGCTATTTTAAAA-TCGGACATATCGAGTGCATAGAGGAGTTCTGTATCT
DTSsa13-129      TTCACCGAAAAGCTATTTTAAAA-TCGGACATATCGAGTGCATAGAGGAGTTCTGTATCT
DTSsa13-82       TTCACCGAAAAGCTATTTTAAAA-TCGGCCATATCGAGTGCATAGAGGAGTTCTGTATCT
DTSsa13-16       TTCACCGAAAAGCTATTTTAAAA-TCGGACATATCGAGTGCATAGAGGAGTTCTGTATCT
DTSsa13-91       TTCACCGAAAAGCTATTTTAAAA-TCGGACATATCGAGTGCATAGAGGAGTTCTGTATCT
DTSsa13-83       TTCACCGAAAAGCTATTTTAAAA-TCGGACAAATCGAGTGCATAGAGGAGTTCTGTATTT
DTSsa13-88       TTCACCGAAAAGCTATTTTAAAA-TCGGACATAGCGAGTGCATAGAGGAGTTCGGTATCT
DTSsa13-114      TTCACCAAAAAGCTATTTTAAAA-TCGGACATATCGAGTGCATAGAGGAGTTCTGTATCT
DTSsa13-40       TTCACCAAAAAGCTATCTTAAAA-TCGGACATATCGAGTGCATAGAGGAGTTCTGTATCT
DTSsa13-89       TTCACCAAAAAGCTATTTTAAAA-TCGGACATATCGAGTGCATAGAGGAGTTCTGTATCT
DTSsa13-75       TTCACCAAAAAGCTATTTTAAAA-TCGGACATATCGAGTGCATAGAGGAGTTCTGTATCT
DTSsa13-22       TTCACCAAAAAGCTATTTTAAAA-TCAGACATATCGAGTGCATAGAGGAGTTCTGTATCT
DTSsa13-110      TTCACCAAAAAGCTATTTTAAAA-TCGGACATATCGAGTGCATAGAGGAGTTCTGTATCT
DTSsa13-28       TTCACCGAAAAGCTATTTTAAAA-TCTGACATAGCGACTGCACAAAGGAGTTCTGTATCT
DTSsa13-41       TTCACCGAAAAGCTATTTTAAAA-TTGGACACCTCGATTGCACAAAGGAGTTCTGTATCT
DTSsa13-79       TTCACCGAAAAGCTATTTTAAAA-TCGGACATATCGAGTGCATAGAGGAGTTCTGTATCT
DTSsa13-27       TTCACCGAAAAGCTATTTTAAAA-TCGGACATATCGAGTGCATAGAGGAGTTCTGTATCT
DTSsa13-84       TTCACCAAAAAGCTATTTTAAAA-TCGGACATATCGAGTGCATAGAGGAGTTCTGTATCT
DTSsa13-128      TTCACCAAAAAGCTATTTTAAAA-TCGGACATATCGAGTGCATAGAGGAGTTCTGTATCT
DTSsa13-33       TTCACCAAAAAGCTATTTTAAAA-TCGGACATATCGAGTGCATAGAGGAGTTCTGTATCT
DTSsa13-38       TTCACCAAAAAGCTATTTTAAAA-TCGGACATATCGAGTGCATAGAGGAGGTCTGTATCT
DTSsa13-65       TTCACCAAAAAGCTATTTTAAAA-TCGGACATATCGAGTGCATAGAGGAGGTCTGTATCT
DTSsa13-126      TTCACCAAAAAGCTATTTTAAAA-TCGGACATATCGAGTGCATAGAGGAGGTCTGTATCT
DTSsa13-69       TTCACCAAAAAGCTATTTTAAAA-TCGGACATATCGAGTGCATAGAGGAGGTCTGTATCT
DTSsa13-86       TTCACCAAAAAGCTATTTTAAAA-TCGGACATATCGAGTGCATAGAGGAGTTCTGTATCT
DTSsa13-76       TMATCCGAAAAGCTATTTTAAAA-TCGGACATATCGAGTGCATAGAGGAGTAATGTATCT
DTSsa13-78       TCATCCGAAAAGATATTTTAAAA-TCGGACATATCGAGTGCATAGAGGAGTAATGTATCT
DTSsa13-2        ---------------------------GACACCGCGATTGCATAAAGGAGTTCTGTATCT
DTSsa13-183      TTCACCGAAAAGCTATTTTAAAA-TCGGACACCGCGATTGCATAAAGGAGTTCTGTATCT
DTSsa13-131      TTCACCGAAAAGCTATTTTAAAA-TCGGACACCGCGATTGCATAAAGGAGTTCGTTATCT
DTSsa13-102      TTCACCGAAAAGCTATTTTAAAA-TCGGACATATCGAGTGCATAGAGGAGTTCTGTATCT
DTSsa13-90       TTCGCCGAAAAGCTATTTTAAAA-TCTGACACCGCGATTGCATAAAGGAGTTCTGTATCT
DTSsa13-23       TTCACCGAAAAGCTATTTAAAAA-TCGGACATAGCGAGTGCATAAAGGAGTTCTGTATCT
DTSsa13-72       TTCACCGAAAAGCTATTTTAAAA-TCGGACACCGCGATTGCATAAAGGAGTTCTGTATCT
DTSsa13-77       TTCGCCGAAAAGCT-TTTTAAAA-TCTGACACCGCGATTGCATAAAGGAGTTCTGTATGT
DTSsa13-6        TTCGCCGAAAAGCTATTTTAAAA-TCTGACATAGCGATTGCATAAAAGAGTTCTGTATCT
DTSsa13-52       TTCGCCGAAAAGCTATTTTAAAA-TCTGACATAGCGATTGCATAAAGGCGTTCTGTATCT
DTSsa13-74       TTCTCTGAAAAGCTATTTTAAAA-TCTGACACAGCGGTTGCATAAAGGAGTAGTCTATCT
DTSsa13-134      TTCTCCGTAAAGCTATTTTAAAA-TCTGACAAAGCGGTTGCATCCAGGAGTAGTCTATCT
DTSsa13-97       TTTTCCGTAAAGTTATTTTGAAA-TCTGACAAAGTGGTTGCATAAAGGAGTAGATTATCT
DTOmy13-1        TTTTCTGTAAAGTTTTTTTGAAA-TCTGACACAGCGGTTGCATCGAGGATAAGTTTATCT
                                            *           *                ** *

DTSsa14-4        -ATAATTCTTTAAATGACAATATAATATTTTACCAA-TGTTTTCTAATTTTAATTATTTA
DTSsa14-39       -ATAATTCTTTAAATGACAATATAATATTTTACCAA-TGTTTTCTAATTTTAATTATTTA
DTSsa14-67       -ATAATTCTTTAAATGACAATATAATATTTTACCAA-TGTTTTCTAATTTTAATTATTTA
DTSsa14-133      -ATAATTCTTTAAATGACAATATAATATTTTACCAA-TGTTTTCTAATTTTAATTATTTA
DTSsa14-61       -ATAATTCTTTAAATGACAATATAATATTTTACCAA-TGTTTTCTAATTTTAATTATTTA
DTSsa14-63       -ATAATTCTTTAAATGACAATATAATATTTTACCAA-TGTTTTCTAATTTTAATTATTTA
DTSsa14-56       -ATAATTCTTTAAATGACAATATAATATTTTACCAA-TGTTTTCTAATTTTAATTATTTA
DTSsa14-92       -ATAATTCTTTAAATGACAATATAATATTTTACCAA-TGTTTTCTAATTTTAATTATTTA
DTSsa14-18       -ATAATTCTTTAAATGACAATATAATATTTTACCAA-TGTTTTCTAATTTTAATTATTTA
DTSsa14-32       -ATAATTCTTTAAATGACAATATAATATTTTACCAA-TGTTTTCTAATTTTAATTATTTA
DTSsa14-71       -ATAATTCTTTAAATGACAATATAATATTTTACCAA-TGTTTTCTAATTTTAATTATTTA
DTSsa14-31       -ATAATTCTTTAAATGACAATATAATATTTTACCAA-TGTTTTCTAATTTTAATTATTTA
DTSsa14-93       -ATAATTCTTTAAATGACAATATAATATTTTACCAA-TGTTTTCTAATTTGAATTATTTA
DTSsa14-94       -ATAATTCTTTAAATGACAATATAATATTTTACCAA-TGTTTTCTAATTTTAATTATTTA
DTSsa14-155      -ATAATTCTTTAAATGACAATATAATATTTTACCAA-TGTTTTCTAATTTTAATTATTTA
DTSsa14-9        -ATAATTCTTTAAATGACAATATAATATTTTACCAA-TGTTTTCTAATTTTAATTATTTA
DTSsa14-85       -ATAATTCTTTAAATGACAATATAATATTTTACCAA-TGTTTTCTAATTGTAATTATTTA
DTSsa14-37       -ATAATTCTTTAAATGACAATATAATATTTTACCAA-TGTTTTCTAATATTAATTATTTA
DTSsa14-108      -ATAATTCTTTAAATGACAATATAATATTTTACCAA-TGTTTTCTAATATTAATTATTTA
DTSsa15-109      -ATAATTCTTTAAATGACAATATAATATTTTACCAA-TGTTTTCTAATATTAATTATTTA
DTSsa14-12       -ATTATTCTTTGAATGACAATATTATAATTTACCAA-TGTTTTCGAATAGTAATTTTGTT
DTSsa14-73       -ATTATTCTTTGAATGACAATATTATAATTTACCAA-TGTTTTCGAATAGTAATTTTGTT
DTSsa14-24       -ATAATTCTTTGAATGACAATATTAAAGTTTACCAA-TGTTTTCGAATAGTAATTTTGTA
DTSsa14-124      -ATAATTCTTTGAATAACAGTTTAATATTTTATCAA-CGTTTATAATTAGTATTTTTGTA
DTSsa14-11       -ATAAATGTTAGATTGACAATAT-ACATTTAAAAAATCGTTATAGTATAGTAATTTAGGC
DTSsa14-50       -ATAAATCTTAGAATGACAATATTACATTTAAAAA--TGTTTTCGAATAGTAATTCAGTA
DTSsa14-25       -ATAAATCTTAGAATGACAATATTACATTTTAAAAA-TGTTTTCGAATAGTAATTTAGTA
DTSsa14-35       -ATAAATCTTAGAATGACAATGTTACATTTTAAAAA-TGTTTTCGAATAGTAATTTAGTA
DTSsa14-130      -ATAATTCTTTGAATGACAATATTACATTTTAACAATGTTTTTCGAATAGTAATTTTGTA
DTSsa13-36       TATAATTCTTAAAATAATTGTTATGTATTTTGTG-AACGTTAATCGTGAGTAATTTAGTA
DTSsa13-135      -ATAATTCTTAAAATAATT--TATGTATTTTGTG-AACGTTAATCGTGAGTAATTTAGTA
DTSsa13-1        -ATAATTCTTAAAATAATTGTTATGTATTTTGTC-AACGTTTATCGTGAGTCATTTTGTA
DTSsa13-95       -ATAATTCTTAAAATAATTGTTATGCTTTTTGTG-AACATTTATCGTGAATAATTTAGTA
DTSsa13-99       -ATAATTCTTAAAATAATTGTTATGTTTTTTGTGGAACGTTTATCATGAGTAATTTAGTA
DTSsa13-122      -ATAATTCTTAAAATAATTGTTCTGCTTTTTGTG-AACGTTTATCGTGAGTAATTTAGTA
DTSsa13-129      -ATAATTCTTAAAATAATTGTTATGCTTTTTGTG-AACGTTTATCGTGAGTAATTTAGTA
DTSsa13-82       -ATAATTCTTAAAATAATTGTTATGCTTTTTGTG-AACGTTTATCGTGAGTAATTTAGTA
DTSsa13-16       -ATAATTCTTAAAATAATTGTTATGCTTTTTGTG-AACGTTTATCGTGAGTAATTTAGTA
DTSsa13-91       -ATAATTCTTAAAATAATTGTTCTGCTTTTTGTG-AACGTTTATCGTGAGTAATTTAGTA
DTSsa13-83       -ATAATTCTTAAAATAATTGTTATGCTTTTTGTG-AACGTTTATCGTGAGTAATTTAGTA
DTSsa13-88       -ATAATTCTTAAAATAATTGTTAAGTTTTTTGTG-AACGTTTATCGTGAGTAATTTAGTA
DTSsa13-114      -ATAATTCTTAAAATAATTGTTTTGCTTTTTGTG-AACGTTTATCGTGAGTAATTTAGTA
DTSsa13-40       -ATAATTCTTAAAATAATTGTTATGCTTTTTGTG-AACGTTTATCGTGAGTAATTTAGTA
DTSsa13-89       -ATAATTCTTAAAATAATTGTTATGCTTTTTGTG-AACGTTTATCGTGAGTAATTTAGTA
DTSsa13-75       -ATAATTCTTAAAATAATTGTTATGCTTTTTGTG-AACGTTTATCGTGTGTAATTTAGTA
DTSsa13-22       -ATAATTCTTAAAATAAT---TATGCTTTTTGTG-AACGTTTATCGTGAGTAATTTAGTA
DTSsa13-110      -ATAATTCTTAAAATAATTGTTATGCTTTTTGTG-AACGTTTATCGTGAGTAATTTAGTA
DTSsa13-28       -ATAATTCTTAAAATAATTGTTATGTTTTTTGTG-AACGTTTATTGTGAGTAATTTAGTA
DTSsa13-41       -ATAATTCTTAAAATAATTGTTATGTTTTTTGTG-AACGTTTATCGTGAGTAATTT-GTA
DTSsa13-79       -ATAATTCTTAAAATAATTGTTATGTTTTTTGTG-AACGTTTATCGTGAGTAATTTAGTA
DTSsa13-27       -ATAATTCTTAAAATAATTGTTATGCTTTTTGTG-AACGTTTATCGTGAGTAATTTAGTA
DTSsa13-84       -ATAATTCTTAAAATAATTGTTATGCTTTTTGTG-AACGTTTATCGTGAGTAATTTAGTA
DTSsa13-128      -ATAATTCTTAAAATAATTGTTATGCTTTTTGTG-AACGTTTATCGTGAGTAATTTAGTA
DTSsa13-33       -ATAATTCTTAAAATAAT---TATGCTTTTTGTG-AACGTTTATCGTGAGTAATTTAGTA
DTSsa13-38       -ATAATTCTTAAAATAATTGTTATGCTTTTTGTG-AACGTTTATCGTGAGTAATTTAGTA
DTSsa13-65       -ATAATTCTTAAAATAATTGTTATGCTTTTTGTG-AACGTTTATCGTGAGTAATTTAGTA
DTSsa13-126      -ATAATTCTTAAAATAATTGTTATGCTTTTTGTG-AACGTTTATCGTGAGTAATTTAGTA
DTSsa13-69       -ATAATTCTTAAAATAATTGTTATGCTTTTTGTG-AACGTTTATCGTGAGTAATTTAGTA
DTSsa13-86       -ATAATTCCTAAAATAATTGTTATGCTTTTTGTG-AACGTTTATCGTGAGTAATTTAGTA
DTSsa13-76       -ATAATTCTTAAAATAATTGTTATGCTTTTTGTG-AACGTTTATCGTGAGTAATTTAGCA
DTSsa13-78       -ATAATTCTTAAAATAATTGTTATGCTTTTTGTG-AACGTTTATCGTGAGTAATTTAGCA
DTSsa13-2        -ATAATTCTTAAAATAATTGTTATGCTTTTTGTG-AACGTTTATCATGAGTAATTTAGTA
DTSsa13-183      -ATAATTCTTAAAATAATTGTTGT--TTTTTGTG-AACGTTTATCGTGAGTAATTTAGTA
DTSsa13-131      -ATAATTCTTAAAATAATTGTTATGTTTTTTGTG-AACGTTTATCGTGAGTAATTTAGTA
DTSsa13-102      -ATAATTCTTAAAATAATT--TATGTTTTTTGTG-AACGTTTATCGTGAGTAATTTAGTA
DTSsa13-90       -ATAATTCTTAAAATAATTGTTATGTTTTTGGTC-AATGTTTATCGTGAGTAATTTAGTA
DTSsa13-23       -ATAATTCTTTAAATAATTGTTATGTTTTTTGTG-AACGTTTATCGTGAGTAATTTAGTA
DTSsa13-72       -ATAATTCTTAAAATAATTGTTATGTTTTTTGTG-AATGTTTATCGTGAGTAATTTAGTA
DTSsa13-77       -ATAATTCTTAAAATAATTGTTATGTATTTTGTG-AACGTTATTCATGAGTAATTTAGTA
DTSsa13-6        -ATAATTCTTAAAATAATTGTTATGTATTTTGTC-AACGTTTATCATGAGTAATTTTATA
DTSsa13-52       -ATAATTCTTAAAATAATTGTTATGTATTTTGTC-AACGTTTATGATGAGTAATTTAGTA
DTSsa13-74       -ATAATTCTTAAAATAATTGTTATGTATTTTGTC-AACGTTTATGATGAGTATTTTTTCA
DTSsa13-134      -AGAATTCTTTAAATAATTGTTATATATTTTGTC-AACGTTTATGATGAGTATTTTTGTA
DTSsa13-97       -CTAATTCTTTAAATAATTGTTAGAAATTTTGCC-AACGTTTAT---GAGTTCTTCTGTA
DTOmy13-1        -TTAATTCTGTGAATAAC---CAAATGTTTTGGA--------------ATCAAAACATTA
                     * *     * * *           **                              

DTSsa14-4        ATTTGTGACGCTGACTTGACTGCCGGTTATTGGAGGGAAA--CGATTTCCTCAAC--ATC
DTSsa14-39       ATTTCTGACGCTGACTTGACTGCCGGTTATTGGAGGGAAA--CGATTTCCTCAAC--ATC
DTSsa14-67       ATTTGTGACGCTGACTTGACTGCCGGTTATTGGAGGGAAA--CGATTTCCTCAAC--ATC
DTSsa14-133      ATTTGTGACGCTGACTTGACTGCCGGTTATTGGAGGGAAA--CGATTTCCTCAAC--ATC
DTSsa14-61       ATTTGTGACGCTGACTTGACTGACGGTTATTGGAGGGAAA--CGATTTCCTCAAC--ATC
DTSsa14-63       ATTTGTGACGCTGACTTGACTGMCGGTTATTGGAGGGAAA--CGATTTCCTCAAC--ATC
DTSsa14-56       ATTTGTGACGCTGACTTGACTGCCGGTTATTGGAGGGAAA--CGATTTCCTCAAC--ATC
DTSsa14-92       ATTTGTGGTGTTGACTTGACTGCCGGTTATTGGAGGGAAA--CGATTTCCTCAAC--ATC
DTSsa14-18       ATTTGTGACGCTGACTTGACTGCCGGTTATTGGAGGGAAA--CGATTTCCTCAAC--ATC
DTSsa14-32       ATTTGTGACGCTGACTTGACTGCCGGTTATTGGAGGGAAA--CGATTTCCTCAAC--ATC
DTSsa14-71       ATTTGTGATGCTGACTTGACTGCCGGTTATTGGAGGGAAA--CGATTTCCTCAAC--ATC
DTSsa14-31       ATTTGTGACGCTGACTTGACTGCCGGTTATTGGAGGGAAA--CGATTTCCTCAAC--ATC
DTSsa14-93       ATTTGTGACGCTGACTTGACTGCCGGTTATTGGAGGGAAA--CGATTTCCTCAAC--ATC
DTSsa14-94       ATTTGTGGTGCTGACTTGACTGCCGGTTATTGGAGGGAAA--CGATTTCCTGAAC--ATC
DTSsa14-155      ATTTGTGGTGCTGACTTGACTGCCGGTTATTGGAGGGAAA--CGATTTCCTCAAC--ATC
DTSsa14-9        ATTTGTGGTGCTGACTTGACTGCCGGTTATTGGAGGGAAA--CGATTTCCTCAAC--ATC
DTSsa14-85       ATTTGTGATGCTGACTTGACTGCCGGTTATTGGAGGGAAA--CGATTTCCTCAAC--ATC
DTSsa14-37       ATTTGTTGTGCTGACTTGACTGCCGGTTATTGGAGGGAAA--CGATTTCCTGAAC--ATC
DTSsa14-108      ATTTGTTGTGCTGACTTGACTGCCGGTTATTGGAGGGAAA--CGATTTCCTGAAC--ATC
DTSsa15-109      ATTTGTGGTGCTGACTTGACTGCCGGTTATTGGAGGGAAA--CGATTTCCTGAAC--ATC
DTSsa14-12       AT-----------GTTCACCGGAAGCATTTCAGAGAAGAA--AAAAA-TCTGAAT--TTC
DTSsa14-73       AT-----------GTTCACCGGAAGCATTTCAGAGAAGAA--AAAAAATCTGAAT--TTC
DTSsa14-24       AATTGTAACGATGATCCAACGGAAGCATTTGAGGGAGAAA--AAAAA-TCTGAAT--TTC
DTSsa14-124      AA------------TTCACCGGAAGTTTT---GGGGAGAT--GTATTTTCTGAAC--GTC
DTSsa14-11       AAATGCAGCATTGTTTACCGGGACGCTT-TTGAGGGGAAA--TAATGAAGTCAAC--GTC
DTSsa14-50       AAATGTAGCACTGTTTCCCTGGATGCAT-TTGACGGGAAA--ATAGTTAGTCAAC--GTC
DTSsa14-25       AATTGTAGCGCTGTTTCATTGGATGCAT-TTGA-GGGAAA--ATAGTTAGTCAAC--GTT
DTSsa14-35       AATTGTAGCTCTGTTTCATCGGATGCAT-TTGA-GGGAAA--ATAGTTAGTCAAC--GTT
DTSsa14-130      AATTGTAGCGCTGATTCACCGGAAGCAT-TTGA-GGGAAA--ATATTTTCTGAAC--GTC
DTSsa13-36       -----------AATTCA-CCGGAA--GTTTGCGGTGGGTA-TGCTAGTTCTGAAC--ATC
DTSsa13-135      -----------AATTCA-CCGGAA--GTTTGCGGTGGGTA-TGCTAGTTCTGAAC--ATC
DTSsa13-1        -----------AATTCA-CCGGAC--GTTTTCGGTGGGTA-TGCTAGTTCTGAAC--GTC
DTSsa13-95       CATTTTTAGTAAATTCA-CCGGAA--GTTTGCGGGGGGTA-TGCTAGTTCTGAAC--GTC
DTSsa13-99       -----------AATTCA-CCGGAA--GTTTGC------------TAGTTCTGAAC--GTC
DTSsa13-122      -----------AATTCA-CCGGCA--GTGTTCGGTGGGAA-TGCTAGTCACATGCTAGTC
DTSsa13-129      -----------AATTCA-CCGGCA--GTGTTCGGTGGGAA-TGCTAGTCACATGCTAGTC
DTSsa13-82       -----------AATTCA-CGGGCA--GTGTTCGGTGGGAA-TGCTAGTCACATGCTAGTC
DTSsa13-16       -----------AATTCA-CCGGCA--GTGTTCGGTGGGAG-TGCTAGTCACATGCTAGTC
DTSsa13-91       -----------AATTCA-CCGGCA--GTGTTCGGTGGGAA-TGCTAGTCACATGCTAGTC
DTSsa13-83       -----------AATTCA-CCGGCA--GTGTTCGGTAGGAA-TGCTAGTCACATGCTAGTC
DTSsa13-88       AATT-----------CA-CCGGCA--GTGTTCGGTGGGAA-TGCTAGTCACATGCTAGTC
DTSsa13-114      AATTGTTAGTAAATTCC-CCGGAA--GTTTGCGGGGGGTA-TGCTAGTTCTGAAC--GTC
DTSsa13-40       AATTGTTAGCAAATTCC-CCGGAA--GT-----------A-TGCTAGTTCTGAAC--GTC
DTSsa13-89       AATTCTTAGTGAATTCG-CCGGAA--GTTTGCGGGGGGTA-TGCTAGTTCTGAAC--GTC
DTSsa13-75       AAATGTTAGCGAATTCC-CCGGAA--GTT------------TGCTATTTCTGAAC--ATC
DTSsa13-22       AATTGTTAGTGAATTCG-CTGGAA--GTTTGCGGGGGGTA-TGCTAGTTCTGAAC--GTC
DTSsa13-110      AATTGTTAGTGAATTCG-CCGGAA--GTTTGCGGGGGGTA-TGCTAGTTCTGAAC--GTC
DTSsa13-28       AATTCACCAGATGTTTG-CGGGGG--GT-----------A-TGCTAGTTCTGAAC--GTC
DTSsa13-41       AATTCACCAGAGGTTTG-CGGGGG--GT-----------A-TGCTAGTTCTGAAC--GTC
DTSsa13-79       AATTCACCGGATGTTTG-CGGGGG--GT-----------A-TGCTAGTTCTGAAC--GTC
DTSsa13-27       AATTGTTAGCAAATTCC-CCGGAA--GTTTGCGGGGGGTA-TGCTAGTTCTGAAC--GTC
DTSsa13-84       AATTGTTAGTAAATTCC-CCGGAA--GTTTGCGGGGGGTA-TGCTAGTTCTGAAC--ATC
DTSsa13-128      AATTGTTAGTAAATTCC-CCGGAA--GTTTGCGGGGGGTA-TGCTAGTTCTGAAC--GTC
DTSsa13-33       AATTGTTAGTAAATTCA-CCGGAG--GTTTTTGGTGGGTA-TGCTAGTTCTGAAC--ATC
DTSsa13-38       AAATGTTAGCGAATTCC-ACGGAA--GTTTGCGGGGGGTA-TGCTAGTTCTGAAC--GTC
DTSsa13-65       AAATGTTAGCGAATTCC-CCGGAA--GTTTGCGGGGGGTA-TGCTAGTTCTGAAC--GTC
DTSsa13-126      AAATGTTAGCGAATTCC-CCGGAA--GTTTGCGGGGGGTA-TGCTAGTTCTGAAC--GTC
DTSsa13-69       AAATGTTAGCGAATTCC-CCGTAA--GTTTGCGGGGGGTA-TGCTAGTTCTGAAC--GTC
DTSsa13-86       AATTGTTAGTAAATTCC-CCGGAA--GTTTGCGGGGGGTA-TGTTAGTTCTGAAC--GTC
DTSsa13-76       AACTGTTAGTAAATTCC-CCGGGAATGTTTGCGGGGGGTA-TGCTTTTTCTGAAT--GTC
DTSsa13-78       AACTGTTAGTAAATTCC-CCGGAA--GTTTGCGGGGGGTA-TGCTTTTTCTGAAC--GTC
DTSsa13-2        -----------AATTCATCCGGAA--GTGTTCGGTGGGAA-TGCTAGTTCTGAAC--GTC
DTSsa13-183      -----------AATTCA-CCGGAA--GTGTTCGGTGGGAA-TGCTAGTTCTGAAC--GTC
DTSsa13-131      -----------AATTCA-CCGGAA--GTGTTCGGTGGGAA-TGCTAGTTCTGAAC--GTC
DTSsa13-102      -----------AATTCA-CCGGAA--GTGTTCGGAGGTAA-TGCTAGTTCTGAAC--GTC
DTSsa13-90       -----------AATTCA-CCGGAA--GTTTGCGGTGGGTA-TGCTAGTTCTGAAC--ATC
DTSsa13-23       -----------AATTCA-CCGGAA--GTGTTCGGTGGGAA-TGCTAGTCACATGCTAGTC
DTSsa13-72       -----------AATTCA-CCGGAA--GTGTTCGGTGGGAA-TGCTAGTCACATGCTAGTC
DTSsa13-77       -----------AATTCA-CCGGAC--GTTTTCGGTGGGTA-TGCTAGTTCTGAAC--ATC
DTSsa13-6        AATT------------CACTGGAA--GTTTTTGCTGGGAA-TGCATGTTCTGAAC--ATC
DTSsa13-52       AATT------------CACCGGAA--GTTTTGGGTGGGAA-TGCATTTTCTGAAC--ATC
DTSsa13-74       AATT------------CACCAGAA--GTTTTTGGTGGGAAATACATTTTCTGAAC--ATC
DTSsa13-134      AATTGATGTGCACATTCACCGGAA--GTTTT-GGTGGGAA-TACATTTTCTGAAC--ATC
DTSsa13-97       AATGAATGTGCCTATTCACTGGGG--GTTATGGGGAGAAA--ACATTTTCTGAAC--GTC
DTOmy13-1        -------------------------------------------------CTGCAC--GTA
                                                                           * 

DTSsa14-4        AAT-GCCATAGTAAAAT-GCTGTTTTTGGATATAAATATCAACTTGATAGAACTAAA-AA
DTSsa14-39       AAT-GCCATAGTAAAAC-GCTGTTTT-GTATATAAATATGAACTTGATAGAACTAAA-AA
DTSsa14-67       AAT-GCCATAGTAAAAC-GCTGTTTTTGGATATAAATATGAACTTGATAGAACTAAA-AA
DTSsa14-133      AAT-GCCATAGTAAAAC-GCTGTTTTTGGATATAAATATGAACTTGATAGAACTAAA-AA
DTSsa14-61       AAT-GCCATAGTAAAAC-GCTGTTTTTGGATATAAATATGAACTTGATAGAACTAAA-AA
DTSsa14-63       AAT-GCCATAGTAAAAC-GCTGTTTTTGGATATAAATATGAACTTGATAGAACTAAA-AA
DTSsa14-56       AAT-GCCATAGTAAAAC-GCTGTTTTTGGATATAAATATGAACTTGATAGAACTAAA-AA
DTSsa14-92       AAT-GCCATAGTAAAAC-GCTGTTTTTGGATATAAATATGAACTTGATAGAACTAAA-AA
DTSsa14-18       AAT-GCCATAGTAAAAC-GCTGTTTTTGGATATAAATATGAACTTGATAGAACTAAA-AA
DTSsa14-32       AAT-GCCATAGTAAAAC-GCTGTTTTTGGATATAAATATGAACTTGATAGAACTAAA-AA
DTSsa14-71       AAT-GCCATAGTAAAAC-GCTGTTTTTGGATATAAATATGAACTTGATAGAACTAAA-AA
DTSsa14-31       AAT-GCCATAGTAAAAC-GCTGTTTTTGGATATAAATATGAACTTGATAGAACTAAA-AA
DTSsa14-93       AAT-GCCATAGTAAAAC-GCTGTTTTTGGATATAAATATGAACTTGATAGAACTAAA-AA
DTSsa14-94       AAC-GCCATAGTAAAAC-GCTGTTTTTGGATATAAATATGAACTTGATAGAACTAAA-AA
DTSsa14-155      AAT-GCCATCGTAAAAC-GCTGTTTTTGGATATAAATATGAACTTGATAGAACTAAA-AA
DTSsa14-9        AAT-GCCATAGTAAAAC-ACTGTTTTTGGATATAAATATGAACTTGATAGAACTAAA-AA
DTSsa14-85       AAT-GCCATAGTAAAAC-GCTGTTTTTGGATATAAATATGAACTTGATAGAACTAAA-AA
DTSsa14-37       AAC-GCCATAGTAAAAC-GCTGTTTTTGGATATAAATATGACCTTGATAGAACTAAA-AA
DTSsa14-108      AAC-GCCATAGTAAAAC-GCTGTTTTTGGATATAAATATGAACTTGATAGAACTAAA-AA
DTSsa15-109      AAC-GCCATAGTAAAAC-GCTATTTTTGGATATAAATATGAACTTGATAGAACTAAA-AA
DTSsa14-12       AC--GCTACTGTAAAAT-GCTGTTTTTGGATATAAATATGAACTTGATGGAACAAAA-AA
DTSsa14-73       AC--GCTACTGTAAAAT-GCTGTTTTTGGATATAAATATGAACTTGATGGAACAAAA-AA
DTSsa14-24       ACC-GCTACTGTAAAAT-GCTGTTTTTGGATATAAATATGAACTTGATGGAACAAAA-AA
DTSsa14-124      ACGCCCCGATGTAAAAT-GCTGTTTTTGGATATAAATATGAACTTGATAGAACAAAA-AA
DTSsa14-11       AGACAGAGATGTAAAAT-GCTGTTTTTATATATAAATATGACCTTTATTGAACAAAAGAA
DTSsa14-50       AGACGCCGATGTAAAAT-GCTGTTTTCATATATAAATATGAACTTTATTGAACAAAAGAA
DTSsa14-25       ACGCACCGATGTAAAAT-GCTGTTTTTATATATAAATATGAACTTTATCGAACAAAAGAA
DTSsa14-35       ACGCACCGATGTAAAAT-GCTGTTTTTATATATAAATATGAACTTTATCGAACAAAAGAA
DTSsa14-130      ACACGCCGATGTAAAAT-GCTGTTTTTATATATAAATATGAACTTTAACGAACAAAA-AA
DTSsa13-36       ACATGCTAATGTAAAAA-GCTGTTTTTTGATATAAATATGAACTTGATTGAACAAAA-CA
DTSsa13-135      ACATGCTAATGTAAAAA-GCTGGTTTTTGATATAAATATGAACTTGATTGAACAAAA-CA
DTSsa13-1        ACATGCTAATGTAAAAA-GCTGGTTTTTGATATAAATATGAACTTGATTGAACAAAA-CA
DTSsa13-95       ACATGCTAATGTAAAAA-GCTGGTTTTTGATATAAATATGAACTTGATTGAACAAAA-CA
DTSsa13-99       ACATGCTAATGTAAAAA-GCTGTTTTTTGATATAAATATGAACTTGATTGAACAAAA-CA
DTSsa13-122      ACATGCTAATGTAAAAA-GCTGGTTTTTGATATAAATATGAACTTGATTGAACAGAA-CA
DTSsa13-129      ACATGCTAATGTAATAA-GCTGGTTTTTGATATAAATATGAACTTGATTGAACAAAA-CA
DTSsa13-82       ACATGCTAATGTAAAAA-GCTGGTTTTTGATATAAATATGAACTTGATTAAACAAAA-CA
DTSsa13-16       ACATGCTAATGTAAAAA-GCTGTTTTTTTATATAAATATGAACTTGATTGAACAAAA-CA
DTSsa13-91       ACATGCTAATGTAAAAA-GCTGGTTTTTGATATAAATATGAACTTGATTGAACAAAA-CA
DTSsa13-83       ACATGCTAATGTAAAAA-GCTGGTTTTTGATATAAATATGAACTTGATTGAACAAAA-CA
DTSsa13-88       ACATGCTAATGTAAAAA-TCTGGTTTTTGATATAAATATGAACTTGATTGAACAAAA-CA
DTSsa13-114      ACATGCTAATGTAAAAA-GCAGTTTTTTGATATAAATATGAACTTGATTGAACAAAA-CA
DTSsa13-40       ACATGCTAATGTAAAAA-GCTGTTTTTTGATATAAATATGAACTTGATTGAACAAAA-CA
DTSsa13-89       ACATGCTAATGTAAAAA-GCTGGTTTTTGATATAAATATGAACTTGATTGAACAAAA-CA
DTSsa13-75       ACATGCTAATGTAAAAA-GCTGGTTTTTGATATAAATATGAACTTGATTGAACAAAA-CA
DTSsa13-22       ACATGCTAATGTAAAAA-GCTGGTTTTTGATATAAATATGAACTTGATTGAACAAAA-CA
DTSsa13-110      ACATGCTAATGTAAAAA-TCTGTTTTTTTATATAAATATGAACTTGATTGAACAAAA-CA
DTSsa13-28       ACATGCTAATGTAAAAA-GCTGGTTTTTGATATAAATATGAACTTGATTGAACAAAA-CA
DTSsa13-41       ACATGCTAATGTAAAAA-GCTGGTTTTTGATATAAATATGAACTTGATTGAACAAAA-CA
DTSsa13-79       ACATGCTAATGTAAAAAAGCTGTTTTTTGATATAAATATGAACTTGATTGAACAAAA-CA
DTSsa13-27       ACATGCTAATGTAAAAA-GCTGTTTTTTGATATAAATATGAACTTGATTGAACAAAA-CA
DTSsa13-84       ACATGCTAATGTAAAAA-GCTGTTTTTTGATATAAATATGAACTTGATTGAACAAAA-CA
DTSsa13-128      ACATGCTAATGTAAAAA-GCTGTTTTTTGATATAAATATGAACTTGATTGAACAAAA-CA
DTSsa13-33       ACATGCTAATGTAAAAA-GCTGGTTTTTGATATAAATATGAACTTGATTGAACAAAA-CA
DTSsa13-38       ACATGCTAATGTAAAAA-GCTGTTTTTTGATATAAATATGAACTTGATTGAACAAAA-CA
DTSsa13-65       ACATGCTAATGTAAAAA-GCTGGTTTTTGATATAAATATGAACTTGATTGAACAAAA-CA
DTSsa13-126      ACATGCTAATGTAAAAA-GCTGGTTTTTGATATAAATATGAACTTGATTGAACAAAA-CA
DTSsa13-69       ACATGCTAATGTAAAAA-GCTGGTTTTTGATATAAATATGAACTTGATTGAACAAAA-CA
DTSsa13-86       ACATGACAATGTAAAAA-GCTGGTTTTTGATATAAATATGAACTTGATTGAACAAAA-CA
DTSsa13-76       ACATGCTAATGTAAAAA-GCTGTTTTTTGATATAAATATGAACTTGATTGAACAGA--CA
DTSsa13-78       ACATGCTAATGTAAAAA-GCTGTTTTTTGATATAAATATGAACTTGATTGAACAGA--CA
DTSsa13-2        ACATGCTAATGTAAAAA-GCTGGTTTTTGATATAAATATGTACTTGATTGAACAAAA-CA
DTSsa13-183      ACATGCTAATGTAAAAA-GCTGGTTTTTGATATAAATATGTACTTGACTGAACAAAA-CA
DTSsa13-131      ACATGCTAATGTAAAAA-GCTGTTTTTTGATATAAATATGAACTTGATTGAACAAAA-CA
DTSsa13-102      ACATGCTAATGTAAAAA-GCTGTTTTTTGATATAAATATGAACTTGATTGAACAAAA-CA
DTSsa13-90       ACATGCTAATGTAAAAA-GCTGTTTTTTTATATAAATATGAACTTGATTGAACAAAA-CA
DTSsa13-23       ACATGCTAATGTAAAAA-GCTGGTTTTTGATATAAATATGAACTTGATTGAACAAAA-CA
DTSsa13-72       ACATGCTAATGTAAAAA-GCTGKTTTTTGATATAAATATGAACTTGATTGAACAAAA-CA
DTSsa13-77       ACATGCTAATGTAAAAAAGCTGGTTTTTGATATAAATATGAACTTGATTGAACAAAA-CA
DTSsa13-6        ACACGCCAATGTAAAAA-GCTGTTTTTGGATATAAATATGAACTTGATTGAACAAAA-CA
DTSsa13-52       ACATGCCAATGTAAAAA-GCTGGTTTTTGATATAAATATGAACTTGATTGAACAAAA-CA
DTSsa13-74       AAGCGCCAATGTAAAAT-GCTGTTTTTGGATATAAATATGAACTTTATCGAATAAAA-CA
DTSsa13-134      ACGCGCCAATGTAAAAT-GCTGTTTTTGGATATAAATATGAACTTTATCGAACAAAA-CA
DTSsa13-97       ACGCGCCAATGTAAAAATTGGGTTTTTGGATATAAATATGAACTTGATCGAACAAAAAAA
DTOmy13-1        ACGCGACAATGTAAACT-GAGATTTTCTTATATA--TATGCACATTATCGAACAAAA-CA
                 *         ****         ***   *****  ***   * * *   **   *   *

DTSsa14-4        TGCATGCATTGTCTAACATAATGTCCTAGGAGTGTCATCTGATGGAGATTGTAAAAGGTT
DTSsa14-39       TGCATGCATTGTCTAACATAATGTCCTAGGAGTGTCATCTGATGGAGATTGTAAAAGGTT
DTSsa14-67       TGCATGCATTGTCTAACATAATGTCCTAGGAGTGTCATCTGATGGAGATTGTAAAAGGTT
DTSsa14-133      TGCATGCATTGTCTAACATAATGTCCTAGGAGTGTCATCTGATGGAGATTGTAAAAGGTT
DTSsa14-61       TGCATGCATTGTCTAACATAATGTCCTAGGAGTGTCATCTGATGGAGATTGTAAAAGGTT
DTSsa14-63       TGCATGCATTGTCTAACATAATGTCCTAGGAGTGTCATCTGATGGAGATTGTAAAAGGTT
DTSsa14-56       TGCATGCATTGTCTAACATAATGTCCTAGGAGTGTCATCTGATGGAGATTGTAAAAGGTT
DTSsa14-92       TGCATGCATTGTCTAACATAATGTCCTAGGAGTGTCATCTGATGGAGATTGTAAAAGGTT
DTSsa14-18       TGCATGCATTGTCTAACATAATGTCCTAGGAGTGTCATCTGATGGAGATTGTAAAAGGTT
DTSsa14-32       TGCATGCATTGTCTAACATAATGTCCTAGGAGTGTCATCTGATGGAGATTGTAAAAGGTT
DTSsa14-71       TGCATGCATTGTCTAACATAATGTCCTAGGAGTGTCATCTGATGGAGATTGTAAAAGGTT
DTSsa14-31       TGCATGCATTGTCTAACATAATGTCCTAGGAGTGTCATCTGATGGAGATTGTAAAAGGTT
DTSsa14-93       TGCATGCATTGTCTAACATAATGTCCTAGGAGTGTCATCTGATGGAGATTGTAAAAGGTT
DTSsa14-94       TGCATGTATTGTCTAACATAATGTCCTAGGAGTGTCATCTGATGGAGATTGTTAAAGGTT
DTSsa14-155      TGCATGCATTGTCTAACATAATGTCCTAGGAGTGTCATCTGATGGAGATTGTAAAAGGTT
DTSsa14-9        TGCATGCATTGTCTAACATAATGTCCTAGGAGTGTCATCTGATGGAGATTGTAAAAGGTT
DTSsa14-85       TGCATGCATTGTCTAACATAATGTCCTAGGAGTGTCATCTGATGGAGATTGTAAAAGGTT
DTSsa14-37       TGCATGTATTGTCTAACATAATGTCCTAGGAGTGTCATCTGATGGAGATTGTCAAAGGTT
DTSsa14-108      TGCATGTATTGTCTAACATAATGTCCTAGGAGTGTCATCTGATGGAGATTGTAAAAGGTT
DTSsa15-109      TGCATGTATTGTCTAACATAATGTCCTAGGAGTGTCATCTGATGGAGATTGTCAAAGGTT
DTSsa14-12       TGCATGTATTGTATAACATAATGTCCTAGGAATGTCATCTGATGGAGATTGACAAAAGTT
DTSsa14-73       TGCATGTATTGTATAACATAATGTCCTAGGAGTGTCATCTGATGGAGATTGACAAAAGTT
DTSsa14-24       TGCATGTGTTGTATAACATAATGTCCTAGGAGTGTCATCTGATGAAGATTGTCAAAGGTT
DTSsa14-124      TGCATGTATTGTCTAACATAATGTCCTAGGAGTATCATCTGATGAAGATTGTCAAAGGTT
DTSsa14-11       TGCATGCATTGTATAACATGATGTCCTAGGGGTGCCATCTGATGAAGTTTGTAAAAGGTT
DTSsa14-50       TGCATGCATTGTGTAACATGATGTCCTAGGTGTGTCATCTGATGAAGTTTGTAAAAGGTT
DTSsa14-25       TGCATGTATTGTGTAACATGATGTCCTAGGTGTGTCATCTGATGAAGATTGTCAAAGGTT
DTSsa14-35       TGCATGTGTTGTGTAACATGATGTCCTAGGTGTGTCATCTGATGAAGATTGTCAAAGGTT
DTSsa14-130      TGCATGTATTGTGTAACATTATGTCCTAGGAGTGTCATCTGATGAAGATTGTCAAAGGTT
DTSsa13-36       TGCATGTATTGTATAACATAATGTCCTAGGAGTGTCATCTGATGAAGATCCTCAAAGGTT
DTSsa13-135      TGCATGTATTGTATAACATAATGTCCTAGGAGTGTCATCTGATGAACATC---AAAGGTT
DTSsa13-1        TGCATGTATTGTATAACATAATGTCCTAGGAGTGTCATCTGATGAAGAGC---AAAGGTT
DTSsa13-95       TGCATGTATTGTATAACATAATATCCTAGGTGTGTCATCTGATGAAGATCATCAAAGGTT
DTSsa13-99       TGCATGTATTGTATAACATAATGTTCTAGGGTTGTCATCTGATGAATATCATCAAAGGTT
DTSsa13-122      TGCATGTATTGTGTAACATAATGTCCTAGGGTTGTCATCTGATGAAGATCATCAAAGGTT
DTSsa13-129      TGCATGTATTGTATAACATAATGTCCTAGGGTTGTCATCTGATGAAGATCATCAAAGGTT
DTSsa13-82       TGCATGTATTGCACAACATAATGTCCTAGGGTTGTCATCTGATGAAGATCATCAAAGGCT
DTSsa13-16       TGCATGTATTGTATAACATAATGTCCTAGGTGTGTCATCTGATGAAGATCATCAAAGGTT
DTSsa13-91       TGCATGTATTGTATAACATAATGTCCTAGGGTTGTCATCTGATGAAGATCATCAAAGGTT
DTSsa13-83       TGCATGTATTGTATAACATAATGTCCTAGGGTTGTCATCTGATGAAGATCATCAAAGGTT
DTSsa13-88       TGCATGTATTGTATAACATAATGTCCTAGGGGTGTCATCTGATGAAGATCATCAAAGGTT
DTSsa13-114      TGCATGTATTGTATAACATAATGTCCTAGGGTTGTCATCTGATGAAGATCATCAAAGGTT
DTSsa13-40       TGCATGTATTGTATAACATAATGTCCTAGGTGTGTCATCTGATGAAGATCATCAAAGGTT
DTSsa13-89       TGCATGTATTGTATAACATAATGTCCTAGGGTTGTCATCTGATGAAGATCATCAAAGGTT
DTSsa13-75       TGCATGTATTGTATAACATAATGTCCTAGGGTTGTCATCTGATGAAGATCATCAAAGGTG
DTSsa13-22       TGCATGTATTGTATAACATAATGTCCTAGGGTTGTCATCTGATGAAGATCATCAAAGGTT
DTSsa13-110      TGCATGTATTGTATAACATAATGTCCTAGGGTTGTCATCTGATGAAGATCATCAAAGGTT
DTSsa13-28       TGCATGTATTGTATAACATAATGTCCTAGGTGTGTCATCTGATGAAGATCATCAAAGGTT
DTSsa13-41       TGCATGTATTGTATAACATAATGTCCTAGGGTTGTCATCTGATGAAGATCATCAATGGTT
DTSsa13-79       TGCATGCATTGTATAACATAATGTCCTAGGGTTGTCATCTGATGAAGATCATCAAAGGTT
DTSsa13-27       TGCATGTATTGTATAACATAATGTCCTAGGTGTGTCATCTGATGAAGATCATCAAAGGTT
DTSsa13-84       TGCATGTATTGTATAACATAATGTCCTAGGTGTGTCATCTGATGAAGATCATCAAAGGTG
DTSsa13-128      TGCATGTATTGTATAACATAATTTCCTAGGTGTGTCATCTGATGAAGATCATCAAAGGTT
DTSsa13-33       TGCATGTATTGTGTAACATAATGTCCTAGGGTTATCATCTGATGAAGATCATCAAAGGTT
DTSsa13-38       TGCATGTATTGTATAACATAATGTCCTAGGGTTGTCATCTGATGAAGATCATCAAAGGTG
DTSsa13-65       TGCATGTATTGTATAACATAATGTCCTAGGGTTGTCATCTGATGAAGATCATCAAAGGTG
DTSsa13-126      TGCATGTATTGTATAACATAATGTCCTAGGGTTGTCATCTGATGAAGATCATCAAAGGTG
DTSsa13-69       TGCATGTATTGTATAACATAATGTCCTAGGGTTGTCATCTGATGAAGATCATCAAAGGTG
DTSsa13-86       TGCATGTATTGTATAACATAATGTCCTAGGTGTGTCATCTGATGAAGATCATCAAAGGTT
DTSsa13-76       TGCATGTATTGTATAACATAATGTCCTAGGTGTGTCATCTGATGAAGATCATAAAAGGTT
DTSsa13-78       TGCATGTATTGTATAACATAATGTCCTAGGTGTGTCATCTGATGAAGATCATAAAAGGTT
DTSsa13-2        TGCATGTATTGTATAACA--ATGTCCTAGGAGTGTCATCTGATGAAGATCATCAAAGGTT
DTSsa13-183      TGCATGTATTGTATAACATCATGTCCTAGGAGTGTCATCTGATGAAGATCATCAAAGGTT
DTSsa13-131      TGCATGTATTGTATAACATAATGTCCTAGGAGTGTCATCTGATGAAGATCATCAAAGGTT
DTSsa13-102      TGCATGTATTGTATAACATAATGTCCTAGGAGTGTCATCTGATGAAGATCATCAAAGGTT
DTSsa13-90       TGCATGTATTGTATAACATAATGTCCTAGGAGTGTCATCTGATGAAGATCATCAAAGGTT
DTSsa13-23       TGCATGTATTGTATAACATAATGTCCTAGGATTGTCATCTGATGAAGATCATCAAAGGTT
DTSsa13-72       TGCATGTATTGTATAACATAATGTTCTAGGATTGTCATCTGATGAAGATCATCAAAGGTT
DTSsa13-77       TGCATGCATTGTATAACATAATGTCCTAGGGTTGTCATCTGATGAAGATCATCAAAGGT-
DTSsa13-6        TACATGTATTGTATAACATAATGTCCTAGGAGTGTCATCTGATGAAGATCATCAAAGGTT
DTSsa13-52       TGCATGTATTGTATAACATAATGTCCTAGAAGTGTCATCTGATGAAGATC---AAAGGTT
DTSsa13-74       TACATATATTGTGTAACATAATGTCCTAGGAGTGTCATCTGATGAAGATCGTCAAAGGTT
DTSsa13-134      TACATGTATTGTGTAACATAATGTCCTAGGAGTGTCATCTGATGAAGATCGTCAAAGGTT
DTSsa13-97       TGCATGTATTGTCTAACATTATGTGCTAGGAGTGTCATCTAATGAAGATTGTCAAAGGTT
DTOmy13-1        CACAATACATGTATAACATGATGTCCTATGAGTGTCATCTGATGAAGATAATCAAAGGTT
                   **     **   ****  ** * ***    *  ***** *** *       **  *  

DTSsa14-4        AGTG-CATCATTTTAGCTGGTTTTATGGTTTT-GGTGAC--CCTGTCTTTGACTTGACAA
DTSsa14-39       AGTG-CATCATTTTAGCTGGTTTTATGGTTTT-GGTGAC--CCTGTCTTTGACTTGACAA
DTSsa14-67       AGTG-CATCATTTTAGCTGGTTTTATGGTTTT-GGTGAC--CCTGTCTTTGACTTGACAA
DTSsa14-133      AGTG-CATCATTTTAGCTGGTTTTATGGTTTT-GGTGAC--CCTGTCTTTGACTTGACAA
DTSsa14-61       AGTG-CATCATTTTAGCTGGTTTTATGGTTTT-GGTGAC--CCTGTCTTTGACTTGACAA
DTSsa14-63       AGTG-CATCATTTTAGCTGGTTTTATGGTTTT-GGTGAC--CCTGTCTTTGACTTGACAA
DTSsa14-56       AGTG-CATCATTTTAGCTGGTTTTATGGTTTT-GGTGAC--CCTGTCTTTGACTTGACAA
DTSsa14-92       AGTG-CATCATTTTAGCTGGTTTTATGGTTTT-GGTGAC--CCTGTCTTTGAATTGACAA
DTSsa14-18       AGTG-CATCATTTTAGCTGGTTTTATGGTTTT-GGTGAC--CCGGTCTTTGAATTGACAA
DTSsa14-32       AGTG-CATCATTTTAGCTGGTTTTATGGTTTT-GGTGAC--CCTGTCTTTGACTTGACAA
DTSsa14-71       AGTG-CATCATTTTAGCTGGTTTTATGGTTTT-GGTTAC--CCTGTCTTCGAATTGACAA
DTSsa14-31       AGTG-CATCATTTTAGCTGGTTTTATGGTTTT-GGTGAC--CCTGTCTTTGACTTGACAA
DTSsa14-93       AGTG-CATCATTTTAGCTGGTTTTATGGTTTT-GGTGAC--CCTGTCTTTGAATTGACAA
DTSsa14-94       AGTG-CATCATTTTAGCTGGTTTTATGGTTTT-GGTGACG-CCTGTCTTTGAATTGACAA
DTSsa14-155      AGTG-CATCATTTTAGCTGGTTTTATGGTTTT-GGTGAC--CCTGTCTTTGAATTGACAA
DTSsa14-9        AGTG-CATCATTTTAGCTGGTTTTATGGTTTT-GGTGAC--CCTGTCTTTGAATTGACAA
DTSsa14-85       AGTG-CATCATTTTAGCTGGTTTTATGGTTTT-GGTGAC--CCTGTCTTTGAATTGACAA
DTSsa14-37       AGTG-CATCATTTTAGCTGGTTTTATGGTTTT-GGTGACG-CCTGTCTTTGAATTGACAA
DTSsa14-108      AGTG-CATCATTTTAGCTGGTTTTATGGTTTT-GGTGACG-CCTGTCTTTGAATTGACAA
DTSsa15-109      AGTG-CATCATTTTAGCTGGTTTTATGGTTTT-GGTGTCG-CCTGTCTTTGAATTGACAA
DTSsa14-12       AGTG-CATAATTCAAGCTGGTT-TCTGCTTTT-GGTGACG-CCTGACCTTGAATTGAAAA
DTSsa14-73       AGTG-CATAATTCAAGCTGGTT-TCTGCTTTTTGGTGATG-CCTGACCTTGAATTGAAAA
DTSsa14-24       AGTG-CATAATTTTAGCTGGTTATCTGCTTTT-GGTGACG-CCTGTCTTTGAATTGACAA
DTSsa14-124      AGTG-CATAATTCTAGCTGGTTTTCTGCTTTT-GGTGACG-CCTGTCCTTGCATTGAAAA
DTSsa14-11       AGTG-CTGCATTT-AGCTG-TTTTCTGATTATATGTGATG-CAAGTGGTTGGTCGGAAAA
DTSsa14-50       AGTG-CTGCATTT-AGCTG-TTTTTTGGTTATTTGTGATG-CATGTGTTTGGTCGGAAAA
DTSsa14-25       AGTG-CTGCATTT-AGCTG-TTTTTTGGTTATTTGTGATG-CATGTGGTTGGTCGGAAAA
DTSsa14-35       AGTG-CTGCATTT-AGCTG-TTTTTTGGTTATTTGTGATG-CATGTGGTTGGTCGGAAAA
DTSsa14-130      AGTG-CTGCGTTT-AGCTG-TGTTTTGGGTATTTGTGATG-CATCTAGTTGCTTTGAAAA
DTSsa13-36       AGTG-CTGCATTT-AGCTGTGGTTTTGTTTTT-TGTGACAT-ATATGCTTGCTTTGAAAA
DTSsa13-135      AGTG-CTGCATTT-AGCTGTGGTTTTGGTTTT-TGTGACAT-ATATGCTTGCTTTGAAAA
DTSsa13-1        AGTG-CTGCATTT-AGCTGTGTTTTGGGTATT-TGTGATGC-ATGCTAGTTGCTTGGAAA
DTSsa13-95       AGTG-CTGCATTT-AGCTGTGGTTTGGATTTA-TGTGACATTATATGCTAGCTTGAAAAA
DTSsa13-99       AGTG-CTGCATTT-AGCTGTGGTTTGGGTTTA-TGTGACATTATATGCTAGCTTGAAAAA
DTSsa13-122      AGTG-CTACATTT-AGCTGTGGTTTGGGTTTA-TGTGACATTATATGCTAGCTTGAAAAA
DTSsa13-129      AGTG-CTACATTT-AGCTGTGGTTTGGGTTTA-TGTGACATTATATGCTAGCTTGAAAAA
DTSsa13-82       AGTG-CTGCATTT-AGCTGTGGGTTGGGTTTA-TGTGACATTATATGCTAGCTTGAAAAA
DTSsa13-16       AGTG-CTGCATTT-AGCTGTCTTCTGGGTTTT-TGTGACATTATATGCTAGCTTGAAAAA
DTSsa13-91       AGTG-CTACATTT-AGTTGTGGTTAGGGTTTA-TGTGACATTATATGCTAGCTTGAAAAA
DTSsa13-83       AGTA-CTACATTT-AGCTGTGGTTTGGGTTTA-TGTGACATTATATGCTAGCTTGAAAAA
DTSsa13-88       AGTG-ATGCATTT-AGCTGTGGTTTGGGTTTA-TGTGACATTATATGCTAGCTTGAAAAA
DTSsa13-114      AGTG-CTGCATTT-AGCTGTGTTTTGGGTTTT-TGTGACATTATATGCTAGCTTGAAAAA
DTSsa13-40       AGTG-CTGCATTT-AGCTGTCTTCTGGGTTTT-TGTGACATTATATGCTAGCTTGAAAAA
DTSsa13-89       AGTG-CTGCATTT-AGCTGTCTTCTGGGTTTT-TGTGACATTATATGCTAGCTTGAAAAA
DTSsa13-75       AGTG-CTGCATTT-AGCTGTCTTCTGGGTTTT-TGTGACATTATATGCTAGCTTGAAAAA
DTSsa13-22       AGTG-CTGCATTT-AGCTGTCTTCTGGGTTTT-TGTGACATTATATGCTAGCTTGAAAAA
DTSsa13-110      AGTG-CTGCATTT-AGCTGTCTTCTGGGTTTT-TGTGACATTATATGCTAGCTTGAAAAA
DTSsa13-28       AGTG-CTGCATTT-AGCTGTCTTCTGTGTTTT-TGTGACATTATATGCTAGCTTGAAAAA
DTSsa13-41       AGTG-CTGCATTT-ATCTGTCTTCTGGGTTTT-TGTGACATTATATGCTAGCTTGAAAAA
DTSsa13-79       AGTG-CTGCATTT-AGCTGTGGTTTYGTTTTT-TGTGACATTATATGCTAGCTTGAAAAA
DTSsa13-27       AGTG-CTGCATTT-AGCTGTCTTCTGGGTTTT-TGTGACATTATATGCTAGCTTGAAAAA
DTSsa13-84       AGTG-CTGGATTT-AGCTGTCTTCTGGGTTTT-TGTGAGATTATATGCTAGCTTGAAAAA
DTSsa13-128      AGTG-CTACATTT-AGCTGTCTTCTGGGTTTT-TGTGACATTATATGCTAGCTTGAAAAA
DTSsa13-33       AGTG-CTGCATTT-AGCTGTGGTTTGGGTTTT-TGTGACA---TATGCTAGCTTGAAAAA
DTSsa13-38       AGTG-CTGCATTT-AGCTGTCTTCTGGGTTTT-GGTGACATTATATGCTGGCTTGAAAAA
DTSsa13-65       AGTG-CTGCATTT-AGCTGTCTTCTGGGTTTT-GGTGACATTATATGCTGGCTTGAAAAA
DTSsa13-126      AGTG-CTGCATTT-AGCTGTCTTCTGGGTTTT-GGTGACATTATATGCTGGCTTGAAAAA
DTSsa13-69       AGTG-CTGCATTT-AGCTGTCTTCTGGGTTTT-GGTGACATTATATGCTGGCTTGAAAAA
DTSsa13-86       AGTG-CTGCATTT-AGCTGTGGTTTGGGTTTT-TGTGACATTATATGCTAGCTTGAAAAA
DTSsa13-76       AGTG-CTGCATTT-AGCTGTGGTTTGGGTTTT-TGTGACATTATATGCTAGCTTGAAAAA
DTSsa13-78       AGTG-CTGCATTT-AGCTGTGGTTTGGGTTTT-GGTGACATTATATGCTAGCTTGAAAAA
DTSsa13-2        AGTG-CTGCATTT-AGCTGTGGTTTTGGTTTT-TGTGACATTATATGCTAGCTTGAAAAA
DTSsa13-183      AGTG-CTGCATTT-AGCTGTGGTTTTGGTTTT-TGTGACATTATATGCTAGCTTGAAAAA
DTSsa13-131      AGTG-CTGCATTT-AGCTGTGGTTTTGTTTTT-TGTGACATTATATGCTAGCTTGAAAAA
DTSsa13-102      AGTG-CTGCATTT-AGCTGTGGTTACGGTTTA-TGTGACATTATATGCTAGCTTGAAAAA
DTSsa13-90       AGTG-CTACATTT-AGCTGTGGTTTTGGTTTT-TGTGACAT-ATATGCTTGCTTTGAAAA
DTSsa13-23       AGTG-CTGCATTT-AGCTGTGGTTAGGGTTTA-TGTGACATTATATGCTAGCTTGAAAAA
DTSsa13-72       AGTG-CTGCATTT-AGCTGTGGTTTGGGTTTA-TGTGACATTATATGCTAGCTTGAAAAA
DTSsa13-77       AGTG-CTGCATTT-AGCTGTGGTTTTGTTTTT-TGTGACATTATATGCTAGCTTGAAAAA
DTSsa13-6        AGTG-CTGCATTT-AGCTGTGTTTTGGGTTTT-TGTGACAT-ATATGCTTGCTTGGAAAA
DTSsa13-52       AGTG-CTGCATTT-AGCTGTGTTTTGGGTTTT-TGTGACAT-ATATGCTTGCTTGAAAAA
DTSsa13-74       AGTG-CATATTTT-AGCTGTGTTTTCGGTTTC-TGTGACAT-ATACCCTTGCTTGGAAAA
DTSsa13-134      AGTG-CTTCATTT-AGCTGTGTTTTGGGTTTT-ATTGACAT-GT--CCTTGCTTGGAAAA
DTSsa13-97       AGTG-CTTCATTTTAGCTGTATATCTGGTTT--TGTGATGGC-TATCCTTGCTTGGAAAA
DTOmy13-1        AGTGATTTCATTTTATCTATATTTCTGCTTTT-TGTAACTCCTATTGTTGGCTGAAAAAA
                 ***       **  *  *                 *                      **

DTSsa14-4        AACAT-TACACACAACTCTTGTAAATGTACTGTCCTAACATACTCTAAATTTATGCTTTC
DTSsa14-39       AACAT-TACACACAACTCTTGTAAATGTACTGTCCTAACATACTCTAAATTTATGCTTTC
DTSsa14-67       AACAT-TACACACAACTCTTGTAAATGTACTGTCCTAACATACTCTAAATTTATGCTTTC
DTSsa14-133      AACAT-TACACACAACTCTTGTAAATGTACTGTCCTAACATACTCTAAATTTATGCTTTC
DTSsa14-61       AACAT-TACACACAACTCTTGTAAATGTACTGTCCTAACATACTCTAAATTTATGCTTTC
DTSsa14-63       AACAT-TACACACAACTCTTGTAAATGTACTGTCCTAACATACTCTAAATTTATGCTTTC
DTSsa14-56       AACAT-TACACACAACTCTTGTAAATGTACTGTCCTAACATACTCTAAATTTATGCTTTC
DTSsa14-92       AACAT-TACACACAACTCTTGTAAATGTACTGTCCTAACATACTCTAAATTTATGCTTTC
DTSsa14-18       AACAT-TACACACAACTCTTGTAAATGTACTGTCCTAACATACTCTAAATTTATGCTTT-
DTSsa14-32       AACAT-TACACACAACTCTTGTAAATGTACTGTCCTAACATACTCTAAATTTATGCTTTC
DTSsa14-71       AACAT-TACACACAACTCTTGTAAATGTACTGTCCTAACATACTCTAAATTTATGCTTTC
DTSsa14-31       AACAT-TACACACAACTCTTGTAAATGTACTGTCCTAACATACTCTAAATTTATGCTTTC
DTSsa14-93       AACAT-TACACACAACTCTTGTAAATGTACTGTCCTAACATACTCTAAATTTATGCTTTC
DTSsa14-94       AACAT-TACACACAGCTATTGTAAATGTACTCTCCTAACATAATCTAACTTTATGCTTTC
DTSsa14-155      AACAT-TACACACAGCTATTGTCAATGTACTCTCCTAACATAATCTAACTTTATGCTTTC
DTSsa14-9        AACAT-TACACACAGCTATTGTCAATGTACTCTCCTAACATAATCTAACTTTATGCTTTC
DTSsa14-85       AACAT-TACACACAGCTATTGTCAATGTACTCTCCTAACATAATCTAACTTTATGCTTTC
DTSsa14-37       AACAT-TACACACAGCTATTGTCAATGTACTCTCCTAACATAATCTAACTTTGTGCTTTC
DTSsa14-108      AACAT-TACACACAGCTATTGTCAATGTACTCTCCTAACATAATCTAACTTTATGCTTTC
DTSsa15-109      AACAT-TACACACAGCTATTGTCAATGTACTCTCCTAACATAATCTAACTTTATGCTTTC
DTSsa14-12       TGGATGTTTGTACTTTTGTGGCTA-TGTACTGTCCTAACATAATCTAACTTTATGCTTTT
DTSsa14-73       TGGATGTTTGTACTTTTGTGGCTA-TGTACTGTCCTAACATAATCTAACTTTATGCTTTT
DTSsa14-24       AACAT-TACACACAGCTATTTTCAATGTACTCTCCTAACATAACCTAACTTTATGCTTTC
DTSsa14-124      TGGCTGTGTGTAATTTTTTGTCTA-TGTACTCTCCTAACATAATCTAACTTTATGCTTTT
DTSsa14-11       TGGCTATGAA-GCTGCTTTTTACGATGGACTCATCTAATATAATCTAATGATTTGCTTTT
DTSsa14-50       TGGCTATGTT-GCTGCATTTTACGATGGACTCCTCTAACATAATCTAATGATTTGCTTTT
DTSsa14-25       TGGCTATGT------------------------------------------TTTGCTTTT
DTSsa14-35       TGGCTATGTG-GCTAT-TTTTACGATATACTCCTCTAACATAATCTAATGTTTTGCTTTT
DTSsa14-130      TGGTAGTGTG-ATTTTTTTTGGCAGGGTACTCTCCTAACATAATCTAATGTCTTGCTTTT
DTSsa13-36       TGGCTGTGTG-ATTATTTTTGGCAGGGTACTCTCCTGACATAATCGAATGTTTTGCTTTC
DTSsa13-135      TG------TG-ATTATTTTTGGCAGGGTACTCTTCTGACATAATCTAATGTTTTGCTTTC
DTSsa13-1        TGGCTGTGTG-GTTTTTTGTGTCTATGTACTCTCCTAACATAATCTAATATTTTGCTTTC
DTSsa13-95       TGGGTGTCTG-ATTATTTCTGGCTGGGTACTCTGCTGACATAATCTAATGTTTTTCTTTC
DTSsa13-99       TGGGTGTCTG-ATTTTTTCTGGCTGGGTACTCTGCTGACATTATCTAATGTTTTGCTTTC
DTSsa13-122      TGGGTGTCTG-ATTATTTCTGGCTGGGTAGTCTGCTGACATAATCTAATGTTTTGCTTTC
DTSsa13-129      TGGGTGTCTG-ATTATTTCTGGCTCGGTACTCTGCTGACATAATCTAATGTTTTGCTTTC
DTSsa13-82       TGGGTGTCTG-ATTATTTCTGGCTGGGTATTCTGCTGACATAATCTAATGTTTTGCTTTC
DTSsa13-16       TGGGTGTCTG-ATTATTTCTGGCTTGGTACTCTGCTGACATAATCTAATGTTTTGCTTTC
DTSsa13-91       TGGGTGTCTG-ATTATTTCTGGCTGGGTATTCTGCTGACATAATCTAATGTTTTGCTTTC
DTSsa13-83       TGGGTGTCTG-ATTATTTCTGGCTGGGTACTCTGCTGACATAATCTAATGTTTTTCTTTC
DTSsa13-88       TGGGTGTCTG-ATTATTTCTGGCTGGGTCCTCTGCTGACATAATCTAATGTTTTGCTTTC
DTSsa13-114      TGGGTGTCTG-ATTATTTCTGCCTGGGTACTCTGCTGACATAATCTAATGTTTTTCTTTC
DTSsa13-40       TGGGTGTCTG-ATTATTTCTGGCTTGGTACTCTGCTGACATAATCTAATGTTTTGCTTTC
DTSsa13-89       TGGGTGTCTG-ATTATTTCTGGCTGGGTACTCTGCTGACATAATCTAATGTTTTGCTTTC
DTSsa13-75       TGGGTGTCTG-ATTATTTCTGGCTTGGTACTCTGCTGACATAATCTAATGTTTTGCTTTC
DTSsa13-22       TGGGTGTCTG-ATTATTTCAGGCTTGGTACTCTGCTGACATAATCTAATGTTTTGCTTTC
DTSsa13-110      TGGGTGTCTG-ATTATTTCTGGCTTGGTACTCTGCTGACATAATCTAATGTTTTGCTTTC
DTSsa13-28       TGGGTGTCTG-ATTATTTCTGGCTGGGTACTCTGCTGACATAATCTAATGTTTTGCTTTC
DTSsa13-41       TGGGTGTCTG-ATTATTTCTGGCTGGGTACTCTGCTGACATAATCTAATGTTTTGCTTTT
DTSsa13-79       TGGGTGTCTG-ATTATTTCTGGCTGGGTACTCTGCTGACATAATCTAATGTTTTGCTTTC
DTSsa13-27       TGGGTGTCTG-ATTATTTCTGGCTGGGTAATCTGCTGACATAATCTAATGTTTTGCTTTC
DTSsa13-84       TGTGTGTCTG-ATTATTTCTGGCTGGGTACTCTGCTGACATAATCTAATGTTTTGCTTTA
DTSsa13-128      TGGGTGTCTG-ATTATTTCTGGCTGGGTACTCTGCTGACATAATCTAATGTTTTGCTTTC
DTSsa13-33       TGGGTGTCTG-ATTATTTCTGGCTGGGTACTCTGCTGACATAATCTAATGTTTTGCTTTC
DTSsa13-38       TGGGTGTCTG-ATTATTTCTGGCTTGGTACTCTGCTGACATAATCTAATGTTTTGCTTTC
DTSsa13-65       TGGGTGTCTG-ATTATTTCTGGCTTGGTACTCTGCTGACATAATCTAATGTTTTGCTTTC
DTSsa13-126      TGGGTGTCTG-ATTATTTCTGGCTTGGTACTCTGCTGACATAATCTAATGTTTTGCTTTC
DTSsa13-69       TGGGTGTCTG-ATTATTTCTGGCTTGGTACTCTGCTGACATAATCTAATGTTTTGCTTTC
DTSsa13-86       TGGGTGTCTG-ATTATTTCTGGCTGGGTACTCTGCTGACATAATCTAATGTTTTGCTTTC
DTSsa13-76       TGGGTGTCTG-ATTATTTCTGGCTGGGCACTCTCCTGACATAATCTAATGTTTTTCTTTC
DTSsa13-78       TGGGTGTCTG-ATTATTTCTGGCTGGGCACTCTCCTGACATCATCTAATGTTTTGCTTTC
DTSsa13-2        TGGGTGTCTG-GTTATTTCTGGCTGGGTACTCTGCTGACATAATCTAATGTTTTCCTTTC
DTSsa13-183      TGGGTGTCTG-ATTATTTCTGGCTGGGTACTCTGCTGACATAATCTAATGTTTTGCTTTC
DTSsa13-131      TGGGTGTCTG-ATTATTTCTGGCTGGGTACTGTCCTGACATAATCTAATGTTTTGCTTTC
DTSsa13-102      TGGGTGTCTG-ATTATTTCTGGCTGGGTACTCTCCAGACATAATCTAATGTTTGGCTTTC
DTSsa13-90       TGGCTGTGTG-ATTATTTTTGGGATGGTACTCTCCTGACATAATCTAATGTTTTGCTTTC
DTSsa13-23       TGGGTGTCTG-ATTATTTCTGGCTGGGTATTCTGCCGACATAATCTAATGTTTTGCTTTC
DTSsa13-72       TGGGTGTCTG-ATTATTTCTGGCTGGGTACTCTGCTGACATTATCTAATGTTTTGCTTTC
DTSsa13-77       TGGGTGTCTG-ATTATTTCTGGCTGGGTACTCTGCTGACGTAATCTAATGTTTTGCTTTC
DTSsa13-6        TGGCTGTGTG-GTTATTTGTGTCTATGTACTCTCCTAACATAATGTAATGTTTTGCTTTC
DTSsa13-52       TGGCTGTGTG-ATTATTTGTGTCTATGTACTCTCCTAACATAATCTAATGTTTTGCTTTC
DTSsa13-74       TGGCTGTGTG-ATTATTTGTGTCTATCTACTCTCCTAACATAATCTAATGTTTTGCTTTC
DTSsa13-134      TGGCTGTGTG-ATTATTTTTGTCCATGTACTCTCCTAACATAATCTAATGTTTTGCTTTC
DTSsa13-97       TGG----CTT-TTTTTTGTTGCTAAGGTGCTATTCTAAAATAATCTAATGTTTTGCTTTC
DTOmy13-1        TGGCTGTGTG---TGTTTGTGACTTGGCTCTGACCTAACATAATCATATGTTGTTCTTTC
                                                                        **** 

DTSsa14-4        GCCGTAAAACCTTTTTGAAA-TCGTAAAACGTGGTTAGATTAAGGAGATGTTTATCTTTC
DTSsa14-39       GCCGTAAAACCTTTTTGAAA-TCGTAAAACGTGGTTAGATTAAGGAGATGTTTATCTTTC
DTSsa14-67       GCCGTAAAACCTTTTTGAAA-TCGTAAAACGTGGTTAGATTAAGGAGATGTTTATCTTTC
DTSsa14-133      GCCGTAAAACCTTTTTGAAA-TCGTAAAACGTGGTTAGATTAAGGAGATGTTTATCTTTC
DTSsa14-61       GCCGTAAAACCTTTTTGAAA-TCGTAAAACGTGGTTAGATTAAGGAGATGTTTATCTTTC
DTSsa14-63       GCCGTAAAACCTTTTTGAAA-TCGTAAAACGTGGTTAGATTAAGGAGATGTTTATCTTTC
DTSsa14-56       GCCGTAAAACCTTTTTGAAA-TCGTAAAACGTGGTTAGATTAAGGAGATGTTTATCTTTC
DTSsa14-92       GCCGTAAAACCTTTTTGAAA-TCGTAAAACGTGGTTAGATTAAGGAGATGTTTATCTTTC
DTSsa14-18       ------------------------------------------------------------
DTSsa14-32       GCCGTAAAACCTTTTTGAAA-TCGTAAAACGTGGTTAGATTAAGGAGATGTTTATCTTTC
DTSsa14-71       GCCGTAAAACCTTTTTGAAA-TCGTAAAACGTGGTTAGATTAAGGAGATGTTTATCTTTC
DTSsa14-31       GCCGTAAAACCTTTTTGAAA-TCGTAAAACGTGGTTAGATTAAGGAGATGTTTATCTTTC
DTSsa14-93       GCCGTAAAACCTTTTTGAAA-TCGTAAAACGTGGTTAGATTAAGGAGATGTTTATCTTTC
DTSsa14-94       GCCGTAAAACCTTTTTGAAA-TCGGACAACGTGGTTAGATTAAGGAGATGTTTATCTTTC
DTSsa14-155      GCCGTAAAACCTTTTTGAAA-TCGGACAACGTGGTTAGATTAAGGAGATGTTTATCTTTC
DTSsa14-9        GCCGTAAAACCTTTTTGAAA-TTGGACAACGTGGTTAGATTAAGGAGATGTTTATCTTTC
DTSsa14-85       GCCGTAAAACCTTTTTGAAA-TCGGACAACGTGGTTAGATTAAGGAGATGTTTATCTTTC
DTSsa14-37       GCCGTAAAACCTTTTTGAAA-TCGGACAACGTGGTTAGATTAAGGAGATGTTTATCTTTC
DTSsa14-108      GCCGTAAAACCTTTTTGAAA-TCGGACAACGTGGTTAGATTAAGGAGATGTTTATCTTTC
DTSsa15-109      GCCGTAAAACCTTTTTGAAA-TCGGACAACGTGGTTAGATTAAGGAGATGTTTATCTTTC
DTSsa14-12       GCCGTAAAGCCTCTTTGAAAATCGAACAATGTGGTTAGATTAAGGAGATGTTTATCATTT
DTSsa14-73       GCCGTAAAGCCTCTTTGAAAATCGAAYAATGTGGTTAGATTAAGGAGATGTTTATCATTT
DTSsa14-24       GCCGTAAAGCCTCTTTGAAA-TCGGACAATGTGGTTGGATTTAGGAGATGTTTATCTTTC
DTSsa14-124      A---TAAAGCCTCTTTGAAA-TCGGACAATGTGGTTGGATTAAGGAGATGTTTATCTTTC
DTSsa14-11       CCTGTAAAACCTTTTTGAAA-TCGGACGACGTGGGTCGATTCAGGAGAGGTGTATCTATA
DTSsa14-50       CCTGTTAAACCTTTTTGAAA-TCGGACGACGTGGGTCGATTCAGGAGAGGTGCATCTATA
DTSsa14-25       GCTGTAAAGCCTTTTTGAAA-TCGGACAACGTGGTTCGATTCAGGAGAGGTGTATCTATA
DTSsa14-35       GCTGTAAAGCCTTTTTGAAA-TCGGACAACGTGGTTCGATTCAGGACAGGTGTATCTATA
DTSsa14-130      GCTGTAAAGCCTTTTTGAAA-TCTGACAACGTGGTTCGATTCAGGAGAGGTGTATCTATA
DTSsa13-36       GCTGTAAAGCCTTTTTGAAA-TCGGACAATGTGGTTAGATTAAC----------------
DTSsa13-135      GCTGTAAAGCCTTTTTGAAA-TCGGACAATGTGGTTAGATTAACGAGAGTCTTGTCTTTA
DTSsa13-1        GCTGTAAAGCCTTTTGGAAA-TCGGACAACGTGGTTCGATTCAGGAAAAGTGTATCTATA
DTSsa13-95       GTTGTAAAGCCTTTTTGAAA-TCGGACAGTGTGGTTAGATTAACGAGAGTCTTGTCTTTA
DTSsa13-99       GTTGTAAAGCCTTTTTGAAA-TCGGACAGTGTGGTTAGATTAACGAGAGTCTTGTCTTTA
DTSsa13-122      GTTGTAAAGACTTTTTGAAA-TCGGACAGTGTGGTTAGATTAACGAGAGTCTTATCTTTA
DTSsa13-129      TTTGTAAAGCCTTTTTGAAA-TCGGACAGTGTGGTTAGATTAATGAGAGTCTTATCTTTA
DTSsa13-82       GTTGTAAAGCCTTTTTGAAA-TCGGACAGTGTGGTTAGATTAACGAGAGTCTTATCTTTA
DTSsa13-16       GCTGTAAAGCCTTTTTGAAA-T--------------------------------------
DTSsa13-91       GTTGTAAAGCCTTTTTGAAA-TCGGACAGTGTGGTTAGATTAACGAGAGTCTTATCTTTA
DTSsa13-83       GTTGTAAAGCCTTTTTGAAA-TCGGACAGTGTGGCTAGATTAACGAGAGTCTTATCTTTA
DTSsa13-88       GTTGTAAAGCCTTTTTGAAA-TCGGACAGTGTGGTTAGATTAACGAGAGTCTTGTCTTTA
DTSsa13-114      GTTGTAAAGCCTTTTTGAAA-TCGGACAGTGTGGTTAGATTAACAAGAGTCTTGTCTTTA
DTSsa13-40       GCTGTAAAGCCTTTTTGAAA-TCGGACAGTGTGGTTAGATAAAGGAGAGTCTTGTCTTTA
DTSsa13-89       GCTGTAAAGCCTTTTTGAAA-TCGGACAGTGTGGTTAGATAAAGGAGAGTCTTGTCTTTA
DTSsa13-75       GTTGTAAAGCCTTTTTGAAA-TCGGACAGTGTGGTTAGATTAACGAGAGTCTTGTCTTTA
DTSsa13-22       GTTGTAAAGCCTTTTTGAAA-TCGGACAGTGTGGTTAGATTAACGAGAGTCTTGTCTTTA
DTSsa13-110      GTTGTAAAGCCTTTTTGAAA-TCGGACAGTGTGGTTAGATTAACGAGAGTCTTGTCTTTA
DTSsa13-28       GTTGTAAAGCCTTTTTGAAA-TTGGACAGTGTGGTTAGATTAACGAGAGTCTTGTCTTTA
DTSsa13-41       GTTGTAAAGCCTTTTTGAAA-TCGGACAGTGTGGTTAGATTAACGAGAGTCTTGTCTTTA
DTSsa13-79       GTTGTAAAGCCTTTTTGAAA-TCGGACAGTGTGGTTAGATTAACGAGAGTCTT-------
DTSsa13-27       ACTGTAAAGCCTTTTTGAAA-TCGGACAGTGTGCCTAGATAAAGGAGAGTCTTGTCTTTA
DTSsa13-84       GCTGTAAAGCCTTTTTGAAA-TCGGACAGTGTGGTTAGATAAAGGAGAGTCTTGTCTTTA
DTSsa13-128      GCTGTAAAGCCTTTTTGAAA-TCGGACAGTGTGGTTAGATTAACGAGAGTCTTGTCTTTA
DTSsa13-33       GTTGTAAAGCCTTTTTGAAA-TCGGACAGTGTGGTTAGATTAACGAGAGTCTTATCTTTA
DTSsa13-38       GTTGTAAAGCCTTTTTGAAA-TCGGACAGTGTGGTTAGATTAACGAGAGTCTTATCTTTA
DTSsa13-65       GTTGTAAAGCCTTTTTGAAA-TCGGACAGTGTGGTTAGATTAACGAGAGTCTTGTCTTTA
DTSsa13-126      GTTGTAAAGCCTTTTTGAAA-TCGGACAGTGTGGTTAGATTAACGAGAGTCTTGTCTTTA
DTSsa13-69       GTTGTAAAGCCTTTTTGAAA-TCGGACAGTGTGGTTAGATTAACGAGAGTCTTATCTTTA
DTSsa13-86       GTTGTAAAGCCTTTTTGAAA-TCGGAC-GTGTGGTTAGATTAACGAGAGTCTTGTCTTTA
DTSsa13-76       GTTGTAAAGCCTTTTTGAAA-TCGGACAGTGTGGTTAGATTAAGGAGAGTCTTGTCTTTA
DTSsa13-78       GTTGTAAAGCCTTTTTGAAA-TCGGACAGTGTGGTTAGATAAACGAGAGTCTTGTCTTTA
DTSsa13-2        GTTGTAAAGCCTTTTTGAAA-TCGGACAGTGTGGTTAGATAAAGGAGAGTCTTGTCTTTA
DTSsa13-183      GTTGTAAAGCCTTTTTGAAA-TCGGACAGTGTGTTTAGATAAAGGAGAGTCTTGTCTTTA
DTSsa13-131      GTTGTAAAGCCTTTTTGAAA-TCGGACAGTGTGGTTAGATAAAGGAGAGTCTTGTCTTTA
DTSsa13-102      GTTGTAAAGCCTTTTTGAAA-TCGGACAGTGTGGTTAGATAAAGGAGAGTCTTGTCTTTA
DTSsa13-90       GCTGTAAAGCCTTTTTGAAA-TCGGACAATGTGGTTACATAAAGGAGAGTCTTGTCTTTA
DTSsa13-23       GTTGTAAAGCCTTTTTGAAA-TCGGACAGTGTGGTTAGATAAACGAGAGTCTTGTCTTTA
DTSsa13-72       AATGTAAAGCCTTTTTGAAA-TCGGACAGTGTGGTTAGATTAACGAGAGTCTTGTCTTTA
DTSsa13-77       GTTGTAAAGCCTTTTTGAAA-TCGGACAGTGTGGTTAGATTAACGAGAGTCTTGTCTTTA
DTSsa13-6        GCTCTAAAGCCTTTTTGAAA-TTGGACAATGTGGTTAGATTAACGAGAGTCTTATCTTTC
DTSsa13-52       ACTGTAAAGCCTTTTTGAAA-TCGGAAAATGTGGTTAGATCAACGAGAGTCTTGTCTTTC
DTSsa13-74       GCTGTAAAGCCTTTTTGAAA-TCGGACAATGTGGTTAGATTAACGAGTGTCTTATCTTTA
DTSsa13-134      GCTGTAAAGCCTTTTTGAAA-TCGGACAATGTGGTTACATCAAGGAGAAGTGTATCTTTA
DTSsa13-97       AACGTAAAGCCTTTTTGAAA-TCGGACAATGTGATTGGATTAACC--TCTCTGGGCTAGG
DTOmy13-1        GCTCTAAATATTTGTTTAAA-TCTGACACAATGGGTAGATTAGCAGGATGTTTATCTTTC
                                                                             

DTSsa14-4        AAATGGTGTAACATAGTTGTATTTTTGAAAAATTTGAATTTTGACATTTATTTGGA-TTC
DTSsa14-39       AAATGGTGTAACATAGTTGTATTTTTTTAAAATTTGAATTTTGACATTTATTTGGA-TTC
DTSsa14-67       AAATGGTGTAAAATAGTTGTATTTTTGAAAAATTTGAATTTTGACATTTATTTGGA-TTC
DTSsa14-133      AAATGGTGTAAAATAGTTGTATTTTTGAAAAATTTGAATTTTGACATTTATTTGGA-TTC
DTSsa14-61       AAATGGTGTAAAATAGTTGTATTTTTGAAAAATTTGAATTTTGACATTTATTTGGA-TTC
DTSsa14-63       AAATGGTGTAAAATAGTTGTATTTTTGAAAAATTTGAATTTTGACATTTATTTGGA-TTC
DTSsa14-56       AAAGGGTGTAAAATAGTTGTATGTTTGAAAAATTTGAATTTTGACATTTATTTGGA-TTC
DTSsa14-92       AAAGGGTGTAAAATAGTTGTATGTTTGAAAAATTTGAATTTTGACATTTATTTGGA-TTC
DTSsa14-18       ------------------------------------------------------------
DTSsa14-32       AAATGGTGTAAAATAGTTGTATTTTTGAAAAATTTGAATTTTGACATTTATTTGGA-TTC
DTSsa14-71       AAAGGGTGTAAAATAGTTGTATGTTTGAAAAATTTGAATTTTGACATTTATTTGGA-TTC
DTSsa14-31       AAAGGGTGTAAAATAGTTGTATGTTTGAAAAATTTGAATTTTGAAATTTATTTGGA-TTC
DTSsa14-93       AAAGGGTGTAAAATAGTTGTATGTTTGAAAAATTTGAATTTTGACATTTATTTGGA-TTC
DTSsa14-94       AAAGGGTGTAAGATAGTTGTATGTTTGAAAAATTTGAATTTTGACATTTATTTGGT-TTC
DTSsa14-155      AAAGGGTGTAAGATAGTTGTATGTTTGAAAAATTTGAATTTGGACATTTATTTGGT-TTC
DTSsa14-9        AAAGGGTGTAAGATAGTTGTATGTTTGAAAAATTTGAATTTGGACATTTATTTGGT-TTC
DTSsa14-85       AAAGGGTGTAAGATAGTTGTATGTTTGAAAAATTTGAATTTTGACATTTATTTGGT-TTC
DTSsa14-37       AAAGGGTGTAAGATAGTTGTATGTTTGAAAAATGTGAATTTTGACATTTATTTGGT-TTC
DTSsa14-108      AAAGGGTGTAAGATAGTTGTATGTTTGAAAAATTTGAATTTTGACATTTATTTGGT-TTC
DTSsa15-109      AAAGGGTGTAAGATAGTTGTATGTTTGAAAAATTTGAATTTTGACCTTTATTTGGT-TTC
DTSsa14-12       AAATTGTGTAAAATAGTTGATTGTTTGAGAAATTGA------------------------
DTSsa14-73       AAATTGTGTAAAATAGTTGATTGTTTGAGAAATTGAAACTATTAGATTTTTGATGT-TTT
DTSsa14-24       AAATGGTGAAAAATAGTTGATTGTTTGAGAAATTGAAATTATTAGATTCTTGCAGT-TTT
DTSsa14-124      AAATGGTGTAAAATAGTT------------------------------------------
DTSsa14-11       AAA-AAAAAATA-TAT--ATATATATATATTTTT---TTTT-------------------
DTSsa14-50       AAACGAAGAAAA-AAA--AAATATTCAAATTATTAAATTTTGTTATGCTAAT--------
DTSsa14-25       AAACGATATAAT-T----------------------------------------------
DTSsa14-35       AAATGATATAAT-TTG--AAAAAAAAATGTA-----------------------------
DTSsa14-130      AAATGGTGTAAAATAG--TCATGTTTGAGAAATTGAAGTTTTAGCATTTATGAGGT-TTT
DTSsa13-36       ------------------------------------------------------------
DTSsa13-135      AAATTGTGTAAAATAGTCATATGTTTGAGAAATTGAAGTTATAGCATTTTTGAGGTATTT
DTSsa13-1        AAATGGTGTAAAATAGT--TATGTTTGAGAACTTTGAATTATGACATTTTGTGGTT--TT
DTSsa13-95       AAATGGTGTAAAATAGTCATATGTTTGAGAAATTGAAGTAATAGCATTTCTAAGGTATTT
DTSsa13-99       AAATGGTGTAAAATAGTCATATGTTTGAGAAATTGAAGTAATAGCATTTCTAAGGTATTT
DTSsa13-122      AAATGGTGTAAAATAGTTATATTTTTGAAAAATTGAAGTAATAGCATATCTAAGGATTT-
DTSsa13-129      AAATGGTGTAAAATAGTCATATTTTTGAAAAATTGAAGTAATAGCACATCTAAGGATTT-
DTSsa13-82       AAATGGTGTAAAATAGTCATATTTTTGAAAAATTGAAGTAATAGCATATCTAAGGATTT-
DTSsa13-16       ------------------------------------------------------------
DTSsa13-91       AAATGGTGTAAAATAGTCATATTTTTAAAAAATTGAAGTAATAGCATATCTAAGGATTT-
DTSsa13-83       AAATGGTGTAAAATAGTCATATGTTTGAAAAATTGAAGTTTTTGAATTTCTTTGTTTTTT
DTSsa13-88       AAATGGTGTAAAATAGTCATATGTTTGAGAAATTGAAGTAATAGCATTTCTAAGGTATTT
DTSsa13-114      AAATGGTGTAAAACAGTCATATGTTTGAGAAAT---------------------------
DTSsa13-40       AAATGCTGTGAAATAGTCATATGTTTGAAAAATTGAAG----------------------
DTSsa13-89       AAATGCTGTGAAATAGTCATATGTTTGAAAAATTGAAGTTTTTGTATTTTTGAGGAATTT
DTSsa13-75       AATAGCTGTAAAATAGTCATATGTTTGAGAAACTGAAGTAATAGGATTTTTAAGGT-TTT
DTSsa13-22       AATAGCTGTAAAATAGTCATATGTTTGAGAAATTGAAGTAATAGGATTTTTAAGGTATTT
DTSsa13-110      AATAGCTGTAAAATAGTCATATGTTTGAGAAATTGAAGTAATAGCATTTCAAAGGT-TTT
DTSsa13-28       AAATGGTGTAAAATAGTCATATGTTTGAGAAATTGAAGTAATAGCATTTCTAAGGTATTT
DTSsa13-41       AAATGCTGTAAAATAGTCATATGTTTGAGAAATTGAAGTAATAGCATTTCTAAGGTATTT
DTSsa13-79       ------------------------------------------------------------
DTSsa13-27       AAATGCTGTGAAATAGTCATATGTTTGAAAAATTGAAGTTTTTGTATTTTTGAGGAATTT
DTSsa13-84       AAATGCTGTAAAAGAGTCATATGTTTGAAAAATTGAAGTTTTTGTATTTTTGAGGAATTT
DTSsa13-128      AAATGCTGTGAAATAGTCATATGTTTGAAAAATTGAAGTTTTCGGATTT-----------
DTSsa13-33       AAATGGTGTAAAATAGTCATATTTTTTTCAAATTGAAGTAATAGAAGTA--AAGGTATTT
DTSsa13-38       AATGGCTGTAAAATAGTCATATGTTTGAGAAATTGAAGTAATAGGATTTTTAAGGT-TTT
DTSsa13-65       AATGGCTGTAAAATAGTCATATGTTTGAGAAATTGAAGTAATAGGATTTTTAAGGT-TTT
DTSsa13-126      AATGGCTGTAAAATAGTCATATGTTTGAGAAATTGAAGTAATAGGATTTTTAAGGT-TTT
DTSsa13-69       AATGGCTGTAAAATAGTCATATGTTTGAGAAATTGAAGTAATAGGATTTTGAAGAT-TTT
DTSsa13-86       A-----TGTA---CCCTTTTCTATCT-AGAAATTGAAGTAATAGCATTTCTAAGGTATTT
DTSsa13-76       AATAGCTGTAAAATAGTCATATGTTTGAGAAATTGAAGTAATAGTATTTCAAACGA-TTC
DTSsa13-78       AATAGCTGTAAAATAGTCATATGTTTGAGAAATTGAAGTAATAGTATTTCAAACGA-TTC
DTSsa13-2        AAATAGTGTAAAATAGTCATATGTTTGAAAAATGGAAG----------------------
DTSsa13-183      AAATGGTGTAAAATAGTCATACGTTTGAAAAATTGAAGTTTTCGGATTTTCGAGGAGTTT
DTSsa13-131      AAATGGTGTAAAATAGTCATATGTTTGAAAAATTGAAGTTTTCGGATTTTCGAGGAGTTT
DTSsa13-102      AAATGGTGTAAAATAGTCATATGTTTGAAAAATTGAAGT---------------------
DTSsa13-90       AAATGGTGTAA-------------------------------------------------
DTSsa13-23       AAATGGTGTAAAATAGTCATATGTTTGAGAAATTGAAGTAATAGCATTTCTAAGGTATTT
DTSsa13-72       AAATGGTGTAAAATAGTCATATGTTTGAGAAATTGAAGTAATAGCATTTCTAAGGTATTT
DTSsa13-77       AAATGGTGTAAAATAGTCATATGTTTGAGAAATTGAAGTAATAGCATTTCTAAGGTATTT
DTSsa13-6        AAATGGTGTAAA--------ATAGTCGCATGTTTGAAATATTGAAATTGTTT-----TTT
DTSsa13-52       AAATGGTGTAAGT-------ATGTTTGAAATATTGAAATTACAGCATTTTTTAGGTTTTT
DTSsa13-74       AAATGGTGTAAAATAGTTGATTGTTTGAGAAAACTGAATTGTAGTATTTTAGTTGTTTTT
DTSsa13-134      AAATGGTGTAAAATAGTTGTATGTTTGAGAAAATAGAATGATGACATTTT-GTTGTTTTT
DTSsa13-97       CG----------------------------------------------------------
DTOmy13-1        ATTTGCTGTATTGGACTTGTTAATGTGTGAAAGTTACATATTTCTAAAAAAATATT-TTT
                                                                             

DTSsa14-4        AAATTTGCCGCTCTTGAAATGCACCTGCTGTTGATGGAGTGCACCACGGGTGGCACGCTA
DTSsa14-39       AAATTTGCCGCTCTTGAAATGCACCTGCTGTTGATGGAGTGCACCACGGGTGGCACGCTA
DTSsa14-67       AAATTTGCCGCTCTTGAAATGCACCTGCTGTTGATGGAGTGCACCACGGGTGGCACGCTA
DTSsa14-133      AAATTTGCCGCTCTTGAAATGCACCTGCTGTTGATGGAGTGCACCACGGGTGGCACGCTA
DTSsa14-61       AAATTTGCCGCTCTTGAAATGCACCTGCTGTTGATGGAGTGCACCACGGGTGGCACGCTA
DTSsa14-63       AAATTTGCCGCTCTTGAAATGCACCTGCTGTTGATGGAGTGCACCACGGGTGGCACGCTA
DTSsa14-56       AAATTTGCCGCTCTTGAAATGCACCTGCTGTTGATGGAGTGCACCACGGGTGGCACGCTA
DTSsa14-92       AAATTTGCCGCTCTTGAAATGCACCTGCTGTTGATGGAGTGCACCACGGGTGGCACGCTA
DTSsa14-18       ------------------------------------------------------------
DTSsa14-32       AAATTTGCCGCTCTTGAAATGCACCTGCTGTTGATGGAGTGCACCACGGGTGGCACGCTA
DTSsa14-71       AAATTTGCCGCTCTTGAAATGCACCTGCTGTTGATGGAGTGCACCACRGGTGGCACGCTA
DTSsa14-31       AAATTTGCCGCTCTTGAAATGCACCTGCTGTTGATGGAGTGCACCACGGGTGGCACGCTA
DTSsa14-93       AAATTTGCCGCTCTTGAAATGCACCTGCTGTTGATGGAGTGCACCACGGGTGGCACGCTA
DTSsa14-94       AAATTTGCCGCTCTTGAAATGCACCTGCTGTTGATAGGGTGCACCATGGGTGGCACGCTA
DTSsa14-155      AAATTTGCCGCTCTTAAAATGCACCTGCTGTTGATGGAGTGCACCACGGGGGGGACGCTA
DTSsa14-9        AAATTTGCCGCTCTTGAAATGCACCTGCTGTTGATAGGGTGCACCACGGGTGGCACGCTA
DTSsa14-85       AAATTTGCCGCTCTTGAAATGCACCTGCTGTTGATGGAGTGCACCACGGGGGGGACGCTA
DTSsa14-37       AAATTTGCCGCTCTTGAAATGCACCTGCTGTTGATAGGGTGCACCACGGGTGGCACGCTA
DTSsa14-108      AAATTTGCCGCTCTTGAAATGCACCTGCTGTTGATAGGGTGCACCACGGGTGGCACGCTA
DTSsa15-109      AAATTTGCCGCTCTTGAAATGCACCTGCTGTTGATAGGGTGCACCACGGGTGGCACGCTA
DTSsa14-12       ------------------------------------------------------------
DTSsa14-73       CAATTTCC----------------------------------------------------
DTSsa14-24       GAATTTCCCGCCA-----------------------------------------------
DTSsa14-124      ------------------------------------------------------------
DTSsa14-11       ------------------------------------------------------------
DTSsa14-50       ------------------------------------------------------------
DTSsa14-25       ------------------------------------------------------------
DTSsa14-35       ------------------------------------------------------------
DTSsa14-130      GTATTTCGCGCGACGCGATTCCACTGGCTGTTGACTAGGGTGGGACGCAGGTTAA-----
DTSsa13-36       ------------------------------------------------------------
DTSsa13-135      GTATTTCGCGCCACGCGATTCCACTGGCTGTTGACTAG-GTGGGACGCAAACGTCGTACC
DTSsa13-1        AAATTTGGCGCTCTGATTTGTCACTGGCTGTTGAATAGTGGGGGACAATTTCATCCCACC
DTSsa13-95       GAATAACGCGTCACAGGATTCCACTGGCTGTTACGTAGGTGGGACGA-TTTCATCCCGCC
DTSsa13-99       GAATAACGCGCCACGGGTTTCAACTGGCTGTTGAGTAGGTGGGACGA-TTTCGTCCCGCC
DTSsa13-122      GAATAACGCGCCACAGGATTCAACTGGCTGTTGAGTAGCTGGGACGC-AAGCGTCCCACC
DTSsa13-129      GAATAACGCACCACAGGATTCAACTGGCTGTTGAGCAA--GCGTCCC-ACCTAGCCCAT-
DTSsa13-82       GAATAACGCGCCACAGGATTCAACTGGCTGTTGAGTAGGTGGGACGCCATAGAGGTTAAA
DTSsa13-16       ------------------------------------------------------------
DTSsa13-91       GAATAACGCGCCACAGGATTCAACTGGCTGTTGAGTAGGTGGGTCCC-ACCTAGCCCATA
DTSsa13-83       GAATAACGCGCCACGGGATTACACTGGCTGTTACGTAGGTGGGACGA-TTTGGTGCCACC
DTSsa13-88       GAATATCGCGCCACGGGATTACACTGGCTGTTGAGTATTTTGAGTA--------------
DTSsa13-114      ------------------------------------------------------------
DTSsa13-40       ------------------------------------------------------------
DTSsa13-89       GTAATTCGCGCCACGCCTATCATTGGATATTGGAGCAGGTGTTCCGC-TAGCGGAACGTC
DTSsa13-75       GAAAATCGCGCCACAGGCTGCAAGTGGCTGTTACGTAGGTGGGACGA-ATTCGTCCCGCC
DTSsa13-22       GAAAATCGCGCCACTGGATTAGACTTTCTGTTGTGTAGGTGGGACGA-ATTCGTCCCGCC
DTSsa13-110      GAAAATCGCGCCACAGGATTCAACTGGCTGTTACGTAGGTGGGACGA-ATTCGTCCCGCC
DTSsa13-28       GAATATCGCGCCACGGGATTACACTGGCTGTTGAGTAGGTGGGACGC-AAGCGTCCCACC
DTSsa13-41       GAAAATCGCGCCACTGGATTAGACTGGCTGTTGCGTAGGTGGGACGA-ATTCGTCCCGCC
DTSsa13-79       ------------------------------------------------------------
DTSsa13-27       GTATTTCGCGCCACGCCAATCATTGGATATTGGAGCAGGTGTTCCGC-TAGCGGAACATC
DTSsa13-84       GTAATTCGTGCCACGCCTATCATTGGATATTGGAGCAGGTGTTCCGC-TAGC--------
DTSsa13-128      ------------------------------------------------------------
DTSsa13-33       GAATAACGCGCCACAGGATTCAACTGGCTGTTGAGTAGGTGGAACGC-AAGCGTCCCACC
DTSsa13-38       GAAAATCGCGCCACAGGATAGCCGTGGCTGTTACGTAGGTGGGACGA-ATTCGTCCCGCC
DTSsa13-65       GAAAATCGCGCCACAGAATAGCAGTGGCTGTTACGTAGGTGGGACGA-ATTCGTCCCGCC
DTSsa13-126      GAAAATCGCGCCACAGGCTGGCAGTGGCTGTTACGTAGGTGGGACAA-ATTCGTCCCGCC
DTSsa13-69       GAAAATCGCGCCACAGGCTGGCAGTGGATGTTACGTAGGTGGGACGA-ATTCGTCCCGCC
DTSsa13-86       GAAAATCGCGCCACTGGATTAGACTGGCTGTTGCGTAGGTGGGACGA-ATTCGTCCCTCC
DTSsa13-76       AAAAATCGCGCCACTGAATTCAGGTGGCTGTTACGTAGGTGGGACGA-ATTCGTCC-GCC
DTSsa13-78       AAAAATCGCGCCACTGGATTAGACTGGCTGTTACGTAGGTGGGACGA-ATTCGTCCCGCC
DTSsa13-2        ------------------------------------------------------------
DTSsa13-183      GTATTTCGCGCCACACCTTATCATTGGATATTGGAGTGGTGTTCCGCTAGCGGAACGTCT
DTSsa13-131      ------------------------------------------------------------
DTSsa13-102      ------------------------------------------------------------
DTSsa13-90       ------------------------------------------------------------
DTSsa13-23       GAATATCGCGCCACGGGATTACACTGGCTATTGAGTAGGTGGGCGTCCCAC-TGGCCCAG
DTSsa13-72       GAATATCGCGCCACKGGATTACACTGGCTGTTGAGTAAG----CGTCCCACCTAGCCCAT
DTSsa13-77       GAATATCGCGCCACGGGATTACACTGGCTGTTGAGTA-----------------------
DTSsa13-6        GTATTTTGTGCCACGCTCTTCCACTGGCTGTTGAATAGAGTGGGACGCTAACGTCCCACC
DTSsa13-52       GTATTTCGCGCCACACTCTTCCACTGGCTGTTGAATAGAGTGGAACGCTGACGTCCCACC
DTSsa13-74       GTATTCGC-GCCATGCGATCCCATTGGCTGTTGGCTAGGGG-------------------
DTSsa13-134      GAATTTGCCGCCCTGATATTTCACTGGCTGT-----------------------------
DTSsa13-97       ------------------------------------------------------------
DTOmy13-1        GAATTTCGCGCGCTGAATTTTCAGCGG-AATGTTGTGGGTGTTCCACTAGCGGAACCCCT
                                                                             

DTSsa14-4        GCGTCCCACCTAGCCCCAAGAGGTTAA
DTSsa14-39       GCGTCCCACCTAGCCCCAAGAGGTTAA
DTSsa14-67       GCGTCCCACCTAGCCCCAAGAGGTTAA
DTSsa14-133      GCGTCCCACCTAGCCCCAAGAGGTTAA
DTSsa14-61       GCGTCCCACCTAGCCCATAGAGGTTAA
DTSsa14-63       GCGTCCCACCTAGCCCCAAGAGGTTAA
DTSsa14-56       GCGTCCCACCTAGCCCATAGAGGTTAA
DTSsa14-92       GCGTCCCACCTAGCCCATAGAGGTTAA
DTSsa14-18       ---------------------------
DTSsa14-32       GCGTCCCACCTAGCCCATAGAGGTTAA
DTSsa14-71       GCGTCCCACCTAGCCCATAGAGGTTAA
DTSsa14-31       GCGTCCCACCTAGCCCATAGAGGTTAA
DTSsa14-93       GCGTCCCACCTAGCCCATAGAGGTTAA
DTSsa14-94       GCGTCCCACATAGCCCCAAGAAGTTAA
DTSsa14-155      GCATCCCACCTAGCCCATAGAGGTTAA
DTSsa14-9        GCGTCCCACATAGCCCCAAGAGGTTAA
DTSsa14-85       GCGTCCCACCTAGCCCATAGAGGTTAG
DTSsa14-37       GCGTCCCACATAGCCCCAAGAGGTTAA
DTSsa14-108      GCGTCCCACATAGCCCCAAGAGGTTAA
DTSsa15-109      GCGTCCCACATAGCCCCAAGAGGTTAA
DTSsa14-12       ---------------------------
DTSsa14-73       ---------------------------
DTSsa14-24       ---------------------------
DTSsa14-124      ---------------------------
DTSsa14-11       ---------------------------
DTSsa14-50       ---------------------------
DTSsa14-25       ---------------------------
DTSsa14-35       ---------------------------
DTSsa14-130      ---------------------------
DTSsa13-36       ---------------------------
DTSsa13-135      TTGCCCAGGGAGGTTAA----------
DTSsa13-1        TCCCCTAGAGAGGTTAA----------
DTSsa13-95       GACCCTAGAGAGGTTAA----------
DTSsa13-99       GACCCTAGAGAGGTTAA----------
DTSsa13-122      ---------------------------
DTSsa13-129      ---------------------------
DTSsa13-82       TAAAAAA--------------------
DTSsa13-16       ---------------------------
DTSsa13-91       GAGGTTAAGA-----------------
DTSsa13-83       TACCCTAGAGAGGTTAA----------
DTSsa13-88       ---------------------------
DTSsa13-114      ---------------------------
DTSsa13-40       ---------------------------
DTSsa13-89       TAGATGTAAGAGGTTAA----------
DTSsa13-75       TAGCCCATAGAGGTTAA----------
DTSsa13-22       TAGCCCAGAGAGGTTAA----------
DTSsa13-110      TGCCCCAGAGAGGTTAA----------
DTSsa13-28       TAGCCCATAGAGGTTAA----------
DTSsa13-41       TAGCCCAGAGAGGTTAA----------
DTSsa13-79       ---------------------------
DTSsa13-27       TAGATGTAAGAGGTTAA----------
DTSsa13-84       ---------------------------
DTSsa13-128      ---------------------------
DTSsa13-33       TAGCCCATAGAGGTTAA----------
DTSsa13-38       TAGCCTAGAGAGGTTAA----------
DTSsa13-65       TAGCCTAGAGAGGTTAA----------
DTSsa13-126      TAGCCTAGAGAGGTTAA----------
DTSsa13-69       GGTCCCATAGAGGTTAA----------
DTSsa13-86       TGCCCTAGAGAGGTTAA----------
DTSsa13-76       TTGCCCATAGAGGTTAAA---------
DTSsa13-78       TAGCCCATAGAGGTTAA----------
DTSsa13-2        ---------------------------
DTSsa13-183      AGA------------------------
DTSsa13-131      ---------------------------
DTSsa13-102      ---------------------------
DTSsa13-90       ---------------------------
DTSsa13-23       AGAGGTTAA------------------
DTSsa13-72       AGAGGTTAA------------------
DTSsa13-77       ---------------------------
DTSsa13-6        TAGCCCAGACAGGTTAA----------
DTSsa13-52       TAGCCCATAGAAGTTAA----------
DTSsa13-74       ---------------------------
DTSsa13-134      ---------------------------
DTSsa13-97       ---------------------------
DTOmy13-1        GGGCGAGA-------------------
                                            
